# Supplementary material for: The phylotranscriptomic profile of angiosperm seed development follows a reverse hourglass pattern
Source: Plant Cell. 2025 Nov 12;37(12):koaf266. doi: 10.1093/plcell/koaf266 (PMC12677925; doi:10.1093/plcell/koaf266)
Supplement: koaf266_Supplementary_Data [file koaf266_supplementary_data.zip]

Archive with 14 entries (14 files):
- SD-1.xlsx
- ST-1.xlsx
- ST-10.xlsx
- ST-11.xlsx
- ST-12.xlsx
- ST-2.xlsx
- ST-3.xlsx
- ST-4.xlsx
- ST-5.xlsx
- ST-6.xlsx
- ST-7.xlsx
- ST-8.xlsx
- ST-9.xlsx
- Supplementary Data.pdf
