# Supplementary material for: The phylotranscriptomic profile of angiosperm seed development follows a reverse hourglass pattern
Source: Plant Cell. 2025 Nov 12;37(12):koaf266. doi: 10.1093/plcell/koaf266 (PMC12677925; doi:10.1093/plcell/koaf266)
Supplement: koaf266_Supplementary_Data [file koaf266_supplementary_data.zip › SD-1.xlsx]

## Sheet: info
Supplementary Data S1. TPM counts of all the RNA-seq samples used to generate the TAI profile for the four species - Arabidopsis, B. napus, S. lycopersicum, and Z. mays. The first column in each sheet indicates the phylostrata of the genes.

## Sheet: Arabidopsis
Phylostratum	GeneID	Preglobular	Globular	Early heart	Late heart	Early torpedo	Late torpedo	Bent cotyledon	Mature green	12DAP	14DAP	16DAP	18DAP	20DAP	22DAP	24DAP	Dry seed(M)	Dry seed(G)	Germination 6h	Germination 26h	Germination 48h	Germination 72h
1	AT1G01040	0.742885	1.1963	1.73267	1.95477	1.18127	1.04927	2.09542	1.07728	4.8623	3.78621	3.67323	2.8127	4.82199	5.16093	4.83079	4.47428	1.14877	1.81887	0.931164	2.29178	4.34187
1	AT1G01050	76.8435	89.9594	102.369	92.89	83.6821	71.5128	64.1883	27.4685	36.8543	24.9402	20.6315	14.8485	19.3988	38.0453	36.9038	37.1289	5.80073	16.1801	16.9328	41.4331	17.1308
1	AT1G01080	8.12663	16.9958	31.1719	44.3573	36.5574	45.5054	31.2596	3.62173	5.1555	2.52682	1.20877	0.434853	2.27577	3.79749	3.37523	4.02346	0.657765	1.77431	3.42621	25.3054	12.8709
1	AT1G01090	160.175	228.127	353.767	443.439	534.06	614.028	1203.41	298.079	299.527	141.587	71.5412	13.7911	4.97292	7.57794	5.49887	6.03723	2.08335	7.28972	16.9649	80.6642	37.1862
1	AT1G01120	6.82645	20.425	21.4649	25.7368	19.722	10.9921	19.2853	2.7509	25.2668	12.8468	18.7059	7.05488	0.216455	0.153434	0.079353	0.0694633	0.0135807	0.197513	1.0536	5.60416	14.452
1	AT1G01140	5.47105	11.1593	14.5325	17.514	15.4859	18.2699	36.2194	8.74268	8.91253	4.35726	1.36138	0.26391	0.248409	0.586524	0.64724	0.642155	0.361683	4.89283	3.32629	24.8178	51.0277
1	AT1G01180	0.446154	0.643207	0.719905	0.465626	0.172598	0.18359	0.237421	1.72268	1.04451	1.21445	3.0809	10.2257	7.32545	5.73458	6.89134	5.87088	2.65279	0.469468	0.237296	0.877908	2.5863
1	AT1G01190	0.03215	0.00742367	0.0565423	0.0331853	0.034326	0.069842	0.026749	0.268077	0.182603	0.205692	0.345607	1.05066	0.191304	0.219957	0.235509	0.280668	0.0579237	0.00589333	0.0174807	0.0506153	0.437589
1	AT1G01200	0.267686	0.431577	0.344431	0.244253	0.078449	0.152207	0.119275	0.109978	0.050824	0.017888	0.144911	0.344265	1.50832	1.3708	1.48124	1.02859	0.460528	0.616685	0.985988	4.01696	2.0238
1	AT1G01210	98.7964	75.1396	68.2208	62.6289	58.0378	43.3483	24.966	13.1102	5.44391	5.61301	11.0471	16.0932	22.7724	24.2295	19.6856	22.7393	7.10337	21.7948	5.80651	8.18426	2.94424
1	AT1G01220	1.1064	1.41639	2.70323	2.76002	1.60721	1.68038	1.94202	0.755025	2.06048	1.55774	1.64752	1.03523	1.15205	2.03048	1.68054	1.62041	0.394528	0.735137	1.268	4.9718	2.31795
1	AT1G01280	0.016073	0	0.00709833	0	0	0.0109793	0	0.0190213	0	0	0.00997133	0	0	0	0	0	0.004124	0.016452	0	0.0310527	0.122513
1	AT1G01290	15.2603	19.99	19.8166	18.992	15.1191	15.7107	13.8352	8.4236	11.7404	8.48316	10.0743	7.74755	11.0212	6.63748	7.43537	6.45077	1.34499	3.29169	2.571	4.96621	3.15591
1	AT1G01310	7.0076	3.08202	0.730931	0.695749	1.6153	0.225747	0.717083	1.44999	0.282457	0.494464	0.453825	0.721317	1.69716	0.515482	0.674094	1.28104	0.197166	0.196407	0.0432577	0.0568857	0.243966
1	AT1G01340	0.0989683	0.0773737	0.127185	0.0932933	0.023532	0.0614807	0.087421	0.051609	0.563671	0.0772497	0.0793117	0.222531	0.506321	0.410054	0.604838	0.461654	0.109162	0.178475	0.075221	0.526927	0.717618
1	AT1G01440	1.88502	2.89088	4.64175	4.83701	2.61498	2.26048	2.47263	1.55506	3.25915	2.997	3.06195	2.5283	3.03765	4.43862	3.90766	4.52448	1.3574	2.23233	1.45751	5.63864	5.33351
1	AT1G01450	0.925647	1.19933	2.72323	2.74135	2.10136	1.96043	2.49856	1.10234	0.915336	0.56075	0.632141	0.583812	2.28746	3.55753	2.68043	3.04062	1.00384	0.291619	0.109413	0.334326	0.565994
1	AT1G01480	1.57732	0.494136	0.379778	0.067155	0.058152	0.0580597	0	28.4047	14.4352	47.8107	51.2577	35.158	13.7394	20.5303	23.3318	18.9802	6.51634	1.03677	0.130332	0.694447	0.725829
1	AT1G01510	17.5893	30.382	36.5334	34.6946	18.6112	19.7947	26.9405	6.81159	10.9712	6.38967	4.95932	2.61448	3.22798	5.27751	4.53667	5.16057	1.45674	2.97062	5.42529	9.93357	6.08883
1	AT1G01540	8.36089	14.4468	18.1549	18.87	14.5032	14.3852	22.7861	12.1565	17.6664	13.0226	9.87537	4.57856	5.03563	4.8183	3.9584	4.69887	1.18143	1.16535	0.962852	4.7798	8.73028
1	AT1G01560	0	0.162588	0.127208	0.0686813	0.047216	0	0.261076	0.0306483	0.134103	0.334965	1.15133	1.83518	0.382718	0.0247863	0.085557	0.0372403	0.0204463	0	0.00713433	0.147011	2.70038
1	AT1G01580	0.030994	0.310788	0.179505	0.087998	0.133586	0.249775	0.105453	0.111398	0.0642067	0.062412	1.12423	10.5142	7.75053	7.45214	8.23513	6.12237	1.37484	0.276865	0.193482	0.184301	0.634301
1	AT1G01590	0.00601167	0.00891833	0.00574867	0	0	0.00821567	0	0	0.009974	0	0.00863633	0	0	0	0	0	0	0	0.00412	0.00372133	0.0129843
1	AT1G01600	9.89142	15.0347	8.61162	5.3055	6.14355	3.14813	5.50662	1.63656	0.788858	0.642326	0.570576	0.155841	0.627008	0.777018	1.18424	1.05586	0.260353	0.121024	1.33495	0.775608	0.742044
1	AT1G01620	282.981	309.729	294.15	333.76	360.749	433.328	492.476	51.0054	51.4176	10.1338	2.50728	0.869366	0.157719	1.5169	0.917701	1.34071	1.33247	0.945671	8.01288	84.5847	66.4054
1	AT1G01650	5.53513	3.81618	4.47538	6.68515	5.09417	6.29112	6.96482	5.50283	10.4151	12.5358	25.396	38.6236	58.4403	58.766	56.0681	52.7992	9.55136	2.11774	0.732717	2.86803	3.97127
1	AT1G01710	6.09884	7.8541	9.57214	10.0437	7.29755	6.4998	5.26237	3.24937	8.83427	7.06928	12.3881	15.2753	19.1257	20.1602	20.6995	17.8645	7.19769	4.58567	2.95493	7.7186	3.82888
1	AT1G01740	1.39241	1.99548	2.97175	2.69786	1.26275	1.18858	1.2492	0.214466	0.88008	0.529516	0.367135	0.531249	1.3995	1.6572	1.8875	1.76632	0.448404	0.462578	0.305523	0.577435	0.719143
1	AT1G01750	0.808735	0.923356	1.31732	1.46498	0.806558	0.764593	0.864664	0.278679	1.11406	0.629652	0.510349	0.229074	0.218771	0.468339	0.361467	0.203087	0.005177	0.0265067	0.841329	18.0557	5.31753
1	AT1G01770	1.69462	3.02361	4.9984	5.19963	3.08961	3.26618	3.8011	2.25156	6.63791	4.82291	3.99247	2.51939	6.1474	8.65794	7.49818	7.53045	1.89925	1.61491	1.2975	3.41433	2.52425
1	AT1G01780	2.91592	7.95311	7.17064	3.25464	3.79605	2.7311	4.30188	4.05977	9.8007	4.70563	4.51159	3.84596	8.52503	10.8267	10.8114	10.8595	0.847737	0.244872	0.51347	10.763	5.72335
1	AT1G01790	1.42491	3.59141	6.64887	7.84149	4.00016	4.08565	7.49836	0.813175	2.56853	1.32263	0.854223	0.254066	0.264242	0.296208	0.224371	0.242296	0.0702443	0.0726977	0.382299	9.77948	18.0793
1	AT1G01800	25.1479	30.2545	36.1043	34.2839	29.6452	34.8302	41.4563	35.5967	28.1622	19.4652	22.3178	20.9165	27.3248	35.4747	33.8142	33.5786	12.3368	14.3235	11.2915	27.3693	14.7409
1	AT1G01860	3.81562	6.746	13.1085	14.5401	10.1775	10.2601	12.3328	4.99936	7.13399	5.14239	3.95693	3.03744	5.09918	4.77099	4.54946	4.58124	1.19552	2.44923	3.11065	5.02657	2.19986
1	AT1G01880	3.36342	4.31147	5.4646	5.37335	2.34147	2.48427	3.27264	1.03428	1.55068	1.00485	0.841208	0.841004	0.817836	1.78934	1.68631	1.30317	0.319556	0.214532	0.079144	0.520626	0.39532
1	AT1G01900	0.035984	0.234863	0.411593	1.70419	8.42774	6.31251	0.882661	0.122685	2.90896	0.814259	0.147259	0.0234947	0.0441687	0.0847543	0.0335315	0.0497487	0.0237917	0.0174137	0.0297667	0.5254	0.566904
1	AT1G01910	36.697	56.3001	56.7422	51.7633	44.964	47.7504	54.8239	30.5123	32.095	28.147	26.2254	20.3534	14.0911	27.6791	25.5595	24.5748	8.77599	17.8308	17.6836	30.1251	10.3747
1	AT1G01940	94.3522	108.767	89.3475	85.3052	63.2238	53.699	30.6201	7.41623	11.0977	6.73049	8.11845	13.5578	33.027	29.0223	29.3718	29.0886	9.53969	22.5231	8.24329	13.092	6.45879
1	AT1G01960	9.04032	9.92963	13.3681	13.0591	8.05244	9.14455	15.8056	4.4471	7.86793	5.79402	5.28835	3.88277	8.08729	18.0685	16.0273	15.5524	4.13171	5.23598	5.71495	21.8894	8.85422
1	AT1G01980	3.34687	0.94719	0.0437703	0.0520017	0.632655	0.0608123	0.0233507	0.055921	0.292144	0.294223	0.146574	0.256697	1.94665	0.388455	0.371487	1.05291	0.0207387	0	0.01023	0.0225237	0.108428
1	AT1G02000	7.87736	6.81443	4.61514	4.05131	3.65851	1.47691	1.65037	0.286343	4.34013	5.62502	7.72123	4.00199	1.18836	0.610526	0.839024	0.984163	0.146365	0.366981	0.247987	1.37038	1.21348
1	AT1G02020	3.21882	5.76739	8.56817	8.22654	7.08469	7.31635	9.38928	2.50915	4.82292	4.93921	6.1549	6.83007	8.63177	9.81556	9.07415	9.52925	1.78439	1.37457	0.626927	1.98323	1.23166
1	AT1G02050	2.40288	3.16976	4.80594	4.27382	2.02808	1.67208	2.12316	1.65286	4.45076	4.73875	4.80514	3.36278	8.54219	13.1509	11.5439	13.0317	1.29953	0.394055	0.151977	0.395248	0.624412
1	AT1G02130	91.8979	96.8513	103.099	101.117	76.3563	74.0305	62.0614	22.6728	23.0589	15.0718	19.8537	18.6593	24.5617	34.1841	35.5107	33.6614	15.6471	21.9271	14.7788	27.6001	15.9328
1	AT1G02170	18.0125	18.721	19.4712	17.6376	18.0508	17.5952	23.3413	4.13416	19.2339	10.7494	8.57645	5.13301	4.24266	8.98535	8.45646	7.69337	1.85822	2.30377	2.34363	8.8726	7.15987
1	AT1G02190	0.047135	0.213696	0.037639	0.0421163	0.012144	0	0	0.0271247	0.086298	1.08095	0.18189	0.019629	0	0	0	0	0.014233	0	0.012503	0.021672	0.051205
1	AT1G02205	0.181267	0.118315	0.128115	0.15824	0.10537	0.0615917	0.0459443	0.0220363	0.048867	1.92487	1.49883	0.117159	0.00773	0.0153443	0	0	0.001334	0	4.64676	12.9008	0.918545
1	AT1G02260	3.7228	1.98015	3.7937	3.31436	2.42631	2.16431	3.90508	5.62975	12.7887	10.676	9.61638	5.46131	6.87206	7.14992	6.70159	6.48653	0.980161	0.578999	0.173228	0.709859	1.27498
1	AT1G02300	0.0213583	0.102274	0.327801	0.545433	0.761687	1.04125	0.20099	0.0511937	0.91959	0.504489	0.221815	0.049628	0.167189	0.203984	0.094113	0.249544	0.029742	0	0.0559703	1.15293	3.59885
1	AT1G02305	15.3522	37.5158	57.5357	55.4984	56.147	66.8852	97.8816	122.215	98.2889	101.34	85.9603	49.7181	38.4847	45.8767	42.4888	44.758	14.1226	11.3314	4.91221	13.0734	10.2563
1	AT1G02310	0.065353	0.00866067	0.149007	0.105951	0.509016	0.341097	0.0974023	46.03	21.5529	28.2963	28.9556	34.145	9.54159	7.89237	9.90508	6.35816	3.35819	0.374083	0.0207353	0.0893937	0.621892
1	AT1G02335	0	0.0150983	0	0.0340633	0.320853	0.566562	2.3885	0.018396	0	0	0	0	0	0	0	0	0	0.0134833	0.0703523	2.71595	2.92567
1	AT1G02360	0	0	0.045384	0	0	0	0.0356433	0.0309397	0	0	0	0	0	0.015137	0	0	0	0	1.74217	4.87561	4.00125
1	AT1G02400	0.0756973	0	0.017857	0.0203893	0.0215923	0.0128803	0.0688477	0.011061	0.198152	0.0664283	0.106848	2.81	3.6246	2.05967	2.65585	2.23495	1.09577	0.136272	0.284084	5.68471	43.3407
1	AT1G02410	27.9443	38.9006	44.2168	40.459	31.9182	32.8531	31.0623	29.5234	27.0974	20.3357	18.0386	13.4231	11.7412	19.8631	18.0188	18.7351	4.99043	4.10196	3.59916	8.70169	5.91619
1	AT1G02430	1.07299	1.60558	1.76016	2.14372	1.34676	1.2466	0.399374	0.228081	1.39697	0.846195	1.15548	1.56824	2.89554	3.7585	3.57377	3.80378	0.0237357	0.196758	0.0680377	0.400489	0.467246
1	AT1G02440	0.0233317	0.0914523	0.114413	0.0558313	0.0874537	0	0.0683847	0.0657993	0	0	0	0.102693	0.15116	0.355803	0.609791	0.454819	0	0	0	0	0.0919753
1	AT1G02460	0.0432673	0.0152867	0.0448723	0.00711233	0.0242523	0	0.01908	0	0.0307417	0.0292823	0	0	0	0.0179297	0	0	0.0105183	0	0.03555	0.566128	0.322519
1	AT1G02470	0.0315447	0.136517	0.502054	0.329628	0.274541	0.154126	0.369925	0.276083	0.487795	0.383732	0.906905	0.498768	0.02686	0.058739	0.057375	0.0860023	0	0	0.455093	2.25973	0.294919
1	AT1G02475	2.35584	3.79184	10.2169	10.186	10.3157	8.72386	6.066	4.31548	10.845	6.37649	6.7608	5.30799	5.33019	4.62541	5.26361	4.82133	2.0222	2.45778	2.02513	11.8559	9.99995
1	AT1G02500	102.782	151.631	158.033	171.006	143.929	148.427	215.325	98.6476	209.846	86.2123	90.4085	37.5972	5.03469	6.10064	4.89481	4.85911	1.16973	8.60434	26.8765	226.186	136.354
1	AT1G02510	0	0	0.019628	0.0498623	0.0625407	0.016594	0	0	0	0	0.0192667	0	0	0	0	0	0	0.0295797	0	0	0.0928717
1	AT1G02520	0.083429	0.0941037	0.0575597	0.0134933	0.0784807	0.079477	0.0766353	0.0586447	0.182119	0.118482	0.187218	0.167868	0.139103	0.159667	0.095325	0.076703	0.0273583	0.208632	0.0589027	0.832806	1.6176
1	AT1G02530	0.0734453	0.0654843	0.148264	0.107511	0.0819323	0.049494	0.0470667	0.0182473	0.170918	0.0402633	0.00881133	0	0	0	0	0	0.00505667	0	0.00479467	0.013241	0.0427303
1	AT1G02560	60.2971	112.19	148.947	177.09	170.819	190.904	158.897	32.1659	38.6191	27.6667	35.3924	41.1038	55.4637	58.5024	53.0072	53.1985	14.7359	27.2299	34.8861	107.921	31.8997
1	AT1G02580	0.0285193	0.046271	0.00897233	0.00602333	0	0.0384027	0	0.0206543	1.0767	0.646177	0.830049	0.263099	0.023793	0	0.010797	0	0	0	0	0.0102257	0.035608
1	AT1G02590	0	0	0	0.0703577	0	0	0	0	0	0	0	0	0	0	0.598955	0	0	0	0	0	0
1	AT1G02640	1.20265	4.81532	7.69281	10.6024	6.89673	6.15811	1.57781	0.0351133	0.14748	0.165089	0.358471	0.770191	0.361683	0.237171	0.309814	0.216437	0.157235	2.06798	21.8238	41.8587	10.1944
1	AT1G02670	0.916203	1.45543	2.52185	2.12547	0.86416	0.773774	0.852819	0.126001	1.05762	0.326643	0.300834	0.543757	0.5175	0.177402	0.531674	0.25819	0.035402	0	0.0371627	0.247552	0.378389
1	AT1G02720	7.80118	12.8318	16.8194	15.2905	15.7822	16.5256	22.4117	15.3432	11.5178	6.89356	2.99358	1.53758	0.681383	0.741981	0.704331	0.556052	0.27845	0.380204	0.569236	1.98544	1.23769
1	AT1G02730	20.5625	32.0909	38.6112	35.8467	17.5012	18.6832	28.9229	0.175316	1.78446	0.0694577	0.0171483	0	0.0270057	0.138593	0.128565	0.0999143	0.0108887	0.00624067	0.222681	9.54232	3.69345
1	AT1G02780	2346.87	1963.35	1748.76	1652.32	1327.07	1354.92	1108.83	316.265	413.247	317.376	248.871	205.318	316.466	411.641	328.989	365.632	177.318	407.66	832.957	815.616	130.546
1	AT1G02790	27.1495	16.2386	0.0405097	0.040342	8.86615	0.0114093	0.0289453	0.48634	1.17158	2.05795	0.882667	1.18666	11.2643	2.74517	3.25814	7.18015	0.046006	0	0	0	0.0130387
1	AT1G02800	26.7476	28.3153	101.207	101.731	38.8852	37.1753	24.0056	0.0519517	0.129971	0.025946	0.052254	0.0219077	0.010671	0	0	0	0	0	0.0213043	0.456297	0.614753
1	AT1G02810	4.16618	11.7711	15.0946	15.7402	13.2686	6.68804	9.43937	4.38194	0.493873	0.65163	0.89791	1.40173	1.34236	1.81623	1.98639	1.5151	0.811515	0.338979	1.94329	2.84264	4.38237
1	AT1G02840	101.242	137.277	135.271	123.705	91.1904	73.0675	57.4832	18.5936	46.0309	41.7883	38.9094	32.9838	57.0125	100.115	83.7776	88.4342	12.0967	40.3661	34.516	36.6728	19.4361
1	AT1G02850	0.0550273	0.067006	0	0.0900567	0.230373	1.05545	6.09944	214.695	119.938	285.605	356.608	226.538	180.663	168.324	157.294	159.547	42.2715	34.7926	3.85408	2.17824	3.45361
1	AT1G02880	4.18972	4.88682	6.30865	6.35213	5.5969	4.85579	4.18828	5.82156	7.58968	7.09076	11.3286	18.1227	23.3679	29.8589	28.4615	29.5087	7.52532	8.8478	3.54982	6.03509	6.04346
1	AT1G02890	4.60097	6.15743	11.7227	9.93138	8.13034	7.02954	21.1169	18.5614	40.8011	37.6821	42.25	45.7999	61.0864	79.8664	86.5175	72.0187	28.9608	17.76	5.78363	21.066	18.0757
1	AT1G02920	0	0	0	0.0321193	0	0.0191293	0	0	0	0.196622	0.0865237	0.162915	0.606145	16.2036	5.91434	14.8175	21.1165	49.5625	105.768	73.4528	88.7946
1	AT1G02930	3.43935	6.49637	6.99674	2.32536	0.872244	0.333298	0.0525337	0.0914003	1.42605	1.68265	1.78895	4.22153	5.79619	22.3323	12.7645	19.2562	18.4878	38.0108	110.602	68.2727	71.5403
1	AT1G02940	0.441656	1.49805	2.05628	0.16308	0.0772317	0.025923	0	0.0207497	0	0	0	0	0	0	0	0	0.00515833	0	0.0188533	0.0528757	0.312417
1	AT1G02950	0	0	0.0141637	0	0	0	0	0	0	0	0	0	0	0	0	0	0	0	0.295153	1.87695	4.0365
1	AT1G02970	11.1871	16.4767	23.2853	21.0913	14.969	14.4087	19.1025	2.04669	2.01022	0.717622	0.059153	0.030411	0	0.0224933	0	0.007177	0.0340647	0.00499333	0.367401	2.15775	0.639305
1	AT1G03000	2.65533	4.50669	7.5874	7.40348	4.13754	3.90092	6.12754	2.39933	5.68772	4.76139	4.65496	3.46067	5.18152	5.55153	5.16653	5.12054	1.51755	3.61292	3.26799	7.35544	3.19018
1	AT1G03020	0.106382	0	0	0	0	0	0	0	0	0	0	0	0	0	0	0	0	0	0	0.0543947	0.144758
1	AT1G03030	10.8106	17.237	24.8258	27.4717	23.2626	22.2003	20.3993	19.0812	16.2394	20.9073	36.0212	55.9694	78.3327	71.5822	72.8663	71.0472	28.5042	18.0206	6.05128	9.13288	4.07317
1	AT1G03055	0.325982	0.538373	0.335549	0.319479	0.241161	0.201486	0.0887787	0.277016	1.29016	0.588982	0.262055	0	0	0	0	0.0344573	0.0162883	0.0729957	0.0112717	0.328713	0.945257
1	AT1G03070	0.818747	0.252912	0.164597	0.231026	0.731934	0.31828	0.59435	2.94104	2.65389	3.17895	3.53123	4.80351	4.68721	1.72403	2.43513	2.21085	0.432752	0.319774	0.122211	0.254502	0.289589
1	AT1G03090	2.57912	5.18801	9.27311	9.72613	5.96974	8.05045	10.2066	6.54275	16.3273	12.2447	9.85038	7.37864	15.7231	17.8094	17.1054	16.2975	6.00962	1.72301	1.24925	4.462	7.01806
1	AT1G03130	7.75176	22.451	79.2345	161.795	289.569	439.831	433.352	68.2382	147.7	30.2165	3.77393	2.36801	12.4352	18.1879	20.5322	19.4568	7.92736	1.88775	3.82437	228.675	400.994
1	AT1G03150	65.3183	57.0687	51.0576	48.9194	45.4346	39.2974	22.8678	11.5854	12.1099	8.6669	10.5468	9.13222	6.74646	14.5153	13.0848	13.8453	6.04172	13.2525	10.6723	15.0546	6.89662
1	AT1G03160	3.85081	5.14388	9.1394	10.5516	8.58206	10.1686	13.8749	1.94192	3.70523	2.10299	1.57261	1.97809	5.9686	7.01695	6.25424	6.33088	1.63956	1.97617	3.67298	16.729	6.69081
1	AT1G03190	4.16638	6.04213	8.27084	7.48755	4.54796	3.23684	5.66079	2.18779	3.63202	2.42879	3.32238	4.13112	6.33029	9.79342	9.31222	8.7805	2.00511	4.27922	1.53428	2.57699	1.49949
1	AT1G03210	17.7465	27.6557	61.0057	82.0988	108.038	96.9598	128.038	58.2432	84.2604	40.2505	14.943	11.7503	23.3502	31.1419	30.4465	29.6167	2.50168	0.849158	0.530087	4.10077	3.87232
1	AT1G03260	5.07066	7.99264	9.74423	9.16389	7.5711	6.30552	9.48738	7.23816	7.215	5.47832	4.32688	3.76882	2.24934	4.28756	3.66901	3.29976	1.27447	0.907159	0.865213	2.52142	1.51878
1	AT1G03270	4.97913	6.53653	9.66357	9.21717	7.03013	6.16342	11.5546	22.5913	24.4875	28.4798	25.6416	20.5137	23.4583	28.8085	28.9158	26.7557	5.38294	0.454973	0.191918	0.424633	0.377779
1	AT1G03310	1.07242	2.21759	4.22339	5.24425	4.64271	5.45929	10.4066	8.51585	8.21731	6.87048	6.32668	2.08543	1.37856	1.24251	0.875671	1.08966	0.277297	0.636793	0.978948	8.18581	5.07618
1	AT1G03360	47.2726	58.7273	57.2232	53.5318	36.6369	31.1521	25.4452	7.51703	4.28965	3.45469	3.96364	4.0048	5.51931	13.4936	9.26309	12.9348	3.22804	15.5124	9.99759	6.60157	2.37523
1	AT1G03400	0	0.0469713	0.068432	0.0872967	0	0	0	0.101801	0.691903	0.693808	0.865304	1.16939	1.26828	0.918257	1.2927	1.18632	0.695898	0.496953	0.250018	0.471669	2.71723
1	AT1G03410	0.124835	0.370912	0.483621	0.477429	0.199648	0.146429	0.53863	0.33925	1.814	0.829596	0.492232	0.100902	0.0553683	0.0744443	0.113862	0.0532843	0.0463383	0.0522057	0.242555	1.23794	3.09836
1	AT1G03430	1.87689	3.51197	8.61891	9.78971	10.8695	9.50112	10.5739	6.55473	7.21866	5.46392	5.11909	3.98334	5.547	11.3871	10.5239	10.8779	4.73073	3.81121	1.61617	8.6076	7.20087
1	AT1G03445	0.768953	0.685394	0.916811	0.340331	0.178362	0.131119	0.18222	0.0165647	0.0398677	0.00642333	0.013491	0.0121457	0.0131507	0.0185477	0	0.00834467	0	0.0116043	0	0.105011	0.115524
1	AT1G03457	5.02554	15.2614	32.1481	43.509	33.2944	38.7995	64.0958	21.1932	23.1218	10.7777	4.3267	0.74049	0.233933	0.176019	0.153228	0.16339	0.00966733	0.205936	0.443214	4.33151	6.9141
1	AT1G03475	26.8218	56.8768	86.4523	100.432	92.5248	103.107	105.415	17.6933	19.5236	15.4229	17.6163	17.777	21.0641	31.32	28.6279	29.8001	7.54616	11.8018	22.5673	101.481	28.5579
1	AT1G03520	0.823387	1.7541	3.20749	3.60941	2.31123	2.08386	2.50545	2.5879	4.21242	4.61685	3.58897	2.86676	1.96247	3.55228	3.30596	3.37685	0.708806	0.365006	0.312049	1.32476	2.02413
1	AT1G03600	11.5658	33.3604	66.3121	103.142	184.231	234.645	246.309	94.3491	145.389	119.018	77.2253	49.205	34.5032	95.5554	91.7312	82.0199	30.3962	15.5359	21.7511	93.1422	98.1317
1	AT1G03630	2.54338	5.22842	25.4941	61.4754	70.9512	96.5785	84.8345	1.06086	1.71847	1.63993	1.67817	1.37161	1.70155	2.03459	1.95867	1.77442	0.220154	0.462849	15.4839	115.036	57.6189
1	AT1G03650	12.9082	10.9578	10.3878	10.2729	9.37969	7.29022	3.47748	2.09594	0.97578	1.43224	1.4386	1.43006	4.54261	9.66803	9.74307	9.54325	3.49444	5.0373	1.96492	1.70539	0.349504
1	AT1G03680	71.5354	114.67	163.905	198.511	234.536	285.878	240.9	57.9091	50.5575	30.8746	27.7212	22.0417	37.866	36.8184	37.1356	35.4687	21.5729	26.2525	36.5949	98.171	68.1619
1	AT1G03687	15.1638	20.1568	27.0084	25.2207	16.4904	15.5784	14.2398	3.43596	4.9317	3.26738	2.82772	2.49968	2.9301	4.85511	4.14604	4.10905	0.936365	2.51721	3.53323	5.5763	1.6151
1	AT1G03740	0.972571	1.76736	3.00844	2.94826	1.36458	1.43161	1.98288	1.61373	4.60825	2.9392	2.94057	1.65344	2.31055	5.50301	4.92969	5.81823	1.10718	0.906357	0.482718	2.8139	6.4099
1	AT1G03750	1.39301	1.91509	3.3455	2.77723	1.37842	1.27334	2.01348	1.55767	3.98504	3.06149	3.15405	2.81026	3.22918	4.21383	4.16323	4.10366	1.13336	0.933667	0.414363	1.22733	1.14844
1	AT1G03810	0	0	0.061134	0	0	0	0	0	0	0	0	0	0	0	0	0	0.177798	0	0	0	0
1	AT1G03860	164.652	185.286	151.375	132.468	105.696	92.5647	49.7907	14.3356	7.62655	8.0354	10.7284	12.3932	17.826	34.1658	28.844	31.7757	11.438	34.2658	33.5365	43.4736	9.71058
1	AT1G03870	0.012122	0	0	0	0	0.055085	0.0479273	4.85934	3.22214	6.95331	7.41322	3.68093	0.248072	0.717495	0.614103	0.756766	0.109492	0.151364	8.67567	52.3113	45.9154
1	AT1G03905	1.97	1.39658	1.71785	1.86203	1.63712	1.88095	5.79242	6.82691	7.25932	8.88834	11.9901	17.0647	13.5636	21.5511	25.4008	22.8484	4.22746	1.19236	0.407919	2.24362	1.84974
1	AT1G03920	0.912694	0.333211	0.203524	0.173464	0.199951	0.177882	0.259943	0.0157563	5.16202	4.43629	5.20626	2.03093	0.120358	0.0168557	0.0323355	0.0599647	0.001597	0	0.0436223	0.55858	0.759289
1	AT1G03930	1.32668	2.28327	3.94044	3.81385	3.21969	3.05217	6.50026	6.35431	10.0732	10.7274	11.7936	8.87333	7.02394	6.92292	6.91736	7.12181	2.00258	1.94998	1.0003	4.46347	4.75147
1	AT1G03980	1.62185	1.39103	2.30466	2.03545	0.954043	0.734555	0.396466	0.135292	0.129156	0.0842853	0.129654	0.10963	0.0574933	0.089702	0.122067	0.19462	0.029064	0.049156	0.340267	0.214014	0.15965
1	AT1G03990	0.518397	0.80155	1.30632	1.52868	0.99255	0.992684	2.07327	5.32197	3.39529	8.29697	29.0218	69.8321	94.2157	58.9225	62.6305	57.2748	9.39886	5.92893	0.293559	0.124133	0.376074
1	AT1G04040	2.47043	2.10701	3.04551	2.7329	2.12527	1.7116	1.47354	0.850773	2.20957	1.58757	5.88549	11.3172	2.89671	2.35322	2.386	2.51614	0.559844	0.217938	2.49494	42.8562	31.8491
1	AT1G04050	3.82785	5.55946	8.576	6.87566	2.65708	1.80772	1.73341	0.84922	1.2398	0.918525	0.542273	0.507886	0.782578	1.16245	0.944341	0.998424	0.265523	0.407552	0.152071	0.534219	0.711975
1	AT1G04090	0.701297	0.63587	0.872693	0.625507	0.554234	0.326634	0.260664	0.13458	0.805211	0.714984	0.794211	0.402104	0.0567637	0.0689947	0.0965395	0.0789387	0.0193627	0.008339	0.0481233	0.242681	0.370949
1	AT1G04110	1.03444	1.05357	1.08754	1.22355	0.435497	0.421977	0.655488	0.137246	0.178375	0.0957227	0.0213053	0	0.015676	0.037921	0.0083525	0.0198147	0.00384933	0.003869	0.17469	1.48673	0.803307
1	AT1G04120	2.90155	4.85803	8.28202	9.43734	8.70424	11.9782	54.3106	49.13	85.6572	70.9026	69.9937	59.9996	28.0661	24.442	23.2074	21.5512	4.64989	1.68534	1.15915	4.17611	3.4781
1	AT1G04170	107.165	114.013	107.166	107.423	72.2016	78.0996	69.3643	27.5023	23.7125	22.8594	25.452	27.8471	32.3509	59.3159	51.2519	53.2374	18.2995	47.3495	50.2048	46.8753	12.7132
1	AT1G04180	2.70495	0.594161	0.251739	0.197172	0.996554	1.42667	0.869146	0.0834717	0.097354	0.0269927	0.0170373	0	0	0.011338	0	0.00899967	0.013178	0	0.085957	0.364273	0.439982
1	AT1G04210	7.73457	10.4906	15.2171	15.6369	8.11693	7.6876	11.1061	3.38838	6.29043	5.22081	6.09355	6.49222	6.98083	15.9337	14.6599	13.7459	2.62334	4.60623	2.56154	6.7215	5.17494
1	AT1G04220	1.92158	9.27847	5.20095	4.55746	4.58557	4.22712	4.05272	0.372267	78.1503	34.053	28.2065	10.9786	0.296503	0.0331937	0.0256795	0.020988	0.00882667	0.005225	0.50511	2.5638	3.37905
1	AT1G04270	2575.85	1846.34	1702.37	1723.36	1483.29	1477.08	932.857	350.546	229.166	190.652	153.197	122.044	180.844	292.79	205.066	246.071	94.3063	290.093	650.406	506.733	73.2436
1	AT1G04290	17.8709	12.5814	10.2762	10.1008	11.4149	12.728	10.5656	9.64339	11.2943	7.42556	7.24073	6.05769	4.38787	4.81832	5.30225	4.36257	3.65104	4.31153	5.989	17.0605	10.7697
1	AT1G04310	6.39879	5.69944	7.16815	6.20684	4.23935	4.60973	12.3011	15.3642	42.537	28.1107	21.6053	17.8455	6.04452	4.41328	4.1773	3.88292	0.604317	0.0777197	0.136317	0.73685	1.63446
1	AT1G04350	0.184569	0.321423	0.348222	0.158527	0.184236	0.431882	1.1692	15.8105	15.0871	11.0042	9.86971	5.83802	11.2536	9.1758	8.95407	8.70452	2.50235	2.6848	0.432973	5.58998	9.93414
1	AT1G04380	0.770119	1.7987	5.71986	4.26165	3.5342	3.62964	0.676573	0.967126	52.4074	27.3316	2.31072	0.198876	0.173135	0.194056	0.152685	0.104601	0.0134127	0.007723	0.0228423	0.054613	0.0642667
1	AT1G04400	1.90591	4.76559	11.7079	12.4371	8.35197	12.7149	15.8008	3.48787	14.9619	8.15705	7.2508	8.61077	18.8546	50.9621	49.8307	47.5669	17.9185	11.4527	5.56229	29.6626	26.2259
1	AT1G04410	371.086	391.989	469.594	442.224	438.558	513.169	669.037	108.044	148.214	71.0958	40.1995	14.781	28.5337	97.6306	68.6551	93.2554	51.6698	212.737	443.888	532.385	137.455
1	AT1G04420	4.44881	11.9388	19.0712	21.5606	20.9634	27.5291	27.8843	5.69127	7.58327	5.34961	3.41792	1.26893	2.08243	3.09627	2.88147	2.8534	0.748362	1.14505	3.79613	30.2724	13.3538
1	AT1G04440	3.15539	7.43849	11.8919	11.5555	7.77888	7.53492	11.0147	8.69447	19.9773	13.794	14.9031	11.8642	10.3713	13.3548	13.0699	12.6515	5.72984	3.66474	2.56943	14.8959	13.219
1	AT1G04480	481.878	444.966	406.187	372.427	391.696	294.217	145.142	45.1498	74.357	58.5221	50.7558	48.694	51.7125	98.1295	78.7291	91.5016	31.8671	115.234	182.415	170.156	32.6551
1	AT1G04510	57.5665	63.7915	73.0136	65.7605	39.3208	38.7169	40.3974	14.0033	13.3572	12.2189	14.3897	16.9993	19.9696	35.6673	31.5224	32.2945	7.90017	23.4073	18.1262	24.0493	8.23976
1	AT1G04570	1.08951	0.69332	1.51025	1.78803	1.44533	1.69836	4.28843	4.42236	3.03238	2.83085	3.04302	1.8395	2.72501	1.2196	1.18037	1.26443	0.391355	0.521715	0.18636	0.191324	0.279846
1	AT1G04580	0.057182	0.139492	0.272981	0.435719	0.244034	0.46966	0.526933	0.444204	30.7602	22.6698	28.6438	10.1126	0.168446	0.0788637	0.0805555	0.0423023	0.0122813	0.016263	0.0654497	0.027365	0.0494803
1	AT1G04610	19.403	31.9484	33.9052	27.3742	16.9677	11.191	7.33071	1.9658	0.895252	0.0463383	0	0	0	0.00774667	0	0.021541	0.00375733	0.00959433	0.706278	2.52571	0.81329
1	AT1G04620	1.63899	6.23065	16.8057	17.6988	12.5806	13.3818	23.2196	13.395	29.478	21.54	19.6828	9.28121	9.49387	10.3419	9.51126	9.361	2.04446	2.46201	2.50427	13.9634	9.64595
1	AT1G04640	15.1192	13.5838	14.5076	14.8917	14.9655	16.5653	9.68732	1.62672	2.64422	1.46718	1.79874	3.73144	7.01423	10.1751	9.28436	9.76954	4.67601	4.93549	5.20168	18.2573	5.60597
1	AT1G04680	2.15859	2.3197	6.43074	7.19289	10.4603	12.8517	43.9932	6.17743	22.3295	2.97266	0.520585	0.049395	0.01937	0.0343467	0.0207485	0.013779	0.00334733	0.008545	1.23377	13.7269	14.8475
1	AT1G04690	66.6348	98.0791	136.796	141.341	129.427	150.524	200.321	75.9182	98.6565	71.1631	62.4819	30.9608	19.7368	37.3732	31.8198	32.6068	15.226	22.8008	29.8538	55.8978	25.1994
1	AT1G04700	0.455338	0.408142	0.447996	0.455655	0.269318	0.3191	0.975344	0.729301	1.6037	1.14491	0.914815	0.50859	0.209884	0.231871	0.188952	0.260317	0.0463417	0.0535213	0.102303	1.29769	0.369169
1	AT1G04710	9.12319	14.1797	17.7657	15.1496	12.5179	14.8333	19.3346	11.7786	25.4862	17.2563	10.1203	6.68346	7.19086	5.60955	5.74907	5.26475	2.90205	2.51172	6.70769	13.7986	4.17583
1	AT1G04730	3.13631	4.24628	7.60707	6.18227	2.99656	2.56055	4.04719	0.125547	0.388283	0.106817	0.062319	0.0691117	0.0546557	0.139565	0.101485	0.0686933	0.0280867	0.115705	0.577419	1.62277	0.635739
1	AT1G04770	5.66501	17.8045	9.61022	6.02767	11.6968	13.2203	29.3607	6.01648	34.6334	22.821	29.5689	19.0161	25.2863	12.195	12.8196	12.158	1.85746	19.6907	7.94111	9.22041	11.5782
1	AT1G04870	77.1827	99.6164	86.84	72.4151	39.8589	36.1492	21.8815	2.95857	3.08299	2.57616	3.03722	3.77683	9.88391	19.5367	16.2795	18.3598	5.4394	19.0797	17.9545	14.4227	4.06071
1	AT1G04920	0.0563467	0.0246627	0.102684	0.045564	0.003734	0.0306483	0.408744	3.14713	16.6593	12.0666	9.86608	8.46585	10.1536	24.4776	24.8	22.8484	6.25023	1.13744	2.96547	0.736137	0.408928
1	AT1G04940	37.7771	69.6688	87.3479	103.501	111.117	115.903	91.9682	20.8912	16.0914	11.6173	9.52412	5.93738	9.2725	9.78457	7.55219	9.34416	5.57825	15.5098	22.3505	67.6093	15.9618
1	AT1G04980	18.4913	28.4555	22.9575	17.5099	14.9337	14.2009	23.122	11.1703	23.3939	13.3186	7.86108	5.46546	3.51776	1.84919	1.85327	1.62599	0.436091	0.437176	3.16048	5.379	1.64859
1	AT1G05010	0.0663267	0.0740923	0.154824	0.239509	0.46264	0.514586	2.10285	0.293399	1.175	0.759394	0.877032	0.682143	0.29147	0.322884	0.349412	0.202159	0.388759	0.415584	0.716037	32.3603	168.3
1	AT1G05030	1.51801	2.25647	3.33039	2.76536	2.02471	2.05796	2.73706	2.41541	4.18057	3.78471	4.12529	3.82598	5.06337	6.33624	6.06566	5.73495	1.38473	0.63027	0.34937	1.20102	1.37263
1	AT1G05100	0.0205193	0.0951883	0.159872	0.180145	0.089963	0.054397	0.796113	3.48297	1.27254	1.74489	1.62178	1.74514	0.349323	0.049823	0.251493	0.0538973	0.045092	0.0244207	0.0624103	0.367646	2.57317
1	AT1G05120	6.58038	8.01873	12.8106	11.527	5.2274	5.12628	7.86385	4.9863	10.8358	10.0551	12.0823	15.4305	20.2239	25.5195	27.0528	23.7469	4.80126	2.8247	1.13399	4.08305	3.69439
1	AT1G05140	3.43568	9.20195	15.5316	17.9943	16.1125	19.882	18.5967	9.8383	11.5204	8.43276	7.53958	6.1262	7.39931	10.7249	10.9572	10.6576	4.2831	2.96988	2.79082	15.1196	9.38523
1	AT1G05160	2.08288	4.06633	7.88627	9.66176	10.0469	12.1692	34.4502	59.1226	28.1892	25.1343	16.4131	6.14238	5.60153	9.05669	6.94491	7.87979	1.48388	0.75286	0.457257	0.626559	0.875349
1	AT1G05180	23.0773	30.1044	31.9137	28.117	17.2787	15.736	12.2945	4.47212	5.72989	4.74167	5.50996	5.51592	7.4952	13.4577	12.7112	12.9492	3.78772	13.5547	8.69685	13.7936	4.78522
1	AT1G05190	51.0006	107.594	185.675	252.378	245.973	329.753	213.354	10.7206	20.8416	7.37024	3.41177	2.26842	7.65055	15.4834	10.4885	12.9393	5.64353	12.015	44.5526	228.839	119.913
1	AT1G05200	0.430931	0.366651	0.737184	0.762194	0.347419	0.339078	0.591172	0.172264	0.528546	0.215436	0.133558	0.023714	0.0161497	0.0677313	0.065047	0.052614	0.016616	0.0170477	0.0350133	0.474459	2.70935
1	AT1G05270	12.8978	11.4649	15.3375	13.9766	10.9832	12.1247	15.7869	10.9928	23.7135	17.9969	18.313	18.3387	31.4574	60.5413	58.6147	55.0379	14.3155	14.3702	8.86636	13.737	8.02035
1	AT1G05310	0.058377	0	0.00859267	0.010598	0.0289123	0.141045	0.0363667	0.04729	0	0	0.043145	0.0477677	0.0299333	0.051298	0.03624	0.00841167	0.00510133	0	0.0527097	0.319079	0.843339
1	AT1G05350	17.152	23.4092	29.6118	28.5692	26.2844	27.8638	49.2533	25.6932	34.9407	25.4004	11.631	3.54887	0.919638	1.09858	1.03567	1.00948	0.228582	0.534868	3.36264	9.13516	5.15846
1	AT1G05460	4.97953	5.7055	9.16137	8.44718	4.62092	4.90821	9.59932	4.21319	8.58088	5.46682	3.46302	1.68097	3.84292	5.36763	5.03401	5.41944	0.836591	2.02778	1.57015	2.50946	1.52355
1	AT1G05490	2.31309	3.02762	1.22801	0.933184	0.322656	0.248494	0.237157	0.0927143	2.08887	1.34959	1.55521	0.537865	0.0112023	0.0147243	0.0119695	0.006306	0.00520867	0.00517633	0.00731867	0.217174	0.306293
1	AT1G05510	0.052884	0.0689677	0.127723	0.231148	0.043287	0.243802	0.769433	2005.87	1048.12	2034.48	3232.01	4457.77	5548.6	3812.91	4250.52	3547.86	2391.51	178.496	18.3751	3.88975	2.08923
1	AT1G05530	0.0765997	0	0.008386	0.010343	0.032432	0.0139657	0	0.0108143	0.016707	0	0	0	0	0	0	0.00817967	0	0	0.0211323	0.562315	0.225608
1	AT1G05560	0.023839	0	0.120481	0.343579	0.397176	1.62954	3.31649	1.43503	5.98194	2.13932	0.818712	1.06391	10.0303	55.9091	51.0925	54.8377	3.69428	3.36778	0.135904	1.32036	2.61369
1	AT1G05580	2.90562	1.3565	0.012715	0.00444	0.864588	0.0121113	0	0.0528927	0.093576	0.166883	0.119755	0.11932	1.04657	0.254544	0.336155	0.806504	0.00652433	0	0.00916967	0.01388	0.079298
1	AT1G05590	2.59571	5.6151	8.88554	9.12166	6.15733	6.50034	5.57277	1.8005	2.97781	1.81094	1.29216	0.554829	0.802525	0.604154	0.646724	0.623954	0.14264	0.173813	0.20175	2.19381	1.57339
1	AT1G05610	0.0260383	0.212385	0.0857107	0	0	0.0241263	0	0.051457	0.149047	0.115459	0.100561	0.0427353	0.0934807	0	0	0.00948633	0	0	0.0611033	0.0551067	0.0926513
1	AT1G05620	7.5911	6.85744	7.80115	9.71687	12.3829	12.5105	23.9391	26.6872	22.9294	20.2429	16.1045	5.92512	1.80151	2.82745	2.00726	2.25899	0.961856	1.58454	10.8943	39.5196	9.4337
1	AT1G05650	0.0110667	0.0102693	0	0.0111103	0	0	0	0	0	0	0	0	0	0	0	0	0.0113267	0.0301907	0	0.230141	0.406031
1	AT1G05660	0.088533	0	0.0276557	0.0111103	0.0245807	0	0	0.0251703	0	0	0	0	0	0	0	0	0	0	0	1.02432	0.581205
1	AT1G05675	0	0	0	0	0	0.0118247	0	0	0	0	0	0.0274217	0	0.124936	0.127677	0.161515	0.0313377	0	0.170717	0.126763	1.9228
1	AT1G05680	0.0170113	0.0236667	0.0156397	0	0	0	0	0.0219877	0.0253847	0.020653	0.16082	2.8342	16.4358	117.888	103.981	115.181	36.6888	87.7797	5.60684	7.02222	5.50699
1	AT1G05700	0.014806	0	0.00908133	0.0260703	0	0	0	0.0117143	0.014957	0	0	0	0.014035	0.0178003	0.01706	0.031847	0.0138813	0	0.00666867	0.150281	0.282887
1	AT1G05800	0.0183093	0	0	0	0	0.0134663	0	0.0334733	0	0	0.013814	0	0	0	0	0	0	0	0.00655033	0.011507	0.069093
1	AT1G05810	6.40577	1.22251	0.63676	0.487085	1.09805	1.02547	1.13526	0.700224	4.33491	5.32375	3.25873	1.41688	2.93952	5.03432	4.57343	4.77563	1.51585	2.36901	1.82534	12.9456	11.9121
1	AT1G05820	0.846189	1.4891	2.02908	1.93799	1.01453	0.919235	0.530168	0.200843	0.939998	0.920596	0.716365	0.386171	0.344785	0.79105	0.84472	0.731601	0.123287	0.040415	0.0216057	0.18782	0.281185
1	AT1G05830	2.22344	4.06546	6.46335	6.02731	2.94252	3.07586	4.93312	2.9583	8.52784	6.1565	5.112	3.56818	4.8263	4.89002	4.74811	4.45071	0.939235	1.14698	1.00655	3.59776	3.22801
1	AT1G05850	21.2343	25.6875	31.5137	36.188	42.3926	52.5187	112.317	252.718	245.185	199.753	184.497	82.7861	22.0324	18.6681	19.9694	18.9318	7.04589	3.75325	6.86755	56.428	57.1232
1	AT1G05900	1.33176	2.49082	3.92722	4.17832	2.60553	3.07131	4.14917	1.7533	4.03733	3.32432	3.71341	3.57587	6.08419	5.28224	4.87054	4.89795	1.34538	1.07759	0.555901	3.14115	3.53263
1	AT1G05910	10.8892	17.233	21.5414	19.9453	11.3494	10.2956	17.2458	5.70398	11.684	8.04754	5.98797	4.08062	3.3359	7.03262	6.2236	6.39786	1.32198	2.64944	1.48577	3.45937	2.24839
1	AT1G05940	7.561	9.4184	14.3665	13.0656	10.5771	9.70279	11.0565	7.74745	8.10168	8.19516	10.3299	10.8848	10.6017	16.1291	14.3005	14.5894	2.85545	1.74703	0.866844	2.41842	1.78549
1	AT1G06000	0.21003	1.67526	2.37056	2.75254	3.55758	5.66821	29.5125	23.6304	22.6367	24.0758	16.0717	7.54173	2.02169	3.40487	2.97583	2.67862	1.03048	0.652087	2.28825	24.5303	5.86039
1	AT1G06020	0.0893407	0.100352	0.283768	0.306934	0.112525	0.0168927	0.082398	0.0919723	0.246735	0.174887	0.152736	0.285775	0.164832	1.16309	1.10501	1.25452	0.217708	0.0379367	0.0200297	0.2173	0.048825
1	AT1G06030	0.0136233	0.0764967	0.0748577	0.0555573	0.064491	0.0916353	0.078987	0.0147497	0	0	0.048831	0	0	0	0.030077	0	0.01422	0	0.0409027	0.555931	0.0588903
1	AT1G06080	108.929	345.905	331.131	228.983	222.942	198.262	188.04	7.29402	6.32759	1.65932	0.0510557	0	0	0	0.017893	0.0213087	0.0165847	0.0246223	5.31886	2.03159	1.17769
1	AT1G06090	0.0116347	0	0	0	0	0	0	0.0132243	0	0	0	0	0	0	0	0	0.0125057	0	0.125249	2.74399	2.15817
1	AT1G06100	0	0.041533	0.195732	0.0930427	0.074805	0.021876	0.040566	0.0367303	0.225225	0.0412403	0.02478	0	0.024855	0.017722	0.0873055	0.0810783	0	0	0.048104	0.0101583	0.0707903
1	AT1G06110	7.56325	15.3096	21.651	20.4235	16.7844	15.1654	19.323	16.0452	19.322	16.8946	21.9421	31.3133	117.876	162.243	155.667	156.551	41.3617	22.8035	6.21684	10.1499	8.10634
1	AT1G06120	0.0469403	0	0.0103623	0	0.0120793	0.017243	0	0	0	0	0	0	0	0.01321	0	0.0104857	0	0	0	0.874766	0.411715
1	AT1G06130	14.1569	23.9047	31.726	31.654	24.4816	21.8188	21.2293	16.8589	17.1939	15.5366	17.01	15.6715	33.3917	42.8352	38.5423	42.1731	14.6755	9.40129	4.29455	6.16721	5.46441
1	AT1G06220	28.6122	38.8123	46.4695	39.7924	20.7735	19.9594	26.2985	6.65022	11.3939	8.89312	10.3048	10.3878	17.2323	29.4305	25.453	26.0508	8.55027	19.8797	14.6125	25.241	8.52167
1	AT1G06240	5.92647	9.06381	12.7571	11.4951	9.145	8.18812	9.24461	4.44466	4.67849	2.88166	1.39897	1.18077	2.68293	4.24716	3.36075	2.99763	0.346515	0.50369	0.780065	2.77797	2.54464
1	AT1G06250	0.455664	0.621688	1.34842	1.15839	0.558546	0.500975	0.809828	0.335797	0.658072	0.389566	0.305584	0.310694	1.80551	5.10668	4.26026	4.55094	0.222011	0.0616983	0	0.182269	0.553312
1	AT1G06260	0.12016	0.176996	0.470734	0.354903	0.189146	0.132855	0.198988	0.140586	0.233552	0.20882	0.0657753	0.392731	0.52488	1.23087	1.56902	1.18417	0.215313	0.0100567	0.0772543	0.113828	0.270081
1	AT1G06290	3.74567	5.4608	9.42271	10.8219	9.07822	11.8417	15.7876	4.49862	14.0319	9.6833	13.3868	24.7564	55.4322	121.364	119.982	113.04	47.3974	48.3333	71.6295	104.639	20.7293
1	AT1G06310	2.05652	3.01842	4.97124	5.23139	3.60907	2.10674	1.91413	0.0955117	0.228256	0.104813	0.0253297	0.00829667	0.017906	0.079068	0.0461665	0.0418543	0.009245	0.0280077	0.150786	0.264323	0.106292
1	AT1G06350	0	0	0.0201833	0	0.196801	0.443178	0.739295	0.0997147	0.0564327	0	0	0	0	0	0	0.0101597	0	0.0275753	4.30473	8.51637	2.28806
1	AT1G06360	0	0	0	0.156695	2.64589	7.99761	15.2022	0.485397	0.265768	0	0	0	0.0361137	0.0127707	0.0384835	0.0127783	0.034677	0.008814	5.07183	24.1854	13.1256
1	AT1G06390	21.2754	36.0921	55.2253	57.1617	46.8982	48.3891	66.7485	26.3512	34.4979	21.0878	10.1791	4.0449	11.1291	15.6813	13.395	14.8343	3.88163	8.8128	8.32717	21.7481	18.4667
1	AT1G06400	23.2568	30.5733	38.1946	45.7698	36.1468	43.7064	30.601	27.7112	35.0778	30.5848	44.4049	66.0935	95.1431	116.742	125.79	119.277	34.8776	30.5462	9.2075	24.1828	26.2091
1	AT1G06410	10.9583	17.451	25.8298	26.0966	12.6495	16.6771	21.2178	9.85766	21.939	16.4604	19.1731	17.0924	11.0843	13.605	14.4427	12.74	4.65832	9.79446	7.50293	23.2091	24.372
1	AT1G06430	3.44117	7.56035	13.9604	17.4876	14.1357	20.2019	46.0748	64.6055	88.3805	80.1311	74.7557	32.2592	11.5232	12.8402	12.6935	12.2743	3.28819	2.91935	1.96715	9.7627	15.0452
1	AT1G06460	2.71136	3.46628	6.13379	5.32846	4.4221	6.74921	11.1179	10.7953	6.30794	5.13176	8.4014	4.77701	6.78472	7.99469	6.24419	6.60415	3.25311	2.18767	1.40143	14.6487	36.4966
1	AT1G06550	7.10746	10.9825	17.5534	20.0764	13.735	13.1369	31.6809	10.8895	41.3431	12.7424	6.90544	3.37	0.952557	0.854994	0.869677	0.637873	0.0644803	0.143001	0.917863	12.0574	9.69659
1	AT1G06560	8.80722	11.1906	12.7406	11.1615	6.75823	6.16768	4.50547	1.73437	2.54433	2.37333	2.10211	1.58481	3.5344	5.31977	4.78027	4.9909	0.777617	2.35264	2.80585	3.42725	1.15229
1	AT1G06570	2.31401	3.3263	4.84189	5.00565	4.7829	6.00352	10.5612	19.8853	25.4765	26.8467	39.4922	36.6638	45.544	50.0534	53.7265	50.0872	12.3614	9.9356	1.92245	4.81195	7.60902
1	AT1G06620	0.050452	0	0	0	0.0120283	0	0.075445	0.0260603	0.339731	0.264775	0.494481	0.137411	0.124616	0.0488667	0.037805	0.008775	0.0234583	0.0153	5.37003	19.0376	10.0848
1	AT1G06640	0.207232	0.349826	0.853919	1.03676	0.679844	0.561121	1.17517	7.24024	11.6841	8.55182	7.14277	2.95322	2.50069	7.03785	5.78763	6.15554	0.387908	0.115085	1.23296	26.9769	38.7371
1	AT1G06645	0.0400643	0.0148287	0.078115	0.064207	0.0680363	0.11178	0.060628	5.52066	6.12975	9.83368	17.5609	27.7833	32.3662	30.2199	33.8227	30.7518	13.3405	2.97365	0.964129	2.10139	4.08764
1	AT1G06650	0.940947	1.17411	2.36439	2.05112	1.98339	4.32241	4.02082	6.28035	8.767	5.28718	4.47766	4.36852	11.5867	16.7822	17.2558	17.3592	8.49749	8.05381	2.90369	10.5365	10.6426
1	AT1G06670	8.71666	10.0247	11.5694	11.4321	5.85376	5.43074	8.25865	2.62096	5.561	5.07731	5.53963	5.85729	6.08825	8.98974	7.58224	8.08322	1.49519	4.6454	3.61267	6.24016	3.5336
1	AT1G06680	24.3509	154.776	403.089	684.31	885.123	1236.07	1718.9	138.342	321.421	60.3624	3.43503	1.63787	5.76623	12.7432	11.8435	12.2841	4.6969	4.3328	39.6356	602.346	890.238
1	AT1G06690	3.98662	4.78698	7.73312	7.75937	6.31275	8.85777	16.5671	6.48416	10.8504	6.1725	8.46148	17.2082	19.3637	10.7136	12.6777	10.1356	3.361	0.779094	0.844759	7.33745	5.10454
1	AT1G06700	23.8103	33.8567	44.6789	41.8173	33.1703	36.6326	41.2835	20.8001	39.0015	28.1811	18.8346	10.5266	11.9644	24.0321	19.5403	22.1503	5.31964	10.4449	6.79156	26.8142	22.9585
1	AT1G06730	9.70692	11.4938	13.0183	11.8985	8.5086	8.04695	7.33119	2.6065	3.21863	2.45109	2.59593	2.29279	1.89856	6.84265	6.10339	6.0732	1.20666	2.88748	2.83064	7.68984	3.15926
1	AT1G06780	2.98166	6.00203	7.70428	7.16409	5.05003	4.65129	7.98459	4.50793	6.29441	4.77766	4.61049	2.68749	1.45917	2.6716	2.59211	2.76592	0.830533	1.2507	0.295677	1.64717	1.84507
1	AT1G06790	40.796	33.9726	35.7536	34.3573	28.9805	25.9979	18.7299	9.85997	9.97299	8.67148	8.12809	5.55371	6.42585	11.9547	10.1834	12.0274	2.25624	8.62877	5.05887	5.81323	2.40255
1	AT1G06800	15.1774	20.3967	21.49	21.4768	16.7398	9.25655	10.8892	4.3069	4.28086	3.04951	2.1634	1.5123	1.16528	2.27392	2.18391	2.32195	0.879374	0.300818	1.51812	3.58493	4.97396
1	AT1G06820	8.7996	9.43244	11.1595	11.544	8.92595	9.4426	11.5055	4.76247	8.92233	6.78941	7.34565	5.67475	5.70759	5.65147	5.60239	4.93919	1.64065	2.19095	4.04332	14.8101	6.65287
1	AT1G06840	1.34515	1.62963	1.89765	1.99552	1.23941	1.02887	1.74261	0.727244	2.38053	1.22199	1.29771	1.11724	2.39332	2.81315	2.50072	2.54663	0.298326	0.615288	0.297617	0.820171	1.72739
1	AT1G06870	18.4461	20.7184	18.852	15.8891	9.78722	8.09347	7.20467	2.08608	3.46828	2.22725	2.6484	1.92072	1.70564	2.16033	1.88824	1.94171	0.406439	1.34271	1.32634	5.47335	3.88413
1	AT1G06900	9.87655	11.4999	13.6893	12.6504	7.50182	6.9663	8.88	2.56919	6.53142	5.4001	5.05188	4.16557	6.99223	14.8419	12.0149	13.4807	1.69519	3.47393	3.84133	8.84406	3.49796
1	AT1G06970	0.056375	0.156609	0.097588	0.0803277	0.054522	0.0219003	0.163992	0.0914717	0.015489	0.0132247	0.00772767	0.031834	0.0216957	0.113655	0.095068	0.0439373	0.008407	0	0.00725533	0.0349593	0.111269
1	AT1G06990	0.0318467	0.0492487	0.120212	0.352695	1.12891	0.909499	0.323012	0.050848	0.016389	0	0	0	0	0	0	0	0	0	0	0.0204573	0.107426
1	AT1G07010	2.31204	6.14119	8.92931	9.05862	7.61605	8.69644	12.9962	15.6556	23.9497	20.9175	12.6467	2.17092	1.02584	0.645352	0.667164	0.623071	0.11443	0.26139	0.582822	5.85969	8.64991
1	AT1G07040	9.7499	11.3145	19.8006	24.0258	33.261	37.0908	72.7526	50.3607	59.9633	41.7048	44.7122	37.5564	30.7371	34.1601	39.8734	33.8541	10.235	1.96241	0.863364	5.6157	4.58671
1	AT1G07070	262.318	197.109	157.919	165.127	161.529	129.725	65.4824	21.4569	14.7163	10.6101	7.87938	6.88538	5.54041	9.43072	5.52815	8.38658	6.02806	16.0383	40.6672	45.7766	7.7563
1	AT1G07110	3.7562	7.56723	12.1371	13.0954	9.10737	9.91088	15.1657	6.98367	14.1136	10.8975	9.43827	10.2981	17.6808	27.4928	23.6785	24.692	6.12759	4.06069	3.81958	11.7036	10.3477
1	AT1G07150	0.0948417	0.28417	0.336702	0.312203	0.377045	0.536822	3.59558	8.1286	11.6184	4.25378	5.39292	24.2917	16.1543	32.951	29.9736	30.194	14.4418	3.24948	1.27275	2.95813	2.82779
1	AT1G07160	1.41472	0.72323	0.383218	0.130486	0.0768743	0.0391167	0.029652	0.0201997	0	0	0.0133117	0.288162	0.0670853	0.31619	0.284137	0.356129	0.0881563	0.424722	0.436545	0.82878	1.20566
1	AT1G07180	0.39087	2.73766	3.59497	1.44945	0.648948	0.853383	2.60295	0.27897	1.87328	2.56128	5.70338	9.98548	21.4878	13.935	15.9069	14.2034	4.84452	5.25583	0.950756	0.530648	2.14456
1	AT1G07200	0.758288	1.76601	4.16665	3.81868	2.46336	2.71825	4.90779	1.50438	4.03683	2.68976	2.13203	0.668231	0.542743	1.00128	0.829094	1.11302	0.2589	0.280029	0.198995	2.56	4.90719
1	AT1G07210	102.073	97.5515	103.199	87.3218	62.6175	61.093	47.4731	16.7125	13.3977	11.7485	12.9801	12.0316	11.7213	15.7781	13.691	14.7023	5.45225	18.2042	22.1443	28.259	9.54917
1	AT1G07230	4.0562	7.29013	9.67287	8.66515	6.39407	6.42375	9.25602	13.0378	27.7426	20.2482	20.9203	12.7865	14.7784	14.278	14.1714	13.467	3.28328	1.5454	0.562034	1.51687	2.28382
1	AT1G07240	0.12363	0.111418	0.734857	1.00698	0.451723	0.699985	1.06203	1.39892	1.93325	2.22132	3.4915	4.1655	6.7835	10.7591	10.0595	10.077	3.66857	3.9513	1.88705	5.28517	8.08826
1	AT1G07250	2.51302	4.35888	6.85123	5.81843	6.0607	8.1871	11.5437	0.699928	5.71683	2.51378	3.58788	3.50057	10.1237	16.9868	16.87	16.9635	3.72631	1.90518	0.841067	4.88836	5.00348
1	AT1G07260	18.0933	14.3092	11.2588	5.62659	3.36278	6.01433	9.07055	2.33731	2.53626	1.81888	1.68685	2.5207	1.24295	2.06396	1.56102	1.6277	0.675158	0.858448	2.08926	2.8436	2.39583
1	AT1G07270	2.2794	4.47175	5.16591	4.31436	1.68281	1.96565	1.87497	0	0.05237	0.0103267	0	0	0	0.0439753	0	0.0252613	0.00623833	0.011216	0.178745	0.441203	0.121673
1	AT1G07320	39.8442	66.0528	117.318	161.995	157.52	200.712	169.559	8.98805	16.4583	8.21451	4.88776	3.47765	11.199	20.0363	14.7398	18.3404	6.51376	16.1598	64.7774	180.361	57.4326
1	AT1G07340	0.0538293	0.007063	0.0498533	0.056815	0.0374627	0.0208123	0	0.0542793	0	0	0	0	0	0	0	0.0159383	0.007776	0	0.0496537	0.014821	0.0412303
1	AT1G07350	47.6147	31.5601	33.3918	33.1199	35.341	18.3122	7.81544	7.95119	11.5398	8.97701	15.3381	21.343	32.1071	25.7495	22.6651	22.6574	5.44866	22.3271	5.90835	12.2563	8.55339
1	AT1G07360	54.1329	72.847	73.8576	65.3549	36.7453	36.6572	39.6281	12.4923	12.3486	10.2161	12.939	18.6215	22.1982	41.3338	38.7793	39.2833	21.3529	46.8114	20.6999	26.3681	11.7618
1	AT1G07370	195.407	227.643	205.941	171.895	106.807	92.6634	61.7566	0.277447	1.00029	0.0699753	0	0.0194093	0.0210157	0.112314	0.050829	0.0975337	0.0553183	0.976031	17.1612	26.4293	3.80423
1	AT1G07380	2.10296	2.76703	5.80104	5.82474	5.07669	4.86773	9.04525	5.1228	16.7346	15.4769	10.7433	3.74281	4.21601	5.13398	4.38134	4.90737	1.10233	1.47925	0.526358	1.13454	0.909292
1	AT1G07400	60.8323	8.79901	8.98947	10.2415	19.3891	9.88282	6.26938	10.3192	6.0345	5.61803	7.46649	43.6386	62.7983	12.9841	16.1874	17.8562	7.17064	68.2371	3.33194	2.49978	7.18513
1	AT1G07410	2.87604	2.15421	1.55962	1.59417	2.35147	1.65744	2.19552	8.30537	7.33124	6.11068	5.95684	4.46908	0.932054	0.445556	0.864618	0.618243	0.0883953	0.221551	2.07997	4.54713	2.23413
1	AT1G07420	39.3593	43.4372	50.6217	58.6768	64.3693	59.4463	67.0501	74.2596	69.3094	102.52	99.4465	72.0663	34.6361	18.101	18.152	16.744	3.10817	1.29526	1.22235	3.96513	3.09393
1	AT1G07430	1.12725	0.646139	0.424439	0.453701	0.379709	0.307604	0.194311	4.6415	1.39824	7.03262	18.4228	45.5892	53.592	31.6622	32.3506	32.8562	14.8094	4.78748	1.27864	0.43973	0.667215
1	AT1G07440	0.555604	6.01945	11.3917	10.2694	8.30842	10.168	6.60481	0.928711	1.41438	0.272196	0.06371	0.0447653	0.67095	1.21797	1.21502	1.48471	0.534991	0.559256	2.82806	25.6	19.8817
1	AT1G07450	0.0582377	0.299499	1.77617	2.74839	2.16803	4.78585	6.98213	2.25541	2.73002	1.65655	0.0888663	0	0	0	0	0	0	0	0	0.419227	0.975563
1	AT1G07460	0.0526043	0	0	0	0	0	0.059401	0.022545	0	0	0	0	0	0	0	0	0	0	0	0.0369353	0
1	AT1G07510	10.1858	13.0105	17.6721	14.6716	7.98368	7.05265	11.1852	6.72938	11.0832	11.5309	14.7118	16.9594	22.0931	30.9879	31.6564	29.0784	9.23337	7.12618	3.24692	6.54785	4.55175
1	AT1G07520	7.88244	8.40804	11.885	9.22626	4.97581	3.34449	5.74902	1.75952	2.89282	1.99634	2.44622	1.88187	2.16691	2.28972	2.29531	2.07125	0.347754	0.367255	0.279304	1.19307	2.31625
1	AT1G07530	3.65406	5.39335	10.405	10.7014	5.40896	5.5802	11.7764	9.34928	15.3171	10.4641	12.4362	18.1316	45.0768	101.052	97.4092	95.5103	26.6032	10.3426	2.13331	6.28489	6.55923
1	AT1G07550	0	0	0	0	0	0	0	0.0288337	0	0	0	0	0	0	0	0	0	0	0	0	0.089119
1	AT1G07560	0.0241223	0.00520733	0.00852867	0.0262553	0.0460543	0	0	0	0	0	0	0	0	0	0.0073355	0	0	0	0	0.00863233	0.204006
1	AT1G07570	14.6254	33.5293	41.9988	38.6243	25.4714	24.1519	32.4544	8.49599	11.3912	6.03737	3.84951	2.85386	3.87942	5.04082	4.51363	4.59639	1.85743	1.28049	2.39946	8.73526	11.6572
1	AT1G07615	12.5754	20.3114	23.2542	17.9166	10.9192	7.63896	6.27765	3.2069	2.46784	2.92631	4.62794	6.50166	12.1675	17.4516	18.4982	17.8554	2.99946	2.51126	0.981032	1.98856	0.760752
1	AT1G07645	0	0.020847	0.01978	0	0.0229313	0.555989	1.141	97.4327	45.5738	185.495	412.754	778.937	1131.11	752.217	896.483	736.23	625.422	91.0166	18.1344	2.40772	1.05595
1	AT1G07650	1.16648	2.12684	3.09978	2.68725	1.89483	1.3075	2.79063	4.10172	6.28736	4.88692	3.38388	0.985292	0.941532	2.3353	1.73489	1.94809	0.277948	0.157075	0.101286	1.25859	4.36771
1	AT1G07670	13.262	14.7794	18.4428	15.7318	9.07245	7.70798	13.8829	3.38072	11.1358	8.73036	11.3267	6.43012	5.02088	10.9315	10.4152	9.83498	2.22356	5.10168	2.55072	9.59096	6.14559
1	AT1G07720	0.814612	1.84406	0.643717	0.244006	0.143165	0.292189	0.390195	0.00812267	0.194289	0.0555537	0.140842	0.0553397	0.0208597	0.0116607	0.0112045	0	0.015691	0	0.151358	1.82256	5.03253
1	AT1G07745	2.75853	3.92368	7.81768	6.95644	6.22705	4.98619	5.6344	4.76289	8.64923	6.24148	5.1488	4.6607	5.82209	9.13702	9.12448	9.66878	2.82079	1.2103	0.582176	1.08103	1.22889
1	AT1G07770	1270.41	883.895	812.384	884.808	960.007	1030.34	578.444	210.609	202.499	146.942	96.9434	67.1028	62.8797	102.073	71.9246	92.8847	29.3699	104.032	155.714	226.708	60.8329
1	AT1G07780	9.36455	11.2323	15.6162	15.8826	15.2089	14.5106	14.5315	5.52458	4.77639	5.05211	6.69869	7.24493	8.2416	11.7709	9.67613	11.1319	2.62554	5.74564	3.92085	6.58686	3.03962
1	AT1G07810	9.06779	12.2875	15.2157	13.7794	8.57707	8.40254	12.7008	4.20064	9.54481	8.00539	10.0371	6.29846	4.04442	6.56088	5.97494	5.80402	1.4723	3.1764	2.62006	5.40151	3.65364
1	AT1G07870	19.969	19.5832	27.7882	27.1841	22.7379	17.8382	37.0983	24.6376	20.1858	14.3096	9.46132	4.00014	2.84523	5.76321	6.2626	5.63183	1.48747	2.07517	0.537292	2.03035	4.83636
1	AT1G07880	0.105715	0.0192477	0.0789683	0.12813	0.211345	0.254113	0.98574	0.388891	0.731105	0.093276	0.013361	0.018588	0	0	0	0	0	0	0	0.332602	0.743564
1	AT1G07890	890.678	688.005	610.309	557.766	509.272	431.292	398.175	22.9286	107.245	47.2598	45.0501	17.5103	1.03615	1.07524	0.779305	1.11879	0.717338	13.8079	102.437	449.124	221.158
1	AT1G07920	785.779	827.804	930.774	837.412	566.155	547.036	495.519	149.135	197.772	144.708	144.91	133.637	204.739	244.226	206.392	216.869	74.7547	268.69	517.258	380.643	101.986
1	AT1G07930	1048.06	982.488	835.749	776.329	503.245	478.106	353.91	75.5454	70.4978	60.1335	66.1143	58.2166	58.7658	121.315	90.7282	107.574	40.4892	291.67	524.611	339.801	61.9196
1	AT1G07940	797.526	815.366	838.928	772.807	545.05	531.293	460.827	131.073	73.8019	69.0703	74.0412	61.6847	88.2398	103.119	81.7293	90.1155	71.4316	257.354	525.586	419.75	102.692
1	AT1G07960	60.1898	61.4022	65.4569	59.2631	53.3447	51.2522	44.6876	33.9766	30.0693	21.8751	21.9118	21.1795	22.2787	29.4196	28.1014	28.5758	5.3747	4.45312	2.28262	6.47367	4.47849
1	AT1G08040	11.9402	14.3934	17.8254	18.3588	12.899	14.8104	21.6179	19.845	28.7314	27.1913	27.7842	24.2859	21.63	25.7794	24.7825	23.8024	4.86012	2.61553	1.15226	2.47754	1.8803
1	AT1G08050	1.14923	1.12568	1.21323	0.613975	0.275135	0.191099	0.039011	0.0988027	3.28953	1.72136	1.83299	6.71976	12.9563	20.5343	23.6792	18.639	5.77048	3.75624	0.553935	1.50419	1.34769
1	AT1G08065	0.0363913	0	0	0	0	0	0	0	0	0	0	0	0	0	0	0	0	0	0	0	0
1	AT1G08080	0.0167157	0	0	0	0	0	0	0.020197	0	0	0	0	0	0	0	0	0	0	0	0.0117967	0.014426
1	AT1G08090	0	0	0.0123633	0	0	0.0183693	0	0	0	0	0	0	0.00984867	0	0	0.00698533	0.016451	0.01537	0.039173	4.25898	1.46521
1	AT1G08100	0.030036	0	0	0	0	0.0110533	0	0	0	0	0	0	0	0	0	0	0.001914	0	0.0331313	0.67897	0.18687
1	AT1G08110	68.5047	78.4661	89.2608	84.1964	73.2046	81.7399	81.7952	65.0956	70.8845	50.5054	42.7217	28.1064	65.4237	67.3117	61.9898	61.9286	19.8197	27.3956	19.1683	36.6712	23.1726
1	AT1G08125	19.067	23.1761	26.7857	25.5638	17.2323	18.2522	15.5336	5.96606	11.4378	7.07606	8.63225	8.61817	18.129	25.9252	23.8336	24.8185	5.98803	8.69467	5.10806	6.94969	3.51946
1	AT1G08130	23.173	28.4304	42.6592	39.5139	20.8006	20.1431	26.6002	8.3736	10.0183	7.03491	7.07713	7.78685	7.0447	8.86527	8.4989	8.1157	2.63516	6.34968	5.47716	8.56392	3.87918
1	AT1G08135	0.0897527	0.0431977	0.00935367	0	0.0109397	0	0.0352433	0.037576	0	0.006116	0	0	0.00760733	0	0.018399	0.009654	0.005051	0	0	0	0.0330407
1	AT1G08140	0.904329	0.483988	0.00410367	0	0.181573	0.00617767	0.0346373	0.0216567	0.0345643	0.055288	0.0522063	0.0442407	0.389004	0.120642	0.062049	0.295903	0.00325533	0	0.00312633	0.00283567	0.0721583
1	AT1G08150	0.742845	0.212648	0.00912867	0	0.185565	0	0.0192683	0.0580933	0.016926	0.0513463	0.00787533	0.0301803	0.229275	0.0814663	0.125454	0.306529	0.011341	0	0.010893	0.00662933	0.103243
1	AT1G08200	47.3301	49.3427	44.4176	42.6714	43.5994	45.6672	76.7936	88.8961	111.065	88.3693	82.5587	47.6903	31.8916	42.1433	40.8959	38.6628	13.6645	11.528	25.7108	115.19	68.2407
1	AT1G08220	25.9125	26.9713	24.5569	19.8066	15.4865	14.0887	9.40576	5.52842	3.59397	4.08921	4.86021	5.51657	7.25495	6.47677	6.1186	6.12745	2.34483	5.60725	7.06502	5.0108	1.02768
1	AT1G08250	1.80009	1.74336	3.43188	3.20278	2.67896	2.67704	4.98038	8.33717	9.06974	4.39068	3.68926	2.02296	2.51226	2.69223	2.74274	2.48541	1.75049	0.821582	0.630857	8.22463	6.1679
1	AT1G08260	2.08171	3.405	4.31212	3.94777	2.24829	2.3207	4.03433	0.748348	1.95632	1.24593	0.753279	0.346321	0.360849	0.482111	0.382229	0.2568	0.0362363	0.207305	0.578703	2.54133	1.36131
1	AT1G08270	2.65914	2.57154	4.84234	3.43024	2.67601	2.64916	2.72506	2.2483	6.10608	4.86151	4.9792	4.28081	5.61929	5.03997	5.2908	4.20409	0.517326	0.285424	0.471412	0.591873	0.536223
1	AT1G08310	0.0618653	0.0179727	0.0867757	0.128728	0.0542023	0.0469077	0.139776	0.144284	0.701425	0.603689	0.528124	0.712007	0.490416	1.45557	1.67604	1.57641	0.151166	0.0246683	0.0468583	0.476625	0.70356
1	AT1G08360	1500.55	1057.56	1055.5	998.635	783.253	756.715	620.424	289.005	254.042	196.192	132.33	96.3258	119.365	159.187	120.522	145.623	56.6896	156.109	181.411	236.716	51.0824
1	AT1G08410	28.3115	31.1253	31.2874	28.6208	13.2838	14.5418	14.6918	6.43549	3.83089	4.27217	5.51108	9.935	18.0461	29.3197	25.8727	26.4593	9.12445	24.3645	9.02108	6.62604	2.27418
1	AT1G08420	4.80825	5.93799	9.7404	10.102	5.48399	5.53471	9.75404	2.81955	10.9165	10.8208	14.7066	16.0036	16.0156	24.9851	23.6337	22.4202	7.32679	9.95475	4.91594	13.2071	10.2788
1	AT1G08460	6.21768	11.1477	17.9172	16.327	12.4788	12.7729	11.3617	7.86068	14.0299	11.1964	12.2378	14.2196	16.4744	17.669	17.7325	17.5258	5.96246	4.21524	2.55051	5.23702	4.84542
1	AT1G08470	10.3486	12.2947	14.8696	13.4066	9.18374	10.0225	10.4969	3.75053	24.9164	12.6209	9.92893	1.90673	0.962362	1.44227	1.19567	1.17321	0.36138	0.441294	0.72034	2.12349	1.5488
1	AT1G08490	9.17224	14.1487	22.2294	22.4312	18.4325	16.9547	19.5086	5.50329	8.04731	8.4303	10.6914	11.1951	11.0065	20.3206	20.0546	18.9611	4.68287	7.1015	3.87202	11.4959	5.53107
1	AT1G08510	11.4896	21.8661	26.7321	28.0156	19.1371	19.2104	26.8066	12.1963	45.4139	28.5136	29.0906	15.2615	9.71279	13.2857	12.2683	13.0134	4.76708	6.82101	5.34386	19.0463	21.9343
1	AT1G08520	4.09952	8.70705	20.2313	31.6036	25.5831	35.3481	51.9516	3.47514	11.4982	4.54152	2.63257	2.06744	4.8847	7.65292	6.42709	6.74711	1.49475	2.32638	7.30816	46.9666	16.6061
1	AT1G08530	10.0136	11.9686	15.7068	16.9494	17.6786	15.9831	19.2806	11.8272	13.8528	10.8569	12.2022	10.1423	8.00874	6.31272	6.27634	5.97084	2.26251	1.76791	1.84794	6.4459	3.55053
1	AT1G08540	4.03202	7.29359	14.4147	17.8551	12.4326	14.9206	18.0454	2.57437	6.79242	4.08987	3.12667	2.38224	2.97086	4.27322	3.62445	3.62856	0.830898	1.65119	3.26261	19.7449	10.7355
1	AT1G08570	12.4239	28.0668	55.1555	53.2131	39.6629	38.9149	55.43	138.739	119.405	122.718	140.392	198.073	227.69	429.954	434.769	406.62	203.463	31.0662	5.73104	11.9525	16.2347
1	AT1G08590	1.61872	1.73212	2.20316	2.17489	1.30121	1.63879	2.08406	2.67715	2.41314	4.45984	4.26926	1.76561	0.711319	1.16872	1.08355	1.07264	0.294999	0.231837	0.502695	2.21686	1.07522
1	AT1G08600	5.24146	5.11353	7.98043	7.39346	4.73103	4.07504	9.49795	3.21058	8.50697	6.26115	6.57862	6.36706	7.60604	12.9119	12.2449	11.156	1.75868	1.87093	0.707824	3.00646	2.90452
1	AT1G08630	18.6338	14.3106	38.6931	58.314	55.0953	74.7265	149.917	184.137	151.678	127.627	80.9137	27.0478	4.5237	5.889	5.9931	6.20787	1.61878	0.556056	0.317331	0.513506	5.65633
1	AT1G08650	31.2794	22.4683	27.6324	34.8124	27.6823	31.402	44.3908	47.0986	81.4251	56.1391	52.3742	34.6832	14.5578	21.4861	16.0029	18.716	12.6322	17.4773	19.4639	11.3364	6.97386
1	AT1G08720	2.30345	3.72191	5.69259	5.18937	2.52643	2.45435	4.32862	1.65121	5.05587	2.90691	2.80169	1.80154	3.33633	6.46627	6.11757	5.7726	2.59836	2.11369	1.35463	4.0704	5.56507
1	AT1G08750	11.3788	14.8727	19.1196	17.5881	11.4611	10.1062	12.6717	5.39124	6.15395	5.71887	5.23637	5.74841	5.39034	8.55063	7.82693	7.93416	1.75218	1.70447	1.31943	2.23235	1.57315
1	AT1G08830	94.4637	83.9672	51.9539	24.0209	87.6838	105.755	136.802	42.1275	83.1322	66.189	77.2147	58.464	28.2249	34.5468	29.0045	31.7506	22.8205	62.6961	129.527	313.298	179.217
1	AT1G08840	1.55428	1.94043	3.3216	3.16781	1.45067	1.27939	1.62666	0.183206	0.68592	0.692073	1.28747	2.14539	3.53938	5.778	4.99179	4.76924	0.764732	0.795182	0.472653	0.751727	0.299421
1	AT1G08890	0.652955	0.236072	0.181714	0.242502	0.129764	0.1697	0.0699383	0	0.115676	0.0726627	0.0622913	0.021112	0.0114037	0.262798	0.0674675	0.14482	0.0343427	1.01714	0.557726	1.94411	2.1222
1	AT1G08900	0.00793167	0.0952923	0.776723	1.23802	0.569717	0.966603	0.261684	0.021614	0.208099	0.248147	0.209672	0.0425423	0.0374843	0.0228783	0.0608285	0.0424467	0.0255023	0.0194727	0	0.642956	2.21169
1	AT1G08920	0.044527	0.0322443	0.0547173	0.0155973	0.126455	0.304902	0.0890603	0.0749247	7.4087	7.20307	10.1868	12.4027	1.98135	0.385211	0.363011	0.13662	0.00211867	0	0.338091	10.4652	16.6394
1	AT1G08930	0	0.0466017	0.564879	1.76113	2.02892	1.79601	0.14051	0.00903267	0.557767	0.725885	1.01276	0.694064	0.0513237	0.252271	0.158278	0.278722	0.050723	4.59035	4.09131	8.13214	29.3554
1	AT1G08940	0	0.013628	0	0.090979	0.160365	0.899732	0.759077	0.833922	1.83974	0.739363	0.762258	1.40399	0.831798	0.426247	0.368551	0.566866	0.097011	0.109296	0.308751	3.20932	6.31182
1	AT1G08960	2.93075	4.89008	6.36215	5.89263	4.85841	3.90424	4.19117	1.19652	1.60091	1.16822	1.2623	0.874976	0.477786	0.332067	0.291382	0.318494	0.0392883	0.0967217	0.249271	0.759581	0.469854
1	AT1G08980	0.567658	1.10363	4.29137	6.12242	8.21275	12.4805	8.04712	1.20946	9.62039	3.27206	0.888129	0.410642	0.270252	1.06488	0.948018	1.16557	0.320777	0.724827	1.74826	15.5362	22.0922
1	AT1G08990	0.04687	0	0.023658	0	0.014908	0.0180437	0	0.106652	3.21032	2.17072	3.21882	1.00723	0	0.0168257	0	0	0	0.0153067	0.00975267	0.542156	0.559913
1	AT1G09000	5.20297	7.02652	8.45424	7.24129	3.16087	2.84048	3.27138	0.16547	0.840023	0.473236	0.464026	0.570489	0.530446	0.330215	0.417442	0.384975	0.096671	0.193368	0.237006	0.879261	0.697676
1	AT1G09010	3.88851	8.81303	16.8635	19.0747	12.163	14.0452	20.2593	6.42676	22.2645	13.4848	8.34633	4.28343	8.58955	17.4409	16.5236	16.3377	4.88311	3.76851	3.28911	11.4807	8.45587
1	AT1G09080	0.0430117	0	0.0215487	0.0583757	0.013583	0.0420893	0.0822163	0.00722967	0.114875	0.0647027	0.0448963	0.0200877	0.008871	0.006274	0	0.00498033	0.00894667	0.17669	0	0.00412267	0.12814
1	AT1G09090	0.034202	0.0326303	0.0389057	0.00522833	0.0211243	0.006388	0	0.051421	0.0145293	0.0110173	0.00728233	0.00632833	0.006852	0.029736	0.016572	0.017322	0.00355333	0.0107553	0.102615	0.155491	0.640785
1	AT1G09100	13.7011	15.9634	17.9883	13.7255	9.30616	9.77934	13.0648	5.89688	12.4679	8.55156	11.4267	15.3568	27.4912	34.9403	32.527	32.57	8.1493	34.5587	13.9697	14.1327	5.87853
1	AT1G09130	36.4391	56.6599	94.9744	114.005	103.723	112.173	130.558	40.664	46.7431	35.7759	46.8215	54.5452	72.0153	66.5423	67.5385	62.8246	21.0608	27.391	22.8797	58.7697	21.5743
1	AT1G09140	31.9019	36.2861	44.5813	43.1586	46.8558	34.4225	26.2898	34.6501	38.3032	38.1302	58.9822	99.6599	221.54	145.874	143.611	133.74	23.5469	88.0958	16.4855	16.5746	13.9539
1	AT1G09150	83.7017	95.6256	98.7441	97.3376	71.5326	68.2565	58.4374	22.0345	32.7738	20.1987	19.782	19.2094	30.544	31.4707	30.7264	32.0665	9.08092	14.7923	12.6387	21.1094	8.75832
1	AT1G09160	20.1164	27.6859	35.1934	33.0726	21.7343	20.0823	24.8588	7.07173	7.68544	4.58783	2.77805	1.35775	0.569998	0.935409	0.703153	0.755157	0.480007	2.49003	4.57473	12.8302	8.77174
1	AT1G09180	10.7092	13.2449	8.76002	6.07655	7.69456	6.86003	3.45249	0.021006	0.30674	0.781619	1.5152	0.942259	0	0.0370887	0.080888	0	0.0154977	0.79128	0.686542	0.303816	0.335159
1	AT1G09195	0.545578	0.887899	1.70437	1.85063	1.39267	1.58009	1.8534	1.36057	3.31329	2.571	2.91957	2.29565	3.23331	3.002	3.02988	3.01932	0.517972	0.272793	0.183578	0.73382	1.26604
1	AT1G09240	0.0111493	0.328815	0.0745313	0.010492	0.0519547	0	0.0282593	0.0123423	0.0346957	0.015911	0.0923733	0.0700493	0	0	0	0	0.018913	0.024935	1.23932	16.7688	3.5528
1	AT1G09280	7.37839	13.5762	16.8932	15.2147	8.64437	7.95505	6.68833	2.55686	5.56458	4.39539	4.73965	5.09689	13.6206	23.8482	22.1675	23.2884	4.29136	6.01822	3.49119	4.81042	3.18053
1	AT1G09300	7.68265	11.5904	11.8781	10.0573	6.34533	6.24854	3.3813	1.4784	1.48918	1.55799	2.8404	4.47743	8.03207	12.6333	11.8566	12.7134	2.46839	4.64123	2.15547	3.02935	1.21144
1	AT1G09340	3.93961	10.1098	16.2186	17.0071	19.1721	34.1824	52.4241	4.79633	11.3121	4.79506	2.36674	1.34439	1.79206	1.71662	1.38631	1.42911	0.562812	1.19882	1.83188	66.2126	100.352
1	AT1G09350	0	0.00929233	0	0	0	0	0	0	0	0.190763	0.239527	0.408588	0	0.0109603	0	0	0	0	0.0145087	1.5334	0.626639
1	AT1G09380	0.215462	2.12848	8.96929	3.45345	5.08743	4.92235	1.39729	0.736359	143.542	85.7656	100.004	48.9669	2.00737	0.416222	0.530883	0.25946	0.018358	0.0458773	2.81069	1.48769	0.290888
1	AT1G09390	0.591713	1.7983	7.25802	12.6565	11.707	15.163	13.0896	4.15746	9.439	2.81414	0.874613	0.590033	0.416619	0.69118	0.545891	0.523225	0.136833	0.625651	2.37319	4.93726	2.27892
1	AT1G09400	0.032126	0.226165	0.18762	0.216561	0.13035	0.111417	0.0600583	0.197448	0.454478	0.165231	0.106888	0.10744	0.261733	0.0440993	0.103155	0.13765	0.039954	0.0388207	0.008162	0.143412	0.445442
1	AT1G09420	3.65827	8.02363	23.3636	30.9101	22.2115	30.7702	57.7633	22.445	50.6199	31.5768	18.6145	8.50674	13.8123	14.1648	13.3503	12.8552	2.98629	2.16376	1.57773	4.86387	2.94689
1	AT1G09430	3.95849	7.50719	12.2646	15.0393	20.3115	29.3308	68.6393	36.0217	41.5089	22.2786	20.2802	22.6914	29.4654	41.2654	40.5506	39.0546	14.5595	12.9962	12.5451	25.9019	13.3495
1	AT1G09440	0.146063	0.0269753	0.0481943	0.0416907	0.070488	0.0864677	0.488447	0.142145	0.672084	0.291104	0.112844	0.169083	0	0.0306037	0.042255	0.0497197	0	0	0.055428	0.548415	0.892318
1	AT1G09480	1.15211	5.09433	7.84949	7.18572	4.84527	5.82937	3.75758	0.128905	0.369937	0.190351	0.171919	0.295164	0.588779	0.932543	0.933878	0.944065	0.259537	0.384678	0.329306	0.565716	0.764835
1	AT1G09490	12.9562	26.2142	42.8418	44.6321	46.5284	42.6157	57.7164	42.6283	42.4328	33.1185	23.8336	10.8867	5.35622	6.84224	5.67306	6.23975	1.71786	3.59304	4.68341	10.7381	7.69893
1	AT1G09500	0.134062	0.578544	1.69493	1.0621	5.0667	15.2931	78.2911	165.454	111.315	109.504	69.3309	45.2679	20.1503	20.8218	22.5726	19.8675	5.8339	2.04913	0.557959	0.432735	0.648507
1	AT1G09510	0.194926	0.260536	0.233164	0.452732	0.267043	0.067673	0.0332107	0.535507	5.89839	2.62421	2.57718	0.562943	0.195435	0.0278243	0.026614	0.0388837	0.029242	0.0394357	0.0473707	0.00810533	0.0178977
1	AT1G09560	35.3129	34.1772	20.6374	11.2517	18.8783	16.2237	16.16	9.35756	32.2924	21.4129	24.5107	40.5791	34.898	43.1009	39.4838	40.2959	5.65825	3.80641	4.3099	17.1948	12.7372
1	AT1G09570	4.17511	7.43345	14.1743	15.1456	8.3513	6.78566	8.00632	3.53122	7.62453	5.97407	7.57321	6.41676	17.5421	33.9916	26.3229	31.2158	8.4212	41.3435	22.6095	74.243	43.9549
1	AT1G09590	2036.51	1911.44	1513.59	1460.56	1317.01	1154.92	660.242	162.706	134.813	92.0165	69.1538	56.1741	62.5305	93.1387	65.6439	78.6658	36.3213	141.435	430.671	290.189	51.0467
1	AT1G09600	0.953932	2.2574	3.21271	3.19609	1.46097	1.39543	1.4872	0.471411	0.924652	0.587595	0.344457	0.158091	0.0598667	0.0832323	0.0482645	0.0737513	0.020521	0.053771	0.0297053	0.328133	0.242321
1	AT1G09610	0.501344	0.789681	0.962581	0.856036	0.415831	0.171418	0.520407	0.382094	0	0	0	0	0.069487	3.48698	2.66915	3.3414	0.124579	0.0419007	0.0252667	0.121914	0.271914
1	AT1G09620	37.9511	47.9223	65.049	61.8473	35.171	35.9447	44.4795	13.5085	14.4685	11.9577	12.8546	13.6213	23.1212	44.8029	37.744	39.2333	11.2861	26.0832	20.529	33.7283	11.4152
1	AT1G09630	39.8102	47.5141	51.6914	51.0305	41.734	35.8748	32.4082	3.2731	9.37768	4.18183	2.73594	0.91653	0.943039	1.82185	1.48187	1.10284	0.839259	4.76397	14.7387	39.6395	12.1204
1	AT1G09640	226.596	181.554	165.37	154.994	120.042	132.997	140.165	54.9059	59.1207	50.0166	46.7874	39.6325	63.4077	103.091	79.9326	92.6892	24.1272	116.143	121.116	126.569	33.8305
1	AT1G09690	2377.9	2736.78	2256.66	2107.03	1989.48	1529.41	1243.18	374.902	320.042	239.53	164.852	109.176	117.32	167.393	122.49	145.801	53.0092	204.099	391.557	385.109	74.3886
1	AT1G09740	2.02411	3.04771	2.56715	2.7595	3.20392	3.11453	4.13951	1.74453	4.16045	7.75248	12.6714	8.61949	9.87899	11.2849	11.3232	10.3731	6.3012	4.30745	1.96352	12.6212	11.2821
1	AT1G09780	78.3506	30.9151	20.0157	10.0268	6.94084	5.7768	15.6504	0.330081	8.05873	3.67981	4.61449	1.60273	0.117307	0.328215	0.232348	0.244549	0.0898493	1.78402	40.0737	128.567	27.4765
1	AT1G09795	29.2061	56.7235	86.6089	98.5236	71.3441	76.9791	117.564	28.4152	34.4154	28.7775	41.0121	47.5897	53.8646	46.7738	46.398	46.1174	8.07074	8.6	3.74434	16.1701	6.27003
1	AT1G09800	11.2903	11.4348	11.0162	10.1624	7.28478	6.67351	6.89428	2.12706	2.55409	1.84133	1.78546	0.880705	2.07063	3.28913	3.14621	3.52993	1.60081	2.29994	3.23507	2.73185	0.749721
1	AT1G09830	28.8831	43.6758	45.8311	42.8577	29.1875	24.9954	19.2573	2.05007	2.63922	1.59759	1.59827	1.54945	3.93153	4.61222	3.96217	4.10125	1.19937	9.47868	8.94092	11.782	4.165
1	AT1G09840	13.6267	17.7473	21.7436	19.2756	10.9648	10.4656	12.3119	8.32314	15.3282	9.72039	9.19265	7.36034	8.16305	7.69753	6.68159	6.78875	1.49836	3.17427	1.61981	6.90787	6.04181
1	AT1G09850	0.521696	0.353699	0.845445	0.791619	0.248904	0.183614	0.117272	0.0185853	0.477348	0.238982	0.161533	0.0699213	0	0	0.0125045	0.0131753	0.00602933	0	0.615657	5.07648	2.11273
1	AT1G09870	19.0226	28.0924	36.7221	35.6737	28.138	26.8962	45.3619	7.5574	14.4642	7.59174	8.35501	10.2358	18.5711	16.8215	15.9891	16.5909	3.52016	2.6336	1.6326	3.4946	3.17088
1	AT1G09880	0.363169	0.172437	0.083782	0.0912377	0.0346447	0.0561433	0.901729	0.023654	0.325432	0.019333	0.0359517	0.0425573	0	0	0.0105445	0.013905	0.00340133	0	0.006172	0.0340717	0.049461
1	AT1G09890	0	0	0.00594067	0	0	0	0	0.00870167	0	0	0	0	0	0.0169073	0.0133635	0	0	0	0.013961	0.422397	0.318302
1	AT1G09910	1.6301	3.33109	5.42618	4.91366	3.26422	3.17406	4.32174	3.30623	12.3116	8.69436	8.55384	8.89575	15.7223	22.3908	22.1902	20.2264	3.53875	3.28241	1.4684	2.49911	2.92591
1	AT1G09932	0.0116347	0	0.010274	0.0126773	0	0.0158657	0.0870573	0.013724	0.619549	0.094972	0.141666	0.0425777	0.0369743	0	0	0.0103787	0	0	0.0740043	2.06115	1.83069
1	AT1G09935	0.021109	0	0	0	0	0	0	0	0	0	0	0	0	0	0	0	0	0	0	0	0
1	AT1G09940	2.19644	2.62082	4.0506	3.98685	2.41756	2.87332	4.38041	2.33682	3.31213	2.916	4.12874	4.77347	6.23458	11.967	11.2432	11.3885	3.92662	3.25044	1.86058	8.32009	16.5593
1	AT1G09960	4.20068	6.3016	12.3873	12.9093	13.5679	14.8863	30.1316	25.3281	39.1149	35.7719	23.0614	5.6457	3.20978	4.86319	4.15702	4.85593	1.00437	2.34939	2.08981	1.62566	1.33562
1	AT1G09970	1.17436	1.75825	1.65431	1.41455	0.672896	0.941244	2.3938	3.81674	4.75373	5.71775	16.8181	36.5467	85.3383	143.717	142.977	134.158	19.8815	8.13121	1.25214	3.7965	11.219
1	AT1G10050	1.00467	1.61338	2.3934	2.37322	1.14108	0.835845	1.04788	0.277813	0.789033	0.537371	0.643491	0.699221	1.21474	0.805923	0.929122	0.827327	0.173835	1.26015	0.337969	1.89696	1.1625
1	AT1G10060	0.0284937	1.76251	34.7486	44.5875	30.953	34.7546	42.2393	3.25681	20.3586	15.9043	15.5126	5.19567	0.10762	0.033668	0.012952	0.00860133	0.00201967	0.00597133	0.510451	1.32848	1.47646
1	AT1G10070	0.108137	0.206146	0.407481	0.452916	0.241818	0.554331	0.437631	5.42491	3.26312	10.3436	27.1379	29.1325	29.5512	21.2533	24.9875	21.1899	8.76073	1.44603	0.062722	0.607067	6.92098
1	AT1G10130	2.80556	4.00466	6.71769	6.03106	4.38855	3.75676	6.94057	3.05964	9.27385	5.59138	3.79561	1.38818	1.94011	3.39646	2.88845	3.17289	0.632916	0.692136	1.13472	3.37833	3.39924
1	AT1G10200	27.2585	17.2405	27.1232	41.8687	45.9582	73.5203	87.7341	49.5298	37.1682	18.7322	4.81286	0.288808	0.0442707	0.424146	0.155051	0.372549	0.273224	1.22978	16.0868	77.7008	68.1927
1	AT1G10210	1.13489	1.67426	3.24498	2.52295	2.30677	2.27665	3.04179	4.39424	4.94498	3.20827	2.77928	1.59446	3.93355	4.55946	4.02206	4.36088	1.51244	0.953132	0.260681	1.42381	1.8235
1	AT1G10300	0.99171	1.9249	2.08842	1.21184	0.352953	0.206268	0	0.0974437	0.317849	0.67663	1.45955	1.70278	0.840548	0.994619	0.874868	0.909381	0.0552983	0.0622493	0.0220853	0.053101	0.118774
1	AT1G10310	32.7129	58.8304	68.7174	70.7126	56.0055	56.6624	38.479	22.5179	18.36	20.0608	43.1527	78.3728	111.478	108.06	104.206	107.02	29.7073	43.047	7.78988	18.2051	8.54158
1	AT1G10350	4.0539	5.69118	7.63736	7.32753	5.0003	6.33505	10.7879	6.52449	7.55903	6.38772	4.22583	1.14661	0.699334	0.787354	0.948685	0.837423	0.611653	0.744385	0.832934	6.93564	6.74156
1	AT1G10360	0.144166	0.245766	2.056	1.85545	2.45889	3.57351	6.27391	0.217651	6.21009	1.34678	0.565566	0.108536	0	0.027492	0	0.0732123	0	0.217654	0.074201	4.24777	11.6783
1	AT1G10370	2.86162	1.64012	3.08231	2.97226	17.0734	27.9109	115.753	6.0519	6.73555	5.35256	5.86681	5.98465	3.50956	2.53792	3.92051	3.2862	1.61051	2.72047	2.50847	6.3745	4.99907
1	AT1G10430	22.1158	26.6565	27.9442	23.1333	21.4498	16.919	19.1321	8.81224	10.7749	7.66512	6.52427	4.79575	6.31896	13.5223	11.2894	12.644	5.239	10.7022	8.26687	18.5747	11.543
1	AT1G10460	0.0700277	0.130329	0.270651	0.250255	0.156951	0.112529	0.161824	0.0786823	0.064036	0.0532717	0	0	0	0	0.023172	0	0	0	0.147169	0.968796	0.273597
1	AT1G10470	10.347	5.35236	6.81106	5.36079	4.44165	3.52136	2.9858	2.94427	6.77262	7.13667	6.68655	1.64657	0.253234	0.394082	0.162859	0.346716	0.108465	0.639185	1.79991	25.1022	7.83119
1	AT1G10490	9.44901	11.8088	15.0235	13.8959	6.97573	5.78265	4.69021	1.53885	1.77572	2.53316	3.57427	4.55244	6.96488	10.1697	8.80762	9.49936	1.80802	5.98484	5.70458	3.50367	0.954088
1	AT1G10500	20.4338	23.4858	31.6348	34.3904	41.3668	45.8752	47.8661	48.8781	34.6904	39.9703	51.7288	56.1588	52.2488	66.3601	72.0724	66.5788	36.2618	37.3217	12.6483	28.1608	19.0455
1	AT1G10520	2.59479	5.65111	10.4492	10.1419	6.55333	6.52038	9.1325	3.79161	7.8008	3.86638	1.52147	1.23828	3.05271	4.53468	4.4131	3.97361	0.967361	0.982668	0.506891	0.533891	0.321375
1	AT1G10540	11.094	18.597	11.5162	4.85948	3.34464	2.34489	0.793046	0.170288	12.0536	4.96905	4.16326	1.47047	0.038124	0.0444	0	0	0	0	0.128111	0.10315	0.0923273
1	AT1G10550	0.0635167	0.126357	0.0218557	0	0	0.067582	0.113423	0.030017	0.0786987	0.019451	0	0	0	0	0	0	0	0	2.54489	2.44024	1.49467
1	AT1G10580	25.8957	31.3606	37.2596	33.2357	18.7693	17.5431	21.0294	7.11142	9.81634	10.48	13.4512	20.9039	25.0609	45.9682	41.851	42.166	9.258	15.8459	7.2291	10.6258	4.56828
1	AT1G10590	380.919	375.403	368.532	391.111	454.886	427.352	479.999	190.286	99.961	75.3172	56.9573	46.1283	56.2087	107.206	96.3485	102.342	36.6854	49.4011	38.1729	68.3712	32.6218
1	AT1G10620	0.136327	0.073176	0.0151807	0.0249213	0.0384083	0.00805	0	0.0271767	0.00835567	0.00686633	0	0	0.0849937	0.00604067	0.0115555	0.0276357	0.00147167	0	0	0.003973	0
1	AT1G10630	111.24	130.739	142.432	136.579	136.92	127.982	111.886	34.0476	39.4046	19.5281	11.0647	4.35936	1.56136	2.49571	2.05944	2.40094	0.96416	4.08625	31.1932	75.9348	23.5432
1	AT1G10640	0.00762367	0.638144	12.1233	20.5343	13.1223	16.9734	58.9983	2.61722	6.52935	0.142474	0	0.011747	0	0	0	0	0.00877633	0	0.0104567	0.548673	1.49027
1	AT1G10670	63.1669	93.5557	110.11	115.081	123.004	143.704	230.877	50.887	103.954	36.2744	24.3049	9.92582	3.57036	3.37501	3.30703	3.4025	0.99552	2.26396	20.3995	97.6223	54.462
1	AT1G10680	0.0738633	0.0396993	0.0150113	0.017938	0.0145973	0.0146553	0.009087	0.0312573	0.013967	0.0208857	0.0133067	0.01074	0	0.00335467	0	0.00868167	0.003169	0	0.00475933	0.00643233	0.0556003
1	AT1G10700	3.65432	6.11596	7.55876	7.45919	5.96346	6.3028	9.04033	6.82329	6.85055	4.69979	4.47898	3.33733	2.30342	4.82374	3.82319	4.34424	1.7845	1.34794	2.08508	8.38338	5.30454
1	AT1G10740	11.3366	14.7292	17.422	14.7802	9.81962	11.5198	15.7906	7.26614	11.5087	8.67137	7.25622	2.57998	1.05571	0.556851	0.413835	0.49404	0.167979	2.131	3.18897	8.85802	6.40828
1	AT1G10750	3.24758	6.14277	8.68914	9.55684	7.77193	6.25095	6.61229	1.62685	7.33738	2.44112	1.83464	0.271595	0.129909	0.16228	0.090537	0.165397	0.0127807	0.465283	0.562503	0.625892	0.466831
1	AT1G10760	1.42261	2.29086	5.51215	6.34202	5.0981	4.28544	8.39241	4.25482	17.3848	14.9152	9.6693	2.91608	0.892006	1.64565	1.2299	1.28201	0.28238	1.5257	9.13013	26.0842	27.147
1	AT1G10810	0.115832	0.285317	0.66755	0.393864	0.130183	0.103604	0.293013	0.294006	0.257711	0.238714	0.153715	0.122236	0.209771	1.70371	1.30267	1.60281	0.037271	0	0.078741	1.00149	0.683366
1	AT1G10830	7.08054	11.4243	15.9434	15.5234	16.7322	15.8288	13.611	5.46435	7.61581	6.49348	9.81476	12.3827	13.2624	14.232	13.7164	13.1917	5.5815	3.17938	2.78873	11.5312	3.60977
1	AT1G10850	4.61611	14.1674	19.0972	22.401	18.3092	17.1322	30.9354	2.57606	5.18345	1.59911	0.462849	0.238446	0.61877	0.876244	0.630172	0.677168	0.16555	0.155573	0.709079	3.66428	3.05413
1	AT1G10920	0.0759633	0.164762	0.404125	0.543465	0.349959	0.407928	0.378034	0.248485	0.295611	0.142492	0.106399	0.0464127	0.0445903	0.105055	0.059361	0.0742377	0.00978533	0.0124047	0.0125437	0.052042	0.349711
1	AT1G10930	4.2599	6.82432	10.6946	11.2687	5.20236	5.31038	7.12928	0.469634	1.68931	0.866338	1.02638	1.72988	2.28473	3.78214	3.96935	3.46871	0.604124	0.699609	0.88215	5.2313	1.49911
1	AT1G10940	13.9878	19.6206	27.7069	24.2921	16.193	17.2641	21.5805	15.0757	24.9598	20.0544	20.8963	13.6137	17.3884	23.9034	22.037	22.6711	7.267	6.59105	4.6888	18.0364	14.0069
1	AT1G10960	230.548	478.524	613.749	728.964	1076.29	1240.89	1164.42	51.2449	64.0079	12.2011	4.66009	2.32713	4.74266	9.38806	9.07146	9.56005	5.3857	47.1047	253.316	718.783	267
1	AT1G11040	0	0.056498	0.00873133	0	0.0117867	0	0	0	0.0174337	0	0	0	0.0151413	0	0	0	0	0	0	0.0459393	0.0448507
1	AT1G11050	0.901839	2.87356	3.07616	3.0013	2.61613	1.92519	6.61002	3.81439	3.51678	4.77774	7.6377	10.0432	9.21867	10.0611	10.996	9.45101	1.93301	0.843921	0.170671	0.616726	3.27766
1	AT1G11080	0	0	0.0203343	0	0	0.0104843	0.0218967	0.035018	3.72995	7.65425	16.319	15.2486	1.06933	0.0476283	0.048753	0.0451033	0	0	0	0.00966633	0.122081
1	AT1G11090	7.1735	8.61045	10.6765	10.3914	9.80179	10.6992	15.3099	8.02569	10.9483	9.70181	7.7637	3.99928	2.44848	2.29845	2.80251	2.16048	0.817851	1.86533	1.63108	3.27801	2.28376
1	AT1G11100	0.871719	0.580618	0.969386	0.867004	0.474348	0.246138	0.348908	0.142179	0.28934	0.197381	0.291124	0.451614	0.827878	2.08262	2.04866	1.85864	0.464366	0.358455	0.0732693	0.244986	0.31363
1	AT1G11130	8.06517	17.7626	24.9316	21.9324	12.8447	11.4357	14.0819	1.19295	1.90419	0.381722	0.0611537	0.0254457	0.111916	0.0837983	0.102181	0.0678493	0.0528777	0.0509687	0.680726	1.31166	0.679884
1	AT1G11190	0.009709	0	0.00828	0.0102807	0.633398	1.29256	0.217697	0.102665	7.62403	22.8109	56.2849	57.6298	7.7719	0.282368	0.32794	0.291097	0.002703	0	0	0.873062	0.671172
1	AT1G11260	5.61011	5.68794	10.3956	12.5136	9.24227	7.5535	3.39408	1.98079	4.13429	5.47793	10.1603	8.47631	8.78139	21.8235	19.4441	21.5721	4.50334	10.2087	3.45004	5.1369	10.6755
1	AT1G11280	4.17549	5.32881	8.09744	7.75166	5.11945	4.84238	8.68509	9.98556	12.2052	10.9179	8.06708	3.67925	2.63036	3.55145	2.86655	2.99368	0.534096	1.04411	0.588398	1.72669	2.15798
1	AT1G11300	0.0895423	0.183722	0.502545	0.513502	0.272298	0.184513	0.604477	0.741284	1.53967	2.04717	1.96734	1.1353	5.18958	8.33392	7.26443	8.02125	0.886571	1.39165	0.450949	0.300251	0.81521
1	AT1G11330	1.77784	1.46492	3.02689	4.78549	3.99276	4.28869	11.9397	10.0256	8.11675	9.19581	9.01263	3.38946	0.306461	0.371665	0.241092	0.167497	0.0540803	0.127383	0.112706	0.60901	1.17514
1	AT1G11340	0.0272607	0.0259083	0.0476667	0.0335517	0.00557	0.00686667	0	0.021722	0	0.0118097	0	0.0645127	0.019861	1.6846	1.75657	1.33941	0.162185	0.00655567	0.0198797	0.167221	0.402586
1	AT1G11350	0.0572273	0.0905177	0.282412	0.320376	0.207514	0.198003	0.354766	0.323939	1.57351	1.35791	1.5816	1.8622	2.16366	7.99093	7.88467	7.19566	0.819026	0.0165637	0.048973	0.467484	2.31322
1	AT1G11360	25.0947	34.5765	35.4025	33.8277	32.685	33.8625	39.752	33.4266	28.1975	28.6411	36.1331	43.8471	57.2084	55.8298	52.4258	50.2703	13.6583	6.9409	4.11154	11.1841	8.7677
1	AT1G11370	0.0310647	0	0	0	0.0150253	0.022786	0	0.0199937	0	0.0212223	0.0998093	0.0901727	1.26146	1.77523	1.90777	1.88881	1.06271	0.705489	0.091842	0	0.0885247
1	AT1G11390	6.58972	7.36436	7.14412	6.17271	4.41824	4.16552	7.31828	4.179	3.61067	2.79278	3.31279	3.68685	3.17797	7.166	6.65761	6.03986	1.74742	2.35059	1.8039	5.31517	2.1339
1	AT1G11410	0.16925	0.133991	0.375193	0.349667	0.171445	0.111917	0.201474	0.375187	0.934356	1.52062	3.00818	2.86709	1.96573	3.1995	2.91354	2.95158	0.359241	0.426143	0.0924533	0.221279	1.10294
1	AT1G11475	219.915	227.704	224.965	229.731	243.793	180.372	72.5727	61.6359	47.8618	43.1493	56.4964	68.3305	118.457	107.376	107.428	107.619	58.2624	65.7244	33.5307	21.226	15.0811
1	AT1G11530	11.1984	6.87757	3.44099	2.48827	4.2631	13.8812	5.78131	29.3767	27.6668	25.1137	21.8276	27.649	77.7002	67.9895	86.7313	68.2535	51.8549	4.51497	1.07037	13.6982	34.2188
1	AT1G11545	3.03455	5.11114	5.31834	4.63947	5.42603	3.47451	6.47939	8.87655	7.04632	6.08796	1.97615	0.306483	0.055357	0.0465993	0.059034	0.0520857	0.009369	0.0881717	1.3669	13.7743	8.93091
1	AT1G11580	0.351176	0.0505017	0.106292	0.228022	0.489099	0.767997	3.2102	6.44853	4.18376	4.50202	2.57042	0.284768	0.0300277	1.04521	0.584318	0.837548	0.31157	0.730007	34.4936	17.6739	6.34697
1	AT1G11590	0.099161	0.229086	0.236557	0.224175	0.099446	0.181857	0.0902137	0.0934533	0.020266	0.0110313	0.0204513	0.0117117	0.0121233	0.103762	0.112181	0.065729	0.003888	0	0.0224327	0.0266193	0.110321
1	AT1G11600	0	0	0.00691467	0.00725567	0.0594563	0	0	0.02618	0	0	0	0	0	0	0	0	0.010747	0	0.811476	13.1967	3.41602
1	AT1G11610	0.0240413	0.020838	0	0.009082	0.00891967	0.0118163	0	0.009859	0	0	0	0	0	0.153087	0	0.00638067	0.021939	0	0.105952	0.0320497	0
1	AT1G11650	84.6162	131.08	143.842	152.067	125.505	125.42	124.142	62.7616	61.4443	70.8333	111.774	126.41	123.555	149.413	132.251	133.497	51.5524	108.312	125.452	144.288	61.8998
1	AT1G11660	9.25733	9.98027	13.4769	12.0391	6.53224	6.18168	11.1467	3.39373	7.65732	5.05264	4.46624	2.84232	3.03778	3.06968	3.1866	3.20133	0.841967	2.57495	5.68504	13.6868	6.748
1	AT1G11670	0.175866	1.09758	15.2728	36.2178	48.908	33.4352	43.09	16.5058	12.5441	7.17598	1.73788	0.462963	0.246321	0.57413	0.36033	0.539509	0.164087	0.526972	2.4516	10.1228	10.3529
1	AT1G11680	37.2421	48.3863	71.4824	87.7054	103.457	98.7707	200.902	78.5603	47.0799	32.3563	15.5144	5.62457	9.3564	12.6157	11.2725	11.9103	2.38775	5.77677	8.70916	17.8729	8.03796
1	AT1G11720	7.1532	8.06794	13.0228	13.9232	9.35711	10.8742	23.7207	12.2774	21.3285	13.3403	10.819	7.3616	9.80797	10.5068	10.562	9.20588	1.3717	0.597942	1.06705	5.12022	4.94118
1	AT1G11750	44.2492	72.3301	100.5	115.002	105.341	104.516	83.601	27.1044	28.9245	20.316	28.9716	30.4492	38.8242	44.4084	44.4105	42.4357	14.3713	23.1272	20.0177	70.4599	26.0396
1	AT1G11770	0.707828	1.15291	0.0605113	0.142424	0.54846	0	0.028175	0.0625873	0.02134	0.05515	0.0314923	0.029497	0.250918	0.11176	0.116944	0.210413	0.0186287	0.00552033	0	0.0192487	0.092481
1	AT1G11780	16.284	18.0711	19.067	17.3193	14.1652	12.1628	11.7955	9.96999	4.83774	4.63619	4.79018	4.82211	3.94923	5.91553	5.68198	6.01197	1.50211	2.46321	1.55049	3.98924	2.50404
1	AT1G11790	8.46505	10.0169	13.9704	14.9428	15.3786	14.775	32.4405	32.746	34.2757	21.0037	11.3252	5.63439	1.85169	1.54343	1.51335	1.48848	0.477066	0.283403	0.877035	8.53971	3.69323
1	AT1G11800	19.4111	27.9289	26.8222	23.0449	17.4178	17.0674	20.0601	14.2543	9.47968	8.57513	8.13532	6.06939	4.21355	5.55961	5.32406	5.56676	2.35656	5.0031	2.68202	2.97397	1.90736
1	AT1G11840	143.781	152.14	178.432	159.866	135.84	156.339	253.027	347.352	368.363	338.162	353.35	291.954	239.114	202.821	198.105	188.292	59.0355	53.7791	37.4299	84.0398	40.2615
1	AT1G11860	39.3584	72.6356	86.562	83.7043	77.9636	101.538	117.376	16.8461	46.2882	26.7068	26.2367	23.9168	54.7434	59.4138	55.531	57.2194	15.1484	18.9706	25.9333	265.152	206.326
1	AT1G11870	6.02686	10.1239	12.9621	13.4635	10.6114	12.9219	13.3573	2.40862	3.48177	3.1753	2.9807	2.80243	4.13071	6.74772	6.62074	7.56714	1.51209	2.96511	3.98969	15.2728	2.7366
1	AT1G11920	0	0	0	0	0	0	0	0	0	0	0	0	0	0	0	0	0	0	0.017541	0.891876	0.0541323
1	AT1G11930	21.4917	30.2023	40.1392	37.4925	29.3383	30.7231	24.8562	13.0712	20.4604	19.0272	33.0601	53.1342	69.2565	69.3696	74.8113	66.8123	14.9082	7.12593	3.80359	16.2956	10.387
1	AT1G11980	0.077345	0	0.06007	0	0	0	0	0	0	0	0	0	0	0	0	0	0	0	0	0	0
1	AT1G12000	118.695	166.368	188.407	193.29	167.728	162.682	302.956	46.234	60.9157	25.5094	8.34164	2.92222	0.828458	1.92438	1.30675	1.47303	0.555537	4.14998	27.3707	65.9193	19.6473
1	AT1G12010	0	0.009354	0	0.0312217	0	0.517796	0	4.44193	807.881	253.232	294.755	172.469	5.91445	1.04565	1.43707	0.580724	0	0	0	0.572318	0.363766
1	AT1G12050	8.55821	12.069	18.568	18.2349	14.4524	14.2411	26.772	7.54659	25.3944	13.3561	13.5203	7.60168	8.57533	11.0324	10.1967	10.1777	3.64861	6.75599	6.82706	14.5208	7.44283
1	AT1G12110	2.44944	16.9051	30.1744	17.5243	11.9592	6.63118	40.6766	30.4753	13.1209	14.4815	26.3845	23.3818	7.38304	2.86718	3.04192	2.83928	0.956611	4.14993	4.80043	13.2506	19.43
1	AT1G12130	0	0.0135893	0	0.00963133	0.0660407	0.103028	0.0685707	0.0317523	0.112314	0.41151	2.44272	19.4546	81.9417	69.2634	74.8661	64.9853	11.1428	1.84212	1.54376	1.9685	0.568836
1	AT1G12140	4.70261	4.15712	5.01287	4.71679	4.31776	4.79259	5.36908	3.98062	7.02042	6.92123	7.85236	7.9088	10.1437	11.8134	12.4214	10.6824	5.46732	7.89531	3.05823	10.5846	8.98572
1	AT1G12160	0.578463	0.689835	1.08114	0.799129	1.48924	1.0386	0.630745	0.583016	1.27382	1.12492	0.900846	0.502634	0.717641	1.14567	1.1852	1.40987	0.345702	0.433843	0.818996	2.87081	1.54493
1	AT1G12200	0.0302223	0.0635517	0.0583343	0.287386	0.733457	1.06926	4.79593	15.7954	20.5317	13.4365	3.4831	0.581264	0.169729	0.462363	0.371271	0.564123	0.193149	0.600741	2.34695	5.79261	12.2362
1	AT1G12210	0.308271	0.672069	0.928003	0.816745	0.426558	0.370461	0.421712	0.360989	0.370004	0.852737	1.39512	1.89002	3.32291	4.57972	4.42556	4.00806	0.696477	0.264339	0.0738503	0.290785	0.355391
1	AT1G12220	0.348491	0.33103	0.647649	0.635721	0.297571	0.205768	0.253412	0.062461	0.180186	0.2917	0.545859	0.431265	1.0499	1.84905	1.81943	1.74711	0.20821	0.225627	0.131104	0.30758	0.874655
1	AT1G12230	17.244	42.7701	120.313	169.511	215.945	292.06	448.266	140.518	140.9	54.1617	14.8448	3.2426	2.24266	4.65898	3.12038	4.48991	1.27874	1.34102	6.89556	40.26	17.7601
1	AT1G12240	0.0824577	0.0380023	0.0876283	0.308678	0.574801	0.528842	0.155716	0.052917	1.32893	1.89128	3.22812	1.71776	0.656062	0.168462	0.124162	0.0602883	0.0301627	0	2.1422	16.6341	10.0939
1	AT1G12244	6.36409	8.47897	9.37777	10.6427	10.1489	9.29479	5.70771	2.45883	3.44525	2.40011	1.58568	1.34667	1.86013	3.08052	3.27902	2.95345	1.00592	1.5255	1.87685	4.43754	1.95267
1	AT1G12250	1.20936	3.79372	8.82676	11.0578	10.711	13.6582	11.6558	5.39962	9.79322	5.17505	1.09893	0.570155	1.80287	3.2729	2.20462	2.58582	1.1739	0.570144	1.98605	12.398	16.0216
1	AT1G12280	0.0805147	0.105356	0.216571	0.222771	0.113472	0.092044	0.231657	0.178438	0.677313	0.509629	0.371568	0.422486	1.57965	3.61055	2.94476	2.78539	0.089145	0.0703473	0.015069	0.240553	0.881421
1	AT1G12290	0.136513	0.189884	0.163657	0.106805	0.103754	0.127061	0.196649	0.112509	0.331896	0.223848	0.228968	0.502488	1.99683	1.11648	1.09443	0.880287	0.169134	0.0585067	0.0341917	0.12096	0.659468
1	AT1G12310	247.832	261.847	253.503	240.753	239.255	225.46	157.581	60.9518	46.0016	29.5445	27.3054	22.398	21.4905	23.3486	24.9282	23.5665	15.7297	30.5095	43.2632	111.525	45.0846
1	AT1G12370	12.8103	17.5852	20.125	13.9151	7.14812	7.90019	7.70309	0.89817	1.40433	1.13169	1.52036	3.16428	2.22098	2.79808	3.55541	2.87319	0.535382	0.546254	1.03355	3.00747	1.14135
1	AT1G12410	40.8072	61.69	84.2798	94.0814	95.4379	96.1143	87.3475	22.0346	31.4098	22.6606	28.0263	30.5454	52.9499	71.3413	66.8356	66.2117	18.5837	29.1033	22.5654	72.5021	27.7141
1	AT1G12420	1.95784	2.96155	5.16051	4.91998	2.28269	2.06261	2.79028	1.04084	11.3753	2.29695	2.72849	1.96618	1.29196	1.86214	2.59337	1.93262	0.525519	0.155039	0.420162	2.88845	2.24482
1	AT1G12450	3.42166	4.13552	6.41219	7.08511	7.53915	7.7317	11.8629	8.47939	12.6895	10.5373	10.0245	3.63652	1.08152	1.22964	1.33852	1.33844	0.740135	0.221066	0.496209	2.57793	2.66088
1	AT1G12460	1.02112	2.65948	3.7258	3.1206	1.89217	1.85154	2.55954	0.489594	0.461029	0.330986	0.172534	0.130514	0.17086	0.222633	0.150927	0.13494	0.0210883	0.0554493	0.159834	1.0967	1.24994
1	AT1G12480	0.384363	0.317143	0.491708	0.540837	0.241139	0.159628	0.365314	0.489086	0.02281	0.0177837	0.010613	0.020336	0.069557	1.49086	1.38194	1.3614	0.0621933	0.0262843	0	0.110681	0.636002
1	AT1G12520	11.6885	14.4897	12.7961	7.95459	16.3469	18.7325	20.8818	10.7273	15.4316	14.893	21.5646	21.0492	57.2886	77.6079	70.438	71.6036	11.4045	20.7669	8.28855	24.1481	13.9186
1	AT1G12550	11.6495	14.8236	23.2543	23.3339	32.2914	29.1834	36.0573	17.7218	26.8279	18.8648	11.2217	2.8432	1.83859	1.37079	1.31081	1.7041	0.504353	1.16983	0.746558	1.04209	0.908432
1	AT1G12560	0	0.0758677	0.0113283	0	0	0	0.0348063	0.0151173	0.0237567	0	0	0	0	0	0	0	0.009927	0	0.0999647	12.1038	1.61462
1	AT1G12570	0.045481	0.064811	0.151789	0.137302	0.480405	0.331436	0.4852	1.314	0.17104	0.111241	0.051983	0.0274847	0	0.0286543	0	0.00648633	0.00922033	0.0331933	0.121329	0.0313443	0.0104047
1	AT1G12580	9.93157	13.0943	19.3315	18.7723	11.0476	11.7349	21.7603	6.28842	8.77607	5.86459	5.59767	4.70143	6.625	12.545	10.18	11.7694	3.09303	3.55881	2.14465	8.97046	14.8908
1	AT1G12680	5.07757	8.29239	12.0468	12.1199	7.43969	8.46011	12.6865	8.93647	18.9813	14.0496	11.4959	8.57321	7.99452	12.0334	11.4346	10.935	3.88313	2.03806	1.14163	4.45824	5.00249
1	AT1G12700	0.375711	0.53998	1.16847	1.17486	0.79591	0.817662	0.834191	0.545078	0.998548	0.714645	0.581607	0.305008	0.480248	0.289493	0.239525	0.288883	0.059497	0.106697	0.0836117	0.391289	0.441219
1	AT1G12740	0	0.0125533	0.280086	0.83521	1.73692	0.65707	0.879022	0.218838	0.23438	0.1061	0	0	0	0.0421387	0.0375255	0.0111713	0.0100053	0.0252883	0.130842	1.98774	1.26389
1	AT1G12750	0.576997	1.07883	3.51593	5.6494	4.84964	4.65723	5.85332	6.87182	8.65747	7.21974	6.23611	6.33329	7.03589	9.73379	9.91175	8.69055	1.42685	0.30654	0.135831	1.32735	2.73877
1	AT1G12770	9.21694	13.2487	19.2888	22.228	14.171	17.5742	14.5125	6.6555	10.687	11.8555	16.2228	24.784	31.618	26.832	25.4881	24.0356	5.48553	6.85084	5.12197	18.4938	4.63918
1	AT1G12780	0.704507	1.15096	2.22858	2.61553	4.4023	7.28173	4.09478	2.49036	106.753	37.2162	29.0893	16.8772	15.8467	38.4292	32.3263	36.4814	14.8944	81.9864	67.6646	50.5798	25.3981
1	AT1G12800	4.03213	9.11635	18.7203	25.7374	18.2445	19.4119	24.9899	2.24869	8.5957	4.46338	3.09018	1.5709	2.83288	5.88464	4.65189	5.17061	0.879273	3.71307	5.52904	34.6198	15.602
1	AT1G12850	20.8001	29.6299	33.7267	32.5768	23.0107	22.8897	27.3558	7.73398	9.75628	6.51975	6.9063	4.47177	6.4632	9.0695	8.54504	8.13789	2.12901	3.51468	3.58811	15.6311	7.9546
1	AT1G12880	0.125466	1.23531	2.07557	1.32114	1.61393	0.342382	0.279253	0.171339	2.42814	1.76906	1.37704	0.472119	0.0431423	0	0	0	0.021125	0.0559143	0.272238	0.411096	1.88459
1	AT1G12900	7.43294	38.9878	119.655	184.96	274.297	339.997	388.596	51.6155	83.0135	24.1112	0.534124	0.215873	0.27465	3.00269	2.67119	2.65296	0.150594	0.0601993	2.69825	106.185	183.206
1	AT1G12920	123.908	138.604	120.419	112.144	71.078	78.5156	62.327	24.6779	22.9857	21.4218	27.7068	31.16	49.7563	74.4175	58.9043	69.0783	9.76466	29.8291	20.447	35.9332	12.3274
1	AT1G12940	0.0363627	0.037	0.0187377	0	0.008682	0	0.075702	0.166814	0.451307	0.477768	1.55719	4.27143	5.49493	6.76559	8.3191	6.14838	1.65391	0.422354	0	0.013936	0.692516
1	AT1G12950	0.00748867	0	0.012901	0.00736933	0.0285377	0	0	0.009074	0.0101237	0.0101087	0.0109973	0	0	0	0	0.0247503	0.02079	0.0243547	0.236667	4.20562	0.745794
1	AT1G12990	4.21713	8.58066	10.0596	8.61647	7.64568	7.54989	15.3762	7.86453	3.96689	2.96095	3.29527	1.1625	0.536111	0.886333	0.636602	0.998917	0.241801	0.165314	0.316458	2.0742	3.22319
1	AT1G13000	1.19615	0.960354	1.67876	1.57924	1.23811	1.09187	1.86537	0.498208	2.34728	1.47905	1.74805	1.46086	2.64779	3.42055	3.04306	2.90953	0.961793	0.842251	0.518685	1.93032	2.34754
1	AT1G13060	100.111	78.3914	88.6178	78.5789	70.6599	73.0786	78.4299	28.2513	67.6604	46.4473	52.7162	54.5902	56.8793	66.963	63.1554	63.3983	29.5132	74.8536	77.6206	88.0598	28.0536
1	AT1G13080	0.00796867	0	0.021115	0.152504	0.895497	1.54195	0.913175	0	3.91355	3.56556	7.32141	2.60789	0.129011	0.114014	0.028859	0.055497	0.0201067	0.841691	7.19867	15.522	7.66184
1	AT1G13090	0.038666	0.014395	0.155914	0.228387	0.552837	1.67603	2.84161	1.81258	11.0028	7.21244	9.86886	14.4743	37.5106	45.102	47.3563	43.4792	12.0258	5.88394	1.01876	3.69275	4.03486
1	AT1G13100	0.0168473	0	0.00744	0.0172963	0.0100503	0.0239027	0.108348	0.00996533	0	0.0226247	0.066573	0.279194	0.0506583	0	0.013538	0	0.004344	0	0.0310187	1.50652	1.42399
1	AT1G13110	0.00735567	0	0	0	0.014297	0	0.024556	0.00951367	0	0	0.00902967	0	0	0.0198137	0.011625	0.0352987	0.0109427	0.00955633	0.162043	4.33986	8.68463
1	AT1G13130	0.0980777	0.0367177	0.0179487	0.0372563	0.00740033	0.020078	0	0.0270423	0	0.0103587	0.0330253	0.0460147	0	0	0	0	0	0.0164787	0	0.0603747	0.159605
1	AT1G13140	0.46789	0.898886	1.5795	1.48735	1.15562	0.58712	0.463871	0.391573	1.21735	0.690649	0.745429	0.789718	1.43385	1.01099	0.839969	0.857827	0.0851643	0.080175	0.0305573	0.122512	0.22365
1	AT1G13150	0.199117	0.301998	0.574792	0.708137	0.58353	0.440592	0.409459	0.529323	0.769684	0.591206	0.40062	0.156784	0.598425	0.449381	0.512217	0.437546	0.020805	0	0.004879	0.0670247	0.174874
1	AT1G13180	5.4737	7.36703	10.2685	9.623	7.42334	7.83746	12.7772	3.91903	4.94945	2.84502	1.57924	0.70872	1.00397	3.3873	2.88513	3.10386	1.19319	1.86753	2.26148	4.03159	2.23758
1	AT1G13190	5.3572	7.25746	8.48315	8.4459	5.68887	6.19367	7.5531	3.16584	13.9676	11.5714	11.0905	12.0742	14.7805	44.6935	42.2769	41.1724	7.21244	8.20691	4.93757	10.1681	6.65159
1	AT1G13210	0.222963	0.394903	1.0492	1.31748	0.668906	0.789002	1.90338	0.847278	1.82721	1.49055	0.899204	0.237811	0.225126	0.370723	0.375916	0.36384	0.0858857	0.335834	0.472038	1.97588	7.57461
1	AT1G13250	0.100801	0.781544	2.63518	4.24945	4.1566	4.73674	5.21831	3.32524	7.02873	4.69202	1.33317	0	0.0410257	0	0.0145725	0.0268947	0.0136177	0	0.134739	3.17968	2.16135
1	AT1G13270	16.5903	34.468	51.486	61.1809	51.3801	48.5431	23.384	3.17185	2.82885	2.57762	4.09795	2.58006	4.3354	6.085	4.68745	5.49343	2.08726	11.5075	22.9065	61.5269	5.05061
1	AT1G13280	5.02499	5.00612	7.38456	6.9667	9.79239	11.018	23.7473	4.65592	7.42854	2.51239	1.43173	0.706925	1.73949	2.83576	2.82226	3.25294	0.831965	2.49086	12.3797	34.7122	16.1507
1	AT1G13350	1.97607	3.23132	6.25083	5.52703	3.46335	3.09653	6.30701	3.0341	14.2375	11.6412	12.3036	12.4247	15.6423	18.8087	18.1341	16.5333	1.31838	0.670086	0.311301	1.23124	2.32989
1	AT1G13420	0.03238	0	0.0697813	0	0.322289	0.153714	0	0.0254823	0	0	0	0	0	0	0	0	0	0	0.112496	71.4547	21.4031
1	AT1G13430	0.139756	0.114592	0.0562297	0.0890367	0.109794	0.140033	0.084925	0.0405527	0	0	0	0	0	0	0.0220805	0	0.00554233	0.0141683	0.0159643	4.69155	3.97109
1	AT1G13440	864.398	1015.93	956.507	805.929	767.355	813.377	1185.66	487.157	376.344	281.201	182.286	86.8389	144.767	196.36	167.245	179.118	78.351	129.278	240.681	544.856	165.745
1	AT1G13560	48.1406	67.8555	65.8424	62.9874	47.2594	41.1307	38.4104	16.0111	18.6256	17.0423	20.5403	19.9958	24.0659	34.9018	31.723	34.4528	8.04181	11.2417	7.99976	9.72044	7.11267
1	AT1G13610	0	0	0.0266457	0	0.0239777	0	0.037598	0.023328	0	0	0	0	0	0	0	0	0	0	0.0248847	0.417828	0.356571
1	AT1G13635	0	0.014182	0.019135	0.040527	0.368547	0.512518	0.0359183	0.06507	1.29483	0.77307	1.01349	0.217821	0	0	0	0	0	0.022618	0	0.331017	0.682042
1	AT1G13680	0.444307	0.423238	0.109424	0	0	0.016339	0.0716657	0.0131193	0	0	0	0	0	0	0	0	0	0	0	0	0.0333543
1	AT1G13690	91.2126	95.3298	85.9895	85.0987	67.5109	62.821	47.1288	21.9033	14.8307	12.1604	13.007	22.8346	58.1621	50.505	47.0491	51.0991	20.6388	43.4172	19.8215	15.8704	8.10473
1	AT1G13700	0.341422	0.751926	1.16222	2.07215	1.36413	1.12414	0.780355	0.913294	1.51472	0.878491	1.70103	1.19983	0.655064	0.772236	0.671115	0.502201	0.108138	0.08337	0.165755	1.60154	2.28708
1	AT1G13710	774.511	118.128	88.093	57.6256	22.3167	23.9636	22.3598	8.04349	3.36688	1.49096	0.152624	0.023402	0.103025	0.315771	0.088968	0.231091	0.0559597	0.079679	0.171068	0.777056	0.6639
1	AT1G13750	0.334683	1.13565	2.60674	2.55006	2.5301	2.55865	4.63788	1.06909	1.19606	0.707544	0.275324	0.0776077	0.0620693	0.094097	0.138488	0.0838793	0.0342977	0.00781467	0.152542	1.00648	0.448249
1	AT1G13820	0.627969	2.93964	7.32499	10.0238	11.9954	14.6924	20.0741	15.7736	14.7877	13.4951	18.4804	24.4226	25.8132	26.7637	29.8214	25.2032	8.12487	2.20774	0.967436	11.4856	7.84329
1	AT1G13900	2.35981	3.23126	4.53671	4.5721	3.60153	4.26391	6.92924	5.37556	7.15583	6.49411	6.07694	3.56481	1.77324	3.74395	3.49338	3.40931	0.833637	0.493114	0.327262	1.74429	1.71656
1	AT1G13950	25.3155	4.30639	2.47592	1.04331	0.93541	0.441335	0.371103	0	0.577245	0.211983	0.290003	0.239451	0.067646	0.0615	0.036083	0.0908973	0	0.028456	1.03918	9.68196	5.60105
1	AT1G13980	5.75737	6.53307	11.6911	10.885	5.70298	6.26492	12.4194	3.75808	6.66965	4.24981	2.75604	1.3294	1.24873	2.5071	1.97923	2.17386	0.531166	1.25578	2.22609	8.08041	6.51937
1	AT1G14000	12.8695	17.0762	18.6607	17.6089	12.0314	12.4059	13.8713	6.58558	11.601	9.71467	14.419	15.3698	14.0788	16.6584	17.1495	16.2016	7.8232	10.2318	7.19808	24.0692	18.7826
1	AT1G14120	0.0440673	0.010223	0.0283213	0.0932433	0.0113447	0	0.0894287	0.0645383	0	0	0.1927	1.15491	0.46633	0.176428	0.269906	0.0903153	0.0714523	0.0150173	2.29428	46.8651	15.9831
1	AT1G14130	1.99439	2.71168	3.55896	3.87824	2.83888	2.35528	2.15083	3.05941	19.9796	23.7522	37.1322	33.3808	6.95768	7.31409	7.08878	7.11644	2.77875	2.13394	1.15101	4.09585	5.88982
1	AT1G14185	0.0222003	0.00797433	0.012529	0.00777367	0	0	0.027628	0	0.0125433	0	0	0	0	0	0	0	0.0147817	0.0150223	0	0.448615	0.523888
1	AT1G14190	0.0596	0	0.0214573	0.063918	0.133233	0.274591	0.551314	0.0909407	0.254803	0.0104253	0	0	0	0.311185	0.264726	0.270371	0.121261	0.0290067	0	0.102766	0.377631
1	AT1G14205	3.00548	2.40778	2.74133	3.44248	1.86531	2.37352	0.627136	0.448841	0.303363	0.262875	0.482467	0.995384	4.5942	8.57129	9.21178	9.39104	1.12313	0.922436	0.438262	2.08668	1.11619
1	AT1G14210	5.66865	3.89407	7.02469	15.8	33.1583	50.5599	70.5595	22.2722	17.6031	9.85131	3.77851	1.92564	2.81086	4.75136	3.84031	4.88006	0.449983	0.634508	1.89884	10.3403	4.3391
1	AT1G14220	0	0	0	0	0.019423	0	0	0.022701	0	0	0	0	0	0	0	0	0	0	0.156109	1.87581	0.630368
1	AT1G14230	3.03651	5.09821	6.67049	5.4311	3.84869	2.98018	4.3491	1.85121	6.18412	4.66602	4.96067	4.0637	3.74257	6.10016	5.42955	5.49641	1.75796	1.26005	0.514633	2.85623	1.95238
1	AT1G14240	0.0227223	0.0112273	0.012823	0	0.0271217	0.0100557	0	0.0259247	0	0	0	0	0	0	0	0	0.00191267	0	0.0111483	1.73779	1.52245
1	AT1G14250	0.0141147	0	0.025082	0	0	0.0199897	0.0901637	0.0443977	0	0	0	0	0	0	0	0	0	0	0	0.00850067	0.195908
1	AT1G14270	1.47473	7.47906	17.3174	21.2298	23.4928	24.5333	21.0812	2.4608	7.19541	2.76345	0.910349	0.630244	2.92674	4.27724	3.56461	3.28181	1.5216	1.36437	7.29806	23.7004	8.99403
1	AT1G14290	5.85859	7.46077	11.0391	11.1731	13.9582	14.7341	16.2925	5.21017	7.77691	3.06714	0.636936	0.255987	0.521063	1.13074	0.953055	1.49577	0.178774	0.0558283	0.920207	7.15878	5.38085
1	AT1G14310	8.46816	11.2074	15.5229	17.2796	18.2439	19.0432	17.3836	9.32454	10.3174	7.10855	6.09095	3.89792	2.25267	1.6138	1.3301	1.61649	0.433742	1.14099	2.43456	7.88606	3.87791
1	AT1G14320	3679.8	4312.15	3316.36	3022.34	2611.77	2258.01	1651.53	510.868	283.55	254.367	228.949	220.889	271.286	360.175	274.847	312.397	120.897	323.07	677.096	538.786	92.5994
1	AT1G14345	6.10025	21.5091	33.2866	43.4836	56.9707	71.6921	52.4864	6.965	9.41502	2.19274	0.208858	0.0577737	0.0277783	0.26403	0.0970055	0.430831	0.0185013	0.304675	1.48034	21.7045	16.6932
1	AT1G14370	0.044918	0.114128	0.196997	0.27322	0.674344	0.44266	0.40162	0.166663	0.146212	0.197153	0.768726	0.72937	0.228037	0.166138	0.0876445	0.14268	0.061468	0.53751	1.17565	6.92166	9.50714
1	AT1G14420	4.30726	1.73467	0.032531	0.0148813	1.1467	0.00990167	0.0390047	0.025123	0.479407	0.418072	0.184847	0.327209	1.92669	0.634386	0.504488	1.37569	0.00707633	0	0	0.0131393	0.0710747
1	AT1G14430	0.313742	0.664928	0.946458	0.872631	0.832624	1.17564	1.28806	1.07263	0.730803	0.44724	0.356143	0.425802	0.309006	0.164164	0.0883245	0.225376	0.0600617	0	0.0978983	2.52137	1.23375
1	AT1G14460	0.684896	0.90548	1.65803	1.82334	1.33797	1.60063	3.33166	0.408328	1.35655	0.802546	0.484339	0.17991	0.0185977	0.0601977	0.0239015	0.0498773	0.0198963	0.0864557	0.200759	3.31591	3.2672
1	AT1G14520	0.647414	1.26913	1.40567	1.10048	0.402099	0.256493	0.454969	40.1762	16.9194	36.6148	101.751	111.622	39.3735	35.7753	34.886	34.3996	5.08935	4.58612	2.6206	0.826513	0.909104
1	AT1G14610	25.5263	32.7151	43.0145	41.463	20.6294	19.9976	24.7845	7.1962	15.6458	12.0356	12.4844	9.59944	13.4071	21.7243	18.9293	19.0515	4.54734	14.6559	16.4118	25.0853	10.3261
1	AT1G14660	0.544413	0.867613	2.30375	2.57868	1.60301	1.35942	2.04273	1.92635	4.33174	4.04344	5.57181	7.67886	8.79459	8.04812	7.95101	6.98963	1.13198	0.259656	0.205136	0.363235	0.748755
1	AT1G14700	0	0.0253197	0.0811803	0.022911	0.064797	0.11513	0.404117	0.0384073	0.0992877	0	0	0	0	0	0	0	0	0	0.023619	15.6718	17.9208
1	AT1G14720	5.32389	9.36586	16.8535	17.0292	17.95	25.714	40.0019	32.2659	18.4095	22.1136	50.4483	59.1464	12.4312	16.5298	17.7042	16.4807	5.93621	1.9571	2.14683	5.06657	4.79095
1	AT1G14810	82.1996	92.1687	93.5329	98.4081	84.016	88.0855	39.0539	4.27761	4.02732	3.47229	3.98746	4.68996	8.11382	22.03	18.0794	20.6186	4.0523	17.9165	32.8901	51.7826	9.7131
1	AT1G14860	0	0.021657	0.106278	0.0361863	0.0555883	0.0651963	0.039194	0.0402857	0.0971817	0.431852	0.536421	0.0584213	1.09044	1.24959	1.0608	1.66746	0.460265	1.30771	1.93778	7.9379	8.54277
1	AT1G14920	2.33387	3.67764	9.671	11.9112	11.2009	13.0926	20.5863	13.2607	8.13776	7.4112	7.60352	7.39814	10.9398	13.5995	10.4194	12.6888	5.24312	22.8703	16.0312	11.3564	10.2137
1	AT1G14980	1412.13	1205.79	814.214	710.174	834.761	608.453	190.494	133.004	40.07	43.6515	68.8031	83.2265	105.368	94.3461	86.0665	91.2202	60.9067	224.386	270.78	209.911	36.3274
1	AT1G15000	4.37927	8.81662	10.7611	8.44921	5.16964	5.53628	4.47228	0.053439	0.0524623	0	0.0789697	0.134329	0.199847	1.0331	0.476271	0.936628	0.223135	1.23174	0.930702	1.38801	1.53977
1	AT1G15040	0.208807	0.414913	0.638118	0.554515	0.373101	1.099	0.805165	1.10666	0.379788	0.369775	0.360346	0.650886	0.191421	4.70283	4.72326	3.55866	0.372678	0.041617	0.0406713	0.443186	1.2838
1	AT1G15060	3.21857	6.04705	9.76208	9.50901	6.76717	6.21345	8.5743	6.66977	9.59641	9.55683	11.3627	17.7689	22.6223	25.0304	25.9484	21.5936	8.98985	1.4056	0.946665	4.81856	3.79304
1	AT1G15080	6.65564	14.2752	23.7398	24.8376	16.5593	21.4124	22.6752	2.55524	3.12508	1.69596	0.499562	0.0470343	0	0.0384387	0	0.122997	0.0103657	0.0587083	0.263438	0.978007	0.566449
1	AT1G15125	0.121453	0.114462	0.17392	0.119171	0.085437	0	0.127754	0.0711373	0.16901	0.167486	0.0948963	0.346938	4.81341	24.2635	18.419	22.0045	3.86675	2.46198	2.65439	1.2404	15.3304
1	AT1G15140	22.733	31.2452	41.384	46.9752	40.6774	45.4147	39.1895	6.33582	6.78919	5.20101	5.34963	7.02076	8.9917	11.4277	12.0526	11.7763	2.65147	3.23486	4.84925	25.7568	8.13429
1	AT1G15150	4.7257	12.0263	27.6853	35.7782	37.9415	27.9515	55.3319	7.07127	10.954	2.0701	0.726409	0.229619	0.011908	0.0291633	0.0127665	0.059605	0.00198167	0	0	0.0335977	0.0409203
1	AT1G15160	0.316121	0.605128	1.05964	1.06744	0.811396	0.493963	1.76995	35.3899	30.4759	31.8051	25.1433	11.6803	2.9619	1.66462	2.30006	1.92834	0.221623	0.0782647	0.03271	0.14106	0.167212
1	AT1G15170	4.83882	2.50369	5.43418	6.99136	12.1673	11.4837	24.2204	14.2326	17.6149	16.6622	16.8421	9.63989	18.2575	18.7502	17.8801	18.8261	2.68916	2.13248	1.00261	1.70295	1.59995
1	AT1G15180	0.0561607	0.181325	0.304601	0.523997	4.13652	11.7883	16.3001	25.1469	30.4583	34.6691	42.329	48.4136	73.3913	105.936	100.216	99.7657	14.4044	4.50277	2.09491	2.65111	1.70791
1	AT1G15210	0.0334397	0	0.105156	0.758403	1.40324	2.88027	1.73131	0.0820607	0.249452	0.0356663	0	0.004232	0	0.030002	0.005145	0.0375253	0.057932	0.4931	5.5864	19.5767	3.80709
1	AT1G15220	11.5383	12.3503	13.6725	11.4086	7.54226	6.99259	6.3511	4.51981	3.32245	2.50399	2.81062	2.40143	4.53928	12.3776	12.5451	11.7448	4.72884	4.30328	3.05444	3.28736	2.06231
1	AT1G15250	172.123	158.812	171.565	198.051	204.076	184.933	117.224	86.8989	40.8857	35.8942	23.8157	21.6243	57.4582	88.6723	69.4484	83.8903	24.6706	64.4662	42.3896	22.1753	6.09531
1	AT1G15310	4.73743	4.80814	8.58231	7.47457	4.14987	4.93232	16.0155	18.6427	34.8636	23.2416	21.8809	18.3841	9.52399	6.68096	7.73926	6.48504	0.993134	2.52357	0.854751	1.38605	1.54404
1	AT1G15380	0.152277	0.244337	0.229856	0.650081	1.5362	2.97231	0.621726	0.406941	7.20683	3.67481	2.36941	6.19957	4.6004	2.18885	2.59639	1.87726	1.12804	2.1465	0.306659	0.902658	7.42054
1	AT1G15390	48.4385	68.4164	67.0983	66.403	64.4534	61.3692	27.9286	9.26637	4.34135	4.45008	5.09751	8.53105	12.4255	23.6692	25.0787	24.5367	6.00862	13.1509	7.21645	16.4128	3.24199
1	AT1G15410	0.840346	1.42612	2.14264	2.11937	2.08465	2.35015	9.54519	4.80577	8.44804	5.31129	3.55189	0.64064	2.47029	2.14976	2.16763	2.20441	0.589146	1.65415	1.29897	5.3107	9.1003
1	AT1G15440	28.1971	29.7304	31.7136	26.8411	15.4357	13.0081	10.7185	3.68637	2.52928	3.41542	5.87331	9.1348	13.9789	25.0617	19.5977	22.8373	4.89696	22.2547	13.9861	7.27739	1.49878
1	AT1G15460	1.59592	0.73647	1.58907	2.5747	4.23017	2.67269	0.625438	0.182029	1.28124	1.4394	1.91013	0.682045	0.015497	0.008593	0.008257	0.0108887	0	0	0.00772333	0.122167	0.193095
1	AT1G15470	10.91	15.9026	16.7661	15.4472	14.4637	13.8441	22.1376	8.10778	10.6537	8.15055	5.23819	3.73351	3.34002	3.83027	3.59034	4.22463	1.55079	2.38967	3.14946	8.63049	3.38399
1	AT1G15490	1.68416	2.47426	3.76325	3.80604	3.41337	2.47724	5.08529	1.47127	3.28697	3.00685	2.40414	1.23114	0.947781	1.26506	0.921258	1.06153	0.257392	0.323574	0.330393	1.45726	1.1095
1	AT1G15500	51.705	67.0613	110.652	144.145	167.476	196.406	336.702	75.3687	109.448	58.1245	24.9999	14.1825	36.6039	66.5418	49.4427	58.4169	16.0019	48.6388	139.316	155.896	32.2072
1	AT1G15520	0.359764	0.130799	0.205179	0.217129	0.11727	0.148669	0.204133	0.0503943	0.0928197	0.0547807	0.0283613	0.0626017	0.086543	0.112845	0.112671	0.0852077	0.0225363	0.00187467	0.005596	0.013409	0.0784763
1	AT1G15530	0.826444	0.618754	0.927535	0.91115	0.857853	0.633085	1.3622	0.602237	2.83166	1.61618	1.69622	1.99221	4.37391	9.24756	10.2247	9.8572	0.994659	0.375601	0.183511	0.498796	0.771251
1	AT1G15540	0	0	0	0	0.016472	0	0	0	0.0707863	0	0	0.025422	0	0	0	0	0	0.0110863	0	0.00901567	0.106079
1	AT1G15550	0.020798	0	0.00918367	0	0.024788	0	0.028113	0.073234	0.0688187	0	0	0	0	0.027714	0	0.009089	0.0554853	5.96119	2.78989	9.54149	1.98605
1	AT1G15690	144.561	148.78	170.431	162.717	111.617	111.914	117.161	77.644	62.8894	79.3511	112.175	130.929	77.1031	127.286	105.693	116.393	34.9581	47.0643	81.6558	152.092	51.4478
1	AT1G15700	8.52812	15.9529	16.0734	16.338	14.1915	15.0688	19.4678	8.10763	9.06851	5.99057	5.40731	4.46209	8.30908	13.5255	12.5555	13.1424	2.98016	4.97951	2.27312	4.34508	2.37204
1	AT1G15710	18.8413	20.8494	25.3917	25.2287	22.9939	26.578	28.8016	15.7313	9.95983	8.4402	10.0312	8.96724	5.6857	6.43489	5.65246	5.8578	1.10169	2.07661	2.47973	7.95635	2.40352
1	AT1G15730	3.66967	8.05038	15.0997	19.9471	15.4055	18.085	23.1036	8.01344	10.3178	7.44169	6.83068	5.85242	6.81512	8.1834	7.38641	8.24934	2.68235	3.17057	6.1299	15.2401	8.66796
1	AT1G15810	23.3	28.4399	32.4579	27.3951	15.558	15.2476	12.7002	5.31604	11.0582	7.75275	7.5615	6.48691	10.7188	10.301	9.3565	9.84781	2.75003	8.98305	11.7508	15.2021	3.98031
1	AT1G15890	0.412509	0.435847	0.565264	0.390534	0.244685	0.168571	0.254468	0.099719	0.0632233	0.0360227	0.0418167	0.026838	0.0855237	0.291147	0.387969	0.373667	0.0665703	0.0705063	0.0332307	0.209391	1.65272
1	AT1G15930	1812.28	1580.81	1238.3	1174.69	1148.63	933.714	495.996	140.877	68.2333	70.7016	54.6957	36.6584	42.0274	120.507	76.2423	107.415	40.6434	148.017	305.298	259.218	42.7832
1	AT1G15950	5.98338	18.967	32.3739	38.5421	30.1157	38.0758	62.4039	66.6335	88.1268	72.0051	68.2952	42.2315	47.9715	40.2227	39.4831	38.645	10.1321	29.0703	20.7351	55.6964	25.568
1	AT1G15960	0.428831	0.744384	1.07623	0.965046	1.16158	0.78203	0.981592	6.73799	18.0828	22.2534	61.7525	121.504	10.7045	3.12755	3.07951	2.44009	1.00051	1.33173	0.535372	2.48754	2.09773
1	AT1G15970	7.32162	10.6169	12.7871	11.849	8.26818	8.89621	12.6768	3.85245	4.09697	2.96321	2.16801	0.755922	0.126859	0.183236	0.238502	0.156603	0.0522663	0.208128	0.751703	7.02608	5.43811
1	AT1G15980	0.0664033	0.083727	0.139869	0.36832	0.367801	0.764563	1.21184	0.05702	0.380309	0.06445	0.010244	0.0142517	0.036929	0.0211857	0.0466785	0	0.0127027	0.0421163	0.806266	19.2557	29.0842
1	AT1G15990	0.0656447	0.00553233	0.015815	0	0.007129	0.0175807	0.0750853	0.020457	0	0	0	0	0	0	0	0	0	0	0	0.0213427	0.0904307
1	AT1G16030	5.6624	1.1046	1.3035	1.45541	0.669944	0.685854	1.2934	6.51043	4.12723	6.31598	38.2983	596.918	1092.11	399.94	447.691	418.338	260.033	451.585	11.3801	3.52828	2.42861
1	AT1G16080	15.1245	32.4279	41.3141	39.9649	38.5879	41.4436	34.1718	12.5729	9.88425	8.34099	8.70314	7.51597	8.20174	8.2603	7.39257	7.12182	2.52114	2.95642	4.62889	31.7426	19.1013
1	AT1G16110	0	0	0	0.0112303	0.057347	0.015826	0.0200313	0.00695467	0	0.014053	0.007641	0.017496	0	0	0	0.00433767	0	0.00680467	0.00364933	0.170684	2.27119
1	AT1G16120	0.0219973	0	0	0.0123887	0	0	0.021599	0.0137317	0.024603	0.0369133	0.0518903	0.065432	0.00838267	0.00592867	0	0	0.023931	0.00737433	0	0.060584	0.354583
1	AT1G16130	0	0	0.004367	0.0155943	0.042971	0.028427	0.499693	0.0454443	0.0718593	0.0872497	0.0986577	0.170191	0.021141	0	0.0095605	0	0.001221	0	0.083446	0.281576	1.32221
1	AT1G16150	0.120667	0.298261	0.152807	0.210791	0.0370613	0.0910633	0.0145303	0.0123777	0.0228723	0.014174	0.0129007	0.00719733	0	0	0	0.004375	0.00134467	0	0.007767	0.056052	0.333261
1	AT1G16160	0.216459	0.248511	0.168207	0.104048	0.026508	0.0160393	0.0876003	0.137555	0	0.00694267	0	0.00961067	0	0.255193	0.132766	0.152288	0.0348417	0	0.0126657	0.11691	0.212942
1	AT1G16220	7.6016	9.38976	10.4824	9.72341	5.02766	3.45613	4.03227	1.66653	2.25777	1.42068	1.06401	1.73356	1.44264	0.884013	0.826654	0.830781	0.207776	0.359668	0.130989	0.691196	0.809831
1	AT1G16240	33.2793	44.8002	55.8876	55.0413	44.0299	46.1976	57.9192	56.4933	63.0074	46.0155	45.8939	41.9586	56.0738	93.5111	93.7227	89.1951	31.1227	18.9857	5.61793	23.2317	22.767
1	AT1G16250	1.23281	1.646	2.55853	2.25571	1.70276	1.71876	1.75913	1.5195	4.31252	4.0369	3.83498	3.06395	4.42342	7.38967	6.94883	6.79182	2.74005	1.83617	1.10081	2.83806	2.85394
1	AT1G16260	0.0159097	0.229468	0.52972	0.571545	0.192237	0.522158	0.208331	0.04131	0.0152777	0	0	0	0.0770913	1.97276	1.5496	1.41335	0.172342	0	0.0585447	0.461218	2.01282
1	AT1G16270	7.7277	11.4031	16.9581	14.7044	7.8542	7.32214	11.1126	5.99999	10.0266	10.3006	13.2491	19.5768	18.5661	22.6877	22.2728	20.4376	7.80954	11.2629	6.28731	11.5382	5.29833
1	AT1G16280	11.1933	16.8337	17.7053	17.1875	9.60959	9.50362	8.63619	2.86815	3.00551	2.33487	3.25768	4.89081	8.61656	13.7181	12.1517	12.989	2.97269	8.48319	6.0028	6.68134	2.82888
1	AT1G16300	21.7075	23.7781	21.6343	17.709	11.6608	8.04043	6.33456	1.24134	2.15098	1.09386	1.28543	4.98382	10.2173	18.4959	17.6763	18.144	3.62122	13.8681	7.04266	9.01489	2.29345
1	AT1G16310	0.00927233	0.025804	0.00750033	0.0384427	0.0206163	0.0126653	0.0346507	0.0771703	2.08232	2.0071	3.07011	1.52655	0.353293	0.0100253	0.0342845	0.025947	0.0161447	0	0.0550857	0.734887	0.384474
1	AT1G16320	4.60337	8.69665	12.0039	10.5721	7.42633	9.3964	9.28304	18.8601	18.4806	18.1057	19.6153	17.2819	13.9929	29.1292	26.9228	26.1947	7.08197	5.08746	1.46113	6.72979	8.98744
1	AT1G16340	10.3305	13.7012	20.6715	19.6211	17.8498	18.6627	19.5884	8.51481	11.233	7.37528	3.44837	1.43843	2.95276	6.11914	5.077	5.71422	1.54309	1.63251	3.0385	8.82187	5.18513
1	AT1G16350	45.8619	66.0899	79.9991	77.8258	49.1317	52.3537	54.0406	24.8259	23.1946	21.1218	17.4625	11.7194	33.2026	43.0006	35.9351	41.6085	7.18954	16.7282	15.842	23.0139	6.29004
1	AT1G16370	0	0.0501087	0.053751	0	0.0162643	0.0107573	0	0.291386	0.0107007	0.05347	0.196857	0.466717	0.06479	0.0120093	0.0723515	0.053536	0.0148633	0.014816	0.133752	2.66345	5.19919
1	AT1G16380	0.0529013	0.00797	0	0.0110307	0.006418	0	0.0322933	0.037534	0.674743	1.40661	2.34356	0.908478	0	0	0.0082335	0	0	0	0.00364933	0.0168143	0.0504357
1	AT1G16390	0.0774323	0.108658	0.174221	0.163546	0.0824877	0.263695	0.0266887	0	0	0.010325	0.0336987	0.0117623	0	0	0	0	0.00181433	0	0.298006	8.33459	6.23191
1	AT1G16400	0.0476253	0	0.00650433	0.00682333	0	0.058146	0	0.016121	0.616838	0.449886	0.346342	0.291	0.0100043	0	0	0	0.0146687	0	0.0887097	0.22283	0.368338
1	AT1G16410	0.012877	0.008191	0.00779967	0.00645667	0.006648	0	0.02382	0	2.70437	1.40138	0.77973	0.0698067	0	0	0	0	0	0	0	0.023582	0.122159
1	AT1G16420	0.116661	0	0.00858567	0.0102027	0	0.026556	0.0363377	0.0340443	0	0.014624	0	0	0	0	0	0.0105937	0.0348097	0	0	0.212346	0.19347
1	AT1G16440	0.0334787	0.0472957	0.0926507	0.086174	0.0464443	0.045526	0	0.0479883	0.0244587	0.0104197	0.0253927	0.0504077	0.074102	0.78377	0.731592	0.755143	0.098941	0.0168943	0.0790823	1.6907	0.327798
1	AT1G16445	9.99654	12.9915	19.2598	22.0521	17.4248	17.7205	5.31633	0.249611	0.276938	0.093118	0.267415	0.309082	0.776548	1.60438	1.07192	1.26477	0.364557	0.828425	1.41524	3.2938	0.578637
1	AT1G16460	19.8864	37.1651	62.0627	72.0839	73.4134	69.4641	83.7536	33.3087	43.318	24.803	20.2164	11.995	14.4434	17.4975	16.8644	16.2368	5.19988	6.4915	4.96352	13.0975	7.64095
1	AT1G16470	119.135	118.621	131.916	118.177	110.8	107.268	108.341	44.1712	48.3777	36.5606	44.974	48.4415	47.1059	42.4431	40.27	40.9041	16.7745	52.7579	42.4124	50.1849	26.2199
1	AT1G16540	0.523853	0.921236	1.58462	1.58787	0.835483	0.869033	1.26892	1.75468	8.09665	8.58793	11.9001	16.0362	13.83	14.0016	14.1637	12.7774	2.73955	1.92389	0.571303	1.11245	1.19031
1	AT1G16570	4.88901	6.08744	9.94938	8.85301	5.64667	5.90127	7.69386	4.25879	7.9595	5.28841	4.18909	2.64847	2.82172	3.83945	3.11084	3.31981	0.745292	0.828875	0.921365	2.4073	1.95632
1	AT1G16610	136.829	184.273	173.38	152.116	96.055	90.8002	85.6175	23.3743	24.3482	19.8719	21.2381	21.1896	37.954	46.5333	38.6699	43.6168	9.12487	39.3155	33.2414	27.2845	7.4492
1	AT1G16650	3.6546	6.03042	8.2036	6.97522	4.34742	3.47131	2.89331	3.17308	3.54768	3.73023	5.93273	8.1947	12.36	17.2575	17.3718	16.0226	3.21325	3.0641	1.12532	1.10833	0.764878
1	AT1G16670	1.24126	1.6841	2.81722	2.69497	1.57314	1.45953	1.90774	2.49965	3.46078	3.055	3.04132	3.19055	4.26214	6.4567	6.24464	5.73535	2.21983	1.27254	1.25837	3.06032	5.04611
1	AT1G16680	5.17518	6.72794	9.86143	9.58524	4.14879	4.23597	5.22727	3.00468	7.35555	7.22362	9.39099	10.7553	13.6571	17.159	17.7741	15.7627	2.18708	1.00797	0.279286	1.15124	1.8081
1	AT1G16700	107.105	139.702	129.267	101.946	80.1909	66.9037	58.2884	24.2556	18.5526	15.2339	18.4758	18.2513	11.7237	17.3056	17.2452	17.1057	7.01527	8.69024	14.0424	46.0775	15.4801
1	AT1G16720	1.70718	3.55457	6.60292	7.63378	6.3046	7.26351	12.5644	14.9004	33.563	23.6367	16.8462	7.49986	5.78175	5.66691	5.46688	5.2747	2.18334	1.71829	0.971267	13.358	25.7022
1	AT1G16740	180.018	211.854	198.642	192.14	197.767	158.991	87.5741	49.9425	45.3746	35.2106	39.8781	62.8178	110.097	126.777	141.624	127.656	33.0633	30.5898	20.7382	28.2755	10.2773
1	AT1G16750	1.20053	1.78533	4.54042	5.04417	2.32097	1.66148	2.24867	4.77506	3.15503	5.15524	6.14564	4.95891	0.295915	1.74165	1.82434	1.62299	0.147514	0.0927123	0.293619	3.02537	3.56009
1	AT1G16760	0.00556867	0.098074	0.0348473	0.00606167	0.0199613	0	0	0.0132097	0	0.00646	0.00853967	0.014842	0.0320107	0.005683	0	0.004511	0	0.0141457	0	0	0.0485823
1	AT1G16770	0.146729	0.106879	0.430612	0.32748	0.254293	0.19062	0.324537	86.68	21.7755	69.3582	130.277	198.747	118.131	129.045	134.889	125.471	61.1908	5.13996	0.752877	0.205218	0.261909
1	AT1G16780	1.71536	3.15545	5.57475	5.78151	4.1668	3.64158	5.65207	1.7756	4.27124	1.52674	0.454734	0.188189	0.294742	0.481141	0.320578	0.332039	0.0827283	0.12065	0.395654	1.10456	1.15242
1	AT1G16800	1.41448	1.51555	2.26735	2.08139	1.06601	0.98049	1.53213	0.729466	1.26975	0.993014	1.10201	0.988297	1.28579	2.02797	1.89054	1.72349	0.259214	0.417171	0.313684	0.608793	0.631461
1	AT1G16920	150.431	167.569	173.355	161.024	128.244	115.715	104.387	14.6135	15.2652	7.08855	2.86969	0.76723	2.10874	5.03881	3.75678	4.81851	0.833584	1.79011	8.36875	26.5835	9.59688
1	AT1G16980	0.00512767	0.0102863	0.0275577	0.0592513	0.129865	0.196511	0	0.00664067	0.486998	0.050929	0.0228913	0	0	0	0	0	0	0	0	0.00657667	0.0254503
1	AT1G17000	0.0161617	0.00799467	0	0.005401	0	0	0.020093	0	0.00766	0	0	0	0	0	0	0	0	0	0.00366167	0	0.0110493
1	AT1G17010	0.0588377	0	0	0.0301423	0.029658	0.0389223	0	1.81499	0.190228	0.633152	20.0232	131.437	331.111	294.289	332.871	268.378	91.7066	13.9374	2.06506	0.564213	0.0612477
1	AT1G17020	0	0	0.102107	0.214898	0.47861	0.43955	0.123971	0.0666843	0.14349	0.146005	1.22671	5.56251	17.5853	26.1098	24.6759	23.1884	6.65506	20.9281	38.5418	18.8454	4.13473
1	AT1G17050	4.17941	5.10145	7.38202	8.13264	6.19994	7.51018	11.0034	5.86039	5.6418	4.53233	5.64616	4.70676	2.52907	4.45017	4.84041	4.421	1.66834	1.1046	0.822506	7.52645	7.0887
1	AT1G17060	0.0220797	0.318154	0.351432	0.715289	1.54147	1.48394	0.857874	3.56414	37.456	31.1866	30.4761	8.78217	1.40848	8.36405	5.86966	7.89897	1.01543	0.580569	0.139868	1.59302	1.64772
1	AT1G17100	25.4301	38.9958	54.3023	55.912	75.0696	159.086	381.663	611.888	289.396	186.183	173.543	174.172	162.665	132.294	137.968	122.581	30.2027	16.8389	3.00499	19.4458	12.7132
1	AT1G17120	5.6252	10.404	17.6151	19.1627	14.6033	13.5006	16.3057	6.01	4.95671	4.12943	4.03073	1.85495	0.888835	0.975468	0.941133	0.954401	0.346199	0.50754	0.792413	2.82363	1.95998
1	AT1G17150	0.0866527	0.0100507	0.019907	0.0118007	0.035217	0	0	0.038622	0	0	0	0	0	0	0	0	0	0	0	0.00681267	0
1	AT1G17160	17.2662	22.7037	27.0678	26.2213	24.9592	27.4678	35.8133	8.97137	9.66697	5.74966	5.19246	3.28337	4.94237	5.92419	5.68186	5.79735	4.60887	6.19406	10.9357	14.2393	8.15754
1	AT1G17170	1.7471	1.21628	0.95377	1.71305	1.89389	0.809074	0.675214	15.6571	18.5046	27.1015	27.4375	20.444	3.81068	6.92349	6.80447	7.21744	2.43332	10.0578	3.51762	4.87144	16.0268
1	AT1G17180	0.305061	1.03364	0.472525	1.13958	6.00836	2.66478	1.11917	0.11175	0.263412	0	0	0	0	0	0	0	0.0378877	0.038851	1.5066	12.6953	22.7174
1	AT1G17190	3.36797	0.776368	1.50443	1.05849	1.72163	2.06302	3.30093	23.226	24.4225	18.5859	6.61187	4.81202	3.57707	4.38771	4.66179	3.91558	2.24892	1.4889	8.22676	60.2278	26.5018
1	AT1G17220	4.07356	7.15888	14.7148	18.9551	12.4925	15.3497	28.9137	4.79641	16.0487	8.91217	4.89677	2.33677	4.92234	9.73073	8.57685	8.96407	2.59891	2.86458	3.63685	39.1798	31.9429
1	AT1G17230	0.122833	0.247013	0.437403	0.554812	0.395333	0.532244	0.822093	0.924097	1.42525	1.0039	1.35137	1.78693	0.527671	0.66257	0.778173	0.648037	0.113963	0.018859	0.0675087	0.749226	1.16672
1	AT1G17260	0.0683817	0.16315	0.167869	0.115672	0.0680123	0.054755	0.0355953	0.107042	0.775574	0.475297	0.541898	0.30969	0.206312	0.343233	0.359051	0.311281	0.013795	0.0160803	0.006279	0.0864373	0.100788
1	AT1G17290	27.7118	35.0751	38.5057	33.8313	30.2142	29.3885	48.2383	20.76	27.3836	24.6216	29.8086	26.422	22.203	35.9844	30.2437	31.5206	11.22	34.3457	24.9521	36.0895	17.5743
1	AT1G17330	8.96761	15.3228	18.876	18.118	10.1253	8.67615	8.47366	3.16426	8.67142	5.60181	7.03309	8.82223	9.38969	12.5202	11.503	12.0958	2.45679	3.89717	1.84842	3.96943	4.04646
1	AT1G17350	20.5727	28.0484	30.1468	29.4514	22.5407	21.1818	17.3067	13.2312	15.186	9.12638	6.36588	3.57787	5.37922	7.16548	7.44964	6.7106	1.37276	1.17158	2.30086	6.03092	3.49795
1	AT1G17370	60.9083	114.25	136.813	129.827	80.6089	70.335	65.2104	28.0788	23.9249	21.5208	23.6955	19.4212	34.4522	40.3726	35.2229	37.4859	19.7751	34.1563	26.4376	25.9686	14.7719
1	AT1G17410	5.82749	7.77781	11.0343	10.2856	8.37246	7.16008	6.13768	5.70625	5.8835	5.42875	3.89327	3.01354	4.78463	9.18017	8.40045	9.77426	2.21107	0.84074	0.564204	1.63529	1.40939
1	AT1G17420	0.0738337	0.338869	0.614516	1.00736	0.518165	0.664434	1.02158	0.570808	2.65897	3.12194	6.17372	1.68412	0.215882	0.0952573	0.12924	0.0628453	0.057182	0.08579	0.169681	0.632527	19.0522
1	AT1G17430	2.43061	3.2042	2.27781	2.13754	2.08969	2.04829	7.05625	250.762	85.1062	152.436	237.636	156.653	17.9552	17.8402	18.9617	17.2924	5.23019	0.414278	0.464702	1.74901	1.86733
1	AT1G17470	33.9115	33.1643	39.6775	38.311	27.4378	33.2058	36.5172	17.8311	25.1998	18.6354	20.665	20.1116	35.4026	45.4619	40.4426	42.7371	11.3156	22.3507	17.4441	29.1014	12.0054
1	AT1G17500	1.75983	2.1946	4.99579	5.11464	2.9786	3.44534	5.44271	0.580242	1.53013	0.745146	0.591935	0.365185	0.644243	0.637963	0.559653	0.580451	0.109265	0.152281	0.366665	2.30907	2.1703
1	AT1G17540	0.956823	0.36111	0.0632457	0.0776207	0.29213	0.0201167	0.0314507	0.0168333	0.0813653	0.0896407	0.0697303	0.0781033	0.46148	0.328696	0.291595	0.366856	0.011741	0	0.0209913	0.147783	0.0140203
1	AT1G17550	3.32577	5.03945	8.38462	7.19532	4.51561	4.59513	9.61603	8.52545	19.5009	19.518	24.5175	24.1908	18.2503	29.5575	29.2371	27.7845	7.83764	3.46051	2.00354	7.01883	6.73322
1	AT1G17560	52.8202	53.8928	49.0777	44.2857	31.9995	25.6955	13.169	3.13878	1.99295	1.06994	0.461063	0.165836	0.077291	0.130265	0	0.0618363	0.079139	0.546484	2.22581	4.47476	1.80379
1	AT1G17600	0.018813	0.041379	0.00665467	0.023835	0.008391	0.0106917	0.0100757	0.0312907	0.032855	0.0404663	0.064851	0.027405	0.110637	0.066083	0.062389	0.0409057	0.0116563	0	0.00529633	0.118104	0.196043
1	AT1G17640	3.57253	5.93249	7.08915	6.08016	4.97033	4.84932	6.89207	3.60278	8.69721	6.28226	8.91238	11.2546	27.8713	54.4858	57.7322	52.5455	9.48322	6.73036	2.80741	4.55435	2.57002
1	AT1G17650	8.88351	14.2456	24.0277	28.6617	29.3646	30.5371	29.7132	5.76994	11.9162	7.52118	4.29735	1.47276	3.64816	6.48095	4.8702	4.6808	2.10812	4.59774	21.832	65.6755	10.86
1	AT1G17745	0.396277	0.185042	0.166427	0.114192	0.0999413	0.113672	0.049285	0	3.42667	1.01866	0.554997	0.109961	0.030902	0.0164247	0	0	0.0156207	0.0497753	2.46683	30.5823	20.91
1	AT1G17750	0.409113	0.543138	1.00825	0.973686	0.494436	0.461885	0.80222	0.147272	0.254654	0.146691	0.0578903	0.024037	0.0362453	0.038319	0.023683	0.0329763	0.014055	0.0266217	0.0243747	0.204696	1.79479
1	AT1G17770	0.0244427	0.0367657	0	0.0125497	0.018932	0	0.0164183	0	0	0	0	0	0	0	0	0	0.00765433	0.0416377	0	0	0.099128
1	AT1G17810	4.49137	4.17886	21.6335	38.2483	67.2691	111.08	236.739	1633.59	1148.87	1482.61	1784.68	1917.05	1359.35	1422.14	1422.91	1336.59	543.014	51.2778	6.13637	1.7387	1.32402
1	AT1G17840	39.1604	52.0984	48.3748	37.2745	28.954	28.1659	37.3732	9.99053	16.1769	14.0393	11.8259	3.73065	0.498381	1.08701	0.60091	1.01291	0.40642	15.7382	8.0757	18.6273	20.6366
1	AT1G17850	4.92675	9.06248	14.9857	15.7005	10.6395	10.7778	7.79658	1.65294	2.82855	1.46463	0.743585	0.367163	1.83546	2.5443	1.89442	2.54202	0.39973	0.767541	1.84222	7.05359	2.37081
1	AT1G17870	2.12061	3.87289	6.14938	5.30361	2.19304	1.49548	2.5394	11.9293	5.11324	7.41761	8.57547	16.3043	12.0415	26.6928	24.5555	24.3474	2.85733	0.997699	0.136543	0.28299	1.12168
1	AT1G17890	22.371	24.4937	26.9711	22.657	21.9967	23.4719	36.7964	17.4055	17.444	12.4932	12.0106	11.0785	6.43246	7.44471	6.4611	6.50608	2.47616	4.00912	18.0209	29.843	10.4692
1	AT1G17910	0.0939967	0.106808	0.195548	0.121227	0.143784	0.06195	0.0573843	0.026931	0	0	0	0	0	0	0	0	0.001374	0	0	0.0102063	0.0731913
1	AT1G17960	0.159269	0.110904	0.086046	0.149408	0.00849567	0	0.027532	0.00939167	4.22951	1.06368	1.17634	0.370735	0.0617443	0	0	0	0	0	0	0.187649	0.744065
1	AT1G17980	8.37094	10.269	12.9078	12.0358	7.61078	8.87545	9.66372	5.26917	6.17587	4.53437	5.76427	5.68735	8.49763	11.6539	11.5879	11.1761	2.80901	3.29479	1.91865	6.5392	6.91692
1	AT1G17990	0.0368943	0	0.020452	0.0383013	0.14727	0.312764	0	0.294398	0.0344693	0.453764	2.33284	6.77395	9.7571	18.6864	19.9429	14.9732	0.251973	0.341364	0.216031	1.48798	2.52873
1	AT1G18020	0	0.0413013	0.0605493	0	0.0361717	0.570703	0.307324	0.295436	0.491857	0.973207	5.71146	15.0923	22.9051	43.4535	43.1156	39.7027	6.15693	1.51881	0.828474	11.6721	28.4162
1	AT1G18030	6.7876	7.36946	8.98626	8.16278	5.77696	5.05896	3.95788	2.10098	3.00835	2.41548	3.1567	3.68754	7.57343	9.66198	9.80278	8.6818	1.91993	2.63063	1.84963	3.50283	3.76951
1	AT1G18040	12.7712	20.6643	24.3803	21.8368	13.8585	12.43	11.3244	0.921953	3.05773	1.79981	1.41519	0.731151	0.222893	0.20892	0.337185	0.246968	0.0218523	0.296346	0.70292	3.33272	1.76635
1	AT1G18060	5.02916	15.3807	28.7259	34.1964	36.6437	44.8776	50.4886	23.4824	19.284	11.4512	8.40171	5.79068	7.15468	4.5938	4.82429	4.08127	1.3532	1.57001	0.95281	13.095	18.7999
1	AT1G18070	64.0591	75.5492	80.7104	73.4807	44.6665	46.1426	60.1173	29.138	32.2323	32.2273	41.2003	51.4202	46.2582	74.1062	69.4142	67.3185	11.1073	30.4642	17.8264	36.7882	18.7062
1	AT1G18090	4.14898	4.78315	7.6144	7.07835	2.93645	2.6363	2.09372	0.373677	0.411606	0.276001	0.129378	0.105149	0.124499	0.620289	0.253802	0.443305	0.113801	0.449082	2.09023	2.7912	0.9897
1	AT1G18130	0	0	0	0	0	0	0	0	0	0	0	0.0606543	0	0	0	0	0	0	0	0	0.0510413
1	AT1G18140	0.157628	0.122524	0.128895	0.111285	0.123914	0.118752	0.0848687	0.138842	0.131542	0.0675057	0.0256213	0.0438803	0	0	0.0337585	0.00543933	0.00473867	0.023599	0.004566	0.59212	0.94064
1	AT1G18150	10.8665	15.469	18.0369	14.9297	9.11208	9.29859	11.9617	2.39645	2.98741	2.54264	3.97905	4.65879	3.5904	5.73362	5.40849	5.43558	1.22736	2.85288	2.02322	11.3545	6.50962
1	AT1G18160	2.28155	4.09112	7.40409	6.87004	3.47353	3.69302	5.19508	2.31942	6.74753	5.12629	5.98112	4.6069	6.26542	10.8272	10.5231	9.77814	1.62303	1.79967	0.796559	4.64308	6.10355
1	AT1G18170	2.59057	4.77544	10.6555	10.7654	12.0914	12.4634	15.9352	3.14403	3.63888	2.75	3.40158	3.37674	5.13956	5.45007	5.34397	6.30437	2.20127	1.21337	1.9073	13.1618	8.60899
1	AT1G18180	11.3236	10.2803	25.6418	34.14	48.5341	45.6071	47.7912	23.1631	35.3719	22.3604	8.04565	1.46901	0.340975	0.592346	0.741433	0.654323	0.152177	0.063713	0.028658	0.914248	0.536777
1	AT1G18200	0.190003	0.0147067	0.0267337	0.033151	0.0188177	0.04645	0.0431423	0.0909933	0.114738	0.021751	0.026756	0.0749617	0.0268367	0.019135	0	0.0191463	0	0	0.0249543	0.41186	1.92046
1	AT1G18210	255.984	120.505	118.68	114.347	116.148	108.496	171.754	97.6436	46.2242	39.3381	50.0163	70.832	57.5608	50.7193	58.3047	48.4603	25.4139	24.7568	34.0132	69.5458	94.6171
1	AT1G18250	1217.33	947.063	465.704	236.9	176.252	155.604	128.752	1.83858	4.37879	0.21559	0.0228363	0.048656	0	0.394605	0.0977635	0.296281	0.063615	0	4.52208	8.72065	2.45482
1	AT1G18270	1.63422	1.9442	3.30127	3.56313	2.13348	3.46621	6.75976	3.88896	15.5107	11.7109	10.5927	7.1017	6.3705	7.28541	6.97165	6.26977	2.4047	1.37301	2.09066	9.55277	8.63543
1	AT1G18300	3.41654	3.32856	6.17914	11.893	7.66506	11.5992	33.112	20.6679	10.2308	5.38833	3.42001	7.81905	4.34106	6.78236	7.28269	7.53813	1.21645	1.30332	0.573846	4.12487	101.855
1	AT1G18310	0.0395897	0.006065	0.0645173	0.0888543	0.0369463	0.0103143	0.0908277	0.0246827	0.010942	0	0	0.0110327	0.00958067	0.013552	0.0435905	0.0229157	0.00329533	0	0.0285337	0	0.0534803
1	AT1G18350	7.83599	0.408118	0.836828	0.075199	0.122438	0.0343827	0.0328757	0	0.0828057	0.0156253	0	0	0	0.013746	0	0.0109113	0	0.0295127	0	0.008014	0.0861383
1	AT1G18360	3.51743	4.54789	7.63849	7.89917	8.6248	8.54125	16.8774	13.2831	12.7163	10.9124	10.333	5.27478	4.48198	5.59209	5.14185	5.66992	2.8049	2.42771	1.02302	2.73223	2.40191
1	AT1G18390	0.810543	0.249059	0.203891	0.142489	0.21929	0.108467	0.165419	0.228553	1.42965	0.525216	0.387199	0.356023	0.224295	0.535817	0.564558	0.462007	0.13149	0.245747	0.138981	0.765811	2.90118
1	AT1G18440	6.49077	9.88813	13.3672	12.4043	13.0213	11.2593	9.04424	6.64088	7.82534	6.97162	6.47445	5.42594	5.82385	7.04592	7.8963	7.13877	2.04239	1.72146	1.9193	7.23356	2.9137
1	AT1G18450	47.3787	64.797	78.334	74.979	43.1694	42.3787	44.6722	14.4199	22.6362	17.9364	15.4651	11.7817	22.8282	35.2027	29.872	32.5486	5.94535	11.2106	12.1431	15.2556	6.2024
1	AT1G18480	20.8319	27.5026	22.9279	21.4771	15.5188	13.6795	9.09395	2.13066	3.37959	2.80623	3.58875	3.07073	2.28459	7.43679	7.03444	6.82247	1.81312	9.63832	4.59567	7.03692	3.30472
1	AT1G18500	21.1214	35.4574	49.9494	52.4312	38.4439	44.9456	55.0573	17.5305	34.4025	25.5254	31.3975	42.6313	94.4659	97.5632	99.7213	90.1273	22.8064	13.4164	10.5577	23.9393	10.3833
1	AT1G18580	4.03362	5.41074	7.12704	5.67906	4.33606	4.02479	5.42625	4.35837	3.47774	2.95141	2.93482	2.2297	1.82411	2.20268	1.8739	2.44228	0.882454	1.34342	0.989881	2.73837	1.93548
1	AT1G18590	0.0285973	0.040645	0.214473	0.220503	0.0801397	0.0803613	0.0576607	0.083051	0.993133	0.533682	0.17486	0.0494227	0	0.0206993	0	0	0.0145357	0.0959613	5.39581	6.21787	3.10045
1	AT1G18600	12.5342	20.1074	24.5487	20.0612	16.1023	14.967	13.5381	5.12017	6.9185	4.63838	4.15611	2.20292	2.48456	3.31079	2.61087	2.81001	1.39368	3.74917	4.53045	8.93463	2.56884
1	AT1G18630	52.6299	70.3706	54.0225	51.0063	47.5194	32.9109	13.9935	2.31864	4.00923	3.97052	5.54399	10.5635	10.3664	13.1664	12.6641	13.2159	2.51845	7.55011	6.53944	10.3026	2.75794
1	AT1G18640	19.816	34.631	38.7544	41.8629	41.9482	41.0244	45.1938	15.9487	11.1856	7.41216	3.72486	1.44803	1.91791	3.13094	2.25581	2.94937	0.847445	3.02371	4.81853	14.8278	6.5693
1	AT1G18660	6.81095	14.1586	21.846	21.3169	14.4842	15.0172	21.1295	18.4212	27.1135	19.6161	15.3975	7.89832	6.74506	7.19603	7.10412	6.53678	1.72315	3.16887	1.78414	9.09329	9.1161
1	AT1G18670	1.24489	2.75767	2.94017	2.08369	1.69114	1.56777	3.53125	1.78939	3.86153	1.70572	1.71445	0.490539	0.386505	0.592373	0.53225	0.568087	0.0705873	0.10776	0.265586	2.10114	2.40051
1	AT1G18680	6.72171	7.11011	9.95849	10.0709	10.8502	9.34918	6.84929	2.70763	6.19673	3.94283	4.35157	2.86237	1.30096	2.22153	2.19352	2.47335	0.445668	0.745741	0.894892	2.2171	1.22639
1	AT1G18720	21.7393	24.6816	37.8232	40.5444	39.363	55.3885	62.3092	48.6529	146.486	150.947	200.978	139.823	150.558	124.722	144.557	126.309	48.6801	29.1933	9.39963	13.3896	10.4836
1	AT1G18870	0.014676	0.0320037	0.121446	0.272189	0.148148	0.214945	0	0.0963087	0	0.234324	0.278248	0.0100483	0	0	0	0	0	0.00500567	0.0887093	6.02781	6.61953
1	AT1G18880	0.067959	0.113463	0.0397903	0.074744	0.134011	0.602741	1.68438	0.405402	0.846345	0.498302	0.220261	0.0595177	0	0	0	0	0	0	0	2.85686	2.87463
1	AT1G18890	7.09841	6.15468	8.24714	8.38105	4.91241	4.06559	4.25683	1.10323	7.73848	3.10616	3.89753	2.73241	2.82836	6.85305	6.11285	6.25952	1.62433	1.15633	0.791216	4.56354	6.41472
1	AT1G18910	0.134999	0.432938	1.97142	2.4287	1.77363	1.38514	3.58969	0.169957	0.625761	0.153945	0.0491853	0.0144227	0.059687	0.138718	0.103284	0.0998323	0.0238533	0.0855417	0.163978	0.753438	1.27631
1	AT1G18940	0.199244	0.273148	0.51853	0.43404	0.700381	1.04648	4.65465	6.24969	5.24394	5.6288	4.86607	4.27437	4.92549	5.29998	6.30779	4.78932	1.6401	0.203384	0.0362323	0.112685	0.0967653
1	AT1G18970	0	0	0	0	0	0	0	0	0	0	0	0	0	0	0	0	0.0749323	0	0.027671	0.0913557	0.647327
1	AT1G19050	10.5254	9.47355	15.1372	20.5068	22.6661	12.6968	5.30534	1.02755	1.723	1.20005	0.551829	0	0	0.020681	0	0.041091	0	0.0432773	0.0858253	3.48046	1.65649
1	AT1G19090	0.037405	0.0335367	0.00977367	0	0.00720267	0	0.016198	0.0142967	0	0	0	0.0181807	0.0261423	0	0.02119	0.038186	0.004294	0	0.00826667	0	0
1	AT1G19110	3.78191	10.2835	14.7994	17.4475	9.68692	9.60113	20.3334	5.97906	8.61198	7.29197	7.70896	7.67727	10.5427	16.081	15.3831	13.8631	4.29523	2.71145	1.42432	10.2298	11.496
1	AT1G19120	70.7236	78.4249	72.8263	66.0045	68.8705	59.8335	55.8493	31.6607	34.6548	24.0382	18.6579	14.1993	14.9425	20.3363	18.0241	17.3692	5.00543	6.92265	4.62309	11.5108	12.8814
1	AT1G19130	31.1659	33.8167	34.7205	32.4683	38.3028	36.0525	39.0133	33.9562	38.5653	23.6035	17.4391	11.3378	21.3443	22.1522	19.8681	21.1327	9.85976	13.8093	14.6703	20.6729	10.6531
1	AT1G19140	26.6261	36.6672	34.0692	26.1753	20.7061	20.8237	27.3984	28.3804	28.5918	26.4868	34.0013	38.3085	46.058	52.1936	48.955	46.7515	17.1437	24.0888	8.29167	13.1567	5.39872
1	AT1G19170	5.0231	7.11675	9.08605	7.77359	6.47071	5.57659	7.61645	5.61824	6.79225	5.67963	4.88596	3.15876	2.60139	3.74324	2.63099	2.81795	0.879776	0.498713	0.492449	1.61584	1.44042
1	AT1G19190	0.412517	0.298594	0.393849	0.223457	0.272417	0.216346	0.169954	0.192467	8.80499	3.335	3.09332	1.82076	0.933501	0.329695	0.467847	0.455359	0.0413713	0.0476927	0.0942533	0.500117	0.939852
1	AT1G19230	0.0751447	0.122001	0.100803	0.108246	0.028401	0.00571633	0	0.0688343	17.9816	8.02092	10.057	9.62377	3.1219	3.54093	3.41345	3.16765	0.431216	0.248275	0.148372	1.10525	0.89409
1	AT1G19250	0	0	0	0.00771767	0	0	0	0	0	0	0.021548	0.192139	0.0108943	0	0	0	0.00934433	0	0	0.05149	0.561187
1	AT1G19300	0.0252333	0	0.115232	0.330036	0.356857	0.370334	0.937443	4.71587	1.80416	1.37172	0.74395	0.453676	0.768639	0.782873	0.823147	0.742228	0.178502	0.0350707	0.134238	1.00083	2.3672
1	AT1G19320	0	0.0868867	0.305662	0.922002	5.2601	0.124957	0.175342	0.0176567	0	0	0.028192	0	0	0	0	0	0	0	0.0376247	0.0107067	0.288354
1	AT1G19340	2.222	2.58728	3.13717	3.43626	1.86618	1.39936	1.45198	0.375744	0.59987	0.524338	0.718792	0.503732	1.34893	1.44926	1.35204	1.81438	0.500292	0.672912	0.420965	0.933541	0.9205
1	AT1G19390	0.048146	0	0.004726	0.005363	0	0.007882	0.0776647	0.00611633	0	0.00751567	0	0	0	0	0	0	0.009111	0.0240983	0	0.013511	0.117401
1	AT1G19440	17.0924	18.606	20.3566	18.0018	17.6349	17.0312	35.8409	31.3093	20.764	22.1141	23.5353	26.0415	17.7445	16.5445	18.1094	15.8019	3.09174	2.14025	0.766417	2.37438	1.27261
1	AT1G19450	4.51178	4.59713	5.27693	6.07106	7.95057	8.02604	9.38398	10.4457	7.98809	8.30153	5.79439	2.39489	1.08648	1.27603	1.6556	1.33314	0.317037	0.935003	1.09654	5.68677	2.60034
1	AT1G19480	6.1806	9.19143	12.8382	10.8679	8.42947	8.18921	8.89314	4.40091	5.36271	3.94099	3.26364	3.36214	4.57628	8.16222	8.36315	7.64148	2.2349	2.55751	1.79378	3.3853	2.13745
1	AT1G19540	6.20013	1.68961	1.13858	0.20427	0	0.0815103	0	10.937	2.93482	16.3012	95.1622	262.978	423.172	635.415	699.992	610.78	192.462	43.1415	7.64188	3.33181	3.56147
1	AT1G19570	10.1334	12.7984	15.8983	14.7799	24.9105	37.2624	42.5044	168.716	274.735	297.413	371.402	193.563	156.735	147.631	142.833	142.378	73.634	52.9561	41.2601	93.2935	59.4549
1	AT1G19580	45.2658	61.375	57.5764	54.1716	42.752	39.7378	37.1678	17.17	13.4838	12.2627	12.6615	9.38293	7.94008	12.0293	10.8422	10.1014	4.53405	5.33167	8.90924	15.492	7.22538
1	AT1G19600	9.97513	24.4302	31.3573	28.4003	20.8627	20.806	17.9188	7.002	8.26482	5.555	4.787	4.00051	22.1074	44.2402	36.9022	41.532	9.68725	13.9543	7.77	13.8983	7.59602
1	AT1G19630	0	0	0.00799567	0	0	0.0256833	0	0.0856293	0.0902573	0.0718177	0.270819	0.466676	0.9204	0.876016	1.01255	0.881399	0.145218	0.0120233	0	0.0939993	0.346265
1	AT1G19640	0.141881	0.0751737	0.050691	0.0434403	0.62442	0.858917	0.254204	0.0373227	0.113554	0.07148	0.0599813	0.132173	0.0362947	0	0	0.0341863	0	0	0.060036	0.151406	0.121165
1	AT1G19660	0.0826387	1.55186	9.96015	17.1488	9.21441	19.0887	12.8707	13.9608	56.1155	45.1219	57.0908	80.0645	151.573	235.051	261.288	213.947	81.7058	9.83724	2.87575	17.3924	54.0829
1	AT1G19690	2.96176	5.91007	8.65617	8.8666	7.60944	6.08704	7.18916	2.62285	6.34258	4.26317	3.11693	1.92733	3.24296	3.45336	3.078	3.57632	1.25326	1.34546	1.78641	4.88401	1.80066
1	AT1G19710	2.21926	2.1107	3.07683	2.90278	2.49222	2.0706	4.62795	1.82868	4.19633	1.81718	0.886712	0.168696	0.186651	0.212429	0.121603	0.137194	0.018319	0.092184	0.164902	1.26172	2.23732
1	AT1G19715	0.248824	1.26427	4.00834	5.43131	3.91939	4.66896	7.31584	1.86897	11.8341	5.08597	1.44483	1.14933	1.90891	3.95302	3.45979	3.46068	0.269536	0.195973	0.098678	4.53488	12.6718
1	AT1G19730	30.9811	33.2348	40.1663	39.7124	40.3544	37.8785	42.0709	65.2274	55.9281	45.4495	47.9656	61.146	51.2932	63.2982	64.3689	63.6029	26.3233	12.8697	4.82022	7.57273	6.09248
1	AT1G19740	16.0128	21.6141	34.9408	42.6123	40.2408	58.3762	62.808	36.47	34.18	21.6983	26.8299	27.8766	31.7991	35.13	37.9055	36.1134	7.62838	6.89981	5.52327	15.4126	11.1984
1	AT1G19780	0.187197	0.139426	0.0569393	0.082873	0.05293	0.00826	0.0301077	0.048505	0.0172443	0	0	0.00932167	0.00802967	0.0294053	0.0195785	0.0272957	0.008181	0.0126643	0.00806267	0.024569	0.256885
1	AT1G19800	21.6671	32.3169	39.3864	37.8765	36.843	36.5825	38.5269	16.3546	13.1036	10.5198	11.4634	7.69734	5.62456	7.88233	7.30458	8.09158	2.95564	7.2042	4.69849	15.5737	6.26113
1	AT1G19880	40.0412	45.8897	53.1411	46.5438	23.6685	21.7102	25.5505	4.64944	13.3861	8.39955	6.55522	3.85593	3.41825	8.20262	6.31235	7.82551	1.35523	3.40804	6.13191	11.308	5.34361
1	AT1G19900	0.020816	0	0	0	0	0	0	2.57832	197.381	396.624	693.038	160.966	1.79433	0.190548	0.046519	0.1213	0	0	0.0202713	1.19967	0.518506
1	AT1G19910	67.6429	50.7692	65.1214	57.5804	67.8324	77.6488	90.8935	129.282	96.0834	92.4941	108.169	104.66	125.66	165.019	147.912	148.319	45.9704	37.5413	28.3246	66.4351	33.066
1	AT1G19920	16.5694	26.9358	36.0839	36.5946	28.6091	36.1882	48.5809	12.9118	16.8486	10.5555	4.84912	2.22129	3.71544	7.43223	6.24442	6.70097	1.64354	3.36926	3.64404	26.9574	15.2703
1	AT1G19940	0.027541	0.117847	0.061644	0.0531187	0.170926	0.117777	0.0192603	0	0.117979	0.017418	0	0	0.0210807	0	0.0143185	0	0.003633	0	0.00498233	0.170002	0.232989
1	AT1G20020	8.03389	22.223	35.1753	39.7769	33.3064	65.5409	83.1931	23.5393	32.6365	6.3418	0.759028	0.126628	0	0.0105973	0.015967	0.0982947	0.00979333	0.023018	1.29038	83.0999	167.246
1	AT1G20030	21.0809	36.0259	25.0994	16.3939	14.4007	14.9512	14.785	0.450392	6.81438	0.933066	1.01644	2.83665	1.56089	2.00909	2.10667	1.72355	0.720022	0.129326	0.0626337	1.32192	0.967955
1	AT1G20090	54.6101	100.494	146.7	156.657	137.978	152.288	179.853	51.1998	42.88	24.5174	15.7992	7.36351	4.27104	5.41062	4.12303	5.09999	1.59525	7.07622	3.86692	29.8348	21.3418
1	AT1G20120	0.0255653	0.0910613	0.106466	0.166317	0.050674	0.0380197	0.258882	0.227105	0.153048	0.272583	0.266825	0.181153	0.120192	2.08332	1.88485	1.62238	0.114428	0.0248277	0.00830967	0.00614233	0.0579407
1	AT1G20130	0	0.006583	0.0240433	0.05174	0.023407	0.0306063	0	0	0.010363	0.00882967	0.0492507	0.0640727	0.0523903	0.0455133	0.050731	0.0294387	0.015933	0.025497	0.0207817	0.0225267	0.0204383
1	AT1G20132	0.0188447	0	0	0	0	0	0	0.022904	0.0164907	0.0353727	0.0665457	0.032138	0.0576067	0.0509413	0.0153865	0.016212	0	0	0.00676733	0	0.0277757
1	AT1G20135	0.0269593	0	0	0	0	0	0	0.0158737	0	0	0	0	0	0	0	0	0	0	0	0	0
1	AT1G20150	0.085982	0.0844	0.0839577	0.0610773	0.01698	0.0153543	0.014511	0.0134133	0	0	0	0	0	0.016511	0.048171	0.0220277	0.027827	0	0	0.003628	0.0510797
1	AT1G20160	0.0266583	0.0147723	0.193665	0.309605	0.26538	0.587934	0.898405	0.042746	0.158461	0.069278	0.106909	0.008793	0	0.0854843	0.0347415	0.0889337	0.0103417	0	0.02261	0.205828	0.398669
1	AT1G20225	13.9249	21.141	30.6229	27.6468	37.6307	42.2227	62.8475	101.345	78.3376	56.7881	48.1643	35.8481	39.2745	30.4357	32.2104	27.8969	10.6232	6.47296	3.3133	8.46662	8.08316
1	AT1G20260	14.9333	22.1606	26.6032	24.3946	19.5621	19.5072	30.765	18.5811	28.7756	18.0499	16.5878	7.42512	2.80207	4.43424	3.46572	3.9642	1.59269	5.92401	14.7397	99.853	43.0183
1	AT1G20270	7.39735	7.96655	11.1966	11.5528	11.9692	10.4917	15.4033	22.5079	20.0209	20.6962	17.6466	8.78087	4.97887	6.859	6.68145	7.16635	2.44107	3.01375	2.4225	2.93977	1.72504
1	AT1G20330	77.5619	82.901	99.7995	107.281	108.764	123.228	201.361	105.05	67.8888	49.7054	30.9185	14.3108	8.03399	11.3518	10.1068	11.3428	3.31438	3.32441	4.41835	13.3814	13.2366
1	AT1G20340	44.537	234.114	483.465	757.514	1021.91	1423.3	1419.43	141.973	172.114	45.1574	2.64333	0.423842	0.047308	0.62103	0.45522	0.850251	0.730131	1.79965	32.0923	630.616	936.123
1	AT1G20370	17.8463	24.2411	23.0243	20.6057	11.35	11.515	11.3993	4.62238	4.1332	3.11364	3.3446	2.98862	3.97718	7.60032	6.63416	7.20933	2.06874	6.41706	5.23515	6.52332	2.46914
1	AT1G20380	1.18447	4.45337	4.45282	4.00362	2.95392	2.46836	6.27032	1.68852	3.21046	1.62097	1.0952	0.833614	2.34467	2.77851	2.61891	2.52499	0.526919	0.363625	0.207142	1.51897	0.717763
1	AT1G20410	9.35086	15.7232	18.9339	17.4474	10.5445	10.1462	10.1779	2.25981	4.58764	2.32912	1.23436	0.557122	1.03382	1.22379	0.855301	1.02275	0.172812	1.15976	2.16535	4.19251	2.22948
1	AT1G20480	2.3278	4.00202	9.35837	8.84164	5.5964	5.18073	7.0861	4.35965	10.8374	6.90165	3.6076	0.469106	0.0596223	0.0281167	0.0318655	0.0535147	0.0369217	0.0526427	0.198801	0.75392	0.454695
1	AT1G20490	0.580019	0.202893	0.171015	0.11091	0.114737	0.192671	0.224625	0.397943	0.789628	0.343921	0.390312	0.488296	2.12244	3.21821	3.43676	2.94637	0.941941	0.198106	0.0837153	1.11069	1.20023
1	AT1G20500	0.823531	1.03211	0.896622	0.642996	0.52247	0.772654	0.127385	0.189286	17.3448	20.436	23.7142	4.82836	0.066205	0.0267843	0.053559	0.0911973	0.0186897	0.0151427	0.0323313	0.0180613	0.0430717
1	AT1G20510	2.27173	3.05384	2.90263	2.53358	1.54577	1.12537	1.46224	0.324264	5.42376	3.89808	6.14231	2.34818	0.676739	0.948248	0.829682	0.775405	0.347072	0.326688	2.1884	6.10221	30.1766
1	AT1G20560	3.72178	5.77579	9.71091	9.51529	7.59999	9.94024	18.2822	14.0546	23.4689	15.6634	10.204	2.50488	4.77949	5.08386	4.50746	4.87842	1.56086	4.21532	2.38923	7.91096	5.55903
1	AT1G20575	20.7671	26.4513	24.6405	24.0758	23.0484	24.0498	25.7291	27.9256	29.8336	22.7933	19.6717	17.6585	16.2915	23.9769	25.9568	24.4579	5.89603	7.38768	3.10117	8.98624	5.47293
1	AT1G20620	3.81508	8.1764	13.4239	14.6295	19.3251	31.8649	15.6534	5.6112	80.7977	36.2318	52.7203	325.551	1287.46	1592.22	1501.79	1493.37	603.864	451.503	64.0419	702.587	566.111
1	AT1G20630	28.968	44.7323	52.1412	49.6908	43.6181	49.0375	65.1781	58.3435	97.6494	89.8009	130.387	143.044	80.7093	56.7936	62.8574	54.3983	30.9003	19.375	11.4302	20.0016	6.06303
1	AT1G20650	1.97985	1.9594	3.61839	3.94051	4.00721	4.46106	11.2379	8.08503	5.74067	4.52038	5.84492	5.65853	14.8529	25.7962	24.9068	24.746	10.5729	2.88586	0.545567	4.3446	8.83482
1	AT1G20720	0.916651	1.86523	3.17203	2.72824	0.841142	0.998378	1.69057	0.0272183	0.153753	0.024779	0.00576833	0.00629733	0.0153563	0	0.0052945	0.007063	0.001724	0	0.17239	0.527198	0.289519
1	AT1G20730	0.0133583	0.0679283	0.065243	0.0141833	0	0	0.0528813	0.240132	7.98608	13.8788	13.4466	12.6937	0.233558	0.0165507	0.0498735	0.0165603	0	0	0	0	0
1	AT1G20740	0	0	0	0	0	0	0	0	0	0.0288763	0.0244667	0	0	0	0	0	0	0	0	0	0.082367
1	AT1G20750	0.0312077	0.0135177	0.006456	0.003987	0	0	0	0	0	0	0	0	0	0	0	0	0	0.00806433	0	0.016059	0.036645
1	AT1G20810	4.14693	5.75117	12.3284	13.5089	14.1735	15.0166	10.9329	6.57658	9.60075	6.79394	6.7898	5.24233	7.05767	8.17758	7.6546	7.60145	3.0367	2.37846	2.62417	12.032	11.0511
1	AT1G20840	3.12127	0.923002	2.43477	2.25197	3.25997	4.78314	18.5357	16.4942	7.53926	5.14968	4.26375	2.8386	2.69214	2.83793	2.64467	2.85571	0.861928	1.13528	1.93715	10.8361	4.94083
1	AT1G20850	0.020065	0	0	0	0	0	0	0	0.0305323	0	0	0	0	0	0	0	0	0	0.212622	3.72952	4.27832
1	AT1G20860	0	0	0	0	0	0	0	0	0	0	0	0	0.035866	0.033906	0.012809	0	0.0223097	0.0105103	0.0131223	0.00977767	0.0489007
1	AT1G20880	0.0777457	0.393452	1.31371	1.63398	1.49197	1.25078	1.70241	4.42003	7.9826	7.84795	11.5203	13.0567	14.6939	21.0821	22.5884	19.9561	5.44867	1.52706	0.931671	2.40275	3.36869
1	AT1G20920	5.72176	9.06024	11.48	9.23921	6.69924	6.221	11.8367	5.38231	10.2069	8.82946	9.83958	9.64191	15.9493	16.3523	15.992	14.6461	1.29401	2.36421	1.19428	3.32071	4.91705
1	AT1G20930	27.0165	32.3406	42.0858	36.961	27.9897	27.1189	25.9804	0.180001	1.62679	0.091547	0.101271	0.0844177	0.0672707	0.156829	0.058868	0.0616827	0.043946	0.133178	1.26658	11.7845	3.10001
1	AT1G20950	36.0027	47.7211	49.9655	45.4284	32.5692	34.6745	59.4377	4.62999	9.61027	2.76483	1.62092	0.74837	1.49244	2.92604	1.8194	2.71159	1.10663	2.52302	16.5128	38.9969	12.1098
1	AT1G20960	14.5764	20.7781	26.2374	22.7474	12.5768	12.3864	15.3863	3.42694	10.6198	9.60491	12.5818	15.5117	27.4073	53.4751	49.8261	44.635	8.91817	25.8645	12.92	28.182	11.4302
1	AT1G21060	0.37	0.951715	2.53881	3.14163	2.34532	2.48943	7.6266	3.34227	9.01554	3.96448	2.11457	1.36024	2.23398	4.51424	4.30876	4.27527	0.483384	0.687844	0.837115	3.43162	5.1202
1	AT1G21065	35.1905	47.0605	65.1035	73.9694	93.7105	88.143	80.5938	58.2779	46.7071	43.6334	53.8611	64.4493	112.389	108.951	117.626	104.467	33.5708	34.4209	11.7707	19.9048	15.2944
1	AT1G21080	18.8819	34.662	37.474	31.6684	17.3405	16.3077	21.2411	24.133	20.4755	23.0269	33.4606	45.9401	37.128	46.3828	48.8566	44.5765	16.4742	9.12046	5.06416	11.3878	11.5398
1	AT1G21100	0.0569027	0.123046	0.316803	0.391225	0.059913	0.142995	0.0759553	0.0795743	0.056628	0.012092	0.097826	0	0	0.164974	0.204327	0.147322	0.162666	0.0637483	1.21487	1.74784	12.0275
1	AT1G21110	0.0533237	0.00869367	0	0	0	0.012801	0	0.030277	0	0	0	0.013253	0	0.119395	0.028523	0.036772	0.0729597	0.125541	9.59021	10.8873	22.3669
1	AT1G21120	0	0	0	0	0	0	0	0	0	0.0118177	0	0	0	0.0574817	0	0.0952883	0.108933	0.413036	13.0211	12.1301	12.1457
1	AT1G21130	0	0	0.00884233	0.0110237	0.010633	0.0139983	0	0	0.045551	0.0525813	0.0387813	0.0330773	0.0144893	0.534209	0.174518	0.483333	0.363123	0.94154	8.46982	18.9844	76.9393
1	AT1G21140	0.0447787	0.0913487	0.773175	0.798652	2.10956	2.31647	0.465849	0.108402	17.4686	2.15839	1.24923	0.922634	0.0499323	0	0.0339545	0	0.00419167	0.012142	0.398067	0.46196	1.21615
1	AT1G21160	1.61391	2.89135	3.46948	3.13834	1.87666	1.47396	2.50031	1.74536	5.55586	5.02034	6.19597	6.90858	7.82975	17.7023	16.5664	15.6038	2.82037	0.974833	0.195894	0.681111	1.46719
1	AT1G21190	149.483	140.425	152.953	136.88	133.437	100.147	64.7008	41.3105	35.9344	27.6317	28.7502	43.3119	81.5288	86.0904	90.916	87.1386	35.212	32.2576	14.7299	22.0332	12.8352
1	AT1G21210	0.014968	0.0696927	0.043095	0.01998	0.0370717	0.013676	0.0455413	0.0573847	0.109986	0.044643	0.0343517	0.112632	0.0348007	0.0899107	0.134796	0.0791853	0.0529553	0	0	0.0338077	0.186659
1	AT1G21230	0.0345917	0	0	0	0	0	0	0	0	0	0	0	0	0	0	0	0.0211493	0	0.00393833	0.003429	0.0787197
1	AT1G21240	0.041691	0	0	0	0.0285113	0.00814633	0.0566963	0.026171	0	0.00622333	0.015951	0.008914	0	0	0	0	0.0162697	0.0189393	0	0.0138787	0.0969553
1	AT1G21250	0.0432783	0.066057	0.201945	0.369978	0.209531	0.684773	2.13753	0.787295	1.34872	0.214639	0.0636483	0.041552	0.006662	0.0399427	0.0286285	0.00943833	0.011458	0	0.00671	0.014709	0.105944
1	AT1G21270	0.067859	0.332364	0.877336	1.48067	1.87429	0.833839	0.301906	0.0459937	0.00824333	0	0.0154597	0.006779	0	0.0103823	0	0	0.0309773	0	0.00346833	0.0399073	0.208919
1	AT1G21350	5.71108	7.81061	15.8168	16.9709	17.6925	16.0423	12.9676	6.26676	7.57229	5.31664	4.80742	3.90322	4.29088	3.34967	3.13128	2.97267	0.970454	1.41899	2.97312	17.0051	9.47366
1	AT1G21400	0.379516	0.323482	2.90923	6.5334	9.35943	14.6212	41.5899	42.7595	61.9313	54.073	63.186	47.1591	20.5334	13.7129	14.5772	12.8378	3.62395	0.706134	0.173777	0.894902	6.96428
1	AT1G21430	0.0111573	0.0103537	0.00985267	0.023358	0.0265853	0.03118	0.0719293	0	0	0	0	0	0	0	0	0	0	0	0.010842	0	0.10215
1	AT1G21440	9.05652	15.1256	30.8719	42.5806	51.0899	64.3045	112.354	17.1807	23.804	7.3351	2.34204	0.656341	0.943271	1.29085	1.35201	0.844545	0.527035	0.256523	3.35881	14.8419	5.15682
1	AT1G21450	2.50031	3.72819	6.38725	6.76842	3.2628	3.86016	7.05356	6.57286	11.504	8.75153	9.2749	8.49825	11.3564	24.1474	24.1756	23.3433	5.49653	4.78467	1.18741	4.32311	7.39782
1	AT1G21530	0.022265	0	0.451577	0.515334	1.23158	0.457593	0.720994	0.0963613	0.122169	0.0498737	0.089374	0.0130027	0	0	0	0	0.0156987	0	0.0681563	0.152076	0.123632
1	AT1G21540	0.013893	0	0	0.0586523	0	0.0187177	0	0.069023	11.4248	0.707694	0.251391	0.094031	0.010237	0	0	0	0.00500067	0.0159243	0.0672713	0.389878	1.00753
1	AT1G21590	3.77817	8.41951	13.6399	10.1823	5.53899	6.00206	11.9188	9.85634	10.6033	10.3844	9.08869	6.1004	6.74067	10.8367	9.71355	8.92483	2.32986	2.23124	2.18694	9.90466	5.34495
1	AT1G21640	1.98037	3.16539	4.72306	4.3963	2.48346	2.58307	4.58221	0.910495	5.26874	4.12566	5.6885	7.18358	8.47624	11.2893	11.4696	9.92364	2.99131	1.48837	0.75097	5.21928	6.11851
1	AT1G21650	2.85685	4.25499	6.60769	6.2764	3.38557	3.09933	2.94225	0.862478	1.85028	2.94749	3.62824	5.22533	9.24836	13.598	12.2638	11.8683	3.60479	2.06746	1.62935	4.75178	0.814474
1	AT1G21670	1.48606	1.95127	3.97299	1.82693	1.41769	1.54628	6.42577	5.48723	4.56766	2.68118	2.63388	6.45694	5.63005	8.57903	8.7283	7.63787	1.99252	0.572954	0.211879	1.92487	4.06687
1	AT1G21680	0.191603	0.358038	0.868175	0.643371	0.578189	0.796236	1.99284	5.45732	11.101	8.59477	8.65063	15.3561	47.6218	90.5075	89.8146	83.6601	32.2353	3.82847	0.43626	0.78821	5.74805
1	AT1G21690	46.292	71.9284	74.6097	68.2618	52.0546	41.6556	33.1706	8.88977	12.1844	8.62818	9.02746	10.2019	12.8738	14.0212	12.5112	14.1852	4.39734	10.3035	18.5295	19.2362	4.65088
1	AT1G21710	23.1503	38.8251	41.4704	35.5613	26.7848	20.3034	18.4438	4.52103	4.88542	3.43144	2.61254	1.59518	2.18197	2.48799	2.96871	2.70408	1.18895	2.54765	3.02493	7.45375	4.14504
1	AT1G21720	207.633	172.279	169.269	147.366	138.38	119.253	86.9013	25.464	36.8453	26.5491	33.4333	37.3755	39.9218	55.5179	56.1784	54.8789	15.7691	50.9315	51.3983	57.0671	19.2489
1	AT1G21750	122.568	167	176.601	162.522	154.802	209.851	491.597	251.007	349.382	200.242	87.7078	31.9531	6.79674	9.47137	7.08899	8.33842	2.51768	6.40534	29.56	41.2738	12.6646
1	AT1G21770	23.7748	30.585	52.2583	64.5989	102.059	112.257	128.076	95.9839	77.5181	31.43	16.4291	13.6353	82.3433	82.8483	77.9005	79.6567	35.0222	22.9713	7.99968	18.9377	13.6972
1	AT1G21840	3.41833	3.56032	7.7751	8.10301	6.06909	5.88523	9.33266	4.96565	3.57617	3.36781	1.75355	0.846151	0.897343	0.645107	0.731899	0.68803	0.201117	0.267786	0.280748	1.31709	1.44972
1	AT1G21850	0.581974	0.076281	0.0422573	0.0826517	0.031564	0.08781	0.049885	0.00885367	0.0114467	0.0113163	0	0	0	0	0.015673	0	0.003969	0	0.0301057	0.024464	0.137479
1	AT1G21860	0	0	0	0	0	0	0	0.0102897	0	0	0	0	0	0	0	0	0	0	0.011201	0	0.024565
1	AT1G21880	134.104	160.762	195.139	174.979	109.479	84.6779	77.8564	8.53527	8.85426	6.61101	6.57672	5.38744	2.02267	2.48471	1.96323	2.02954	0.553501	2.22274	1.81042	5.17874	2.36942
1	AT1G21890	0.228296	0.080951	0.147366	0.137941	0.0998773	0.024926	0.124271	0.010055	0.289444	0.392254	0.795754	1.44413	0.0397497	0	0	0	0	0	0	0.023685	0.162755
1	AT1G22020	4.54613	5.42985	8.15994	7.67952	5.60041	5.59725	7.15603	3.87567	7.54111	6.30513	7.20494	5.60291	5.67762	8.71615	8.0292	8.09543	2.75638	8.35811	2.9904	7.93265	5.57262
1	AT1G22150	0.0129383	0.0299883	0	0	0.00772633	0	0	0	0	0	0	0	0	0	0	0	0	0	0.0187953	0.12159	0.468572
1	AT1G22170	11.6608	16.0824	30.2563	41.0853	55.7955	75.142	187.202	61.5495	61.6634	32.1095	14.8304	3.75614	0.170407	0.100634	0.199965	0.0925837	0.0786357	0.125653	1.07047	3.14327	2.49573
1	AT1G22210	0.248729	0.174983	0.01036	0.0113823	0.0129293	0	0	0.0123423	0	0	0	0	0	0	0	0	0	0	0	0	0
1	AT1G22280	11.2653	10.707	13.2438	13.9852	11.9702	8.62672	15.3653	7.07045	15.8255	13.0172	17.5879	21.5945	22.4184	34.1703	33.536	32.2069	14.3445	9.89709	3.08818	10.6536	16.4758
1	AT1G22330	0.0604953	0.02745	0.051526	0.0313857	0.70044	5.68458	7.1294	6.72518	3.16909	3.00953	1.19238	0.280572	0.075882	0.032297	0.020595	0	0	0.0149063	0.773367	8.30693	12.2837
1	AT1G22410	45.7355	53.8917	60.8188	55.3896	43.411	42.4098	76.6867	43.5835	48.943	35.4933	37.8456	29.6629	7.25211	12.2215	12.9891	9.53584	5.37712	2.82957	12.36	75.3877	37.8179
1	AT1G22430	0.00940367	0.209375	5.76647	11.8017	15.4628	27.1003	31.5413	72.3835	73.0055	75.8549	53.7286	33.7671	4.415	4.59386	5.57162	4.16407	0.840123	0.20193	1.4819	13.593	14.2783
1	AT1G22440	0.0280097	0.0363743	0.0540737	0.0374277	0.065979	0.0235587	0.0855473	0.809141	2.0643	0.819837	0.383066	0.1371	0.092615	0.143046	0.128314	0.194316	0.0529133	0.0409347	0.999263	10.0325	9.72079
1	AT1G22540	1.14487	2.98193	5.69566	5.83802	4.56103	3.59607	5.72139	4.05447	4.94713	3.72089	1.78562	0.646214	0.992437	1.20381	1.12181	1.33892	0.393675	0.160411	0.518071	1.53849	1.1351
1	AT1G22550	0.0543133	0.0599127	0.0966643	0.137724	0.0785213	0.059028	0.0441613	0.057477	0.0926437	0.0517313	0.070685	0.009349	0	0	0	0.00568267	0.004946	0.0207353	0.429675	3.57839	2.76761
1	AT1G22570	0.0680403	0.016292	0.0322683	0.278477	0.569396	0.451759	0.402768	0.027678	0.022009	0.049959	0.0684033	0.133613	0.302456	1.01504	0.672711	0.953209	0.701497	1.00944	1.27917	1.81735	6.04909
1	AT1G22650	24.2505	58.7975	65.2377	59.8054	35.5138	33.1313	26.9356	0.155904	0.186282	0.0362127	0	0	0	0	0	0	0.003457	0.106361	0.486972	1.76838	2.92388
1	AT1G22660	6.87731	9.76562	14.1563	12.5712	8.03912	8.24401	9.91724	2.25038	4.19219	3.25963	3.75756	3.35978	6.01394	10.5264	9.4591	10.0713	2.44327	3.74331	2.24351	4.29632	1.544
1	AT1G22700	9.63223	20.0787	38.034	50.8532	53.6493	63.6947	54.9991	13.4717	16.032	9.81023	8.21377	6.794	16.9605	23.4432	20.1029	21.6732	5.93084	3.67527	8.55622	40.4227	14.2478
1	AT1G22710	1.06784	1.71308	5.40948	8.13238	13.3623	16.9273	52.083	121.323	163.021	151.165	85.5914	23.3548	0.361649	0.911039	0.489588	0.449857	0.707451	0.942624	4.6828	12.3517	10.2099
1	AT1G22740	0.301471	0.312877	0.250424	0.302303	0.297907	0.462562	0.246148	0.552011	3.42435	1.7702	1.43787	1.92043	2.35724	5.34781	5.38455	5.01619	1.75977	1.37509	0.887329	3.89679	5.60608
1	AT1G22760	0.0860783	0.0236937	0.0538433	0	0	0.0135953	0	0.00662133	0.014336	0	0	0	0.0145943	0	0	0	0	0	0	0.0193847	0.0153357
1	AT1G22780	1382.86	1457.77	1178.81	1173.64	1214.65	1074.62	580.569	166.802	110.985	84.5658	62.0312	53.9415	75.2418	120.32	88.2241	106.336	42.4919	126.523	210.916	232.264	36.5304
1	AT1G22800	11.4389	17.7779	22.8799	19.4791	16.8013	16.7607	22.2741	12.0983	23.6344	16.0266	12.7727	11.0901	13.9033	21.3591	20.6641	20.5954	4.65748	6.17192	4.60628	7.23345	2.31743
1	AT1G22840	1020.85	884.28	607.934	527.574	543.653	416.351	229.026	102.97	56.9068	43.3795	40.091	44.6461	40.0411	64.2794	54.5543	55.7415	45.0016	107.053	136.164	173.897	45.4261
1	AT1G22850	6.15118	11.7149	20.0493	25.9821	27.5482	31.9456	35.208	7.34088	19.1042	16.6143	13.8831	6.43037	3.62938	5.99764	5.34254	6.0625	0.950513	0.656658	1.22557	14.219	8.30392
1	AT1G22870	1.44528	2.57977	3.44129	3.34299	1.62868	1.69361	3.0933	1.05973	4.02364	2.81142	3.17972	2.69223	4.00523	5.03545	4.38582	4.03005	0.893291	1.07531	0.430848	1.73499	2.07392
1	AT1G22880	2.9165	5.14908	6.03947	4.99073	3.33785	2.4559	3.36469	3.52442	4.31386	3.8377	4.10911	3.78327	6.31628	9.28827	8.93324	9.13892	2.13717	1.09313	0.354589	1.03715	1.05325
1	AT1G22910	0.096515	0.101389	1.23957	3.76001	5.61979	8.41182	15.104	2.61759	2.7415	0.725507	0.456633	0.462904	0.557996	1.16764	1.08836	1.29612	0.514477	1.11502	2.14898	6.87729	8.94959
1	AT1G22920	53.8704	60.2211	58.0913	49.1493	33.6934	28.4124	30.2555	9.32218	12.3453	9.91815	10.6794	9.63188	9.06005	18.3825	17.4719	17.6651	8.65739	18.1046	16.7239	17.3814	6.92644
1	AT1G22940	5.45194	8.76015	11.271	10.5466	8.64356	9.30963	11.1951	6.25595	7.16414	5.89116	5.99795	4.22628	6.63429	10.2055	9.42483	10.1208	2.62406	2.9417	2.8858	6.27724	3.46353
1	AT1G22950	17.4157	25.2249	34.885	35.2226	21.7176	19.709	21.9617	8.13647	8.18554	6.91831	6.62396	6.55024	6.02025	6.20149	5.54857	4.79106	1.65886	3.48114	2.03632	3.96302	2.43918
1	AT1G23010	0.511039	1.3468	4.15465	7.70751	6.98481	11.686	45.5337	49.2428	30.7822	20.7617	16.2522	7.95809	1.89277	4.47904	3.631	3.75967	0.904463	0.605863	0.469653	0.560487	0.333852
1	AT1G23020	1.72398	2.37866	0.564825	0.411378	0.324675	0.520893	0.546101	2.47867	0.508014	0.67449	0.794136	0.442262	0.832172	1.2053	0.748683	1.17207	0.207712	1.04148	0.57784	2.74981	4.06241
1	AT1G23090	0.005531	0	0	0.0340787	0.0795447	0.108742	0.289242	1.59387	0.72522	1.33056	2.48312	4.91064	3.06725	2.80088	3.17998	2.98825	0.785325	0.342321	1.53874	7.31926	5.11445
1	AT1G23100	233.126	199.437	134.131	106.786	109.975	76.7865	22.0624	10.5579	3.21923	3.1864	6.34892	10.115	18.3013	16.8226	13.821	14.4164	11.8869	30.6855	65.0676	25.2548	5.05101
1	AT1G23160	0.0221467	0	0.00652067	0	0	0	0	0.025907	0	0.00880567	0	0	0	0	0	0	0.00375733	0	0	0.135217	0.283234
1	AT1G23190	17.1424	18.1203	22.6724	18.5766	21.289	21.3484	41.7387	17.983	31.4961	24.3099	23.9075	12.0017	5.93754	6.31205	5.78303	5.63853	3.33061	6.05981	22.6945	64.0835	23.7151
1	AT1G23200	0.300061	0.0385253	0.0458937	0.515124	1.34074	3.02725	1.29595	0.541285	48.2359	38.9075	49.0617	30.8029	0.206135	0.0109137	0.023802	0.00696433	0	0.00863633	0.00976433	0.0120817	0.128921
1	AT1G23210	0.08392	0.677591	0.562392	0.385723	0.0524807	0.025891	0	0.0512737	0	0	0	0	0	0	0.014226	0.028208	0.00683867	0.0205967	0	0.118638	0.0844507
1	AT1G23290	3005.26	2804.44	2099.2	2077.36	2342.89	2072.38	1071.48	382.155	152.011	138.28	104.384	86.2079	92.5826	185.835	151.286	175.783	88.3894	341.062	537.163	544.538	86.3506
1	AT1G23300	0.04166	0.0726677	0.030039	0.069538	0.0347207	0.022765	0	0.00985767	0	0	0	0	0	0	0.0133715	0.00887967	0.0171663	0.010962	0	0	0.0242877
1	AT1G23310	12.484	27.9508	38.9923	38.0028	29.0056	36.8935	58.4763	11.2857	17.9539	8.869	7.58479	3.26704	14.4419	27.9904	24.7891	26.6786	6.15169	12.5324	5.36953	66.883	190.472
1	AT1G23330	8.17984	11.283	15.4403	13.2934	7.81476	6.77719	5.38932	0.543103	11.9708	5.90078	6.01175	3.08534	0.27946	0.118815	0.189909	0.13747	0.0567977	0.321216	0.261723	0.862274	1.04485
1	AT1G23340	1.08069	1.63978	2.05128	2.3473	2.09425	1.94572	4.0776	1.60562	2.12447	1.21394	0.844433	0.0505803	0	0.0173843	0	0	0	0	0.02821	0.655857	0.701259
1	AT1G23360	4.28083	7.53008	15.0445	16.0797	14.7691	13.9449	7.89549	3.57999	7.82333	6.17095	4.54107	1.84955	3.93023	3.24803	3.79345	3.13572	0.534565	0.324739	1.17775	7.38026	3.37471
1	AT1G23410	197.555	166.484	107.026	75.4955	52.4973	33.2455	8.21735	0.211823	1.34757	0.446857	0.0449917	0.239445	0.407677	1.87233	0.466288	1.12735	0.473872	4.61944	15.7591	14.5818	7.41785
1	AT1G23440	9.53536	9.81624	11.3408	10.2893	8.62533	7.82823	9.05093	40.3396	31.2563	55.7147	92.7464	80.7966	79.6552	61.5061	65.2663	55.6247	30.7362	13.05	4.77459	25.9926	25.891
1	AT1G23460	0.291733	0.517156	1.05564	0.7839	0.383577	0.353628	0.285138	0.28592	0.323791	0.479525	0.559339	1.46876	3.66726	10.376	9.73481	9.65956	0.94568	0.123148	0.0862987	0.913769	0.696462
1	AT1G23465	0.501601	0.955549	2.03393	1.63216	0.947675	0.551699	0.322505	0.599006	1.47849	1.30663	1.40001	0.730441	1.95442	1.14961	2.48097	1.78048	0.0439193	0.209401	0.125918	0.233386	0.314375
1	AT1G23480	0.0126443	0	0.00558467	0	0	0	0	0	0	0	0	0	0	0	0	0	0	0	0.0278243	0.915443	2.47446
1	AT1G23490	277.852	322.73	311.228	301.792	295.758	261.69	251.525	132.908	83.4359	60.5942	55.8616	43.8085	30.1087	42.3731	40.5034	37.0699	9.64093	24.1788	47.4234	124.093	111.252
1	AT1G23500	0	0.04112	0	0.0139093	0	0	0.0346213	0.0150393	0	0	0	0	0	0	0	0	0	0	0	0	0.0389673
1	AT1G23540	0.202463	0.167202	0.0467457	0.0932413	0.0677537	0.0234147	0	0.0460993	0.007936	0.00784567	0.01459	0	0.0240937	0	0	0.0180347	0.00394267	0	0.003792	0.268296	0.0618213
1	AT1G23700	0.11702	0.0378847	0.0985037	0.0190717	0.052873	0.0651167	0.0245927	0	0	0	0	0.016003	0.0137847	0	0	0	0	0	0	0.00562267	0.0281043
1	AT1G23730	0.0284543	0	0	0	0	0.018219	0	0.0151467	0.289473	0.095314	0.11708	0	0	0	0	0	0	0	0.021104	0.341776	2.39018
1	AT1G23740	0.42118	2.19434	6.03833	9.41944	13.2627	21.8391	27.9772	4.92594	9.90366	4.78107	1.25292	0.454772	3.54762	2.66829	2.70541	2.74447	1.09634	2.4674	7.21799	50.1921	37.9135
1	AT1G23750	42.516	61.5263	86.3245	89.5884	95.945	111.209	116.073	54.6796	49.8731	22.331	3.5931	0.343982	0.246527	0.537481	0.177912	0.135129	0.317755	0.150704	4.96204	13.1178	6.41706
1	AT1G23800	0.0271523	0.0312567	0.0292313	0.0349147	0.0570997	0.135975	0.225658	0.57305	3.23307	3.65826	14.1887	28.8838	1.48532	1.61597	1.47073	1.31974	0.651068	0.377603	0.114159	4.46177	3.99421
1	AT1G23820	102.573	132.701	136.892	128.563	112.323	124.954	150.244	61.3896	52.3933	37.5812	30.4991	22.9918	30.7769	70.7074	60.3285	66.9425	23.1029	74.6962	85.1145	82.3806	27.5051
1	AT1G23860	86.8397	99.3199	89.855	79.7269	67.048	55.5982	44.5028	19.3632	13.0972	11.1094	11.9758	12.3336	18.1702	23.1592	20.1874	21.9357	8.35192	22.289	18.038	10.7713	4.11528
1	AT1G23870	2.63792	5.37636	9.84858	10.7404	4.06201	5.7273	5.37749	1.04555	3.36896	1.50364	2.14653	1.05237	3.5451	10.8524	9.22051	10.3386	5.82981	4.49948	2.4504	9.10392	10.3055
1	AT1G23880	1.93454	2.1865	3.12539	2.70725	1.41035	1.28052	1.3603	1.50713	2.06658	3.00443	2.83538	1.43025	0.338724	0.610433	0.488572	0.686057	0.0527953	0.0455297	0.0629367	0.247813	0.20878
1	AT1G23890	7.92417	12.7869	18.0203	17.154	14.3463	11.2291	14.6747	10.5484	13.5007	9.92129	7.27669	4.08854	6.68886	8.83421	8.72396	8.40361	1.53001	1.82918	1.01851	1.37619	0.987071
1	AT1G24030	0.267353	0.356331	0.465397	0.339456	0.247596	0.278817	0.069207	0.108226	1.15032	1.01103	0.808121	0.64264	0.695297	1.6346	1.02129	1.06755	0.0379767	0.0281907	0	0.654911	0.819325
1	AT1G24040	2.68652	4.95035	7.76155	8.47824	6.66184	5.90793	7.38454	3.53062	6.61526	4.85135	4.9955	4.68016	7.77542	13.4159	11.7859	12.0411	3.81891	3.41018	1.79698	4.04873	3.73707
1	AT1G24070	0	0	0	0.0144577	0	0	0	0	0.0562813	0	0.0184007	0.00935467	0	0	0	0	0	0	0	0.054545	0.158023
1	AT1G24090	7.44506	10.6568	11.1227	9.1598	4.61326	4.58971	1.78246	1.45805	0.718674	0.959309	2.90897	7.18592	15.0615	21.9256	20.6461	20.7868	2.78318	1.75728	0.605901	0.810125	0.20369
1	AT1G24095	17.5346	16.1336	11.9084	9.68239	10.0877	7.71841	9.43494	5.09549	3.65371	1.92712	1.60006	2.10483	1.73746	1.24376	1.13931	1.38047	0.171272	0.905999	0.955308	2.01269	1.03245
1	AT1G24100	4.22204	5.3955	8.73836	8.10372	5.38043	4.43826	6.58137	4.72215	7.30788	5.8844	6.28532	5.14508	4.83737	5.15702	5.92899	5.78252	1.15456	2.52887	10.6783	17.1393	9.93996
1	AT1G24120	12.481	17.4606	24.4527	23.9364	14.183	13.5555	16.034	8.76054	12.2544	9.11391	8.00085	5.48467	5.65276	12.6752	13.0442	12.1067	2.57166	3.73739	2.52144	6.42502	4.92796
1	AT1G24130	0	0	0.019996	0.0561357	0.0805767	0	0.14044	0.0247267	0.050572	0	0	0	0	0	0	0	0.00831333	0	0.040609	1.60848	0.921934
1	AT1G24140	0.7104	0.075029	0.0277467	0.00971833	0	0.0132257	0	0	0.0317433	0	0	0	0	0	0	0	0.0401613	0	0.0355633	0.327075	1.35477
1	AT1G24170	24.701	21.4	18.8631	17.3925	14.3831	10.0104	15.6111	9.18846	3.31643	2.47918	1.97993	0.343694	0.0238293	0.0168533	0.0322405	0.006689	0.00579833	0.517853	0.939297	6.16796	11.5126
1	AT1G24180	80.3216	71.7821	60.261	41.3782	27.3072	24.6814	21.0531	6.76021	12.8189	10.2617	18.5754	28.2596	37.4762	54.0725	51.6054	50.9968	15.1014	30.3703	26.8136	57.1124	20.5001
1	AT1G24240	19.9566	24.137	31.8072	35.5587	30.6582	29.5762	30.2947	14.7038	13.8538	9.71815	7.19927	4.19834	3.10546	3.66097	3.33278	2.86797	1.4672	3.79333	5.10067	12.0162	5.69821
1	AT1G24280	5.61768	8.15007	10.9164	10.3672	7.31695	6.8971	14.096	3.58116	6.971	4.57917	8.0221	2.8482	0.743053	1.65412	1.24409	1.68105	0.610398	1.74643	1.54374	3.33594	1.20659
1	AT1G24290	6.39943	9.45088	11.2678	10.1467	7.36256	6.59725	6.92141	1.73076	1.5317	1.48947	1.75053	2.8167	4.65693	6.22023	5.22679	5.84476	1.55269	1.95568	1.5569	1.99513	0.95752
1	AT1G24320	0.5742	0.656996	0.537313	0.40972	0.311451	0.210272	0.220178	0.0286863	0.05734	0.0359963	0.0265053	0.0145603	0.00713367	0.0411417	0.0096735	0.0322083	0	0.003532	0.0719697	0.335366	0.29386
1	AT1G24340	3.65284	6.28219	8.82131	8.1095	5.03779	5.06383	6.31031	3.65637	5.56104	4.71518	4.94168	4.14849	5.02583	11.0887	10.3218	10.1129	1.81625	1.04011	1.01719	2.32383	1.07366
1	AT1G24350	4.46723	5.64556	7.96516	7.13307	7.95517	7.01827	5.04141	3.96834	11.9964	8.59641	8.69735	5.78125	4.82138	7.17084	7.55177	7.09551	2.32461	4.1382	1.45112	6.93441	4.84902
1	AT1G24360	195.948	235.816	337.557	427.012	507.5	559.311	789.122	143.056	198.112	92.1379	37.8716	9.16985	3.88943	4.83491	4.46112	4.72905	1.9559	8.79742	25.1776	64.633	28.6461
1	AT1G24450	41.2515	49.7303	47.7268	43.4819	43.9588	40.8366	53.6036	168.907	91.6443	80.6988	68.7254	24.7168	14.4	16.6858	16.7394	16.8339	5.56052	6.14387	2.22883	2.18257	1.5538
1	AT1G24470	2.25974	6.72638	4.33681	4.01902	9.56204	11.1828	25.2037	10.7451	8.15086	3.65376	1.50492	1.40535	0.276907	0.38869	0.351735	0.424879	0.0730697	0	0.0192817	0.0424173	0.150649
1	AT1G24490	7.27679	9.88639	13.2448	13.8544	9.56063	10.3633	12.7827	10.678	11.8693	12.6208	23.6425	53.6178	68.2167	79.653	85.7562	74.9927	17.0105	11.5342	5.1925	8.60699	2.86057
1	AT1G24510	177.374	171.306	193.634	178.923	102.548	99.7587	100.164	15.395	28.6742	20.4537	20.3796	17.1284	23.8963	51.7365	40.4949	48.6248	15.7352	45.4679	50.3343	67.1254	19.2955
1	AT1G24530	14.1237	18.5699	16.2763	23.2311	15.4969	17.2299	15.3746	0.349165	1.56376	0.760567	0.931778	2.33668	3.77688	6.72125	7.23338	7.08738	2.65969	0.627203	0.455793	6.71127	15.0774
1	AT1G24540	0.272189	0.164214	0.246657	0.169249	0.106392	0.126186	0.0207037	0.0175417	0.093799	0	0.0121817	0	0	0	0	0	0	0	0	0.014798	0.097391
1	AT1G24570	0.03097	0.009748	0.0193103	0.0114457	0	0.0154457	0.105697	0.0631853	0.0160307	0.0263463	0.0852273	0.112769	0.293886	0.938382	0.53128	0.67647	0.040829	0.0142237	0.00766267	0	0.0237783
1	AT1G24620	1.29223	1.09971	0.08171	0.0183997	0.260521	0.0249517	0.0686727	0	0.074705	0	0.034759	0.0363973	0.163188	0.072539	0.167601	0.124186	0.016141	0	0	1.09765	0.758136
1	AT1G24650	3.33542	0.612596	0.305782	0.0390627	0.047931	0.01977	0	0	0.081918	0.177575	0.24043	0.021275	0.0134407	0	0	0.00379233	0.007008	0	0.006389	0.0142673	0.045131
1	AT1G24735	0.1141	0.118856	0.158168	0.177418	0.386343	0.272145	2.98231	142.735	74.2006	179.547	267.621	260.623	197.9	186.528	194.37	177.148	35.2415	23.766	3.39885	2.24965	1.02718
1	AT1G24793	20.5885	36.1371	29.7231	21.7882	5.56878	5.32071	8.84118	0.477937	6.38853	2.96782	1.35758	0	4.37668	5.98145	2.8012	2.64197	1.67727	1.85657	2.59518	5.39535	5.25689
1	AT1G24807	0	0	0	0	0	0	0.104639	0	0	0	0	0	0	0	0	0.035349	0	0	0	0	0
1	AT1G24880	14.0408	16.321	18.4579	29.0258	42.4664	113.284	43.3921	54.0057	128.062	130.235	91.2419	68.5976	70.3458	142.145	127.711	129.414	2.31136	3.13817	2.90747	7.11908	16.8303
1	AT1G24909	0	0.052577	0.129493	0.0401267	0.0805917	0.0233153	0	0.0631773	0	0.035806	0	0	0	0	0	0	0.0205967	0	0	0.03673	0.0312113
1	AT1G25054	11.1533	11.1932	28.2407	25.8379	29.7179	21.428	15.6245	17.4815	0	6.79478	2.743	2.18331	0	2.802	1.36987	9.94733	1.24643	0.488562	0.154031	1.16622	1.50236
1	AT1G25083	0.0781953	0.035689	0	0.0869103	0.147058	0.0335137	0	0	0	0	0	0	0	0	0	0	0	0	0	0	0.0138993
1	AT1G25145	0	0	0	0	0	0	0	0	12.3684	6.88414	7.26133	6.92099	7.15443	0	6.06365	3.23107	0	0	0	0	0
1	AT1G25155	0	0	0	0.063997	0.0910327	0.0547533	0	0	0	0	0.0261707	0.0318797	0	0	0	0.049185	0	0.0103747	0.0113907	0.028624	0.0247917
1	AT1G25210	0.054536	0	0.13577	0.274497	0.0875933	0.0549717	0	0.140281	4.6322	9.16844	5.52115	0.830494	1.8448	9.19993	1.06361	5.14425	0	0	0.0769943	0	0.0816367
1	AT1G25220	19.3375	23.3688	30.7563	30.6036	26.1038	25.5826	25.588	6.1003	9.01963	6.0073	7.56485	9.57977	8.7379	8.64613	8.75855	8.76922	2.62344	5.00428	14.8321	20.4496	12.8319
1	AT1G25230	0	0	0.009578	0.0119093	0.0756573	0.259864	0.479013	0.463491	0.303788	0.290738	0.174619	0.171341	0.0564443	0.0535157	0.045752	0.157301	0.062735	0.087045	0.244994	17.56	33.2387
1	AT1G25260	326.276	307.905	254.018	235.397	198.517	176.134	113.007	54.8863	26.408	25.1192	22.3977	21.4025	30.5574	70.2269	56.0833	67.5129	17.5314	52.0276	32.4467	39.4468	10.3442
1	AT1G25290	3.75532	9.13248	12.2561	13.2808	11.1802	10.3862	11.698	3.82943	6.74104	3.67284	2.86579	2.05735	1.91538	2.01614	1.17408	1.75457	0.4649	0.420631	1.20036	6.54471	3.02661
1	AT1G25320	3.19993	5.56737	9.52436	8.76599	6.02673	5.92279	12.9668	10.3088	10.1018	6.39896	2.79848	0.66518	0.605212	0.691943	0.579793	0.6909	0.143437	0.215251	0.254681	1.2445	1.21614
1	AT1G25350	37.7908	46.5013	59.532	59.5153	42.7669	46.6579	86.1086	35.5451	55.2197	41.5201	30.4046	14.9773	11.6041	15.0439	13.1135	13.9199	6.55905	15.1952	14.2803	22.1853	9.04523
1	AT1G25375	3.78435	5.52725	8.61823	7.57874	5.67601	4.47275	5.78985	6.77394	7.63212	8.89901	11.69	5.77682	1.6029	2.04538	1.80334	1.74695	0.627138	1.24568	2.324	4.79993	2.65331
1	AT1G25390	0.15573	0.770799	2.56071	3.51352	1.59252	1.57858	2.25608	0.770818	1.7844	1.13152	0.857648	0.696528	0.647028	4.72094	4.12303	3.88928	0.310352	0.0704933	0.0869713	1.25055	3.53838
1	AT1G25410	0	0	0	0	0.082912	0.364022	0.153099	1.40516	51.029	34.9729	2.42321	0.0899223	0.0417687	0.0147873	0.028288	0.0559147	0.00703967	0.0563767	0.0202507	0.0343317	0.0299173
1	AT1G25450	6.02381	11.7294	4.10469	4.2581	9.9181	5.35017	5.03867	0.0371437	0.27859	0.114657	0.435522	2.83174	4.60194	1.6954	1.35276	1.61721	0.180131	0.110877	2.07101	5.53472	4.92782
1	AT1G25460	0.0553827	0.079895	0.068063	0.0435077	0	0	0	0	0.350861	0.0957743	0.136921	0.287854	0.523373	0.23737	0.190089	0.131894	0	0.0196127	0	0.116163	0.114819
1	AT1G25520	10.4267	14.2431	16.8245	17.0903	15.4569	13.6133	15.6772	4.49107	8.08178	7.35621	8.59444	3.75093	2.36192	3.88982	3.19599	4.00346	0.790978	4.98392	5.91913	7.40976	3.27806
1	AT1G26090	2.29931	5.16812	8.55071	9.95827	7.38368	7.80688	8.66939	2.80158	6.42687	5.73532	6.2156	5.79824	6.82955	6.03564	5.66599	5.09591	1.36097	1.36435	1.4519	4.42719	2.59555
1	AT1G26120	2.24164	3.76379	5.48449	5.79066	4.04765	3.76755	5.03608	2.53412	8.65763	6.42852	5.82053	4.76486	3.91658	5.67743	4.90906	4.80635	1.42518	1.8245	1.39279	2.83527	2.73373
1	AT1G26130	0.70638	0.800165	1.29769	1.23952	0.729752	0.678754	1.02963	0.523581	2.20112	1.98085	1.91683	1.17098	1.3786	1.36009	1.39266	1.20323	0.214701	0.107283	0.0601243	0.296865	0.499323
1	AT1G26150	1.8938	2.66865	5.75104	6.11294	3.44256	4.76455	5.7806	4.48043	16.1742	13.5272	7.49222	2.21468	3.33103	4.92017	4.59725	4.69094	0.361427	0.116232	0.18214	1.03858	3.1311
1	AT1G26160	13.4453	17.0848	21.1141	23.0217	19.0835	21.3453	25.1752	16.2373	17.802	15.4115	16.2195	19.8597	30.2313	39.0433	37.1928	37.4612	5.91407	9.05484	3.12746	6.12885	3.83188
1	AT1G26180	7.82165	16.378	25.6755	25.3199	21.6627	19.4281	14.872	6.6171	8.88979	6.1984	4.7008	3.22111	3.10062	8.67864	6.18071	7.13849	1.378	1.29229	1.45928	5.17117	3.47669
1	AT1G26190	1.98484	3.39453	4.41965	5.19594	2.69771	2.91722	3.35857	2.03881	2.68464	2.41031	2.9026	4.08588	6.45474	9.1051	8.12554	7.9612	2.64707	3.15144	2.46286	4.9829	2.46814
1	AT1G26220	1.70923	2.80903	4.5381	4.87298	5.24993	9.3347	11.1343	0	0	0	0	0.192734	0	0	0	0	0.289443	0.614893	0.686467	6.2537	6.95321
1	AT1G26230	1.75259	1.9828	2.18142	2.80553	4.88964	5.37805	2.46756	2.7083	0.0903437	0.0514517	0.0829697	0.130664	0.416729	0.457936	0.434036	0.617091	0.225734	1.10202	1.66067	5.28479	3.26796
1	AT1G26320	0.0104703	0.0194293	0	0.0219697	0.0124783	0	0	0	0	0	0	0	0	0	0.017391	0.011549	0	0	0	0	0.0473757
1	AT1G26340	48.4013	41.3145	32.7345	27.6312	28.1464	21.2575	11.2112	9.61504	7.25889	5.49673	6.55842	7.16863	6.56895	8.36302	8.20704	9.61125	6.73112	32.9552	32.4554	24.1564	7.63568
1	AT1G26360	0.009725	0.0473137	0.0395497	0.0947013	0.0108693	0	0	0.0225503	0	0.0228723	0.0147697	0.0128347	0.0275693	1.50382	1.21517	1.09168	0.0949213	0.0335227	0	1.95143	0.21689
1	AT1G26370	9.87518	12.4489	15.6722	13.6562	6.87151	6.96749	9.47605	3.56359	5.6596	4.69875	5.11382	4.63703	6.19934	9.72675	8.1445	8.8207	2.62652	8.11247	4.13213	6.52231	3.73193
1	AT1G26380	0.00714533	0	0	0	0	0.009763	0	0	0	0	0	0	0.0105383	0.124523	0.0480575	0.0268087	0.03933	0.0586473	0.703583	0.688909	2.39573
1	AT1G26390	0.0508777	0	0	0.00763533	0	0	0	0	0	0	0	0	0	0	0	0	0.00709933	0	0	0.050229	0.358928
1	AT1G26400	0.0162653	0	0.00718333	0.0173973	0	0.0107937	0.0815413	0.709413	0.0238897	4.13695	38.8013	93.3949	51.6625	22.4119	24.8971	21.9957	3.15262	0.77236	0.005737	0.0205877	0.0496413
1	AT1G26410	0.00775033	0	0	0	0	0	0	0	0	0	0	0	0.0107507	0.411861	0.167466	0.375256	0.085555	0.199521	0.900408	0.385788	0.330442
1	AT1G26420	0	0	0	0.00803333	0	0	0	0.00873633	0.012501	0	0	0.0126043	0.0108573	0.0706353	0.10591	0.138726	0.020358	0.101287	0.685449	0.363763	0.840162
1	AT1G26440	0.481386	1.5639	2.9697	3.69577	3.05576	2.75918	2.42789	3.23004	9.10362	8.22959	9.40134	9.25535	15.2377	12.5542	11.5691	12.0499	1.34885	0.520804	0.227381	1.50539	2.89458
1	AT1G26520	6.65407	11.2936	11.9451	11.3502	6.92016	6.69962	6.06006	2.94205	3.98324	2.91973	2.67402	2.39482	6.31159	6.34584	5.58981	5.60381	1.4247	2.23334	1.64501	2.31105	1.01888
1	AT1G26550	145.597	166.503	174.39	157.71	158.877	150.91	115.724	63.1709	77.9635	54.1	53.2717	43.3134	55.1591	66.9664	62.7583	65.7881	26.424	29.6655	41.8119	101.446	51.3108
1	AT1G26560	0.035797	0.132283	1.11689	2.83499	3.98021	8.1303	32.7789	13.5633	34.4831	13.6883	9.35508	4.59833	0.371954	0.0623183	0	0	0	0.049719	0.324772	2.76459	3.52994
1	AT1G26570	6.81043	7.8653	9.16265	7.27989	4.99478	4.91807	5.58119	1.42928	11.9338	10.2253	9.85247	0.625761	0.0777267	0.122478	0.0538885	0.073685	0.043048	0.261553	3.66894	10.2775	5.91563
1	AT1G26630	2853.49	2417.84	2063.47	1999.48	1875.4	1709.49	983.116	332.889	265.133	228.14	236.679	205.857	215.073	312.517	262.049	289.311	115.583	312.36	627.592	748.92	212.609
1	AT1G26640	7.51719	11.8002	17.0131	15.0691	10.9405	9.7508	13.3103	5.40449	16.4026	9.81705	8.09283	4.20804	4.63485	4.0489	3.76564	3.81974	0.542441	0.426368	1.46381	6.89415	6.07985
1	AT1G26761	0.498442	3.66344	6.91312	10.1181	12.1082	15.9163	22.2759	0.151802	1.32326	0.0359513	0	0	0	0	0	0	0.013842	0.105538	0.183271	3.84806	2.33438
1	AT1G26770	18.3896	37.3346	51.6732	17.5275	17.7883	13.5539	22.764	3.57282	5.67646	13.0461	4.61379	0.256827	0.02928	0.618218	0.118476	0.616182	0.838345	31.1941	24.5011	6.07451	1.91465
1	AT1G26820	0	0	0.046556	0	0.521106	1.44096	0.170491	1.06547	11.3947	21.879	55.9355	28.2779	2.32823	0.216837	0.071382	0.0865033	0.0200427	0	0	1.74727	1.03215
1	AT1G26850	17.495	21.1556	25.2774	26.2279	16.6006	18.2481	29.841	16.074	28.4317	26.3051	29.9132	23.6489	19.628	34.9592	32.3922	31.7123	8.15567	7.07844	5.38445	18.6996	11.6639
1	AT1G26880	1288.81	1343.38	1016.86	1047.86	1070.7	851.372	425.903	140.479	97.0734	70.1735	53.3086	58.7744	54.2667	86.9724	67.2429	72.7231	47.52	133.612	150.575	228.683	46.6116
1	AT1G26910	102.406	75.8504	58.9326	48.1446	42.8954	37.705	22.4636	7.79954	9.18642	6.53014	4.50079	4.28392	3.50185	5.21379	3.366	3.65932	1.36151	13.1092	39.191	25.1341	5.4052
1	AT1G26940	10.5446	16.068	21.8835	20.6432	15.8317	17.4592	17.0587	7.85429	10.7979	6.96195	7.77108	5.76716	7.36374	6.20429	6.33146	5.84472	1.0906	0.478403	0.833516	2.36508	1.60625
1	AT1G26970	0.067685	0.007717	0.007951	0.0174747	0.0589197	0.058589	0	0.00948667	0	0	0	0	0	0.0214463	0	0	0.0250333	0	0	0.613842	0.307083
1	AT1G27020	0.0204507	0.009487	0	0	0	0.0139647	0	0.0241537	0	0	0.0419783	0.0359467	0.0158747	0.096065	0.059872	0.0649213	0.0534853	0.223418	10.3802	61.1334	64.1545
1	AT1G27030	0.0315183	0.0323463	0.009278	0	0	0	0	0.550275	0.102031	0.312133	4.00086	31.0175	27.0814	8.83891	10.3894	8.28579	4.54466	3.53043	1.41741	38.6438	29.7116
1	AT1G27040	0.0556983	0	0	0.01463	0.178985	0.64641	1.76678	7.40617	35.9081	21.7876	11.825	2.65387	0.0614017	0.0393437	0.024822	0	0.010312	0	0	0.0364917	0.0641533
1	AT1G27060	1.68689	2.99314	2.87246	2.43068	1.57597	1.17993	0.987739	0.202015	0.392587	0.320314	0.510597	1.41959	2.68942	2.45423	2.71177	2.8388	0.545008	0.468228	0.238801	0.6649	0.207436
1	AT1G27070	2.32782	4.35857	6.59716	7.28293	5.03828	5.67738	9.66799	2.94872	4.82168	4.28958	4.81896	4.46851	5.99815	8.89339	8.37946	8.26544	2.31449	2.07977	0.838418	2.12474	2.32061
1	AT1G27080	0.106975	0.178681	0.540324	0.549095	0.505277	0.446182	0.184855	0.123658	10.2813	9.90407	11.183	2.67394	0.0985613	0.275132	0.312862	0.248078	0.045972	0	0	0.009139	0.0403217
1	AT1G27110	0.438546	0.838198	2.28693	2.05747	1.41882	1.37945	1.73193	0.749978	0.706805	0.397599	0.196986	0.121121	0.202807	0.030555	0.0532715	0.118108	0.030442	0.037737	0.0518183	0.297156	0.412767
1	AT1G27130	7.83663	9.1507	6.4286	4.8715	4.46187	5.31128	8.74831	14.0092	10.3265	9.4819	11.637	9.90468	20.4007	29.6046	25.4252	28.6791	11.1863	13.7505	17.4799	13.8748	21.7218
1	AT1G27140	0	0	0	0	0	0	0	0.170116	0.0333897	0.0284487	0	0.109031	0	0.184117	0.0817275	0.147278	0.25068	0.510059	5.74828	11.8931	2.15928
1	AT1G27150	6.13414	10.9566	15.2376	15.2703	9.78545	10.8693	11.8713	11.8536	18.109	16.3218	16.5765	24.769	45.5119	70.5698	70.5193	64.6395	25.7291	18.1819	5.3989	8.82532	7.01505
1	AT1G27160	0	0.0163863	0.124255	0.166254	0.0180913	0	0	0.0433643	0.0304673	0	0	0	0.0926713	1.43832	1.76928	1.87322	0.165092	0	0	0.02712	0.189308
1	AT1G27170	0.297054	0.267769	0.730249	0.81039	0.564338	0.540924	0.704405	0.498737	0.920696	1.06766	1.15059	1.08999	1.28549	3.65629	3.60061	3.33009	0.814881	0.544777	0.129145	0.586827	0.588233
1	AT1G27180	0.446416	0.331372	0.603726	0.529541	0.319061	0.32629	0.719901	0.187367	0.628817	0.439824	0.380025	0.338473	0.560615	0.642973	0.553546	0.649124	0.117191	0.0928693	0.0716113	0.703681	0.976958
1	AT1G27190	9.89091	15.9845	21.2408	22.6469	18.0956	17.175	22.4655	6.47371	9.78027	6.3256	4.87757	2.42479	3.71262	9.34662	7.53739	8.54723	1.86971	2.28087	1.39171	4.28298	4.1925
1	AT1G27200	0.935628	1.09134	2.48686	2.84789	2.09994	2.26663	3.13703	0.499778	0.581404	0.169172	0.350691	0.247527	0.431875	0.878369	0.598924	0.703744	0.264244	0.490389	0.192298	2.13859	3.22327
1	AT1G27320	1.08378	1.9165	3.61707	3.75261	1.86076	2.78681	6.08075	4.52211	12.2117	9.24722	12.9283	12.4646	15.5566	26.4218	23.9651	22.6386	4.20144	1.65961	0.423241	3.02866	6.42069
1	AT1G27385	25.0272	36.379	40.921	45.1556	51.6016	44.3387	31.8776	15.285	13.7517	12.5881	19.9424	23.2098	25.672	30.1762	32.5763	28.805	16.5883	18.1392	9.4776	24.4117	14.4351
1	AT1G27400	1582.99	1269.77	1044.61	1060.54	848.005	799.899	404.986	108.16	83.7769	54.4395	38.1409	22.2369	31.3313	73.8241	49.3728	67.3442	12.1867	99.4081	166.715	145.693	24.3006
1	AT1G27420	0.59835	1.45139	3.28447	3.0717	1.86287	1.20874	1.33367	0.789109	1.39793	1.21199	1.54574	0.996659	2.27663	2.66668	2.7457	3.2077	0.180091	0.131315	0.0421743	0.336462	0.567189
1	AT1G27450	390.67	466.519	404.745	371.968	353.011	313.413	195.307	43.7725	29.0331	18.5631	16.1694	6.68259	4.76202	9.45294	7.86651	8.99867	3.02985	17.4502	67.6703	133.768	39.6728
1	AT1G27480	0.214763	0.50813	1.93601	1.3002	1.20568	2.84009	2.88286	1.13963	1.91282	0.513635	0.039336	0.014897	0.0129073	0	0.017503	0.0363583	0.0129073	0.0451777	0.115493	3.42995	5.38151
1	AT1G27520	2.98271	3.09429	5.11072	5.21296	4.70568	5.24332	8.06272	3.77179	10.9468	8.38758	6.15042	2.86193	3.15619	6.07806	5.51298	5.53467	0.714695	0.67993	0.267757	0.87326	2.05371
1	AT1G27680	2.18284	3.6139	7.21106	8.53339	10.2793	11.0583	19.5513	4.84286	6.05972	4.12711	4.68499	3.69328	7.85575	10.0203	8.38119	8.85579	1.93812	2.83822	5.68287	5.16766	2.13882
1	AT1G27770	9.65803	12.2996	17.5933	18.6746	12.4476	7.93091	32.9938	3.91535	5.63183	1.58595	1.75989	1.12043	1.47028	3.23366	3.48695	3.24077	1.03794	0.934607	1.49701	8.75444	31.172
1	AT1G27880	3.95697	4.43632	7.2033	6.25402	3.29279	2.67123	2.85005	0.099867	0.483352	0.302042	0.317465	0.394987	0.531001	0.500606	0.408293	0.497341	0.10674	0.420304	0.783097	1.56709	0.33952
1	AT1G27900	5.99283	7.75155	11.8953	10.184	5.50638	5.69165	6.53873	4.31701	5.36494	5.42287	7.97956	9.19292	10.2143	15.155	13.7501	13.5945	2.88919	6.9921	2.69167	5.05728	2.54076
1	AT1G27930	0.0354517	0.154478	0.254864	0.240591	0.365405	0.582531	0.119786	0.0229063	0.0552757	0.022154	0.0276173	0	0.026921	0.01904	0.018212	0.0170823	0.07204	0.110714	2.25798	6.78416	4.13871
1	AT1G27940	0	0	0.00886667	0	0	0.00457367	0	0.00383167	0.197119	0.120755	0.0835583	0.00431267	0	0	0	0	0.00638333	0.0147453	0.00937267	0.012046	0.037998
1	AT1G27980	0.592002	0.427693	1.03927	1.86912	2.54944	3.51389	12.2679	8.04625	22.4347	16.388	22.8663	26.1536	41.4087	43.609	44.629	44.3381	4.91093	2.80887	1.30604	2.3691	2.75332
1	AT1G28010	0.00962233	0	0	0.0128557	0.003318	0.008771	0	0.00367467	0	0	0	0	0	0	0	0	0.005315	0.003957	0.0698593	0.227742	0.995345
1	AT1G28030	0.101696	0.174645	0.347333	0.131979	0.949767	2.89496	35.3331	35.323	52.0448	10.5492	1.66118	0.603816	0.135316	0.130162	0.157854	0.134106	0.0785473	0.0792187	0	0.010112	0
1	AT1G28090	5.43438	8.20801	11.2958	10.5095	7.86532	7.312	9.09462	1.76346	3.59214	2.16908	1.98274	1.19008	1.64075	3.73697	3.15939	3.44882	0.759942	1.00644	1.3685	5.20634	2.45008
1	AT1G28110	24.8153	46.9771	79.7647	78.0208	40.7969	31.8482	46.3914	8.304	8.72487	2.08073	0.195075	0.0229593	0.010606	0.1323	0.044196	0.060379	0.02576	0.110875	0.382189	1.78334	1.53853
1	AT1G28130	0.103759	0.836437	2.9835	4.51382	2.83658	6.48615	5.69428	0.469835	0.949068	0.0413167	0.00950067	0	0	0	0	0	0.0185573	0.050414	0.731135	8.10881	12.9134
1	AT1G28140	13.2396	22.1235	33.2924	38.3712	41.0153	49.1758	48.5982	32.0507	24.945	23.499	34.5539	27.6988	37.9181	36.7772	36.6593	34.5401	11.6219	7.19604	5.96109	16.3503	11.9063
1	AT1G28150	35.6405	54.3821	84.333	98.1463	122.049	126.523	101.253	58.2889	59.8801	38.7807	30.959	18.9409	30.27	29.8805	31.9906	31.3378	15.2197	17.4981	11.5723	28.3832	16.721
1	AT1G28170	0.040708	0	0	0	0.149991	0.226984	0	0.0153953	0.728912	0.53482	0.50442	0	0	0.0157583	0	0	0	0.0527323	0.0645483	1.43261	0.278813
1	AT1G28180	0.020687	0	0.012182	0.007245	0	0	0	0	0	0	0	0	0	0	0	0	0	0	0.00478267	0.0220133	0.069678
1	AT1G28210	3.49143	5.98135	7.30933	6.8647	3.73301	3.78026	3.32215	2.63952	3.86812	3.37332	3.24531	3.2204	3.95442	7.15988	6.58742	6.48121	1.02557	1.60379	0.874882	1.13568	0.684492
1	AT1G28240	1.79259	2.90594	4.33309	4.51678	2.61333	2.43122	4.69724	2.71403	6.27221	4.67799	4.38197	2.64362	1.56655	1.54317	1.44396	1.50629	0.304423	0.592786	0.489039	2.97758	4.42757
1	AT1G28320	2.2339	3.87788	6.44897	6.94071	4.30621	4.65008	5.8679	1.97075	6.96794	4.94307	4.91493	3.73951	7.0338	8.2464	7.48581	6.86565	1.6717	3.97402	2.86302	7.63333	6.53678
1	AT1G28340	7.99938	14.1187	16.932	17.2245	12.8358	13.9847	27.0539	23.0871	32.1231	30.6585	29.8267	16.7354	11.4236	11.272	10.8263	10.5452	1.96572	0.76475	0.664787	3.00636	2.86675
1	AT1G28350	9.17438	13.0934	15.4837	14.9112	8.38007	8.86546	10.3213	2.94835	4.1188	3.20479	2.85642	2.58406	2.33053	5.10262	3.5771	3.85092	0.928738	3.17295	6.29751	11.0946	3.19367
1	AT1G28390	1.24157	1.4177	2.21772	2.72243	3.04759	3.55619	5.39721	0.545444	1.05756	0.730617	0.447569	0.076785	0.0460247	0.103316	0.040276	0.050382	0.025123	0.042961	0.895838	2.12709	1.5732
1	AT1G28430	0	0	0.00727	0.00864367	0.0339597	0.149784	0.0307433	0.0191243	0	0	0	0	0	0	0	0	0.012034	0	0.00581433	0	0.066127
1	AT1G28440	3.04256	7.92398	12.7609	13.8554	8.73533	9.78685	17.9289	4.4701	6.46262	3.34447	1.89411	0.841789	1.88046	4.33448	3.11185	3.87444	0.976437	1.58523	1.93644	7.26664	7.4748
1	AT1G28550	1.2155	0.677136	1.16342	0.763137	0.397663	0.147599	0.520754	1.21955	0.0395427	0.0712657	0.0726983	0.129123	0.279207	2.57574	3.04449	2.61609	0.300205	0	0	0.0456133	0.0169607
1	AT1G28570	0	0.0163163	0.00973733	0	0.0131377	0	0	0	0.217681	0.0746717	0.0327913	0.0199737	0	0	0.036967	0	0	0	0.0235587	8.39278	6.84503
1	AT1G28580	0.0165087	0.0382297	0.0470613	0.0179977	0.382495	0.662784	2.37261	1.39053	7.08359	3.54181	1.81994	0.95095	1.15337	1.92409	1.51244	1.73683	0.183149	2.52468	4.44729	30.1514	26.9228
1	AT1G28590	0.00896033	0	0.007249	0.0375	0.336584	0.630805	0.33542	0.172723	23.9609	1.59899	0.573643	0.037763	0	0	0.014524	0	0	0.0185707	0	0	0.0352213
1	AT1G28600	0.008993	0	0	0.0471417	0.17834	0.229744	0.628313	0.123492	3.92789	1.88635	2.39019	0.832524	0.286303	0.659747	0.500477	0.488182	0.24231	1.26235	0.930045	6.0785	7.80198
1	AT1G28610	0.0252713	0	0	0.00918533	0.036975	0.0493023	0.602817	1.14057	0.782826	0.358407	0.366125	0.130495	0.30721	0.159249	0.15277	0.115361	0.049984	0.0180813	0	0.338857	0.829588
1	AT1G28640	0.0454233	0.0158903	0.159265	0.178159	0.317809	0.782672	3.83147	35.9589	28.3524	28.5207	28.7326	23.4138	27.331	18.868	22.3695	19.4006	3.85895	1.08167	0.189924	0.0209743	0.056989
1	AT1G28650	0.020062	0.0290343	0.043104	0.133061	0.031545	0.152287	0.233827	0.126614	2.97179	2.49312	3.55103	1.89843	0.92393	0.578761	0.565631	0.643968	0.136979	0.530476	1.82337	0.190162	0.123896
1	AT1G28660	0.727589	1.03135	1.99654	0.802541	0.52278	0.866559	0.146678	0.0234927	0.835999	0.264855	0.566712	0.446367	0.0306067	0.0828523	0.020789	0.0194997	0.0104547	2.20657	4.49442	32.3252	32.6146
1	AT1G28670	1.87612	7.03408	9.88655	9.32968	7.65464	9.64899	6.0991	0.110785	0.175766	0.0701717	0	0	0	0	0	0	0	1.64356	2.95858	36.4274	27.2805
1	AT1G28960	5.53825	7.95035	11.2631	11.6423	11.7128	12.8208	17.2086	8.78893	22.2795	12.3928	11.2719	6.24287	9.81729	13.7967	14.4644	12.8958	3.35039	4.52442	1.86607	7.08498	5.83626
1	AT1G29040	53.6464	59.3412	75.6279	81.9573	102.361	98.2964	123.383	42.3581	57.9196	32.1308	20.5431	7.96017	5.21103	5.15658	4.58154	4.58258	1.80171	2.09976	7.12458	15.7034	8.44701
1	AT1G29080	0	0	0	0	0	0	0	0	0	0	0	0	0	0	0	0.0145713	0.034111	0	2.60506	1.65597	0.207907
1	AT1G29090	0.0695983	0	0	0.0113383	0.021443	0	0	0	0	0	0	0	0	0	0	0	0	0.0140723	5.26521	165.282	31.9688
1	AT1G29110	0.0660887	0	0.031996	0	0	0	0.0494903	0.015569	0	0	0	0	0	0	0	0	0	0	0.0100283	0.373975	0.829031
1	AT1G29230	0.127047	0.0977733	0.0218417	0.0594677	0	0.0690227	0.0924173	0.0294707	1.09374	0.759177	0.729841	0.258942	0.049518	0.201273	0.146445	0.0942037	0.0269097	0	0.0303047	0.448587	0.395343
1	AT1G29310	16.9609	31.3815	33.6186	32.8007	30.2048	26.8584	35.9201	9.51111	13.4259	7.52469	4.7908	1.80706	0.436249	0.365963	0.257819	0.40958	0.124989	0.792042	4.47837	9.75458	3.4915
1	AT1G29410	4.51313	4.108	7.79277	7.76344	5.02616	4.33979	5.65577	3.51414	4.58712	3.5714	2.1573	1.39196	1.18566	2.32289	1.40347	1.95393	0.382942	0.711088	0.647782	1.07315	1.54545
1	AT1G29630	7.14647	9.41569	12.161	10.3439	5.30249	4.15613	6.01045	0.253882	0.676311	0.180745	0.230036	0.46981	0.531213	0.449053	0.432636	0.332094	0.11061	0.289055	0.86964	2.25627	1.12705
1	AT1G29660	0.686616	0.857829	0.721902	0.298926	0.239235	0.355645	0.621055	0.02335	0.077502	0.014425	0.0122223	0.0136377	0	0	0.0199785	0	0	0	0.152763	1.79688	8.64143
1	AT1G29670	0.517547	4.57637	1.68758	1.06955	0.350043	0.455197	0.680875	2.9956	1.64417	1.92142	2.41719	4.30228	6.04894	3.97085	4.28574	3.61124	0.0931887	0	0.258397	16.7903	35.6857
1	AT1G29680	0.115518	0.126467	0.209046	0.234237	0.0537567	0.60384	16.5024	125.327	256.476	246.248	264.774	323.965	432.068	312.425	341.584	306.989	171.602	22.1146	2.11444	0.375584	0.203606
1	AT1G29700	1.95779	3.78037	5.61653	5.89148	4.35923	5.23037	6.90463	7.26048	15.8355	11.054	10.1804	5.93412	7.86367	8.16878	6.40261	6.80183	1.26758	0.852372	0.457494	4.08168	4.99127
1	AT1G29720	0.0236213	0.0513983	0.143196	0.204518	0.0357483	0.00512133	0	0	0.0274707	0.00963933	0.00448033	0	0	0	0	0	0.000938333	0	0.0216937	0.00935867	0.11357
1	AT1G29730	0.116308	0.163134	0.2944	0.425209	0.0992857	0.169121	0.20475	0.0443973	0.771025	0.473429	0.466523	0.407767	0.328788	0.625835	0.486836	0.419056	0.110692	0.0285303	0.00581067	0.108571	0.135206
1	AT1G29740	0.202465	0.309029	0.308347	0.308947	0.367413	0.32023	0.246963	0.074175	0.0592167	0.027897	0.0321553	0.032199	0.0495517	0.0488083	0.052752	0.037918	0.0110773	0.0354747	0.0304407	0.0678363	0.046486
1	AT1G29750	0.460719	1.08027	2.38807	2.77481	1.87277	1.62794	3.26575	2.85318	7.8592	5.37642	3.5231	1.65916	0.855511	0.832404	0.744032	0.616599	0.123996	0.0535453	0.0653123	0.601133	1.16868
1	AT1G29770	0.585341	0.629132	1.24607	0.738268	0.690185	0.572158	0.907722	1.21943	2.13341	1.39353	0.751899	0.526524	1.09713	6.88895	5.87474	6.39576	0.34597	0.117905	0.0326227	0.035497	0.208226
1	AT1G29780	0.692841	0.366729	0.851306	0.534851	0.513532	0.352702	0.640989	0.767586	1.32748	0.836514	0.448053	0.2165	1.28828	2.14434	2.37062	1.92344	0.0444487	0	0.0727873	0.120359	0.289708
1	AT1G29800	2.88775	5.06818	7.76128	6.70331	4.69921	4.10088	5.28798	5.68918	8.32359	9.4112	12.6067	8.73863	6.61418	5.01264	5.11418	4.47587	2.80246	1.45351	0.569039	3.96467	4.42004
1	AT1G29810	18.9313	23.8016	30.974	33.9804	33.399	34.0357	32.5462	27.8725	29.5277	25.054	21.6266	18.2929	15.8287	15.4302	15.8521	14.1977	3.24851	3.61506	2.33164	4.52653	2.64024
1	AT1G29820	5.05502	8.39241	13.0249	13.7056	11.2316	12.0711	19.7978	21.0016	40.8402	32.3304	27.4746	13.6292	8.77772	11.9053	11.7294	11.7764	3.2674	3.57632	2.74374	8.51055	4.52059
1	AT1G29840	11.6717	14.9967	16.895	16.4509	13.0064	12.1709	10.2146	4.72914	5.96099	3.36801	1.46378	0.813448	1.07394	1.5122	1.48713	1.21716	0.426063	0.739432	2.18576	5.81186	5.00295
1	AT1G29850	129.045	145.669	141.158	139.119	116.582	91.9126	60.0814	34.1588	45.8576	30.4331	37.2953	48.3074	63.0169	66.8951	68.0022	64.1353	22.8212	24.4076	11.0689	29.9181	26.7589
1	AT1G29870	0	0	0	0	0	0.0123633	0	0.012528	0	0	0	0	0	0	0	0	0.0190423	0	0	0	0.00797467
1	AT1G29880	47.7834	68.2013	74.6964	67.9351	41.9911	42.1971	52.2199	17.0918	21.2107	15.0872	14.5017	11.3357	13.0626	21.6992	19.0011	19.1946	7.43398	23.9361	25.5979	37.6368	10.6334
1	AT1G29900	43.6243	56.619	64.2172	61.047	41.77	40.7699	46.1783	14.1332	12.4226	11.8592	12.658	9.49386	22.1437	35.3479	27.9177	31.0976	8.3021	28.4406	29.1899	33.2865	6.81103
1	AT1G29910	0.472652	14.4957	153.356	453.505	1279.63	2255.64	3180.37	277.103	460.96	44.3552	0.670105	0.194824	0.218005	0.532972	0.540544	0.930364	0.0728667	0.081065	7.84364	765.934	900.208
1	AT1G29920	3.69293	16.6035	67.3869	178.916	609.655	1008.14	1549.58	13.6389	89.0988	4.34295	0.0998993	0.048535	0.0192027	0.161179	0.120298	0.131766	0.0664227	0.0324173	3.45529	463.692	641.66
1	AT1G29930	83.8588	421.217	1413.22	3136.52	6445.03	7526.21	9271.51	455.126	1223.12	133.363	4.11969	0.946392	0.501472	1.84692	1.75891	2.72802	0.63005	0.961987	53.0816	4152.71	4609.76
1	AT1G29940	16.66	15.6326	19.7767	17.6859	9.14	8.7445	9.64956	2.78431	2.46804	3.01697	5.27774	8.52596	14.6131	22.6561	20.5938	21.0719	4.611	16.4433	6.75338	5.28504	2.333
1	AT1G29960	8.64366	8.66995	10.449	10.1891	6.94458	6.1942	5.98702	3.33026	3.69186	2.50809	2.27211	2.35882	3.07344	3.99088	3.47765	2.89956	0.836651	0.918168	1.08465	2.34445	1.33497
1	AT1G30000	2.17869	3.81153	4.09193	3.12393	2.26462	2.63938	4.91408	4.39703	9.18098	7.9938	6.91982	4.26122	4.06101	4.67392	4.22219	4.59339	1.21934	1.38474	0.638635	2.50999	2.61666
1	AT1G30010	2.18255	2.76843	3.5938	2.69011	1.3866	1.11279	0.964026	0.376511	0.916865	0.742262	0.821028	0.835341	1.69512	2.35302	2.16305	2.16445	0.582712	0.596487	0.354592	0.632087	0.715104
1	AT1G30040	7.5431	74.1783	46.7845	21.0377	11.4022	10.9146	17.7349	2.15621	1.94011	1.73205	1.40229	1.15136	1.45996	4.23838	3.95936	3.94579	1.34507	0.81172	0.510477	2.3445	3.5633
1	AT1G30100	0.199827	0.0697217	0.230418	0.204929	0.181767	0.0623303	0.130734	0.155956	0.0961767	0.0730477	0.948566	2.54363	1.22407	1.23832	1.10375	1.63692	0.727014	0.9155	0.19091	1.26672	0.22342
1	AT1G30110	1.59944	2.783	2.50079	2.13437	3.19001	3.10214	3.8317	22.7989	5.73287	15.6744	27.6803	35.5951	15.8179	14.244	14.7446	14.5026	4.20526	1.17246	0.487884	5.16057	8.68172
1	AT1G30120	56.8648	130.397	240.733	367.169	543.627	638.812	1083.13	182.371	129.992	68.048	30.3756	3.66313	0.320402	0.199169	0.152876	0.154695	0.0990543	0.825962	9.9164	46.0029	24.4378
1	AT1G30130	7.25971	10.3137	12.929	16.4162	20.1749	21.0827	17.0022	7.07508	8.86224	5.58981	4.77147	2.98528	3.78341	7.5712	8.60543	7.35995	1.67692	0.602256	0.760437	3.77868	2.56022
1	AT1G30220	0	0.0953813	0.497761	0.830596	0.520971	2.09668	4.98947	14.9495	18.2684	4.92932	2.278	0.394374	1.72978	2.33385	2.12799	2.44578	0.422892	0.393496	0.0338097	0.066484	0.272954
1	AT1G30270	9.26478	10.541	14.3486	10.6883	6.04349	6.29878	11.5691	5.54256	15.1657	11.6514	9.81032	6.10794	4.93753	9.44351	9.16459	8.99297	0.9944	6.60598	1.90528	6.28563	8.10052
1	AT1G30300	4.75442	6.4105	7.54508	6.62602	5.18851	4.13335	4.93827	1.37935	5.00063	3.09039	2.87281	2.81587	3.49892	4.52999	4.77152	4.90088	1.26706	2.41871	3.29301	5.22052	3.83334
1	AT1G30350	0	0	0	0.0214993	0	0	0.040045	0	0	0	0	0	0	0	0	0	0	0	0	0	0.136848
1	AT1G30370	0	0	0.00715467	0	0.009666	0.035763	0.0605063	0	0.0138817	0	0	0.0139967	0.012127	0	0	0	0	0.0188117	0.0119983	0.259687	1.75861
1	AT1G30400	1.311	3.93773	7.75366	8.50179	4.42482	4.33232	7.31651	2.71851	11.3552	7.1179	4.79231	2.62835	5.33011	12.5816	10.8335	11.4064	1.93259	2.53438	1.20797	4.20377	5.68904
1	AT1G30410	0.22598	0.618824	2.18369	2.64339	0.924157	0.962384	1.30494	0.648232	2.63033	2.26356	1.30089	0.349973	0.655233	0.921559	0.715475	0.878124	0.137069	0.115368	0.119674	0.441215	1.52368
1	AT1G30420	0.279349	0.34261	0.924932	0.823145	0.421629	0.323539	0.376094	0.023527	0.989742	0.345199	0.218932	0.094808	0.023414	0.00437267	0.0093215	0.002768	0.00133633	0	0.00424333	0.203672	0.698286
1	AT1G30450	4.85121	6.30375	8.47635	7.80312	5.0234	5.21883	7.84858	2.26931	6.00571	4.6733	3.64401	1.53449	0.934972	1.65151	1.45219	1.47714	0.428584	1.18185	1.74065	4.47096	2.78236
1	AT1G30510	26.9178	44.4126	47.8053	39.4044	29.2613	27.3314	32.3898	11.11	19.3107	7.35957	13.5862	3.80449	1.91349	13.339	7.90057	14.2131	3.67357	17.3903	7.94029	19.7076	11.7447
1	AT1G30520	2.25111	4.9477	9.48928	10.5252	6.15405	6.17202	4.26098	0.111423	0.230473	0.0246763	0.0367717	0.0929883	0.345802	0.691136	0.904753	0.688616	0.123572	0.043687	0.440889	5.63383	4.2392
1	AT1G30540	4.65927	6.3915	8.78697	8.28197	8.09097	7.14653	8.09059	5.50144	5.71399	4.63307	4.79063	3.96062	4.57952	6.81403	7.19733	6.75551	2.21533	1.65531	1.78913	5.47386	3.2603
1	AT1G30550	3.70828	2.92118	3.45705	3.75858	4.0796	2.99461	1.99403	0.869341	1.24887	0.623642	0.449234	0.246533	0.352668	0.272419	0.250792	0.248863	0.073461	0.125145	0.17238	1.71154	0.921302
1	AT1G30560	0.0336717	0.065607	0.007435	0.00916767	0	0	0.0680777	0.0298757	0	0	0	0	0	0	0	0	0	0.0196193	0.0119237	0.0911683	0.106241
1	AT1G30570	2.80999	4.4881	5.82753	5.74058	3.67487	3.632	6.53709	3.84996	3.92158	3.36033	2.88068	1.75544	0.804299	0.72776	0.452259	0.649039	0.124159	0.249604	0.335681	2.49093	3.17896
1	AT1G30580	188.099	259.21	268.437	246.709	182.044	173.038	163.555	53.9403	69.6956	56.4429	61.1427	57.1424	68.6526	91.7487	82.8277	84.476	27.2094	63.9002	76.5636	103.254	24.9803
1	AT1G30600	15.0936	17.9823	23.9714	22.3022	13.1705	10.6238	22.9673	7.30689	8.83446	8.20552	8.47359	6.86588	3.80732	4.70343	3.85194	4.54056	0.886458	0.427803	0.468174	1.19568	0.711531
1	AT1G30620	9.60285	12.4007	14.8182	13.0959	12.1366	9.68922	18.2517	12.1014	10.0374	10.3093	9.63505	8.15923	3.39248	5.6488	5.86975	5.51954	1.45751	1.39759	0.734591	1.55249	2.04963
1	AT1G30640	1.11866	1.91063	3.33975	3.23191	2.4449	2.62732	5.75657	7.00872	10.7455	8.86416	8.34459	6.93335	5.34802	7.49577	7.63662	6.29397	2.97822	1.20413	0.599345	3.14457	3.11383
1	AT1G30660	0.252341	0.698027	0.375395	0.388932	0.192494	0.221464	0.035527	0.308049	2.12382	1.68718	1.25011	0.834502	0.339572	0.288172	0.183527	0.207231	0	0.0367113	0.053523	0.078608	0.050248
1	AT1G30680	10.9522	20.1992	24.7977	25.9848	13.1329	14.5488	8.48794	1.35088	1.41966	1.61081	3.36248	7.57333	10.8545	16.6007	15.6621	14.9778	3.92706	4.89258	3.03129	7.44983	1.25386
1	AT1G30700	0.0231547	0	0.006386	0.0388057	0.238903	0.2448	0	0.0621593	3.5381	38.6841	65.3652	13.1659	1.84577	0.247083	0.223713	0.0362993	0.0282423	0.0105317	0.598884	1.59496	4.97368
1	AT1G30710	1.47079	1.32668	0.0385703	0	0.668292	0	0	0.106301	2.69942	1.94078	1.00316	0.166267	0.380614	0.0333037	0.0997275	0.250847	0.006805	0.00507467	0.00485433	0.00914167	0.0210807
1	AT1G30720	0	0	0.043912	0	0	0	0.0274947	0.03537	0	0	0.0224127	0	0	0	0	0	0.005328	0	0.469374	1.45602	2.18875
1	AT1G30730	0.084043	0.01841	0.0472227	0.015689	0.03712	0.010143	0.028528	0	0.0241343	0.0187327	0	0	0	0	0	0	0.021156	0.0176513	0.154824	0.61446	1.33024
1	AT1G30740	0.00762567	0	0.0650157	0.0508197	0.032678	0.0106667	0	0	0.346375	0.178974	0.0418273	0.027279	0.0360153	0.00852	0	0.0254537	0.0282193	0.0372997	0.00748933	0.020426	0.1782
1	AT1G30760	0.033905	0	0	0	0.00659233	0	0.025309	0	0.125476	0.20952	0.494532	0.415489	0.009945	0.0181037	0	0	0.03007	0.00874567	0	0.251887	0.197072
1	AT1G30820	20.6831	39.958	61.8759	73.8277	51.9095	90.3076	26.7793	0.229912	14.9791	8.55718	9.22055	2.7208	0.930863	3.0892	2.438	2.85928	1.21749	5.19726	7.6841	5.6728	2.24355
1	AT1G30910	9.62394	16.4198	20.8089	21.9349	21.4499	20.447	18.8171	10.0794	12.2195	8.62462	8.81758	8.09764	13.7719	10.7788	10.4642	10.2719	4.33942	4.19821	3.98594	10.1681	6.25596
1	AT1G30960	10.1562	15.1751	15.9769	14.7273	8.43065	7.88005	7.30089	2.59325	1.21088	1.11284	1.59602	2.79337	5.7051	6.59585	6.2495	6.66113	2.20125	5.70373	2.1334	2.16587	0.898282
1	AT1G31020	52.3425	53.201	51.9786	50.0811	42.9748	37.2149	23.7579	13.1911	7.62892	6.49875	7.96548	9.63157	10.0819	11.0231	10.6035	11.2339	2.18451	3.11914	2.52244	5.32243	2.97972
1	AT1G31070	2.9538	2.0126	6.61581	15.0837	21.8402	26.5611	50.4584	17.2835	27.6104	15.5566	7.73826	1.10741	0.290967	0.162071	0.310746	0.298116	0.13306	0.828885	4.59473	17.7118	13.2056
1	AT1G31120	3.00219	2.76304	4.00158	3.56886	2.42831	2.09654	3.39475	3.38261	6.032	6.69015	9.24102	10.6182	7.83697	9.35376	9.22519	9.25289	1.35314	0.633262	0.186645	0.555677	0.834933
1	AT1G31160	57.1604	64.8189	84.7739	85.777	91.5705	80.2556	69.0981	43.466	23.4991	15.3129	17.8583	21.5568	23.1089	18.7088	19.4989	16.8634	6.17017	6.76625	8.17181	13.5323	6.29351
1	AT1G31170	6.80755	8.17204	15.5334	17.9933	22.2397	25.7611	28.6887	66.5146	39.6731	35.9006	46.9793	59.857	82.3795	56.9769	62.6353	54.2649	33.4144	10.5556	3.2526	10.7904	23.1795
1	AT1G31180	50.549	75.1032	89.3463	92.6498	82.2398	81.0073	78.9173	15.4907	16.3447	11.7403	10.43	9.08622	11.2387	11.9617	9.05632	10.24	5.80448	13.6841	25.9759	35.1956	7.3771
1	AT1G31190	5.62488	7.73937	12.3709	12.3155	11.5528	11.8781	16.2686	7.33082	8.16394	6.33265	6.80098	7.69354	7.58429	8.03904	7.6833	7.32268	3.96874	3.80459	3.60079	9.46862	6.29384
1	AT1G31220	12.6955	13.4555	15.7124	15.4193	11.0934	10.0296	10.7573	5.85371	2.88125	3.5123	4.20223	4.43781	4.09319	7.64634	6.96341	6.99323	2.50371	5.004	2.64661	3.99747	2.54938
1	AT1G31230	7.82739	11.3667	15.3169	15.4142	10.7074	11.1141	18.7039	7.06741	13.2435	8.95435	9.07168	6.71233	5.25785	6.9605	5.52082	6.37954	1.91489	5.55086	9.31785	21.4048	6.33882
1	AT1G31330	28.982	112.331	358.77	718.877	973.409	1418.41	1428.06	77.5361	196.12	22.554	0.821154	0.181091	0.277851	0.670331	0.424799	0.830691	0.289077	0.520238	12.74	382.126	489.217
1	AT1G31340	103.148	108.074	103.414	103.917	100.824	86.0783	57.5943	28.6698	59.2908	44.1974	40.1461	37.1003	39.0543	30.9955	32.9148	30.2667	10.6606	12.2562	11.976	29.323	20.9515
1	AT1G31360	3.82411	5.88969	7.99245	7.28146	3.50425	2.98323	3.75933	1.42511	3.34304	2.26855	2.5848	2.66921	3.79767	3.95379	3.83224	3.5533	0.4954	0.749906	0.596756	1.76527	1.55743
1	AT1G31410	5.36448	8.95972	13.7783	15.1671	9.29753	11.6457	13.6679	3.26349	5.9975	3.92541	3.75099	3.44363	4.46712	4.60135	4.2859	4.16627	1.35318	1.41944	1.81665	5.9511	2.74329
1	AT1G31420	10.1587	17.0277	20.02	21.3365	15.4597	16.3009	28.2121	20.3765	19.3716	15.1891	11.0745	5.9532	4.85044	6.44789	6.02036	6.26482	1.0357	1.58149	0.798587	6.69044	8.69681
1	AT1G31550	0.0109577	0.0324293	0.0402763	0.0234323	0	0.119069	0.190248	0.127638	0.438895	0.288589	0.0473027	0	0	0	0	0.024194	0	0	0	0.558772	0.718083
1	AT1G31600	8.44173	11.3217	18.0855	15.9861	11.3565	8.74322	9.69144	13.5635	15.5257	16.3232	18.871	20.1541	22.2341	26.7364	23.9496	23.456	3.94204	2.51335	0.987595	2.55847	3.99629
1	AT1G31670	0.0228033	0	0	0	0	0	0.0153083	0.101311	33.4729	25.6273	30.0411	4.83452	0.008224	0	0.0199355	0.005833	0.001421	0.045923	0.008207	0.014132	0.0211093
1	AT1G31690	0.00626067	0	0	0.00657967	0	0	0	0.044257	0	0	0	0	0	0	0	0	0.004714	0.00450033	0	0.012011	0.06804
1	AT1G31710	0.0448393	0.0255897	0.0101573	0.0177867	0.0518127	0.0235717	0.0214463	0	0.00821967	0	0	0	0.0248017	0.0151083	0.037847	0.0164433	0.0100373	0.0187413	0.113691	9.09549	4.54515
1	AT1G31740	0.0604607	0.0405883	0.00513	0.0229547	0.023902	0.00790267	0	0.047071	0	0	0.0082	0.068423	0.0383553	0.329064	0.360555	0.367305	0.0591623	0.006795	0	0	0
1	AT1G31760	117.933	138.671	162.697	152.651	123.36	111.509	66.0668	43.5191	19.7203	15.5741	9.17497	4.25083	3.87731	9.0539	6.76838	6.81813	3.92442	4.462	3.44949	3.29718	1.84364
1	AT1G31770	0.380058	0.572886	3.61474	5.9363	1.87889	1.90609	1.84995	0.254106	0.948391	0.812609	1.35885	2.06308	5.51745	4.86568	4.33191	4.17488	0.268516	0.1838	0.29339	5.9397	6.54243
1	AT1G31800	3.57797	15.6376	24.964	25.6138	17.8804	20.2532	18.521	5.52149	6.5204	4.69497	2.09773	0.661745	1.23055	1.72671	1.64935	1.64747	0.360956	0.50947	2.82801	17.4782	11.1195
1	AT1G31812	1078.11	1125.35	1357.49	1706.92	2925.86	2882.12	2360.99	1129.08	477.709	216.32	98.0952	20.812	9.71306	17.7201	14.8144	15.7607	7.25012	12.1408	27.4383	342.934	435.43
1	AT1G31817	84.3477	103.547	81.901	69.7425	60.3623	60.8629	52.258	18.1479	10.8908	9.92917	12.6507	13.8093	15.2212	17.4407	16.6645	16.8175	5.38922	18.6938	18.2986	21.5905	5.70104
1	AT1G31820	0.007045	0.0812527	0.145305	0.170012	0.089159	0.167473	0.280579	0.537151	0.924967	0.714928	0.651232	0.427576	0.834513	1.2023	0.964005	1.04406	0.249569	0.122287	0.0488067	0.649333	1.37927
1	AT1G31830	11.0083	14.5484	19.2044	19.1974	20.1078	22.0273	63.335	46.4404	31.7084	26.6263	24.3242	17.9879	18.1355	21.5963	20.3086	20.9938	6.4038	3.43083	1.06508	3.17707	2.0335
1	AT1G31850	5.07118	9.08492	13.5234	10.979	8.71176	7.5321	15.4259	10.0036	15.1464	12.9344	9.50612	5.66156	12.0059	21.4787	18.1119	19.5649	4.25685	2.41328	2.57187	8.18646	5.18608
1	AT1G31860	54.0867	81.1931	88.5175	86.2474	71.6154	59.1519	44.9779	16.8959	12.6708	8.45639	5.87336	3.28396	4.60051	13.6935	11.5289	12.6713	2.75823	10.6831	5.69587	14.9572	5.30377
1	AT1G31885	0.013706	0.012725	0.067382	0.013769	0	0	0	0	0	0	0	0	0	0.0319093	0	0	0	0	0	0.15795	0.320429
1	AT1G31910	47.6139	73.3019	73.8077	64.451	38.2178	30.0875	28.1543	11.2917	23.3727	18.2637	21.7768	19.2481	28.3289	46.2597	41.8157	42.8954	9.68904	18.2406	13.9292	31.6986	17.4766
1	AT1G31970	77.2046	99.8924	102.838	96.7136	68.7091	62.4255	60.2293	39.4609	27.0782	25.9139	24.4437	20.94	31.4218	63.3736	54.8809	59.1586	8.82704	31.0458	19.3156	17.2311	5.52737
1	AT1G32060	2.01362	7.3326	35.6101	59.9996	76.6107	146.318	334.122	89.7097	163.09	44.7562	5.83819	0.774819	0.111853	0.193628	0.196803	0.191662	0.031315	0.034042	2.12402	130.712	158.32
1	AT1G32070	7.04785	14.034	23.0896	27.6934	30.56	27.859	20.7022	8.12161	13.4876	10.6238	11.1513	5.98172	6.61899	9.2963	8.27508	9.62904	2.44969	3.06819	5.13799	25.1884	18.0188
1	AT1G32080	0.0588563	0.244064	0.954327	0.688015	1.33217	2.39239	12.149	1.68976	5.739	1.0774	0.391082	0.021221	0	0.01474	0	0.0132243	0.001789	0.00512933	0.222783	24.2184	29.9784
1	AT1G32100	0	0	0.0402953	0	0.0378827	0	0.043612	0.0137497	0.730122	2.30848	2.99165	2.5329	0.147809	0	0	0	0	0.0160277	0.334608	9.21093	7.41343
1	AT1G32170	14.6807	4.90429	2.03074	1.12148	0.928034	0.464162	0	0.407514	8.23113	4.48222	6.23586	3.20531	0.232286	0.199278	0.216804	0.135972	0.113347	0.237492	0.167289	5.1386	4.48568
1	AT1G32180	0.0665433	0.010317	0.00347133	0.00449967	0	0.0121547	0	0.00508	0	0.0465927	0.320759	0.1175	0	0	0	0	0.00314467	0	0.006058	0.0267667	0.0459083
1	AT1G32190	41.6491	38.8945	40.3862	40.1557	31.3587	26.7542	29.895	11.294	14.2108	10.1582	5.6087	1.1773	0.082585	0.40625	0.152575	0.256354	0.049828	0.296812	0.833336	2.41398	2.71817
1	AT1G32200	10.6816	15.7206	24.3515	28.5999	24.7622	29.1507	26.2265	2.70671	9.08651	8.05934	8.94985	5.21562	3.28287	3.55556	3.23242	3.62794	1.19053	3.49177	12.0041	36.8144	13.3948
1	AT1G32220	9.08499	16.2582	27.9995	34.1178	41.9473	42.5166	55.7253	19.8331	16.4348	13.4876	15.8873	16.0954	13.8411	13.3139	13.0795	12.3461	5.55306	3.55979	2.96584	13.3803	9.27585
1	AT1G32250	0	0.0425243	0.0531103	0.122822	0	0	0.0805307	0	0	0	0	0	0	0	0	0.0364287	0	0	0	0.025487	0.193241
1	AT1G32300	0	0.063573	0.0337107	0.0225723	0.00739167	0.010544	0	0.0169647	0	0	0	0	0	0	0	0	0.00181767	0	0.00659833	0.0176223	0.0721953
1	AT1G32320	0	0.04864	0.099595	0.0617417	0.0149913	0.039196	0.119032	0.195664	0	0.044346	0.393527	2.14591	0.681328	0.0687763	0.202895	0.298652	0.071694	0	0.023438	0.0194863	0.0132413
1	AT1G32350	0	0	0	0.0105897	0	0	0.0262563	0	0	0.077388	0.0283007	0.116099	0.044842	0.0256253	0.020254	0.0295917	0.0127417	0.007332	0.014687	0.0720673	0.709365
1	AT1G32380	30.8764	32.7339	34.737	28.7837	24.5074	20.679	28.2704	20.2747	13.9525	22.2826	43.0507	73.3411	72.8331	86.6241	83.1261	85.3895	24.6381	38.2083	9.0726	8.70109	3.43374
1	AT1G32440	13.039	10.1848	9.52063	7.5064	7.48033	4.94079	10.0232	5.35819	10.4377	6.79473	4.91916	1.72756	1.70243	3.21265	2.32756	2.52786	0.4049	1.65324	1.27399	4.91686	4.11372
1	AT1G32450	0.194545	0.13426	0.519611	0.731356	1.63275	1.04395	0.218055	0.837123	1.01337	1.26344	3.59872	1.7256	0.275308	0.902193	0.812535	0.687472	0.414636	0.072124	0.0337633	1.07719	8.51087
1	AT1G32470	3.1421	25.0792	74.9322	105.339	136.256	214.013	147.147	12.7895	14.8648	1.10028	0.114237	0.034668	0	0.054679	0.235746	0.161329	0.0588753	0.117827	11.0007	172.235	147.395
1	AT1G32480	0.027933	0.147677	0.199519	0.122465	0.0630687	0.0823683	0.099631	0.0669303	0.0244587	0	0	0	0	0.035013	0.052754	0.045309	0.044634	0	0	0.0301313	0.104993
1	AT1G32490	8.94166	10.5772	12.7756	12.1374	6.52116	5.82543	9.06617	4.85372	9.41163	8.02314	8.99002	9.55171	12.2134	22.522	22.862	20.9181	3.98193	3.61639	2.11623	5.14349	4.00219
1	AT1G32500	14.0705	27.4079	41.4127	46.5173	39.212	39.445	33.5025	5.89823	6.18202	5.47435	6.97379	7.08134	6.60543	9.56697	8.30329	9.02156	4.23503	16.1279	10.0661	28.0528	10.1856
1	AT1G32550	8.26961	13.3472	25.5158	36.6185	44.9683	58.5322	41.452	6.86474	8.7058	6.28247	7.91358	14.7906	27.1991	42.0113	48.2194	42.8663	23.1553	4.24734	6.8368	30.4896	19.5893
1	AT1G32780	0.00770267	0.177113	0.516877	0.726514	4.82247	5.55271	3.34674	0.092567	0.0715227	0.020455	0.00950733	0	0	0.0208617	0	0.0128967	0.0131583	0.005647	0.136352	1.20695	1.48067
1	AT1G32900	1.23292	6.21805	14.9322	19.0947	20.482	16.8668	23.1269	6.2518	7.23297	7.61207	5.75145	0.886542	0.334189	0.696929	0.393639	0.545203	0.113045	1.45509	3.1631	5.7106	10.4494
1	AT1G32910	0.027902	0.017255	0	0	0	0.039088	0.031136	0.0211887	0	0	0	0	0	0	0	0	0.0141443	0.0412603	0.00666867	0.0289587	0.24465
1	AT1G32940	0.583454	0.577296	1.23887	1.19047	0.769881	0.795184	1.4027	0.652403	1.75688	1.84651	2.08379	2.08063	2.50556	1.9689	1.92203	1.83599	0.407329	0.581842	0.103676	0.537921	1.06491
1	AT1G32950	0.0256433	0.014157	0.0457303	0.0580783	0.009909	0	0.018987	0.0252707	0.153753	0.131387	0.07022	0.185206	0.0581743	0.378704	0.270292	0.350188	0.0446023	0.0258457	0.003447	0.153583	0.125257
1	AT1G32960	0.0291423	0	0	0	0	0	0	0.0113203	0	0	0.005739	0	0	0.0281093	0	0	0.00838867	0	0	0.017718	0.10424
1	AT1G32970	0.0403003	0	0.014001	0	0	0	0	0.00657967	0	0	0	0.00927167	0	0	0	0	0	0	0.011797	0.029207	0.208471
1	AT1G32980	0	0	0	0	0	0	0	0	0	0	0	0	0	0	0	0	0	0	0	0	0.0844897
1	AT1G32990	55.4527	97.2461	190.404	282.595	308.838	377.786	230.212	20.1855	19.8124	11.5987	8.30583	3.86537	10.7918	16.7429	12.8441	15.3261	9.32801	18.41	76.0514	192.471	60.6303
1	AT1G33030	0.0106157	0.015711	0	0.0106563	0	0	0	0.013704	0.0162267	0	0.045084	0.015318	0	0	0	0	0	0.039765	0.0796633	0.091675	0.293561
1	AT1G33080	0.0533487	0	0.090871	0.13729	0.109809	0.190708	0.197559	1.66942	1.52512	1.48785	0.380802	0.0837273	0.0226487	0.0206143	0.012095	0	0.00389067	0.055078	0.0726823	0.41679	0.546616
1	AT1G33090	0.014101	0	0.0181693	0	0	0	0	0.0188677	0	0	0	0	0	0	0	0	0	0.00912433	0.0147013	0.282312	0.251881
1	AT1G33100	0	0	0.008376	0.00920867	0	0	0	0.0589323	0	0	0	0	0	0.0147903	0	0	0	0	0	0.0226413	0.00744967
1	AT1G33110	15.7031	20.2179	19.5775	12.9784	5.63623	4.29571	2.14106	0.317655	0.111327	0.237869	0.933948	4.37659	13.0617	22.2803	20.1108	22.3754	5.39476	12.1715	1.92908	2.01858	4.5706
1	AT1G33120	1437.86	1367.63	1137.97	1082.35	1010.48	913.424	577.043	191.746	109.202	95.5211	83.1494	77.3841	107.611	180.989	131.74	158.262	44.2052	172.809	221.668	186.37	32.8558
1	AT1G33140	2187.4	2215.94	1846.13	1783.18	1631.17	1533.23	997.27	316.611	186.205	147.238	129.587	131.533	228.176	322.446	249.308	284.645	71.2	264.918	334.52	290.421	46.9776
1	AT1G33260	0.445505	0.643294	0.852423	0.798424	0.750085	0.540212	2.03497	8.91712	11.0084	9.75497	6.47578	1.83057	0.757716	2.43206	1.95661	2.14097	0.494246	0.375122	0.196593	1.67647	1.21779
1	AT1G33265	45.1467	48.6227	55.9117	62.0818	93.7423	106.948	111.357	40.1329	35.4652	23.9428	17.9955	13.7328	32.7527	35.1455	33.5135	35.1913	13.9558	19.7886	18.8126	38.2643	5.67833
1	AT1G33290	5.66998	10.139	17.7208	20.6556	15.5415	16.5891	12.8479	3.98913	8.57553	7.36631	7.29077	7.97605	17.361	28.024	27.7612	27.9927	3.64138	2.69524	1.68397	8.45681	3.96637
1	AT1G33320	0	0	0	0	0	0.0155117	0	0	0	0	0	0	0	0	0	0	0	0	0	0.0476503	0.184061
1	AT1G33330	9.022	10.1325	12.4095	12.1921	11.6742	11.6351	9.69066	5.41722	4.59045	3.69569	3.7972	4.33544	4.76297	3.49744	3.45484	2.92498	0.785671	1.01339	0.898662	3.60577	2.15935
1	AT1G33360	1.18415	3.10505	5.20216	5.3489	3.24135	3.11027	5.69313	4.03514	9.51813	7.76991	7.58877	6.50062	6.48917	7.57241	7.27776	6.74112	1.45652	1.2249	1.33289	5.43549	2.54382
1	AT1G33390	4.42393	6.47239	7.05758	7.08008	3.72949	3.69943	5.34627	3.37633	3.75086	3.95506	4.78892	5.30815	6.09006	7.13037	6.54278	5.91987	1.51918	3.32039	1.75	2.55571	1.36872
1	AT1G33440	0	0	0	0.00576167	0	0	0.0191397	0.00656733	0.0244833	0.043296	0.0219853	0	0	0.00588	0	0.00588367	0.00837833	0	0	0.33831	0.891386
1	AT1G33470	9.75548	5.84887	8.76158	9.07044	9.8482	13.1636	17.548	3.54212	5.38454	2.91115	1.89002	0.554542	0.193942	0.288768	0.067339	0.254471	0.0954053	0.507757	3.2321	9.68652	11.3223
1	AT1G33490	9.54865	13.1384	16.6248	16.8481	16.9527	17.7702	13.2463	41.5559	27.6022	41.7556	81.3346	166.312	190.586	121.336	129.387	117.801	45.0756	31.7395	12.1526	10.7074	5.41809
1	AT1G33540	0	0	0.00856533	0	0	0	0	0.0110437	0	0	0	0	0	0	0	0	0	0	0.014648	0.200375	0.359417
1	AT1G33560	0.205483	0.272824	0.660557	0.513035	0.971731	0.807194	4.10944	8.67674	7.18742	5.0871	2.3507	0.552209	1.16364	1.87161	2.00555	1.34983	0.471121	0.312371	0.334634	2.27323	3.28776
1	AT1G33700	0.068309	0.208872	0.696493	1.09377	0.632414	3.06181	12.3435	27.3535	52.6308	54.238	49.309	21.3942	0.874928	0.912162	0.789431	0.767952	0.333006	0.512474	0.0816447	5.22774	2.0327
1	AT1G33720	0.00796867	0	0.00761533	0	0	0	0.0266257	0	0	0	0	0	0	0	0	0	0.00817133	0	0	0.00485433	0.164912
1	AT1G33730	0	0.0110503	0.021027	0	0	0	0.12911	0.0307173	0	0	0	0	0	0	0	0	0.00642167	0	0	0	0.0314463
1	AT1G33770	0.0612077	0.070688	0.0301027	0.0296563	0.0778523	0.039085	0	0.0246307	0.258917	0.105362	0.172511	0.044313	0.0407633	0	0	0.0200823	0.009977	0	0	0.234081	0.474319
1	AT1G33780	8.7165	15.3003	23.3452	24.8063	26.23	27.4526	32.1585	21.0221	25.7649	19.2621	15.1053	6.34752	5.24025	8.6508	8.33357	8.79242	3.15597	6.15517	3.74964	11.0115	11.2579
1	AT1G33800	0.0538243	0	0.13537	0.402239	1.90231	1.17465	0.466354	0.356011	0.610347	0.116831	0.031875	0	0	0.0119247	0	0.035625	0	0.0807973	0.274373	5.29254	4.17266
1	AT1G33811	0.048005	0	0	0	0	0.0550127	0.0349433	0.021301	0.0490377	0.0761607	0.0141537	0.0461803	0	0	0	0	0.00487867	0	0.006709	1.65859	4.97294
1	AT1G33990	13.3242	17.0576	21.6982	21.4034	13.8196	13.7391	18.0956	8.43242	18.3236	13.643	15.7153	16.6255	19.9707	40.3367	39.9205	36.9847	9.54772	10.2131	4.57301	11.6959	8.13716
1	AT1G34030	1200.95	1204.54	934.211	965.15	1063.89	914.641	545.074	184.905	115.423	93.7992	70.0143	49.9778	59.1635	106.958	85.4969	97.1789	40.0437	130.173	154.63	211.847	41.3899
1	AT1G34040	0.0280097	0.0820037	0.040989	0.248522	0.369715	0.166563	0.12781	0.034551	0.669088	0.41001	0.477205	0.216385	0.187743	0.279137	0.256604	0.246612	0.00987567	0	0	0.418024	0.607419
1	AT1G34060	0.421637	0.597704	1.02705	1.44768	0.90147	0.907607	1.18459	3.72414	15.4959	13.6119	21.0345	7.35826	0.107828	0.0885187	0.080426	0.052589	0	0	0.0118863	0.025307	0.624164
1	AT1G34065	10.1955	11.2685	12.9179	13.8855	10.675	9.23387	6.63837	2.66631	2.8948	1.44615	0.306811	0.0654667	0.136312	0.078288	0.126666	0.083642	0.0228663	0.0736477	1.43844	1.80497	0.682913
1	AT1G34110	3.81125	7.34086	12.4652	12.3176	8.17446	4.08884	6.55133	2.4086	6.40528	5.35716	4.41938	3.61459	5.60293	6.05529	5.64165	5.93275	0.914699	0.974801	0.487083	2.38072	1.88185
1	AT1G34130	20.8491	24.4928	27.4832	25.9329	17.7476	17.1386	26.6978	8.97775	11.0823	7.98265	7.63349	5.64884	7.40553	9.60452	7.73778	8.49987	2.02531	2.92157	3.06889	5.39701	2.16208
1	AT1G34140	0.010131	0.025739	0.045598	0.098942	0.036487	0.0287633	0.0289107	0.048643	0	0	0	0	0	0	0	0	0.00851167	0	0.007817	0.0208567	0.0767527
1	AT1G34150	4.30909	6.67349	8.64694	7.88118	4.2107	3.58997	4.38917	1.4793	3.20477	2.24163	2.81916	2.09619	4.29431	8.25403	7.10015	7.59967	1.4547	1.26395	0.744501	2.03873	1.66076
1	AT1G34200	4.65922	8.72194	10.8306	10.6344	7.56222	7.33335	8.62036	3.96036	3.85599	2.85692	3.76464	5.57226	9.49289	16.797	15.6055	15.8293	6.23667	8.10666	3.61004	3.94024	2.62825
1	AT1G34210	7.08228	15.1546	18.5067	17.4332	9.16946	8.09229	8.97939	4.78978	7.51165	4.98316	1.8891	0.402795	0.960301	1.34008	0.875425	1.29336	0.185189	0.342666	0.475647	2.05133	3.95738
1	AT1G34300	1.73445	2.96845	4.22688	3.39498	2.49435	2.4355	3.27679	3.88437	7.18832	4.50592	4.93151	4.88641	7.99044	12.7481	11.7952	11.8481	2.06383	1.16448	0.232479	0.847739	1.60329
1	AT1G34340	2.83403	3.80033	8.23126	7.10257	5.33536	5.81802	13.9398	3.79057	18.6286	10.782	10.5402	4.76089	1.13775	1.02201	0.939705	0.831693	0.144636	0.0430703	0.060175	1.09611	1.66442
1	AT1G34355	4.67789	7.35576	9.14006	7.63752	2.75498	2.60419	3.87427	0.0948147	0.286899	0.065806	0.033998	0.145909	0.268949	0.463803	0.375258	0.338872	0.0854323	0.107795	0.0784407	2.43596	0.999866
1	AT1G34360	8.69245	9.22987	11.3334	9.99527	5.98522	5.38554	5.68213	3.40926	3.44446	3.11737	3.93791	4.17548	4.38969	5.03132	4.44414	4.56173	1.40616	4.83569	2.18547	3.6846	1.58707
1	AT1G34380	4.13629	8.62516	10.8078	12.7211	9.9563	10.2036	7.83551	1.79162	1.80941	1.59557	1.80603	1.93708	3.27248	4.48432	4.30351	3.69313	1.19805	1.50945	2.55047	4.65985	0.876278
1	AT1G34420	0.145051	0.28634	0.66482	0.629088	0.495012	0.22274	1.81439	0.8558	0.463762	0.148666	0.121401	0.047411	0.0797423	0.409516	0.291378	0.359922	0.0363403	0.0157387	0.05073	0.152953	0.888292
1	AT1G34430	53.1775	75.1976	152.331	197.433	249.614	267.858	500.337	53.5523	70.6743	33.4467	15.1313	3.22582	3.33925	3.15793	2.92404	3.40536	0.827692	2.75149	9.05688	26.9595	11.3618
1	AT1G34490	0.0130907	0	0.0231167	0	0	0.0384473	0	0.015421	0	0	0	0	0	0	0	0	0	0	0.0206303	0.0275593	0.126938
1	AT1G34500	0	0	0	0	0	0	0	0	0	0	0	0	0	0	0	0	0	0	0	0.042496	0.0300257
1	AT1G34520	0	0	0.0433877	0	0	0	0	0	0	0	0	0	0	0	0	0	0	0.097002	0.0414157	0.10376	0.0825573
1	AT1G34540	0	0	0	0	0	0.0117913	0	0.0212187	0.0256843	0	0	0	0	0	0	0	0.00634033	0.00641033	0	0.37023	0.0769597
1	AT1G34550	4.64816	6.08195	7.67164	7.05867	4.24785	4.13915	7.02756	3.38393	6.21321	4.35994	4.54693	4.41892	3.95766	6.62483	6.19185	5.88582	0.584141	0.519164	0.325949	1.69933	2.22211
1	AT1G34575	0.163202	0.030403	0.0143663	0	0	0.0119683	0.0607483	0	0	0	0	0	0	0	0	0	0.011876	0	0.00758833	0.0205877	0.0427733
1	AT1G34580	0.0802113	0.360561	0.322869	0.292113	0.263955	0.429639	0.0785293	0	1.1868	0.285027	0.131269	0.364872	3.09327	5.19154	4.52913	4.48102	1.00921	0.479844	0.0520757	0.109657	0.390198
1	AT1G34750	3.89967	10.9703	7.60698	5.83312	3.49184	1.76229	1.33701	0.187328	0.609059	0.527425	0.951357	1.20552	0.513148	0.52865	0.560526	0.509126	0.127721	0.583458	0.577247	2.68112	5.09466
1	AT1G35190	7.48408	11.4809	22.5482	32.4096	33.3053	33.5668	63.255	189.154	121.848	156.574	186.277	136.301	65.6102	60.5886	63.6783	57.479	32.9602	16.4013	3.67133	8.84477	10.417
1	AT1G35250	0.0403267	0.0297703	0	0	0	0.0275197	0	0	0.94186	0.529394	0.218067	0.041573	0	0	0.0398075	0	0	0	0.0348733	0.408044	1.23623
1	AT1G35290	0	0.254374	1.75219	5.55539	12.7915	4.63573	5.04204	1.86832	1.83662	0.905542	0.185486	0	0.0271907	0	0	0	0	0	0.717374	6.00281	4.0347
1	AT1G35420	0.066413	1.96353	8.90084	11.2576	13.5131	16.7555	15.9633	11.1199	15.7236	11.8136	10.7668	4.03554	1.23813	1.23076	1.02775	1.1221	0.458899	0.539643	1.5118	25.6026	19.4444
1	AT1G35530	0.813784	1.16571	2.22279	2.01988	0.714564	0.590077	1.22301	0.0646807	0.169889	0.0464797	0.125258	0.241281	0.280778	0.388175	0.297102	0.335508	0.079032	0.108593	0.0858903	0.300353	0.282911
1	AT1G35550	0.0465317	0.11264	0.020551	0.047431	0	0.094952	0.075709	0	0	0	0	0	0	0	0	0	0.078878	0	0	0.015953	0.0440143
1	AT1G35580	77.5631	109.538	93.0066	89.9038	54.9852	51.8132	32.2054	1.55563	8.87917	3.44126	3.0255	1.56951	1.05048	2.6362	2.34547	2.60528	0.880119	3.18591	13.4529	46.4258	23.0511
1	AT1G35620	22.2948	25.2586	27.6033	27.7864	20.8379	21.3528	31.4024	14.2594	19.2407	14.4459	15.4625	16.8346	25.1922	26.1446	23.1486	24.7156	7.01732	5.82502	5.28106	6.65606	3.2678
1	AT1G35670	10.8025	15.0103	19.2497	19.5002	12.5029	16.1127	19.6548	7.39197	9.244	5.84598	3.12986	2.21589	2.00489	3.37313	3.05622	2.81586	1.21867	3.24758	2.79305	11.3199	5.73439
1	AT1G35680	90.8297	162.033	302.087	449.135	500.604	597.493	391.171	24.9561	27.7685	13.6662	6.0222	2.48775	10.9869	27.7182	21.7856	26.618	9.83783	18.5554	51.8861	335.265	131.027
1	AT1G35710	0.505292	0.837642	1.64138	1.54029	0.932122	1.22133	1.36396	0.62599	1.15391	0.802492	0.893876	1.34223	2.50474	2.71285	2.46964	2.20005	0.47435	0.326472	0.102808	0.371123	1.09426
1	AT1G35860	0.021837	0	0	0	0	0	0	0	0	0	0	0	0	0	0	0	0	0	0	0	0
1	AT1G35910	0.0962357	0.0171637	0.030621	0.0100767	0.00953667	0.0136083	0	0.0119527	0.324012	0.670975	1.78487	2.9	0.112781	0	0	0	0	0	0.013896	0.441435	0.369659
1	AT1G36070	1.75613	3.08888	5.09431	5.50732	3.88838	3.8292	4.02905	5.58968	9.08417	7.71755	7.761	5.86393	7.77669	8.38166	8.29209	7.44753	1.28389	1.26604	0.882418	1.43568	1.37936
1	AT1G36160	4.00398	5.92971	8.83393	9.4071	6.46331	6.445	17.7038	7.61744	23.6779	17.5209	16.8068	13.9267	14.6847	17.5642	15.9224	14.5359	3.37264	6.20579	6.31255	30.6388	17.7697
1	AT1G36180	1.28181	1.12377	1.25664	1.23177	0.67493	0.417116	0.933695	0.565525	1.37611	1.13191	1.34324	0.833867	1.48186	1.2996	1.19364	1.10764	0.233125	0.252813	0.136261	0.513029	0.533282
1	AT1G36240	0.0438867	0.068384	0	0	0	0.061056	0	0	0	0	0	0.168983	0	0	0	0	0	0	0	0	0
1	AT1G36280	15.5173	20.5397	24.4564	24.7946	15.7839	12.9816	11.9401	2.60924	3.98114	2.7593	3.2159	2.52541	2.82545	2.02152	2.19328	2.16831	0.930877	4.40708	3.351	5.31939	1.8346
1	AT1G36310	40.3237	58.6382	62.7561	57.8582	36.929	36.9212	29.2849	12.5866	7.42282	6.89268	7.68758	7.9841	7.061	14.0994	11.0776	13.0258	4.50866	13.9072	8.23534	10.483	4.11822
1	AT1G36340	0	0	0.0993723	1.22351	1.51248	0.033028	0	0	0	0	0	0	0	0	0	0.024646	0	0	0	0	0
1	AT1G36370	4.75168	11.0434	9.41819	7.42272	6.28472	6.16095	8.89134	4.45126	16.3935	11.7234	32.0902	60.2976	24.7202	19.0003	19.8384	17.2088	9.44076	16.1724	6.95665	14.1206	10.5699
1	AT1G36390	16.8895	22.9574	30.0275	37.9802	32.7105	37.8951	26.6267	5.25638	5.90001	3.9144	4.72007	4.17627	4.24944	3.25554	3.16181	3.57776	0.90501	4.12905	5.55486	21.226	7.85025
1	AT1G36730	15.82	22.4096	27.1308	24.0734	13.4076	12.7113	21.7947	20.3956	21.1538	25.7089	31.9305	38.9469	45.3382	75.1402	66.6677	69.7576	22.7588	21.7652	6.86351	15.0075	13.7712
1	AT1G37130	0.621793	0.354964	0.293962	0.425713	0.134855	0.072858	0.373955	0.0349183	0.142744	0.152871	0.285367	0.256515	0.12967	1.07211	0.844783	0.921633	1.35677	23.8457	3.73105	22.3658	17.0777
1	AT1G37150	1.48276	1.97716	3.63529	4.60792	4.49024	4.65752	3.51027	3.06997	3.33735	2.82376	3.00145	4.3197	5.33693	9.05502	8.81859	9.58578	1.73889	1.85538	0.490334	0.780985	0.339432
1	AT1G41830	0.0921183	0	0.0326157	0.057549	0.363288	0.412038	1.15047	30.2607	17.0308	30.1731	39.1854	25.6695	7.84969	3.49072	3.95302	3.22033	1.01795	0.347226	4.48188	10.1927	7.14159
1	AT1G41880	1505.75	1557.42	1265.59	1348.78	1341.16	1194.43	587.193	221.469	177.901	144.31	124.533	123.282	169.229	147.348	117.165	133.866	56.7248	149.024	247.387	287.44	67.0888
1	AT1G42540	1.00329	1.90048	3.31506	3.3218	2.1269	2.13727	1.56174	0.257641	1.15939	1.099	3.28714	4.25068	3.83565	3.7781	3.88103	3.72637	0.978769	0.724144	0.26417	0.959695	1.12439
1	AT1G42970	2.53936	19.2068	77.5582	113.165	166.595	221.134	404.464	75.1812	104.572	49.5905	17.9771	2.23941	1.20325	1.62681	1.0059	1.20788	0.571787	0.955931	8.80121	229.069	243.366
1	AT1G43020	0.0247767	0.0114987	0	0	0.010618	0.0145057	0.0776823	0.0124513	0	0	0	0	0	0	0	0	0.0195307	0	0.012989	1.24725	1.47948
1	AT1G43080	0	0	0.00951467	0	0	0	0	0.0367683	0	0	0	0	0	0	0	0	0	0	0	0.021041	0.119322
1	AT1G43090	0	0	0	0	0	0	0	0	0	0	0	0	0	0	0	0	0	0	0	0.00342567	0.131269
1	AT1G43100	0	0	0	0	0	0	0	0.0340173	0	0	0	0	0	0	0	0	0	0	0	0.00342567	0.0384867
1	AT1G43130	12.638	18.538	20.967	19.5629	18.6476	18.6483	18.7782	14.7388	21.5479	16.0728	16.4423	16.8445	25.7319	32.5816	32.5518	31.3314	9.92718	4.563	2.10122	4.95126	4.06536
1	AT1G43170	1734.7	1982.03	1602.21	1424.2	1063.23	1030.93	817.627	201.435	280.565	238.3	173.234	125.787	163.534	245.726	184.109	215.228	69.9601	289.413	967.245	691.22	89.4986
1	AT1G43560	27.6914	35.504	54.5931	73.5101	70.2418	89.3859	27.3019	0.753147	2.32859	1.38373	2.05991	4.58686	4.66327	5.57779	6.90841	5.68119	1.29773	4.52276	5.81162	25.0512	12.9655
1	AT1G43620	3.36778	3.85259	6.33828	5.45069	3.54756	2.78688	3.71411	1.69806	3.83878	3.45652	5.25103	7.03056	9.66081	12.4763	12.3146	10.8508	4.11008	2.65842	1.9361	6.25425	3.72317
1	AT1G43650	0.0825007	0.128722	0.038348	0.0449083	0.0281463	0.0979397	0.095064	0.146477	0.149662	17.7261	44.25	27.0056	18.3345	14.2707	14.4962	13.1429	2.85007	1.53262	0.46643	0.698658	0.435002
1	AT1G43670	12.0825	23.4901	37.1035	43.8956	50.4225	66.8146	55.7206	3.41459	13.5655	4.68814	5.06476	17.6327	56.9677	153.321	142.416	138.777	54.8906	114.944	78.1832	70.0131	42.5966
1	AT1G43710	44.579	44.7716	49.0649	47.6039	36.268	31.8112	43.2459	15.9374	14.2725	14.6711	24.3464	20.289	25.3287	82.4193	71.7384	80.2037	19.708	48.7258	26.8134	31.1272	14.7645
1	AT1G43780	0.0179863	0.118402	0.536416	0.619238	0.438228	0.122724	0.0300933	0	0	0	0	0	0	0.0303567	0	0.0192333	0.0269107	0.754402	17.7891	4.49626	0.215551
1	AT1G43800	2.35452	10.6317	15.5558	33.3545	111.298	34.1073	275.328	184.474	58.8145	42.9299	7.897	1.15595	0.056424	0.075741	0.182136	0.145305	0.030593	0.642113	31.2758	34.9681	9.38488
1	AT1G43860	25.0079	30.2356	29.1658	28.9534	17.8707	17.712	20.1862	11.9831	8.98346	8.35498	8.96563	10.9945	12.8203	19.5307	18.6024	18.0726	5.37796	8.27465	5.05965	6.95133	4.33398
1	AT1G43890	115.741	116.343	130.366	113.411	89.7401	74.4331	76.3092	78.418	66.5923	67.2899	90.1007	93.8324	96.1026	159.135	166.368	151.792	44.3774	37.1812	13.2916	31.2455	21.0736
1	AT1G43900	25.237	30.7538	37.3123	34.1867	26.9783	23.883	21.2698	4.72206	8.18074	5.9217	6.29806	6.49908	9.25937	13.5705	15.0431	13.1955	2.89108	7.82476	4.59915	9.71421	6.74387
1	AT1G43910	0.134918	0.0570093	0.121793	0.116152	0.084949	0.0771277	0.138576	0.0845713	8.49175	9.68316	11.1698	3.89829	0.0591197	0.0802153	0.0860095	0.0567473	0.008119	0	0	0.494078	2.39251
1	AT1G44000	18.2454	32.0884	47.5397	52.3342	60.9336	71.057	65.2983	17.6519	25.8259	15.0038	5.39876	1.57755	0.699763	0.96491	0.676177	0.638446	0.206868	1.43923	1.71122	20.2705	20.7793
1	AT1G44090	0	0.0776563	0.04088	0	0	0	0	0	0	0	0	0	0	0.0126863	0	0	0.006073	0	0.00837333	0.0959363	0.03627
1	AT1G44160	0.810212	0.262939	0.007879	0	0.262469	0.0118343	0	0.0101657	0.15496	0.0976323	0.0246363	0.0375743	0.216592	0.109425	0.0655995	0.187057	0.0135197	0	0	0.752044	1.05618
1	AT1G44170	5.05138	7.65106	9.7647	8.74339	6.679	7.18089	16.3137	12.6117	43.2389	19.3693	17.565	13.3783	6.5365	7.43743	7.03356	6.5581	2.87624	8.56489	14.2136	35.6086	10.1474
1	AT1G44180	0.130715	0	0.026576	0	0	0	0	0.00937233	0.0363927	0	0.0356257	0	0	0	0	0	0	0.005954	0	0.01533	0.135925
1	AT1G44318	0.0214357	0	0.00946467	0	0	0	0.071906	0	0	0	0	0	0	0.0118633	0.0226945	0	0	0	0	0.127766	0.0644653
1	AT1G44350	0.444222	0.0900747	0.05573	0.0938863	0.218482	0.193366	0.262785	2.22717	5.50797	8.58574	16.7325	16.3024	14.7904	13.6462	14.3132	12.5744	2.94312	1.02081	0.586515	1.45993	2.40438
1	AT1G44446	1.28219	3.86347	11.5754	17.2445	17.4075	23.9176	44.8312	9.68536	26.0946	9.71392	5.358	4.71552	9.23283	26.6858	27.8639	26.4604	8.27922	1.75892	1.49442	22.8909	20.658
1	AT1G44542	0	0	0.0114483	0	0	0	0	0	0	0	0.020837	0	0	0	0	0	0.003546	0	0	0.00864533	0.051225
1	AT1G44790	5.03761	6.96471	12.6033	14.836	13.9478	14.2233	8.04574	1.20704	12.1952	9.91268	8.60377	4.06295	0.452793	0.455921	0.386302	0.205467	0.116936	0.842689	3.24582	20.7187	7.43491
1	AT1G44800	0.056475	0.00753733	0.111856	0.254877	0.939994	0.813259	0.160903	1.8955	68.1679	73.3167	58.3826	17.5318	0.231188	0.0467703	0.0555085	0.0463253	0.02648	0.388074	0.881803	3.78324	7.39853
1	AT1G44820	5.73416	9.10877	12.2868	10.2282	8.22679	7.73562	6.93237	8.1295	13.5459	12.71	14.7985	15.3706	17.1977	15.6631	16.9306	14.8439	3.97488	1.70352	0.589486	2.23773	2.73945
1	AT1G44835	46.2651	46.428	49.0337	43.9865	32.4533	31.8881	26.8171	8.17584	9.41602	6.91822	6.73457	4.45337	3.93693	4.3741	3.36031	4.28549	1.2018	7.94535	25.3049	22.9665	6.68373
1	AT1G44900	21.2991	34.6486	48.4201	42.6195	18.7079	17.0775	23.438	0.418728	1.24035	0.233116	0.039878	0.0201877	0.0471423	0.0727143	0.0411815	0.073857	0.0300813	0.708324	3.23585	10.3305	2.96209
1	AT1G44920	11.4093	20.1486	28.8624	32.3741	32.3125	38.3325	35.7964	12.3531	15.7381	12.8708	11.566	7.09037	6.86779	5.14199	4.676	4.85308	1.47874	1.73308	3.11208	18.6773	11.7862
1	AT1G44960	19.0263	19.232	21.4377	19.2995	16.3533	17.9952	20.9218	22.2665	13.5973	14.4319	18.3545	21.3048	23.8711	28.5854	26.1786	26.7445	8.10054	6.75584	3.21601	3.23784	1.52594
1	AT1G44980	0.0184883	0.0272537	0	0	0.0189567	0	0	0.0851107	0	0	0	0	0	0	0	0	0	0	0.015153	0	0
1	AT1G45000	93.5175	132.744	150.408	131.831	94.7255	89.4514	92.2154	33.0935	41.9035	31.8742	38.5712	45.7284	52.3994	59.0927	56.552	54.0683	17.8865	48.1019	44.9526	60.9075	21.6849
1	AT1G45110	4.81073	6.21718	8.84699	8.78996	8.1023	7.11096	4.52128	0.880847	0.767367	0.67998	0.802622	1.39632	3.53356	5.97687	4.9655	4.76061	1.09402	1.84517	2.01408	2.54571	0.375877
1	AT1G45130	11.9388	12.0289	12.8027	13.1597	14.3733	9.84083	9.61077	1.28687	3.80057	1.65079	0.500825	0.120174	0.0565047	0.0300443	0.0247165	0.0229533	0.00716667	0.0125083	0.907544	5.36199	3.64126
1	AT1G45145	0.182421	0.366052	2.45106	0.980767	1.65081	2.72093	0.315694	1.93016	15.2652	26.2971	54.3803	68.2878	70.6666	105.692	119.74	105.87	70.2023	27.122	4.37486	24.1859	40.4479
1	AT1G45150	4.12778	4.46073	5.87713	5.52389	3.20622	3.40961	5.38547	4.77973	11.6963	10.5928	12.0107	11.5555	11.19	14.6677	14.419	13.4105	3.79101	4.25328	1.51619	3.35188	2.43534
1	AT1G45160	3.68668	4.88095	7.68432	6.83653	3.61278	3.71396	6.57788	2.00687	7.55436	6.11131	7.36006	6.85378	6.54126	10.309	9.20916	8.40789	2.44656	3.35568	1.17808	6.00993	3.44353
1	AT1G45191	0	0	0	0	0	0	0	0	0.0250147	0	0	0	0	0	0	0	0	0.0102727	0	0.36989	0.845334
1	AT1G45201	0.030259	0	0	0.0104593	0	0.0136127	0	0.0662833	0.0931807	0.0528017	0.0366397	0.03011	0	0	0	0	0.00192967	0	0.145459	45.4055	46.3067
1	AT1G45231	1.98859	3.42224	3.45946	2.94431	1.69001	1.46423	1.34958	0.692733	3.3794	2.4298	3.10415	3.34244	5.69891	8.2163	7.8365	8.05645	2.20622	2.41909	0.87714	1.32108	1.22615
1	AT1G45332	9.80081	10.4493	12.7147	10.4514	5.54912	5.0887	5.80852	2.47716	3.52025	3.26329	5.13078	5.93121	10.8802	15.7058	13.6548	13.788	3.04122	8.26269	6.59559	8.2501	2.80686
1	AT1G47128	2.06541	0.791147	0.629586	0.488002	0.344761	1.01117	0.769402	0.703144	37.9875	43.1227	92.6613	49.8562	3.48529	1.65685	1.4689	1.20992	0.873965	0.805401	11.7441	156.399	80.6668
1	AT1G47240	3.3872	4.11008	5.1917	4.73055	3.00812	2.81774	3.18219	3.91551	7.27718	8.4071	11.6177	12.6843	11.6866	15.3732	14.543	14.1632	2.96683	2.41726	1.1271	2.35148	1.60837
1	AT1G47250	91.6988	102.744	101.541	90.6095	69.4158	59.889	54.5621	17.0901	16.4604	11.5482	12.4234	12.1517	8.2279	15.9305	13.5656	14.4456	4.65066	13.3602	10.8153	21.0443	6.41631
1	AT1G47260	159.743	162.074	146.856	123.396	93.0738	90.4366	70.2695	16.5305	21.7822	16.2075	19.271	18.6899	17.0467	27.0693	24.9403	25.086	8.41226	17.614	42.4535	99.3127	30.8873
1	AT1G47271	0.022416	0	0.01978	0	0	0	0	1.84283	0.674397	0.94457	3.14368	4.84955	0.0868653	0	0.0462825	0.092208	0	0	0.119865	0.472766	2.78264
1	AT1G47290	11.681	12.0032	17.3063	18.3108	16.7249	17.5118	22.9453	6.20879	7.72318	3.56475	1.08472	0.423879	0.448332	0.884604	0.73731	0.823196	0.185086	0.804011	3.15928	10.7493	4.44241
1	AT1G47330	1.61881	2.63895	4.93858	5.12114	4.08265	4.52849	7.69382	6.52404	10.7402	8.00466	7.65758	5.24854	12.0639	14.1969	14.4159	14.5187	2.97901	2.09539	0.589315	1.60478	1.51769
1	AT1G47380	2.95274	3.24357	5.03863	4.44857	2.77864	2.8561	3.777	1.25135	2.61213	1.3958	1.23099	1.51888	1.38292	3.35832	2.68174	2.65277	0.549222	1.14183	1.47376	5.9709	4.17309
1	AT1G47480	0.506332	0.164366	0.0652967	0.0490813	0.0139367	0.0309947	0	0.139099	0.0850357	0.239073	0.49291	0.0600607	0	0.0206427	0	0	0	0.0160987	0.054355	3.81372	4.02465
1	AT1G47490	36.4544	59.3154	71.269	71.1545	49.8716	42.8793	38.3621	8.08525	14.5393	11.7239	13.3358	16.3737	23.0368	32.4896	30.2467	31.9148	9.73726	30.2372	33.3715	35.6737	13.9941
1	AT1G47500	37.2849	42.0581	43.8049	41.1925	28.7924	24.9363	21.0754	6.74162	10.0943	9.34998	12.0062	17.8574	26.1233	31.9172	29.9787	29.6916	12.5295	40.7555	32.1296	25.0336	7.04955
1	AT1G47530	8.26702	27.673	52.2418	73.8662	66.4627	77.5368	107.827	32.4129	34.6563	25.5853	25.5152	42.5768	62.1042	106.888	95.8035	96.1661	20.4973	10.4161	9.13636	14.046	6.37174
1	AT1G47578	2.48221	3.26754	6.83708	6.97722	5.11416	5.38876	7.45884	3.35546	5.95664	2.93243	1.48673	0.224793	0.164511	0.10816	0.170019	0.124005	0.013699	0.117193	0.11665	0.498697	0.520574
1	AT1G47600	0.012471	0	0	0	0.00881233	0.0217347	0	0.0336967	0	0	0	0.0121897	0	0	0	0	0	0	0	2.40666	2.09552
1	AT1G47620	0.0228143	0	0.00589333	0.00792333	0	0.0214257	0	0	0	0	0	0	0	0	0	0.0228843	0.007398	0.00944467	0.887246	0.588875	0.220267
1	AT1G47710	18.9488	19.2134	23.9413	22.0282	18.1832	18.2546	25.5571	21.0304	25.7865	21.8482	30.3081	42.0128	40.7704	44.9315	47.2407	40.975	17.2356	12.7272	6.13474	15.8184	8.0799
1	AT1G47780	0	0	0.0678677	0	0	0	0	0	0	0	0	0	0	0	0	0	0	0	0	0	0
1	AT1G47786	0	0	0	0	0	0	0	0	0	0	0	0	0	0	0	0	0	0	0	0	0
1	AT1G47840	1.36447	1.58829	4.84408	9.30343	21.3938	27.2629	76.3181	20.331	38.2001	12.7267	1.15545	0	0.011609	0.0210843	0.0247415	0.0130343	0.00397733	0.188539	4.51173	12.445	2.673
1	AT1G47980	0	0	0.0202213	0	0	0	0.076897	1.55903	17.8709	55.0584	131.257	220.168	210.477	345.91	348.482	335.711	82.9216	15.2266	2.48677	0.655553	0.608624
1	AT1G47990	0.013799	0.903308	11.1658	21.0159	11.6318	8.83935	3.24353	0.0340253	0	0	0	0	0	0	0	0	0.0335727	0	0	0.152242	0.726152
1	AT1G48030	36.0684	44.5407	55.9883	48.4232	34.2349	34.3543	43.7144	20.9378	28.89	21.9737	26.7546	28.8018	30.282	32.0652	33.2129	31.6536	7.74993	14.5174	13.4739	67.0722	55.1517
1	AT1G48040	8.10226	8.71826	7.79275	8.48245	6.46355	5.49588	6.55246	5.14675	3.24268	2.65731	3.0988	2.49204	2.44267	2.8547	2.81208	2.78043	1.20527	3.32321	2.38284	5.16144	2.95972
1	AT1G48100	0.782922	1.09923	1.96339	3.12026	3.51409	3.69331	16.6649	2.50613	5.37821	1.06303	0.041398	0.115283	0.0314797	0.096291	0.129128	0.0991127	0.115257	0.067519	0.07288	0.352698	0.504055
1	AT1G48120	1.69286	2.90488	3.84637	4.10468	1.79208	2.35136	2.79486	1.29246	2.34966	2.45118	3.59717	4.2219	3.6055	3.64161	3.67	3.24446	1.3024	2.11694	0.972641	2.17946	1.52562
1	AT1G48130	0.136724	0	0	0.0147083	0.180959	1.03747	90.0929	2277.48	1639.63	1897.67	2755.2	4401.76	4771.29	3596.06	3648.73	3193.84	1902.1	354.808	59.5772	8.54649	4.34553
1	AT1G48160	57.156	49.7993	55.1801	57.1212	54.6247	55.529	53.7537	29.9023	32.2785	23.2366	19.5819	13.6342	16.0694	19.8328	20.2714	20.5972	5.19006	7.70756	5.02681	14.286	8.84659
1	AT1G48175	6.06161	10.2165	14.0572	14.8011	11.1916	9.47991	6.2686	3.78709	8.93996	6.78438	4.61402	3.65215	4.41219	6.66904	6.79435	7.25367	0.924489	1.0757	1.87702	4.78058	3.10057
1	AT1G48210	3.00041	3.36185	9.98893	14.4208	19.6162	23.2234	22.0206	9.59986	14.2831	11.2135	10.8291	9.81858	7.79633	11.4294	10.8984	10.4012	6.01344	8.26098	5.62275	18.4145	12.3304
1	AT1G48220	0	0.027059	0.00908	0.0338523	0	0.015347	0	0.0277663	0	0.0142637	0	0	0	0.943057	0.810215	0.847895	0.120512	0.0270597	0	0	0.0196423
1	AT1G48260	0	0.0172687	0.0695827	0.0917113	0.126807	0.124909	0.0567193	0.009486	0.718775	0.180342	0.167584	0.627243	0.0119143	0.0169907	0.0290505	0	0	0	0.0599857	3.11687	2.98535
1	AT1G48310	3.6558	7.25978	11.0828	9.41483	5.82117	5.03053	7.58939	1.65156	2.96818	2.56081	3.48112	4.81975	4.77283	6.46218	6.47923	6.03058	1.32655	1.18128	1.00065	1.91172	1.07097
1	AT1G48320	1.30339	1.64232	3.68259	7.09745	10.573	10.6228	22.0642	8.76683	33.3321	15.7188	20.7117	13.3107	1.21898	0.471124	0.717328	0.35543	0.207391	0.024267	0.786011	5.54943	4.80564
1	AT1G48350	111.014	182.229	254.756	399.851	519.147	567.06	337.822	36.2817	44.1147	24.6179	16.4499	9.0669	25.8196	35.8391	32.7505	34.9889	14.7681	25.899	96.3087	377.035	143.625
1	AT1G48360	2.18465	3.62336	6.34959	5.42672	2.86376	2.37986	2.69568	0.60698	2.03035	1.33076	1.48031	1.29939	1.7106	1.97507	1.80632	1.72835	0.316056	0.335084	0.30348	1.05032	1.29979
1	AT1G48370	4.0343	5.4418	7.58128	6.36831	3.79014	3.21178	4.56215	2.82533	3.50003	3.82048	4.46448	3.98779	3.42403	4.27509	3.52618	4.0942	1.12923	1.01014	0.510806	1.13929	0.976341
1	AT1G48420	16.9386	26.0827	34.5249	33.7607	32.4904	30.0072	45.2441	20.8952	36.8557	20.0052	12.5572	4.75841	12.1679	16.9463	17.4523	16.2023	4.67212	6.05082	4.60584	20.106	13.2945
1	AT1G48430	3.23637	6.92778	14.4884	15.3763	11.8759	12.01	17.7526	10.4109	31.2318	21.0808	12.5107	5.29027	13.9739	16.2696	14.1715	14.5634	2.33484	1.81929	0.787199	3.35332	4.90502
1	AT1G48470	22.0628	8.91671	8.15277	11.4163	20.3792	32.8829	135.939	275.846	312.142	250.747	235.796	178.593	147.505	132.796	142.679	122.935	46.8689	11.528	9.28446	2.88706	0.58575
1	AT1G48480	24.9555	9.83979	11.1927	11.0632	9.39979	12.0147	21.0753	1.22663	11.7117	3.46663	1.27205	1.31914	0.047774	0.0313133	0.008491	0.0526517	0.0604923	0.007015	0.130747	1.94133	2.8672
1	AT1G48490	1.59474	2.32239	4.33036	4.01596	2.4698	2.46034	3.94127	1.60478	4.71903	4.03693	5.34942	4.44608	6.02316	10.9307	10.6974	10.0525	3.43867	3.63366	1.46406	6.31004	4.98781
1	AT1G48520	7.84906	16.3846	25.5236	32.3074	22.075	23.7046	23.2975	5.51157	6.17191	4.85237	3.86844	3.0554	2.63694	4.95199	3.53596	4.41269	1.17231	2.09525	4.80033	26.1563	8.28216
1	AT1G48600	6.20634	2.87369	3.82796	4.05167	3.66343	3.19792	5.17655	3.27972	0.845016	0	0.469122	0.351071	0	0.65098	1.05426	0.693068	0.760745	2.07524	2.19229	37.8387	17.8494
1	AT1G48605	6.50718	7.65297	9.49541	7.60953	5.21615	4.62714	4.27047	0.572435	0.6218	0.448601	0.293724	0.346157	0.411338	1.43419	1.46408	1.63576	0.03335	0.152604	0.582037	1.00774	0.464722
1	AT1G48630	916.166	755.153	538.525	491.388	387.239	331.561	223.647	44.0591	17.9927	14.6284	8.8169	6.59828	6.69989	20.6094	13.3841	18.6241	4.17697	51.6577	140.195	112.146	19.9543
1	AT1G48650	5.55395	6.44524	10.4928	9.28807	4.25349	4.12188	4.75584	2.63923	5.4462	5.32788	6.14342	5.53853	6.84664	16.0855	14.1453	14.3679	3.05136	4.88764	2.49111	6.32248	2.98846
1	AT1G48660	0	0	0.00658	0	0.0233717	0.009891	0.0927957	2.77588	4.75127	5.43064	8.42507	9.19258	15.125	33.7163	29.5877	32.3426	11.7622	9.74848	6.70575	20.8017	3.72927
1	AT1G48670	0.0332107	0	0.00660933	0	0	0	0	0.010556	0.203104	0	0	0.013649	0.0122367	0	0	0	0.0388733	0	0.007622	0.369245	0.493032
1	AT1G48690	0	0	0.016543	0	0	0.027459	0	0.021164	1.13786	0.094469	0	0	0	0	0	0	0	0	0	0.682122	1.34072
1	AT1G48850	23.2422	29.5575	37.3519	35.2861	30.5296	30.5452	47.2297	17.8754	38.212	19.7902	18.1412	17.6095	18.5768	25.1056	22.9337	22.6705	6.2329	8.81138	8.37871	32.3013	17.4038
1	AT1G48860	30.0886	38.0147	44.833	42.5457	31.8119	30.3061	44.1916	10.2204	21.2929	12.4994	10.0909	9.17375	8.47349	11.0722	9.87672	10.8116	4.80783	10.3998	12.6087	26.6889	8.79247
1	AT1G48870	2.44754	10.3113	8.30659	1.72989	0.468337	0.306922	0.347664	0.231134	0.356671	0.143883	0.432001	0.543352	0.805194	0.934032	1.04291	0.946118	0.262583	0.30432	0.388623	0.878682	0.551318
1	AT1G48900	29.305	39.163	47.0914	43.2244	25.7003	26.4153	36.6825	16.4838	27.7589	19.8442	20.0628	15.8528	14.5384	25.5929	24.3683	24.2996	7.39111	15.4206	15.6367	24.385	9.57592
1	AT1G48910	0.010807	0	0.0611697	0.082166	0.0617243	0.047914	0.0617653	0.121684	11.0479	7.625	8.44342	1.94918	0	0	0	0.0127783	0	0	0.0175973	0.00722167	0.0560263
1	AT1G48920	543.625	596.136	602.648	556.86	315.405	291.096	259.178	77.9551	52.3739	67.2473	111.292	149.85	277.536	360.086	298.325	323.242	38.043	352.101	225.589	118.887	26.6878
1	AT1G48930	0.0560367	0.514116	2.73971	2.86814	4.13562	2.78559	0.631783	0.0639333	0.540379	0.0521543	0.0160197	0.00814433	0	0.113885	0.125433	0.0993703	0.0403173	0.007752	0.084882	5.04958	1.05033
1	AT1G48970	4.18553	4.43696	5.31559	5.21281	3.39271	3.21597	6.00542	4.8959	5.33228	5.52393	7.2869	6.67312	7.42976	12.0329	12.499	11.2994	2.46863	4.73298	2.59455	3.74764	2.11315
1	AT1G49040	6.87387	9.53851	13.2863	12.1272	6.56863	6.85074	12.4903	4.17727	9.58981	6.52553	4.9018	3.00202	2.10066	2.58826	2.2996	2.26788	0.756469	1.60109	2.48823	8.39502	4.30756
1	AT1G49100	0.0418597	0.00438333	0	0	0.00565367	0	0	0.00561367	0	0	0	0.00622367	0	0	0	0	0.001165	0	0.00318667	0.04931	0.0366777
1	AT1G49160	1.83093	1.722	2.75846	2.65746	1.59262	2.74956	2.01737	0.395163	4.83502	1.48633	1.5947	0.874321	0.396991	0.682206	0.647259	0.633691	0.158506	0.16439	0.0553503	0.14352	0.297852
1	AT1G49170	21.6889	26.0036	29.4244	27.7788	25.7509	22.7587	16.8094	7.51749	10.0718	6.34452	4.66401	7.06537	12.0138	18.9999	16.6406	16.7195	6.49152	5.50941	1.70199	3.05298	1.90858
1	AT1G49180	0.609088	1.65493	3.2297	3.96853	2.77751	2.40641	2.09459	1.08859	2.09535	1.83684	1.93565	2.05324	3.42147	4.11995	3.69445	3.62207	0.297381	0.437341	0.225449	0.725679	1.23019
1	AT1G49190	0.0280087	0.020765	0.056435	0.051363	0.0413983	0.0289083	0	0.0264113	0	0	0	0	0	0	0	0	0.00354733	0	0	0.00422067	0.0461177
1	AT1G49240	31.7972	34.7494	38.6617	34.8088	30.6044	26.8011	35.7226	15.2792	19.3503	13.4334	12.4387	8.97628	12.0076	28.6738	26.7098	27.473	9.89792	15.8489	18.6555	124.88	74.0662
1	AT1G49250	0.019377	0	0.048463	0.007032	0	0	0	0.0150317	0	0.00759533	0	0	0	0	0	0	0	0	0	0	0.00535767
1	AT1G49270	0.314985	0.314412	0.00535	0	0.176956	0.00804767	0	0.020759	0.028723	0.0480377	0.0267697	0.0443287	0.272333	0.093254	0.042586	0.143692	0	0.00434133	0	0.00409233	0.0141713
1	AT1G49300	25.8348	26.5622	32.1355	33.3643	33.2532	33.9738	35.325	36.4558	45.5849	37.9549	42.1076	35.0158	41.0015	41.9441	42.785	40.3605	16.6828	14.6998	10.3594	27.1145	21.1204
1	AT1G49350	3.91644	6.00569	6.91719	6.603	5.66734	5.31346	5.72843	3.59669	4.66503	3.11823	3.50884	3.81576	8.8183	12.5096	10.7901	11.1908	3.78946	3.05117	2.34764	3.40801	1.15323
1	AT1G49380	2.38627	4.0718	6.22471	6.54536	5.24604	6.11026	7.52514	4.49067	5.02069	4.8271	3.27678	1.97	0.836669	1.82033	1.37492	1.66196	0.484118	1.00969	2.43248	10.9339	5.20065
1	AT1G49390	0.607784	2.62929	4.20026	4.55816	6.99347	3.29984	1.89099	3.74861	3.71532	4.17462	6.20503	8.33296	15.3828	16.8116	19.6573	18.8845	5.45256	3.49434	0.628707	1.7645	1.22746
1	AT1G49400	101.347	83.4002	83.1047	77.6929	69.9537	59.4539	39.108	25.571	12.0301	11.9472	11.1564	11.5989	13.3886	15.3959	13.283	16.6739	4.10105	13.8683	9.62537	11.0639	4.44983
1	AT1G49430	20.4717	47.7532	53.9701	48.6011	31.4278	29.0127	29.7871	2.84538	91.3552	10.0402	7.27332	2.95907	0.0234897	0.0419083	0	0.0421007	0.006557	1.20103	9.04806	23.1172	11.4159
1	AT1G49520	1.97613	2.47481	3.18693	2.4638	1.67131	1.75668	1.78574	2.10821	3.27518	2.57694	3.43401	4.01082	4.62881	4.66172	5.61642	4.59776	0.467638	0.483075	0.176664	0.396635	0.938788
1	AT1G49530	0.414307	0.687988	0.711541	0.986444	0.348718	0.452557	0.24557	0.696254	2.05933	0.985586	1.23438	0.707443	2.23181	2.22546	1.76456	1.86982	0.272278	0.100974	0.0233023	0.143624	0.804316
1	AT1G49580	10.9827	17.0962	21.1931	19.0385	12.1064	11.3131	12.8122	2.22139	10.5778	3.99354	1.82081	0.37361	0.306685	0.232251	0.242994	0.240986	0.021277	0.209314	1.3104	5.22234	3.59718
1	AT1G49600	49.8339	70.7492	65.4189	66.7561	53.7844	57.1785	58.9377	15.2018	19.8106	15.3844	13.3989	8.47828	25.1983	69.7857	43.8692	59.1355	12.2278	48.8225	75.3091	84.2224	32.6689
1	AT1G49630	3.78908	6.98959	11.1663	11.5164	6.48838	6.32464	7.9665	1.57929	2.68556	1.6949	2.05792	1.60689	4.00787	4.21947	3.93465	3.58091	1.15707	0.941396	2.63243	8.35943	1.87759
1	AT1G49640	0.0461837	0.0795263	0.0290963	0.0451503	0.0744003	0.185744	0	0.0505	5.36677	4.0083	4.67044	1.81938	0.0345017	0.172577	0.223995	0.0829463	0.0570277	0	0.00807733	0.0851263	0.0754897
1	AT1G49650	2.33652	6.20158	10.4227	15.0401	12.7104	18.0637	11.3438	3.32955	5.80212	4.3772	4.73258	7.8607	21.3415	38.7268	38.1481	39.7259	10.9401	10.1695	7.77574	10.381	2.69055
1	AT1G49660	4.72489	4.91757	6.41832	5.99666	6.44585	8.4561	18.3971	23.2521	29.9825	13.5664	12.7558	8.39343	12.121	19.915	19.2751	18.6017	7.25391	2.09722	5.06816	39.5276	19.1599
1	AT1G49670	0.738675	1.53682	2.60787	3.87508	4.59516	7.6158	20.5191	15.2417	36.8014	26.324	24.9198	17.0654	15.2897	15.7992	14.9458	14.8976	4.70695	10.2622	30.2928	42.1768	10.782
1	AT1G49710	4.33661	5.39339	6.62478	6.41094	4.77889	4.63704	6.62036	4.57959	8.14967	6.03989	6.77836	5.49043	5.81935	5.16835	4.81671	4.9624	1.13473	0.904135	0.746316	1.79892	1.64925
1	AT1G49730	2.04839	8.4452	21.2688	25.8795	19.0372	19.9678	28.5701	21.078	37.3119	30.3733	16.2607	2.24194	0.161329	0.127402	0.154792	0.118974	0.0245743	0.195838	0.363296	1.66343	3.5418
1	AT1G49740	6.6493	9.38701	13.8876	13.8029	10.3347	10.0278	19.7706	19.017	27.3696	33.7549	42.6868	18.0307	7.29123	6.637	5.53142	6.01012	1.5913	2.01123	0.496564	1.895	2.12734
1	AT1G49760	86.4915	96.8057	98.5582	92.599	67.5401	64.7105	77.6096	31.2704	24.4698	23.5893	20.086	15.6138	13.2481	28.5546	20.8037	24.96	8.36312	39.7752	56.0684	64.8491	16.4303
1	AT1G49810	0.0103377	0	0	0	0.0246423	0	0.0693173	0	0	0	0	0	0	0	0	0	0	0	0	0	0.0233547
1	AT1G49820	15.8008	18.4013	25.305	25.23	22.2635	23.3924	30.6921	14.4069	16.7536	11.0401	9.22429	4.15057	6.44436	12.5972	11.0096	12.8691	3.08226	8.70289	5.12622	11.157	5.82078
1	AT1G49860	0.095456	0.128483	0.247941	0.111475	0.0599327	0.117617	0.0455	0	0.711514	0.227333	0.267024	0.157559	0.15453	0.0559193	0.0236135	0.0124403	0	0	0.0214047	0	0.0121113
1	AT1G49960	0.0420333	0.065328	0.113079	0.0542637	0.0330843	0.0207113	0.0629237	0.1502	40.4847	10.0074	15.5973	7.97349	0.107645	0.310272	0.314364	0.203949	0.0257543	0.0160427	0.0102237	0.008989	0.353518
1	AT1G49970	18.3486	41.0856	64.2693	72.6241	58.3706	68.6106	85.155	26.5776	48.5373	37.8516	49.0575	56.0231	91.4179	84.2812	82.1526	79.3997	29.5326	33.8382	16.2911	57.4865	35.5395
1	AT1G49980	5.8396	5.6383	8.93548	7.90285	7.18256	5.90523	5.86587	1.00266	2.55921	1.81864	2.54553	3.65946	6.15412	8.57925	8.13195	7.38947	1.83508	1.45024	0.712891	2.22271	1.79473
1	AT1G50000	8.97189	10.5621	13.5135	12.6037	9.50837	9.15601	5.77588	2.01487	3.01331	1.98293	2.87628	3.78329	7.20743	10.9535	10.5117	10.3906	2.6546	3.75561	4.11206	5.14199	0.773876
1	AT1G50050	0	0	0	0.0204573	0	0	0	0	0	0	0.0373713	0	0	0	0.0805385	0	0	0	0	0	0
1	AT1G50060	0.022707	0	0.0182153	0	0	0.0298783	0	0.0556263	0	0	0	0	0	0	0	0	0	0	0.0604427	4.75068	2.39037
1	AT1G50090	0.0238823	0	0	0	0.01229	0	0.0323537	0	0	0	0	0	0	0	0	0	0	0	0	0.039097	0.08003
1	AT1G50110	73.014	96.6407	116.507	102.074	81.3389	78.137	109.18	54.363	70.4322	46.184	12.0762	2.32929	1.66511	2.12042	1.76723	1.97655	0.779703	1.38267	5.4909	8.4695	2.50085
1	AT1G50140	3.37859	5.18226	7.78707	7.0097	3.90008	3.66321	5.87675	3.3166	8.83573	7.23902	8.51058	8.3861	10.1161	13.3595	12.6646	11.704	1.82501	1.78592	1.04546	4.74638	3.1067
1	AT1G50170	3.75673	7.34197	13.0177	13.2863	12.2878	14.1463	15.0951	6.60316	10.7241	8.70852	11.5841	11.2347	16.5527	18.2436	18.2552	18.4484	5.48847	3.50054	2.14502	9.06663	5.1202
1	AT1G50180	0.027787	0.111717	0.170477	0.157003	0.0526917	0.0806023	0.251096	0.050327	0.047851	0.0329893	0.0519613	0.0355583	0.093815	1.28687	1.35662	1.2117	0.0698117	0.026818	0	0.0658713	0.452832
1	AT1G50200	34.3952	53.288	72.9077	68.4926	35.7804	36.385	43.9744	12.3599	28.9696	21.3586	20.9731	16.3545	26.9924	44.4873	40.2266	39.2523	9.11554	20.9642	22.5098	44.0698	24.0382
1	AT1G50240	4.32042	7.75435	11.828	11.0053	5.17653	5.12537	7.52884	0.0961293	0.621169	0.278916	0.275961	0.315731	0.221965	0.452261	0.395357	0.357018	0.137769	0.0638427	0.22521	2.96742	0.929536
1	AT1G50250	1.86845	4.52349	9.42368	8.68386	7.22858	8.15865	17.6351	11.5135	19.6728	17.4136	18.9315	15.6563	8.70077	9.69455	8.63887	8.60007	2.29507	1.94819	1.75638	16.1239	16.9187
1	AT1G50310	0.182347	0.115352	0.298491	0.198923	0.111953	0.115014	0.198569	0.150582	0.124487	0.0310723	0.0472257	0.0508713	0.0498037	0.167533	0.134146	0.09498	0.0167513	0.0109127	0	0.00526067	0.130636
1	AT1G50320	11.9913	20.8489	33.6281	42.1047	48.0628	61.9777	62.8726	62.8077	46.1972	28.2371	23.5229	20.625	16.3134	17.3834	15.0985	16.1843	7.48844	10.7953	5.50115	40.3356	34.6894
1	AT1G50370	68.0199	90.2334	96.5389	89.3749	74.2485	66.0065	68.3217	25.2202	23.8715	18.5301	16.9079	13.622	12.6982	17.6858	16.0112	17.4732	5.63041	20.9528	14.6437	28.3828	12.1822
1	AT1G50380	12.0796	18.8499	26.1085	25.755	15.8895	16.9685	25.3804	19.6996	19.4693	22.6718	31.1659	36.9524	35.4153	57.5605	53.302	49.9618	11.6294	16.9997	9.78017	13.4065	4.38572
1	AT1G50390	0.137662	0.098901	0	0.0351333	0.068718	0	0	0	0.168522	0	0.090628	0.173655	0	0.06031	0.090869	0.0603457	0	0	0	0.124449	0
1	AT1G50410	2.83113	4.06703	7.19384	6.42504	3.65602	4.33598	7.07329	4.64873	9.35293	8.17013	7.88572	6.605	5.83456	7.96873	7.12803	7.15815	1.75595	1.75166	0.796892	2.46742	2.54579
1	AT1G50420	4.24794	11.8706	19.2612	18.997	9.42703	7.93714	11.4583	9.74799	7.76336	5.56602	6.37961	5.55354	6.94559	33.8898	32.1182	33.8197	10.5621	9.37189	1.55633	5.1713	3.84791
1	AT1G50430	37.1089	60.9918	91.5352	110.262	130.73	133.557	186.138	56.3743	60.3969	33.3672	14.6841	2.80007	1.32218	1.52086	1.29447	1.61624	0.246291	0.200929	1.72987	10.2009	6.70758
1	AT1G50450	2.7028	8.5383	11.7842	12.3258	8.91143	12.2975	10.8707	5.14388	9.03712	7.13535	7.61632	8.28505	11.0325	17.0875	14.9868	15.2313	2.48679	2.97933	2.168	11.8798	5.94838
1	AT1G50460	4.50581	4.93882	8.5837	8.82006	5.27291	4.33763	5.49376	3.37673	5.77258	5.29475	6.57579	8.4187	10.7189	19.4807	19.5241	18.1685	2.5771	1.93741	0.555435	1.35818	2.429
1	AT1G50480	10.0782	11.3402	17.3116	21.7318	18.9853	25.5829	26.8293	4.22492	12.9015	8.04518	8.0659	4.76288	12.976	28.168	23.2948	26.3251	9.8486	36.2006	31.2646	67.3674	30.5756
1	AT1G50490	243.403	276.269	250.943	225.169	178.92	150.481	134.782	2.71382	4.56484	1.40367	1.09981	0.84947	1.52987	3.30291	3.29331	3.42873	0.64441	2.31687	3.6547	31.7671	7.71976
1	AT1G50510	15.5027	17.9252	22.3601	20.854	15.7901	15.6163	15.877	6.26891	10.0324	9.24277	9.76351	10.8233	15.8399	21.0904	21.0102	19.6067	5.62715	9.01086	6.44614	8.98433	4.52801
1	AT1G50520	0.307391	0.462849	0.793707	0.573727	0.450716	0.341501	0.320256	0.316531	1.67732	1.48908	1.75513	2.3602	4.36081	12.8396	12.4097	12.146	0.688741	0.0707543	0.0236837	0.707603	0.764415
1	AT1G50560	0.180494	0.393625	0.496609	0.469971	0.173713	0.138862	0.422703	0.152234	0.061628	0.0996853	0.0666277	0.0577473	0.134057	0.539821	0.394163	0.511816	0.0332117	0.0164983	0.0505983	0.361506	0.838738
1	AT1G50575	11.7006	15.954	18.9154	22.0498	21.4026	20.9179	22.0329	5.10096	4.03399	2.83297	1.58718	0.55544	0.384737	0.258676	0.387501	0.445539	0.078369	1.4861	3.66879	14.2796	4.61461
1	AT1G50590	0	0	0.023113	0.0287997	0.0147303	0	0.053692	0.0668427	7.64298	4.12701	6.04808	3.58781	0.166487	0.0168657	0.057676	0	0	0	0.0892413	0.747796	1.96035
1	AT1G50600	2.27805	5.81806	13.5689	17.8274	12.2947	14.4175	25.6027	20.8039	22.7617	19.8545	19.5504	16.2251	26.623	59.26	58.9322	56.3679	24.254	17.2774	4.82814	11.3942	14.3491
1	AT1G50610	0.204713	0.109309	0	0	0.0786217	0	0	0.012482	0	0.0286073	0.0161357	0.0305423	0.10211	0.0261647	0.021281	0.0718467	0	0.0123113	0.007837	0.0101383	0.092012
1	AT1G50700	1.9983	2.98448	4.06711	3.72202	1.94896	1.65227	2.36335	0.697694	2.51955	1.52929	1.41548	0.943962	1.72782	1.584	1.7279	1.61033	0.412727	0.489343	0.248684	0.803044	0.980012
1	AT1G50740	12.6127	12.9502	18.2037	20.8206	24.1995	23.5847	55.1885	36.5042	22.1835	15.4741	14.1935	7.334	7.54166	7.02446	7.25605	6.90648	3.35035	1.17522	1.66166	6.93311	34.0168
1	AT1G50840	3.33367	5.23098	9.08818	9.26053	4.46616	4.87573	5.85574	2.39996	4.81474	4.34124	5.42113	5.92528	11.4435	14.1576	13.571	12.8167	3.13275	4.80226	1.69663	5.61315	3.75677
1	AT1G50920	124.677	157.752	164.466	157.96	77.7172	79.5141	82.8892	31.5844	23.9816	24.9005	29.9425	34.9662	62.0436	112.223	91.6384	102.899	21.9084	70.1833	34.3895	28.5558	8.14273
1	AT1G50940	8.34834	11.9464	16.2423	15.4979	13.2059	11.482	15.5763	9.56354	12.1196	8.29086	6.04733	1.94057	1.41087	2.59466	1.62841	2.4421	0.627984	1.27849	1.74769	4.94139	3.46506
1	AT1G50960	0	0	0	0	0	0	0	0	0.0211483	0	0	0	0	0	0	0	0	0	0	0.0345087	0.104458
1	AT1G50990	0.0582583	0.0314243	0	0	0.00873533	0.0115713	0	0.019676	0.0125073	0.0318043	0	0	0	0.00904167	0	0.0143543	0	0	0.0252053	0.00518867	0.0215383
1	AT1G51110	0.441398	1.94503	5.79406	7.79874	9.38997	16.2807	22.6585	12.8421	17.8868	10.6788	5.87544	1.95309	0.856709	1.02295	0.670958	0.862197	0.120584	0.115667	0.213865	8.41459	9.77764
1	AT1G51150	0	0	0	0	0	0	0	0.0985543	0	0	0	0	0.039635	0	0	0	0	0	0	0	0.05366
1	AT1G51170	4.91668	5.1642	6.23908	6.03972	5.43339	4.76191	11.5342	38.1708	23.105	20.8371	15.9143	8.42913	2.36973	4.80219	4.32434	3.87201	0.939976	3.31963	2.51531	8.80367	5.59302
1	AT1G51260	0.0607893	0.130842	0	0	0.0430157	0	0	0.024995	0	0.011969	0	0	0.0296553	0	0	0.008358	0	0	0	0.118598	0.0506877
1	AT1G51300	0	0	0	0	0	0	0	0	0	0	0	0	0	0	0	0	0	0	0	0	0
1	AT1G51310	5.93615	9.39931	11.4013	10.9524	8.21073	7.3313	6.48628	2.37147	3.53449	3.89385	4.88622	9.55409	18.2395	20.7212	21.0061	19.5363	3.52493	3.12594	1.69253	5.4644	1.14505
1	AT1G51330	0.100506	0.0485783	0	0	0	0	0	0	0.208049	0	0	0	0	0	0	0	0	0	0	0.017973	0
1	AT1G51340	9.55965	5.71437	4.07936	1.76863	0.604089	0.279902	0.0922837	0.085096	4.91332	1.33127	0.994363	0.375578	0.452339	0.325642	0.41109	0.307458	0.060597	0.0663757	0.00479733	0.457606	0.855851
1	AT1G51380	10.0647	6.85449	5.64856	3.97678	1.67058	1.59231	0.442625	0.137078	0.130802	0.114365	0.236945	1.18037	3.42993	5.99898	5.59792	6.20093	1.54864	5.23282	2.69742	1.38246	0.270791
1	AT1G51390	12.2633	12.6249	14.0707	12.7843	10.6367	9.96154	12.0415	6.48503	9.28588	6.89733	6.19119	7.03859	8.43789	7.49907	7.4636	7.45431	1.61995	2.97017	2.75533	4.73673	4.12721
1	AT1G51410	0.109587	0.414167	0.0969903	0.0564587	0.0765953	0	0	0	0	0.0188353	0	0	0.0667563	0	0	0.084951	0	0	0	0	0.0100803
1	AT1G51420	0.34644	0.506573	0.289685	0.119713	0.0284847	0.0258007	0.0963	0.0247613	0	0	0	0	0	0	0	0	0.007524	0	0.044928	1.35287	1.38201
1	AT1G51440	0.0574973	0	0.005821	0.023202	0.0155657	0.010581	0	0.008203	2.10642	1.22885	0.3362	0.0338927	0	0	0	0.0224633	0.00182467	0	0	0.0175263	0.24162
1	AT1G51460	0.298025	2.29753	0.533071	0.249099	0.175431	0.334084	0.783134	0.102948	0.757725	0.225232	0.131448	0.0181233	0.0397593	0.868148	0.727342	0.769991	0.0135927	0	0.0117523	0.030572	0.100895
1	AT1G51470	0.047271	0	0	0	0.00772933	0	0	0	0	0	0	0	0	0	0	0	0	0	0.0110143	2.09235	1.77763
1	AT1G51480	0.066698	0.012388	0.0673423	0.004876	0.00921167	0.0185847	0	0	0	0.00632333	0	0	0	0	0	0	0.00420967	0	0	0.0459757	0.05076
1	AT1G51490	0.169069	0.051105	0	0	0.0289527	0	0	0	0.015437	0	0	0	0.0539563	0	0.0144035	0.015176	0	0	0	0	0
1	AT1G51500	4.50055	6.99956	2.66427	1.74297	2.4501	2.02732	3.51259	5.2297	22.394	15.7564	14.0107	4.82833	0.853028	2.39462	1.61109	2.06475	0.663902	1.83114	1.51783	8.27341	13.296
1	AT1G51510	275.415	316.643	301.556	276.954	204.276	180.365	124.056	39.2767	27.5647	23.06	31.7747	43.082	54.5005	82.0461	85.0162	79.4119	36.0345	51.6379	39.9459	69.0982	28.0908
1	AT1G51540	4.69696	5.50712	8.27295	7.29178	5.88324	6.44484	9.35691	7.03806	10.4489	8.11305	7.10649	4.87195	3.96274	2.3427	2.73878	2.52903	0.988583	1.15538	0.75826	2.96	1.82699
1	AT1G51550	2.21836	2.15654	3.44331	3.34417	2.8042	2.66411	3.4206	1.12705	2.26451	1.64403	1.84925	1.4206	2.32891	4.21068	4.40859	4.50628	0.96301	1.45268	0.565776	1.86995	1.98406
1	AT1G51560	7.35386	14.4952	22.0899	22.6018	15.2644	15.9021	14.1082	5.18615	8.05339	6.58311	7.71817	7.19956	8.46537	10.9498	10.1334	10.0063	2.82358	3.85215	3.07082	8.42033	6.02237
1	AT1G51590	5.88131	8.96549	9.58389	9.37604	6.77887	6.80653	8.45806	3.83913	7.34109	6.33835	7.59921	7.58399	9.52625	11.2354	10.9619	10.6249	3.01066	2.09548	1.41021	3.94408	2.91333
1	AT1G51610	7.16119	13.0631	17.8742	17.0644	11.9738	13.192	19.3524	11.6997	10.9149	9.69662	9.06553	5.82077	4.68345	5.69347	5.91664	5.34699	1.37468	1.75567	1.39305	4.95446	3.40847
1	AT1G51620	0.0387027	0.12827	0.252933	0.086435	0.0466133	0.0572103	0.0361643	0.239509	0.0170033	0.0442197	0.0616117	0.0184957	0.0498213	1.05211	0.896558	0.809947	0.0405557	0.0513893	0.188485	0.291142	0.695901
1	AT1G51660	17.7706	20.1203	23.5063	24.1799	20.6234	17.1347	30.9887	7.32959	4.13629	2.7145	3.06687	2.57669	2.32498	4.06664	3.52667	3.97281	1.45235	5.1463	3.77401	6.62208	8.78508
1	AT1G51680	0.062574	0.0380183	1.33378	3.83107	6.18343	13.1209	85.4521	42.6464	89.9324	36.7016	18.5002	7.82071	4.20975	3.74937	3.93686	3.46504	1.04315	0.836916	2.84796	67.6829	59.5626
1	AT1G51720	3.86543	5.36883	8.67657	9.12259	5.3716	5.00832	7.18845	2.77838	10.4428	8.15042	9.18893	8.61764	9.92353	16.9367	16.9296	14.9219	3.61845	3.12711	1.27678	4.82518	4.32667
1	AT1G51760	7.89254	9.01444	11.4942	10.5478	6.72176	7.22051	6.55595	5.30085	15.0532	18.02	23.3741	14.7599	8.28411	16.2897	13.5062	14.7353	2.83052	3.28616	0.919866	4.69865	4.56803
1	AT1G51780	0.034852	0	0	0.00885133	0	0	0.0314877	0.0199443	0	0.0124207	0	0	0	0	0.0172025	0	0.00869433	0	0	0.0170357	0.0400903
1	AT1G51790	0	0	0	0	0.00439233	0	0.0158367	0.0199973	0	0	0	0	0	0	0	0	0	0	0.00284433	0.168852	0.23985
1	AT1G51800	0.00437433	0.012162	0.0351133	0.0274927	0.0365387	0.0676513	0	0.005194	0	0	0	0	0	0	0	0	0.002146	0.009749	0.0580767	0.910407	1.59968
1	AT1G51805	0.0256387	0	0.0208133	0.0134237	0.0200117	0.013231	0.129074	0.0109507	0.0125307	0.005123	0.00527433	0.0197253	0	0	0	0	0	0	0.0221277	1.1328	6.68885
1	AT1G51810	0	0	0.00801733	0	0	0.00646733	0	0.0112317	0	0	0	0	0	0	0	0	0.00800333	0	0.003188	0	0.0495323
1	AT1G51820	0.0146673	0.013268	0	0.00516533	0	0	0	0	0.0199183	0	0	0	0	0	0	0	0	0	0.008479	0.0550277	0.190567
1	AT1G51830	0.0305537	0.005665	0.0205103	0.00642233	0.00631067	0.00900033	0	0	0	0	0	0	0	0	0	0	0	0	0.00883933	0.165352	1.00061
1	AT1G51850	1.81562	3.02546	1.00719	0.267017	0.066813	0.079124	0.0248993	0.005512	0	0	0	0	0.00659233	0	0	0	0.00228533	0	0.065322	0.482071	0.889546
1	AT1G51860	0.711262	0.256362	0.0695187	0.0146537	0.020466	0.013908	0	0	0.00657633	0	0	0	0	0	0	0	0	0	0.013431	0.591571	0.232806
1	AT1G51870	0.0155893	0	0	0	0	0	0	0.00574867	0	0	0	0	0	0	0	0	0.00353833	0	0	0.109397	0.11633
1	AT1G51880	0	0	0	0	0.00570633	0.0128737	0	0.00618367	0	0	0	0	0	0	0	0	0	0	0	0.19096	0.133163
1	AT1G51890	0.004796	0	0	0	0	0	0	0.00569267	0	0	0	0	0	0	0	0	0.00454967	0	0.0133007	0.0924907	0.528867
1	AT1G51910	0.00959233	0	0.004237	0	0	0.006556	0.015953	0.00569267	0	0.00668233	0	0	0	0	0	0	0.012849	0	0	0.00921967	0.0526587
1	AT1G51940	7.33347	9.97005	14.0337	14.0425	8.32085	8.78145	15.1094	9.66897	5.51772	4.07859	2.971	1.2035	1.79522	1.98578	1.62037	1.95074	0.315002	0.767808	0.611599	2.69456	3.69359
1	AT1G51980	85.1769	98.631	94.2538	77.1278	54.017	53.3079	56.4334	20.3112	28.2274	24.3296	30.3508	33.7076	30.4941	51.4946	48.171	49.4508	20.4806	43.0602	57.0966	88.252	26.4022
1	AT1G51990	0	0	0	0	0	0	0	0.0142463	0	0	0	0	0	0	0	0	0	0	0	0.00871867	0.040786
1	AT1G52160	7.39632	9.21753	9.32102	8.34593	4.56404	4.3565	4.33495	1.50223	1.01419	1.31236	2.10031	2.47625	3.10526	4.19553	3.95153	3.92002	0.940043	3.74989	2.1016	2.73769	0.87965
1	AT1G52180	0	0	0	0	0.0418373	0	0	0	0	0	0	0	0	0	0	0	0	0	0	0	0
1	AT1G52190	0.0389563	0.00598867	0.325465	0.654952	0.637458	1.12498	2.20091	0.756532	0.576726	0.107899	0	0.009221	0	0	0	0	0.0120057	0.007049	0.0478623	2.3657	7.82276
1	AT1G52191	0	0	0	0	0	0	0	0	0	0	0	0	0	0	0	0	0	0	0	0	0
1	AT1G52220	5.33981	14.5694	46.9518	84.4294	161.577	201.989	165.749	21.5126	29.1104	6.18986	0.553028	0.15951	0.10778	0.590348	0.631386	0.498093	0.513665	1.15376	14.5114	141.404	124.025
1	AT1G52260	4.10171	6.63316	10.4128	9.94236	5.50022	5.07453	5.91405	1.39508	3.69895	3.06701	2.57466	1.27367	2.28054	3.57685	3.57424	3.16508	0.46387	0.143542	0.169721	0.816009	0.702239
1	AT1G52280	26.5484	23.1834	26.4972	25.1186	22.7221	20.381	19.5202	5.41323	5.52087	3.3479	2.5409	1.55901	0.542015	0.560047	0.347851	0.589544	0.273817	0.379453	2.13387	15.3383	12.1186
1	AT1G52290	10.2089	7.93375	3.24489	1.91436	1.25884	0.808727	1.13885	0.210866	0.134662	0.119619	0.091182	0.011833	0	0	0	0	0.0103247	0.00505867	0.0611143	0.269581	1.46303
1	AT1G52300	3125.87	2508.3	2076.88	2121.18	2166.65	1816.77	877.984	252.862	175.211	138.877	124.193	108.312	162.572	196.841	169.767	179.727	74.561	195.389	352.095	363.15	72.6636
1	AT1G52310	19.6435	27.9431	29.3085	26.2344	18.6667	16.9401	23.6995	13.621	17.0858	15.6838	12.9544	6.75677	4.1041	4.68482	4.5249	4.80034	0.926456	1.46197	0.610781	1.80995	2.04987
1	AT1G52340	22.2988	37.0752	42.9856	36.4547	40.0593	34.2663	42.2161	28.2013	21.0816	13.1936	6.96805	2.29169	1.96668	1.35134	1.21569	1.39562	0.840966	1.77071	1.49649	7.35494	4.47287
1	AT1G52360	17.776	18.4688	22.8392	22.674	13.4749	14.1878	24.5106	8.91127	21.6169	15.4974	14.2834	13.1117	17.3647	30.8397	28.5673	27.1254	8.75066	10.9834	12.6474	32.2449	15.622
1	AT1G52370	19.8012	18.3977	23.5921	23.6772	17.7272	17.7417	17.9341	11.5892	13.9802	11.237	10.7548	8.72062	9.133	14.2856	12.5945	13.1851	4.15874	5.67028	3.7172	7.16462	3.20098
1	AT1G52400	0.268685	0.177889	0.0353053	0	0.0694547	0.331535	1.81261	0.097991	0.0785953	0.00955033	0.01039	0	0	0.00691433	0.070935	0.0895443	0	0	0	0.297688	0.410838
1	AT1G52420	3.07392	6.95474	9.19025	9.89578	6.63564	7.80478	15.1164	8.86757	12.7965	8.8247	4.87166	2.33914	2.96305	5.66324	5.02431	5.30463	1.17905	1.49896	0.568203	3.33553	3.82553
1	AT1G52500	14.2832	18.4778	25.0492	24.0599	13.5688	11.5193	14.1666	4.86298	10.3548	6.94291	6.19557	5.45987	6.9594	7.65939	7.56528	7.23223	0.964733	2.33653	1.90718	2.07152	0.958329
1	AT1G52510	2.08316	6.05004	12.5127	16.4649	17.9382	21.3741	29.7167	22.794	48.58	40.3436	41.3704	25.5654	16.8272	10.5438	11.442	9.02647	3.83323	2.36571	2.94894	11.5906	16.3182
1	AT1G52540	6.76459	9.26894	12.5896	10.8377	7.00045	7.47175	8.36102	5.41633	7.00709	5.2225	4.94836	2.80213	1.95304	2.78123	2.63631	2.4598	1.26052	1.68863	1.213	5.68519	6.61832
1	AT1G52560	4.49805	0.734273	0.534907	1.31422	4.74845	4.60248	9.73589	4.61854	3.79882	1.27399	2.18108	56.6233	730.94	197.094	228.919	223.78	90.4725	89.7829	1.28486	0.697213	0.821413
1	AT1G52570	0.156832	0.30394	0.439561	0.415473	0.258592	0.237592	0.367302	0.424734	2.6375	1.13593	0.839938	0.237519	0.453477	0.500287	0.368415	0.588657	0.082691	0.0193967	0.0296343	0.120183	0.423628
1	AT1G52580	0.802069	0.652569	0.0799297	0.120451	0.416984	0.0747447	0.113876	0.0922083	0.59196	0.348059	0.199193	0.086519	0.210334	0.127342	0.089695	0.233838	0	0	0	0.008635	0.187079
1	AT1G52590	5.58422	6.1754	7.06975	6.73195	9.27947	9.85303	10.671	16.2027	11.9696	9.39286	6.93572	3.31643	5.76987	7.65353	5.80699	6.29666	3.15624	2.7391	1.25029	5.65222	6.0651
1	AT1G52600	101.874	109.238	94.9307	81.8724	91.285	85.6605	80.8931	54.5541	52.4965	37.7275	34.7559	24.3446	21.635	20.8098	19.6539	19.8741	9.2094	12.6519	20.8566	24.5473	10.3188
1	AT1G52670	63.6467	85.8312	119.525	153.521	218.666	281.964	436.821	183.239	122.787	72.6138	22.932	2.28031	1.97454	3.71033	2.51919	2.67142	0.762413	1.34999	9.67222	33.6562	10.2993
1	AT1G52695	0.0567303	0	0.060439	0.435643	1.24533	0.153909	0	0.0881937	5.1411	6.42991	4.7912	0.694407	0.0234833	0	0	0.046288	0	0	0	0	0
1	AT1G52700	0	0	0	0	0	0.170892	0.040465	0.120523	0.102337	0.041114	0.082707	0.074908	0	0	0	0	0	0	0	0.348065	0.34511
1	AT1G52730	22.4392	31.8517	34.7833	33.4245	23.2861	25.148	26.8015	11.7622	18.5123	14.3863	13.2284	11.5417	10.027	14.2974	12.1667	13.3417	5.24432	5.23528	5.80356	14.9755	8.75352
1	AT1G52750	0	0.00827033	0.134637	0.234011	0.165184	0.154208	0.169269	0.0191133	0.294682	0.0582097	0	0.009262	0	0.0519703	0.0280235	0.0226863	0.012291	0	0.008012	1.97617	2.72176
1	AT1G52760	14.5972	16.3141	33.9406	44.9684	38.4995	38.4298	95.7234	107.459	162.475	78.8733	36.8837	13.3868	6.11202	9.55479	8.12068	8.37269	2.33237	3.52947	4.76853	61.5424	34.5848
1	AT1G52790	0.0744823	0.013308	0.0126533	0.04687	0	0.0189517	0.038966	0.104133	0.151696	0.147478	0.205995	0.0485627	0.0238467	0.0168657	0	0.110672	0.0693793	0	0	0.0593913	0.289631
1	AT1G52800	0	0	0	0.029606	0	0	0.07683	0	0.0231567	0	0	0	0	0	0	0	0	0	0	0.437114	0.177927
1	AT1G52820	0.241583	0.366769	0.409762	0.468279	0.455598	0.245989	0.366471	0.793809	1.53872	1.93949	2.22854	1.65602	3.00179	2.1089	2.01721	2.31202	0.121048	0	0	0.15451	0.274592
1	AT1G52920	0.198696	0.292844	0.457552	0.327954	0.115033	0.107441	0.0595893	0.553769	0.246184	0.883043	5.57024	22.6526	48.0663	35.0347	38.3068	34.0851	6.92256	0.877462	0.14832	0.105593	0.0977757
1	AT1G52940	0.0109187	0	0.030491	0	0.024254	0.0293767	0	0.0410727	0	0	0.018221	0.01908	0	0	0	0.0121327	0.00290667	0	0	0	0.00950667
1	AT1G52980	57.6022	52.2995	56.2448	53.3909	29.9318	31.5713	37.7274	16.2599	23.4075	19.4496	19.1942	20.6207	40.1652	69.8465	56.1649	62.1948	17.7019	46.9526	20.9307	26.846	10.064
1	AT1G52990	0.0141827	0	0	0	0.01373	0	0	0.0343527	0	0	0	0.052387	0.117439	0.0166463	0.0820065	0.046288	0.00788567	0.0201817	0.0335767	0.208946	0.072374
1	AT1G53000	30.9836	27.5069	30.1305	29.6769	24.9319	26.5323	30.3772	38.7438	23.7035	43.0093	37.6179	16.4138	35.9119	43.1408	39.7622	41.0777	8.76475	7.12146	5.48848	14.1504	9.0755
1	AT1G53040	1.15832	4.69064	11.0971	10.545	8.12321	9.69587	19.2015	8.10684	12.2267	7.9712	4.83979	1.46344	0.582742	0.259415	0.241597	0.170146	0.035302	0.067747	0.389063	2.8839	2.33458
1	AT1G53050	5.82327	9.82008	15.5609	15.1667	9.51151	9.15228	19.2108	10.0244	19.6044	16.5786	16.0877	8.61983	5.12101	7.45225	6.75559	7.02424	1.80026	2.42512	1.39317	6.77118	5.86575
1	AT1G53060	0.500252	0.062751	0.158802	0.236676	0.399812	0.231323	0.506874	0.0725747	0.205831	0.116516	0.0672527	0.0769963	0	0.106302	0.118472	0.153175	0	0	0.079493	5.6525	4.85786
1	AT1G53070	27.1753	41.5441	58.9553	64.312	98.3269	78.7631	90.9474	10.3471	7.16682	3.86003	0.845746	0.023711	0.0615123	0.126756	0	0.0987803	0.0439423	0.138867	4.81149	11.0641	1.84902
1	AT1G53100	0.0819803	0.00823867	0.041117	0.0567917	0.0381593	0.103462	0.0613277	0.056385	21.8541	17.6671	21.1887	10.1473	1.28248	0.071904	0.0774955	0.065024	0.034624	0	0	0.0576647	0.0968927
1	AT1G53120	7.84465	10.8489	14.8639	14.4848	11.9715	11.805	8.76509	4.73274	8.70237	7.25091	8.26546	7.84575	11.1198	15.4248	14.3163	13.4609	3.23875	3.85184	1.94474	6.63383	3.47304
1	AT1G53165	3.15408	3.72078	5.01355	4.77756	3.00544	2.799	4.34268	2.3762	7.43384	5.84169	6.10118	3.76595	3.88866	9.08454	8.0316	8.24071	1.44891	1.71795	1.22273	4.59205	4.33186
1	AT1G53240	512.652	642.806	533.966	458.742	435.853	434.248	463.894	95.0482	62.3988	40.7923	26.7438	14.6253	19.4614	36.0342	26.7346	32.2058	14.1652	60.6185	196.668	257.122	44.5182
1	AT1G53270	0.143894	0.199215	0.448709	0.377837	0.207647	0.175966	0.603162	0.394916	24.2088	7.95312	8.67744	3.9504	0.106648	0.251477	0.249431	0.272387	0.0287983	0.02714	0.0262153	0.136401	0.4795
1	AT1G53280	22.6134	31.4495	39.0361	40.7197	40.1328	44.1969	72.8509	43.406	62.4527	30.5567	13.8506	4.90567	14.3252	20.2032	16.8627	19.1065	8.04845	8.31491	7.80065	18.424	10.1223
1	AT1G53290	14.0085	14.6644	15.3918	14.6948	11.2665	10.9909	12.1871	3.61269	4.37388	2.51531	1.55413	0.817317	0.405174	0.384323	0.282867	0.337365	0.0423593	0.0278647	0.771438	2.76304	1.54165
1	AT1G53310	27.2057	32.861	40.8071	32.8177	23.0941	21.6872	35.4522	9.29719	21.2985	16.7455	18.3565	14.0166	14.3057	21.5521	18.2401	18.9606	7.79123	14.9106	26.7208	72.4366	24.6081
1	AT1G53345	6.87837	6.21397	4.94573	4.86487	3.47512	3.08569	3.15358	0.752216	1.46772	1.19469	0.647834	0.201518	0.610877	0.839986	0.416951	0.827242	0.187618	1.74252	1.23414	1.45961	1.0316
1	AT1G53350	0.264668	0.461313	0.788986	0.80238	0.516169	0.717507	1.14198	0.349732	0.851106	0.338372	0.186975	0.100517	0.230658	0.403269	0.311451	0.374415	0.0142863	0.0170193	0.0476747	0.599798	1.34029
1	AT1G53390	0.768445	1.09192	2.99771	2.82392	2.37818	1.8204	3.50467	0.950099	1.80844	1.39839	0.814586	0.248894	0.337831	0.610219	0.518999	0.450347	0.0947917	0.069163	0.191347	1.07898	1.45382
1	AT1G53420	2.47313	0.564556	0.317181	0.180858	0.0901243	0.0240487	0.0602577	0.0482373	0.0671927	0.0910977	0.0241213	0	0.00618533	0.135254	0.137001	0.162365	0.0186267	0	0.00623633	0.00292067	0.00952867
1	AT1G53430	4.73015	2.04623	1.43769	1.22721	0.750235	0.984403	2.3012	0.214471	0.416854	0.306936	0.105116	0.0337587	0.00520633	0.0201217	0.0071015	0.015031	0.018628	0.0289863	0.158891	1.58665	5.35952
1	AT1G53440	0.223764	0.890314	1.50623	1.70354	0.827668	1.1767	2.16137	1.19748	3.35464	2.17302	1.43969	0.542051	0.399045	0.462207	0.391217	0.367238	0.034744	0.0262507	0.02428	0.614641	3.7451
1	AT1G53470	1.01323	2.84667	1.99488	1.3554	1.15397	0.544817	1.79212	0.149446	0.092421	0.129245	0.0882123	0.0251123	0	0.0246923	0.0072435	0.00381633	0	0.0166677	0.199136	1.38945	0.734292
1	AT1G53500	6.14082	7.01229	6.69682	6.25542	6.64733	6.55762	17.7178	7.46068	14.3318	7.86697	7.30016	2.82307	1.9327	2.92554	2.35703	2.22959	0.57402	1.56929	4.36666	22.1505	15.1588
1	AT1G53510	8.91486	15.876	17.3531	18.4323	12.102	13.4467	21.2733	15.9343	27.0091	21.9412	17.8402	9.98516	8.38178	8.47857	7.38725	7.6058	1.55959	1.97751	1.85711	5.831	6.23614
1	AT1G53520	31.3434	61.3912	118.851	167.387	259.194	260.179	402.219	78.3647	105.581	30.5717	4.17548	0.335291	0.201818	0.0885903	0.0783815	0.0760817	0.0396357	0.072543	1.87219	18.4308	12.5915
1	AT1G53530	21.8606	22.1842	17.6972	15.5564	15.6833	14.1882	8.99605	7.17876	3.90514	2.37705	3.24775	2.98272	4.4142	6.33847	6.62182	6.13645	2.1394	3.37916	4.16192	4.04444	2.17795
1	AT1G53540	18.3292	1.47632	0.69021	0.444185	1.03716	0.595671	0.199055	0.055184	0.267424	0.240482	1.27248	56.9749	613.314	185.938	226.369	210.811	26.7926	93.3911	2.34701	0.901811	1.7302
1	AT1G53570	2.26787	3.0678	3.93476	3.51772	1.99383	2.1284	3.97236	6.28648	13.1139	12.2169	12.7996	11.3005	10.3598	10.7364	10.7434	9.68838	3.00825	3.47659	1.55566	7.18139	7.23182
1	AT1G53580	7.26578	10.1288	17.3349	19.7327	22.1384	22.7283	24.004	20.033	49.5517	28.936	31.373	18.5859	2.71575	1.99235	1.73751	1.24096	0.61987	10.5478	18.9719	30.7322	16.6257
1	AT1G53670	4.51923	7.27159	11.0083	13.8509	16.8159	23.2548	33.4531	29.0266	31.1506	25.6845	32.6284	43.3907	41.4564	41.0544	49.8122	42.29	16.2348	5.96292	1.74262	19.6999	25.982
1	AT1G53680	0.285638	0.785495	1.24517	1.23974	0.903959	1.17056	1.27665	1.01366	2.11848	1.93447	2.24153	3.35006	4.01061	9.06832	10.5238	10.1329	0.34666	0.018148	0.302903	3.72341	2.08217
1	AT1G53700	2.44932	6.05478	6.99763	7.5191	6.23731	4.62922	4.10765	0.918907	1.1357	0.406516	0.230047	0.0669697	0.025346	0	0	0.00900467	0.008701	0	0.106338	0.44825	0.711099
1	AT1G53720	12.9517	15.2176	17.3591	15.7709	7.8978	6.25872	11.4816	4.84667	7.4531	5.05211	5.42056	6.275	9.22525	17.5119	15.3482	16.6618	1.78082	4.21816	1.91043	3.01169	1.42579
1	AT1G53730	2.26221	4.0547	7.43064	7.75818	5.74195	7.14516	10.374	6.69741	9.52117	9.10983	9.8454	4.96501	6.10839	5.24283	5.71972	5.28758	0.967466	1.00105	0.784069	4.29887	5.02458
1	AT1G53750	120.141	139.897	145.388	117.763	75.2304	78.2859	89.1012	70.1587	86.3561	93.9552	139.796	178.355	119.159	136.47	127.934	122.062	46.1041	74.8146	45.7973	91.8501	37.1824
1	AT1G53780	1.71646	3.90894	9.05907	9.43485	4.73394	4.31743	4.65236	4.29594	22.6875	20.8064	30.2981	41.7109	106.511	130.797	115.739	119.042	6.41959	0.939276	0.201869	1.0799	3.5486
1	AT1G53830	0.0196463	0	0	0	0	0	0	0.188845	0.0974533	0.57306	0.851855	0.78246	1.66216	2.57285	3.13179	2.41456	0.664496	0.172354	0.0656947	1.442	0.997263
1	AT1G53840	1.32384	6.11812	11.5284	11.3959	7.96554	11.0325	34.0093	8.20191	11.2705	5.88192	3.52882	0.773248	0.591841	0.860591	1.07278	1.0465	0.303969	0.405942	0.787237	5.06822	17.6204
1	AT1G53850	171.471	204.506	185.805	135.266	104.613	89.1124	80.2184	38.4686	37.4869	29.7924	35.0899	38.5915	25.9875	34.961	32.8085	30.2399	16.8301	46.4703	38.7344	58.2717	27.349
1	AT1G53880	11.5805	13.3659	12.0369	9.75926	7.20848	6.47952	5.886	3.46131	5.35509	1.57656	2.61806	1.89988	4.32012	2.4057	2.46055	0.528648	1.10991	3.60708	2.15213	3.85018	2.11539
1	AT1G53900	11.6218	13.4114	12.1115	9.73586	7.21666	6.33464	5.95977	2.80154	0.901767	2.94516	1.42779	2.47707	0	1.74428	1.99038	3.21829	0.594189	2.99658	2.1789	3.85312	1.58408
1	AT1G53920	0.0775963	0.0361477	0.767747	3.17049	3.91806	3.68688	6.45116	0.251486	0.274691	0.0724283	0.0334323	0	0	0.0196117	0	0.0125147	0.0144877	0.015318	0.530846	4.6617	3.60526
1	AT1G53930	165.909	4.69298	0.374632	0	0	0	0.10615	0	0	0	0	0	0	0	0	0	0	0	0	0	0
1	AT1G53940	0.0681433	0.0106887	0.00877367	0	0	0.014609	0.037138	0.03393	0	0	0	0	0	0	0.0371275	0.0194813	0.0152193	0	0.0150483	0.0527407	0.241106
1	AT1G53950	174.831	26.9369	8.4895	1.57137	0.661248	0.700044	0	0	0.0401343	0	0	0	0	0.143296	0.15319	0.028743	0.0262593	0	0.446468	0.748995	0.25777
1	AT1G53990	0	0	0	0	0	0	0	0	0	0	0	0	0.0189177	0.0211503	0	0	0	0	0.0459823	0	0.339887
1	AT1G54000	0.425619	0	0	0.087773	0.5655	0.63766	2.8927	1.71699	0.365055	0.394077	0.122742	0	0.077814	1.01928	0.558788	0.825819	0.312954	0.660513	23.3595	34.0167	5.84182
1	AT1G54010	0.113536	0.306902	3.08512	7.95975	17.8045	36.8435	60.5212	21.5464	10.1657	3.83936	1.84885	0.564337	0.896126	2.8799	1.88455	2.3007	0.803425	1.99678	77.1717	271.786	49.1848
1	AT1G54030	33.0743	42.4955	55.6687	53.0446	50.4554	55.7806	72.9698	32.2683	25.4106	25.1364	32.7236	29.6305	29.8551	32.8475	29.9467	29.102	5.52902	5.58908	14.6502	33.7512	10.6306
1	AT1G54040	0.0403617	0	0	0	0	0	0	0	0.0154453	0	0	0	0	0	0	0	0.00797267	0.0135853	0	0.125677	0.974675
1	AT1G54050	116.402	34.0632	32.6257	33.7791	39.0521	20.9782	12.5042	8.10242	5.23396	2.30948	15.5739	150.829	400.343	213.275	237.423	228.571	82.8502	131.989	2.64605	3.96587	16.1031
1	AT1G54080	66.6137	86.7644	98.5278	99.7682	71.3992	77.7835	111.917	49.4302	54.8655	42.0424	41.2418	30.8115	40.0932	62.4309	52.5422	57.6896	11.267	26.7141	12.6498	35.869	23.1136
1	AT1G54100	25.7006	38.4171	59.9548	72.7373	85.6805	82.6406	225.648	223.801	216.842	200.755	202.331	149.97	141.96	205.912	207.648	196.297	68.212	63.9807	24.6098	46.2329	28.2131
1	AT1G54115	5.47242	9.77962	13.5212	12.105	9.92962	8.83558	13.2884	7.1392	9.58253	8.2812	10.2074	8.15833	7.4537	9.16541	9.51095	9.43993	2.26821	0.881754	0.557815	1.50658	1.4356
1	AT1G54130	5.71862	8.68318	13.5676	13.4438	11.5011	11.6197	19.5212	15.6501	23.5809	19.6112	25.7624	24.6819	45.283	53.0537	63.2811	51.3011	30.9175	4.72462	2.11078	16.4188	17.5842
1	AT1G54220	6.22892	10.2427	13.197	11.8794	7.63654	7.54481	10.4001	3.96893	6.11156	4.09002	2.79771	1.37393	0.775805	1.62282	1.22846	1.63294	0.460707	1.05735	2.34388	6.41954	2.18236
1	AT1G54270	173.182	184.268	182.973	168.186	115.466	107.031	106.617	42.8202	32.2727	27.2854	36.7699	37.6903	27.4957	51.6376	44.6762	47.8745	17.5949	79.0698	80.988	80.6203	26.1625
1	AT1G54280	0.171212	0.093629	0.137128	0.0828467	0.0336223	0.0296053	0.0774517	0.110326	1.32426	0.851733	1.0152	0.65349	0.246709	0.156777	0.175654	0.159653	0.019785	0	0.00610067	0.016193	0.09952
1	AT1G54290	11.8718	10.602	16.1676	13.6178	12.677	13.4805	11.4278	29.8375	24.9976	29.4595	39.8677	38.4862	28.41	48.7586	55.488	46.4047	15.878	8.61076	1.59977	6.08389	5.5986
1	AT1G54310	5.42206	10.7986	14.6709	15.7078	10.082	9.47998	7.71963	1.3171	2.92773	1.92003	2.28332	3.3738	10.4795	13.6266	11.6869	11.7953	2.28847	3.1125	1.80474	4.88286	1.16531
1	AT1G54340	7.65089	7.31108	10.6256	9.93703	6.28202	6.98572	6.34634	5.49138	14.4088	9.74058	12.4731	12.3287	16.8439	22.6366	23.6614	21.9224	5.33186	6.41219	3.61945	12.3558	7.23412
1	AT1G54350	2.91343	5.44119	12.7055	14.4418	8.87738	9.63146	12.9616	4.49361	10.3645	6.9798	5.71742	4.14785	7.22381	8.58928	7.50845	7.08768	1.76661	0.930679	0.888361	6.91968	7.06429
1	AT1G54370	7.76838	12.3967	19.6892	19.2154	14.3509	11.5489	12.5062	6.93499	13.473	10.8152	10.1447	8.76078	11.8982	16.6506	13.3908	14.8725	1.95139	0.913051	0.533521	1.96747	3.36581
1	AT1G54440	5.93426	9.7517	14.496	13.1164	7.71903	7.75417	9.10876	5.73814	9.29518	7.26294	6.86176	4.88737	4.88125	5.89674	6.24514	5.90804	0.932564	0.954889	0.509039	2.2814	2.35666
1	AT1G54500	10.5177	33.8344	62.8761	91.2217	103.408	138.838	101.886	17.3226	27.1887	9.80592	3.34564	2.41401	6.68559	7.52491	8.06784	6.95413	3.11669	3.33499	7.27665	41.5254	30.9075
1	AT1G54510	4.00936	6.30045	10.5824	10.8682	6.18577	5.92159	9.53716	3.66242	9.61519	7.20445	6.01388	3.62479	4.29131	4.44652	3.61522	3.69137	0.798683	1.40421	1.13592	2.33107	2.71277
1	AT1G54520	6.05681	6.6113	11.8637	12.8724	11.2464	14.3257	17.2325	7.43943	16.0589	13.1961	19.4172	24.9246	30.4421	36.919	39.6764	35.5083	8.56126	3.75723	2.21864	10.4091	8.6906
1	AT1G54570	1.76122	3.67075	6.92786	6.82973	4.6825	4.47355	5.05653	3.4407	9.93895	10.1505	17.1695	14.4445	8.15926	5.6222	5.63637	5.25675	2.03902	2.57516	2.67304	10.5494	3.74788
1	AT1G54580	609.409	615.472	719.768	905.516	1598.8	1750.61	1984.71	748.686	367.729	217.487	89.2893	14.0101	2.25607	5.82486	3.18125	4.90255	2.12805	5.4297	39.0267	70.3331	33.4272
1	AT1G54610	16.5325	26.715	31.9627	31.038	17.3444	16.9715	22.496	10.9639	17.3615	13.6019	14.5315	11.9391	9.96156	14.917	14.8815	14.3685	3.24735	2.68072	1.33033	6.30487	5.03018
1	AT1G54630	538.326	547.185	593.123	701.186	976.704	1019.04	1140.57	605.29	277.304	225.275	156.409	43.08	15.386	18.6495	14.6151	16.8252	5.04987	20.5514	40.1598	80.053	51.9691
1	AT1G54650	10.6044	13.1944	14.5412	13.6956	11.2468	8.55525	6.06244	3.21009	4.55877	3.69021	2.60774	1.74733	2.08722	1.93804	2.08575	1.82308	0.761113	2.12391	2.26214	3.7221	1.99197
1	AT1G54680	1.3026	2.09518	4.00784	4.80407	3.65508	4.48379	2.25736	2.11562	3.36168	3.43439	5.28366	3.27689	3.61604	3.53259	2.80728	3.7228	0.767283	1.56444	0.484116	1.65686	1.88413
1	AT1G54730	0.325853	0	1.37064	2.70611	5.29306	7.01197	18.9997	19.337	22.0867	20.2444	10.9912	4.4797	8.47545	11.0101	10.7624	11.0114	4.49993	6.54843	3.32677	5.79623	7.08297
1	AT1G54780	5.58088	26.8729	63.3594	98.5625	129.949	201.298	218.381	17.3465	40.1909	6.44565	0.444903	0.240376	0.568971	0.787936	0.567523	0.589548	0.329949	0.728551	3.19485	51.6392	45.9339
1	AT1G54820	0.214111	0.296575	0.561809	0.9612	0.548972	1.06331	1.34551	0.009972	0	0	0	0	0	0	0	0	0	0	0.0370133	1.83354	4.30165
1	AT1G54870	0.243559	0.00975633	0.008499	0.0220637	0.010201	0.116228	0.0786373	618.624	29.2382	465.428	2443.81	5856.68	9194.5	8695.93	8974.23	8304.11	6078.7	1827.09	109.162	17.4956	7.13144
1	AT1G54940	0.0230213	0.104277	0.0129913	0	0.015374	0.0101873	0.049318	0.00875433	0.02238	0.028454	0.052713	0.0232923	0.0114377	0	0	0	0.00196	0	0	0.328655	0.184131
1	AT1G54960	3.78444	4.93168	6.62068	5.67081	2.92783	3.28082	3.98628	0.198478	0.90217	0.612622	1.08915	2.32757	0.5546	0.536236	0.560925	0.397601	0.094907	0.063601	0.165455	1.73348	0.693038
1	AT1G54990	30.7296	37.0339	39.3591	37.3183	27.1199	24.7534	29.2471	7.70611	7.84799	6.05286	9.35533	10.0478	11.4974	13.9936	11.9319	11.7862	3.92582	2.13641	1.55386	4.32169	3.27746
1	AT1G55020	4.47413	4.96188	4.96301	4.56197	2.22233	1.50558	2.23703	1.80243	8.31878	6.74347	12.6576	11.683	11.1552	12.9589	13.5252	11.7955	4.93007	6.74813	7.24407	156.199	23.3037
1	AT1G55060	0.018813	0.0185293	0	0	0	0	0	0	0	0	0	0	0	0	0	0	0	0	0.03437	0	0.0192683
1	AT1G55090	4.45398	9.0196	11.7248	10.9941	6.47989	6.72475	8.29929	7.10754	13.5097	14.031	19.3116	24.9975	27.9111	38.0974	37.0844	33.7297	10.2012	9.32263	5.87877	12.8669	5.43564
1	AT1G55120	0.12224	0.0705493	0.190262	0.567571	0.81707	1.0582	2.70558	2.90045	4.5884	2.37583	1.23489	0.294023	0.0393963	0.0179607	0	0.00699833	0.00993333	0.00867767	0.0996273	0.611225	1.27163
1	AT1G55140	17.6749	21.3204	36.5774	46.1285	51.9745	52.0292	42.6848	7.06245	9.04742	6.48921	5.58489	4.0671	3.98705	8.42089	7.32342	7.43082	2.51343	3.96622	6.50663	27.3712	10.1655
1	AT1G55150	14.5532	20.7793	26.0817	22.329	13.2609	13.1057	13.0447	5.56375	7.92758	7.24982	6.98023	6.39493	7.41417	10.0411	9.73834	8.9452	3.15479	8.83234	6.30198	9.46879	4.29037
1	AT1G55180	0.720912	0.858336	1.82085	1.66679	1.02709	1.04206	1.50397	1.64627	1.90705	1.63991	2.39349	3.54245	4.25791	5.97958	5.81211	5.55973	0.376284	0.258039	0.0812013	0.675952	0.867215
1	AT1G55200	2.73533	18.9726	33.092	18.0628	7.79584	7.78592	6.9111	0.129191	0.511635	0.049088	0.031181	0	0	0.034927	0.0111575	0.0150953	0	0.0993857	1.02903	3.04169	2.61379
1	AT1G55290	0.0629643	0.0880777	0.211073	0.097786	0.0212813	0.0282113	0.069258	0.087913	0.031586	0.0129133	0.059546	0.0357513	0.0159327	0.207309	0.146163	0.305228	0.0586373	0	0.0232357	1.45865	0.241492
1	AT1G55310	56.0584	59.8445	65.173	64.6219	50.3874	41.5716	32.7622	19.0932	37.2698	31.689	34.9868	40.9548	75.2539	82.8513	79.4556	77.689	14.8885	72.1012	19.3203	16.9147	12.6686
1	AT1G55320	1.12733	2.77335	5.43005	4.94196	4.10546	5.28045	21.4019	7.14423	16.6479	7.44594	3.01115	1.05453	1.04269	3.22262	3.4029	3.06762	0.625973	0.205372	0.250336	3.30299	2.73239
1	AT1G55350	3.47268	4.47966	8.10467	8.13854	5.59417	5.49515	10.9058	2.70661	9.83581	7.11628	5.3798	2.2898	2.13589	3.05984	2.41235	2.53977	0.476596	0.785231	0.526298	1.56652	2.43035
1	AT1G55360	17.4774	42.2216	61.517	75.4774	68.8449	92.2807	261.569	250.742	268.961	117.429	22.1575	1.2309	0.304014	0.541516	0.210924	0.449424	0.21271	0.962993	4.23138	13.53	18.2778
1	AT1G55450	0	0	0.0282953	0.148557	0.443831	0.16738	0.537199	0.101862	0.085105	0.0834683	0.231356	0.656021	0.0334097	0.896064	0.596605	0.824627	0.495394	1.35709	6.31257	11.0275	71.6353
1	AT1G55490	39.5425	53.7666	91.8449	124.907	86.4317	112.989	85.2594	2.24253	5.4528	3.03305	3.3934	4.76004	18.9007	34.589	23.8589	29.2434	6.14037	23.3204	61.512	303.653	52.4857
1	AT1G55510	2.61473	5.17074	12.4573	16.0767	13.578	14.1512	16.3915	9.94875	12.8781	9.58502	7.80061	7.58771	10.3666	12.4981	12.6633	11.6977	3.78066	2.70081	2.26357	5.23038	4.53784
1	AT1G55520	22.1113	31.6179	43.1468	40.9669	33.5472	29.771	25.7611	20.716	17.0782	15.1374	14.34	13.8834	14.3733	22.5146	22.5182	22.3699	11.1113	8.35587	4.37734	14.6831	10.0789
1	AT1G55560	6.52868	2.82424	0	0.020823	1.63628	0	0	0.060345	0.309088	0.51675	0.300497	0.4412	3.17793	0.957194	0.995931	2.4155	0.029206	0	0.006042	0.020796	0.0734963
1	AT1G55570	2.70515	2.48184	0.0107637	0.0128067	1.25826	0.00897367	0.0227313	0.048725	0.0347647	0.0563353	0.0727247	0.105262	0.645187	0.153682	0.128593	0.313048	0.013262	0	0.008811	0.011324	0.115426
1	AT1G55580	0.0368	0.010911	0.947401	2.95156	1.87675	2.21288	1.3059	0.485379	0.284262	0.080478	0.177144	0.0444613	0.054469	0.023162	0.0232655	0.036919	0.0128147	0.105214	0.0432217	0.301377	0.272536
1	AT1G55610	0.934032	0.365131	0.693781	1.03815	0.60848	0.275466	0.364948	0.123184	0.155993	0.16594	0.279306	0.127727	0.119162	0.0835937	0.0617675	0.061779	0.0444933	0.102418	0.0196547	0.098998	0.307678
1	AT1G55620	2.75472	4.1316	6.21675	5.9401	3.90579	4.08583	6.38348	5.15423	7.17929	6.02136	5.03657	3.29512	3.22831	5.35047	4.97742	5.01511	1.85983	1.23936	0.867888	3.45791	2.80013
1	AT1G55720	0	0.0132907	0.00728033	0.009379	0.00871667	0	0	0	0	0	0	0.0153287	0	0	0.0185135	0	0.0224347	0	0	0	0.037901
1	AT1G55730	1.93771	2.67257	3.24279	2.94461	2.59897	2.04937	3.12224	6.36914	6.43863	7.57246	11.4831	11.3442	5.10907	7.09454	7.23057	6.83175	2.9946	1.43813	0.548954	3.12515	2.71427
1	AT1G55740	11.0949	12.9749	16.5257	12.3594	9.16185	9.14875	12.2885	2.39096	6.28945	4.96707	7.12371	2.65356	0.357189	0.328379	0.323473	0.356308	0.180803	8.67282	4.29871	6.82229	3.94897
1	AT1G55805	113.612	113.041	106.513	115.585	124.597	139.33	67.7149	24.1192	11.6184	10.3154	9.03883	6.70253	7.61024	13.8253	12.7313	13.9047	6.31627	16.5971	14.0842	26.4069	13.1652
1	AT1G55810	3.31591	8.63337	11.226	15.812	18.0378	26.0045	19.5653	7.96539	23.891	11.5271	2.6748	0.470479	0.0426333	0.0650993	0.037384	0.06655	0.0517263	0.222572	1.60859	4.10758	4.98154
1	AT1G55850	0.0984553	0.245815	0.226916	0.279201	0.227208	0.181675	0.0476997	0.322688	1.83813	0.337809	2.47763	18.9059	39.7769	100.829	92.2162	94.5776	14.6432	15.2469	2.723	4.70697	8.15255
1	AT1G55880	9.54791	13.8381	15.2534	14.058	9.49045	9.91976	9.9422	3.71454	4.55421	3.27958	2.59261	2.7327	3.13713	5.94497	5.80219	5.9588	1.33633	1.12008	0.860313	2.04277	1.63576
1	AT1G55910	2.23991	4.24259	3.73239	2.92412	2.03047	1.7965	1.05583	2.01959	0.780318	1.00337	0.799794	1.01319	0.65193	1.38572	1.10802	1.22144	0.224174	0.310814	0.0752807	0.444996	1.14811
1	AT1G55920	5.54531	2.28109	1.53615	0.940143	1.00829	0.938754	0.953221	0.991625	0.869998	0.67319	1.31746	2.2419	3.27114	4.92699	5.40736	4.83436	1.26793	2.38008	4.44721	17.2045	17.2784
1	AT1G55930	1.32878	2.66261	4.51286	4.61916	2.41988	2.41554	3.1554	1.07906	2.34517	2.3774	4.44785	6.29583	10.2396	14.7623	14.6208	14.0263	3.75147	2.78561	1.34538	1.93863	1.33609
1	AT1G55940	0.0968433	0.653128	0.264443	0.0194943	0.00741	0.00824267	0	0.0160583	0.20395	0.320264	0.252653	0.0305253	0	0.00639233	0	0.005074	0.00933567	0	0	0.00419833	0.055322
1	AT1G55980	0.215406	0.512827	0.854127	0.716323	0.599051	0.384059	1.10417	0.620708	2.14433	2.48846	2.64584	1.92182	2.69102	2.08898	2.57014	2.38852	1.12694	1.35713	2.25599	1.41738	1.18326
1	AT1G56000	4.26025	7.30807	9.66593	9.34533	7.70124	8.36094	11.3098	8.45201	10.2315	8.9451	8.70486	7.20107	7.33476	8.75528	7.22739	7.19314	1.90665	1.89668	1.3725	4.06984	3.02174
1	AT1G56050	13.1627	21.4436	25.3072	25.1357	19.4646	20.7998	16.6821	1.50885	1.36767	1.12677	1.46447	1.95661	3.03769	7.17512	5.94319	6.81166	1.31703	3.93359	8.05673	23.5237	3.80296
1	AT1G56070	682.178	885.282	889.123	808.837	555.477	494.394	579.323	175.525	190.13	175.67	166.517	140.467	166.889	294.65	228.464	254.255	93.6886	322.912	524.909	566.363	110.13
1	AT1G56090	2.96264	3.93718	5.34758	4.51188	2.88754	2.46344	4.17759	3.08439	5.19163	5.4277	5.2661	6.68009	10.0359	24.7289	21.968	23.3765	3.59367	1.51557	0.356396	1.879	1.68761
1	AT1G56110	364.703	370.536	368.799	327.6	165.45	129.45	88.552	15.9084	8.7763	8.14031	13.4805	21.4176	40.4284	64.6692	53.0278	59.5343	11.3751	83.5458	91.2799	37.6588	6.17945
1	AT1G56120	0.177869	0.253032	0.730165	0.508874	0.261601	0.149643	0.407369	0.10035	0.329338	0.37803	0.280188	0.18443	0.41295	0.486484	0.435742	0.441853	0.0466667	0.0177073	0.017471	0.0796493	0.130376
1	AT1G56130	0.550537	0.722444	1.16251	1.22078	0.511219	0.461044	0.291311	0.148323	0.454734	0.628576	0.675752	0.543785	1.16399	1.65433	1.52229	1.34728	0.201717	0.056799	0.10569	0.156169	0.166389
1	AT1G56140	1.64317	3.17109	5.62789	5.8378	3.50677	2.66487	4.67854	2.81078	5.2969	4.44287	5.14246	5.95815	7.00349	7.87115	7.64028	6.90516	1.33814	1.44442	0.690852	1.05032	3.13652
1	AT1G56145	1.04073	1.35932	2.45805	2.64903	1.69095	1.6052	2.25802	4.0011	6.14183	7.41295	7.87617	6.57784	6.8671	12.7395	12.224	11.3409	1.73635	0.955818	0.393242	0.918837	1.10922
1	AT1G56180	4.81198	7.35994	9.7102	9.08726	6.58759	6.48849	8.663	3.5038	7.62902	5.29491	5.52926	4.52791	6.00319	8.52716	8.85533	8.73635	2.04026	1.6521	1.25595	4.75463	3.76715
1	AT1G56190	8.43198	10.1101	17.2171	21.4391	31.2182	40.581	95.8304	30.4731	48.2439	19.2052	5.27547	1.1752	3.9649	4.98663	4.41911	4.98974	1.26458	4.24895	4.79907	46.2448	34.1217
1	AT1G56300	5.39843	3.89035	6.7752	6.75943	9.51216	18.2495	14.5811	53.9566	39.0695	37.6996	44.469	15.884	3.94873	4.2332	2.79863	4.11247	1.23598	7.36707	2.9337	11.5334	11.9408
1	AT1G56310	4.8898	6.50091	9.82901	9.50307	5.29864	5.10627	6.65979	3.08719	4.86524	4.1492	3.03737	1.61123	2.59457	3.74011	3.31994	3.97051	0.858402	0.567062	0.675466	1.95644	1.6636
1	AT1G56330	370.922	372.705	319.559	315.078	380.232	402.747	466.53	183.176	121.643	64.1482	33.7494	16.0857	7.72805	14.1758	11.806	14.0496	9.47062	15.1842	37.2938	129.088	44.9896
1	AT1G56345	4.20418	4.76288	6.54616	6.03576	4.93074	4.39036	4.31745	2.38129	2.34286	1.95338	1.74997	0.91491	0.341238	0.300523	0.305154	0.387283	0.0571443	0.47494	0.490285	0.669223	0.542027
1	AT1G56350	4.25345	8.67212	8.19859	7.7962	4.03874	3.89609	3.64217	2.11941	3.29449	2.81888	2.7391	3.23821	3.38543	4.66309	4.23918	4.40268	1.27596	3.07694	1.40732	1.79534	1.04815
1	AT1G56360	0	0	0	0.009291	0	0	0	0	0	0	0	0	0	0	0	0	0	0	0	0	0.041359
1	AT1G56410	0.055218	0	0	0	0.00712733	0.0277697	0.0460697	0	0	0	0.0100417	0	0.010131	0.00718167	0.0137385	0.00718567	0.00348867	0.0228123	0.00956533	0.026165	0.101868
1	AT1G56430	2.07019	2.21595	0.148767	0.121804	0.203809	0.82167	0.117107	0.0296573	0	0	0	0	0	0.0386553	0.019414	0.097444	0.01233	0.00889133	1.17258	14.1691	4.11759
1	AT1G56450	249.552	261.07	257.983	227.944	196.684	175.286	157.737	67.1392	82.9303	65.6924	67.3899	65.9782	61.8176	50.1973	48.8653	46.5793	37.0292	82.2004	94.5113	88.3092	30.7851
1	AT1G56500	1.14098	3.42752	5.72263	6.09323	5.9246	6.59936	8.57484	2.49009	5.0271	2.79694	2.258	1.66072	3.1009	3.30063	2.90303	2.85022	0.856754	0.804682	1.67099	8.79685	10.1999
1	AT1G56510	0.0248203	0.1173	0.30453	0.31795	0.145747	0.320169	0.889847	0.148384	0.312025	0.102567	0.0528137	0.0850313	0.0809337	0.244498	0.167938	0.192532	0.0340347	0.011777	0.00479667	0.470292	10.1522
1	AT1G56520	0.0713823	0.0234	0.193303	0.140656	0.205277	0.354838	0.261846	0.048088	0.0250757	0.00398	0	0	0	0	0	0	0.021148	0.0356223	0.017242	0.252217	1.6069
1	AT1G56540	0	0	0.00618567	0.004009	0	0	0.0306147	0	0	0	0	0	0	0	0	0	0.005571	0.00844067	0.005367	0.204451	1.24231
1	AT1G56560	0.878708	1.64744	3.20219	3.32671	2.72444	3.47905	3.93207	4.45184	6.46912	6.07625	8.03033	7.39672	5.27216	9.07799	8.97402	8.74468	2.63734	6.60242	2.87358	5.63574	3.33325
1	AT1G56600	0.027881	0	0	0	0	0.0246517	1.12463	0.544249	2.45441	1.35009	9.66973	134.254	290.111	449.886	560.87	439.882	465.854	22.2526	2.33794	0.901024	1.52924
1	AT1G56630	0.0266273	0	0	0	0	0	0	0	0	0	0	0	0	0	0	0	0.00653867	0	0.0398127	0.566375	0.415784
1	AT1G56670	0.0107367	0	0.110523	0.089568	0.159182	0.193783	0.531724	4.34153	4.93968	3.94702	1.20996	0.240254	0.167562	0.411999	0.43269	0.269476	0.0731223	0.025698	0.0328497	0.214343	0.332999
1	AT1G56680	0.335061	7.53563	28.4722	20.6262	12.5634	5.52305	2.29488	0.140074	0.124694	0	0	0	0	0	0	0	0	0	0.617192	3.33307	1.09018
1	AT1G56700	14.2022	16.5009	21.6268	23.6749	20.1293	23.0023	12.9532	5.58123	21.2945	10.9627	8.33544	3.20023	2.02167	2.4069	2.36465	2.21947	0.835689	11.5351	15.8873	43.3983	21.3766
1	AT1G56710	0.086441	0.0158217	0.0162997	0.0528733	0.0165677	0	0.0975127	0.032138	1.62079	0.621664	0.111309	0.0119007	0.0256667	0.023403	0.017434	0.00911867	0.019819	0.019904	0.025399	0.223446	0.31507
1	AT1G56720	0.0512737	0.0325773	0.955601	2.39699	3.04179	4.91284	7.76182	2.22297	3.46352	3.15377	4.20189	3.10259	0.431627	0.520393	0.425129	0.498013	0.102058	0.270943	0.240802	1.83654	3.15082
1	AT1G57550	0	0	0	0	0	0	0	0.152642	0	0	0	0	0	0	0	0	0	0	0	0	0
1	AT1G57600	2.60412	4.11369	6.08745	6.61237	4.69122	4.78438	5.58926	2.5728	4.08346	2.933	1.61979	0.833516	0.611086	0.623052	0.515292	0.653127	0.167101	0.484971	0.546648	1.22802	0.748747
1	AT1G57660	1244.65	1372.7	1044.67	1029.54	983.296	842.546	480.504	104.551	87.2615	59.6928	52.5537	44.4855	37.8151	66.1828	46.4819	59.5992	22.8713	120.247	229.62	227.313	49.0965
1	AT1G57700	2.21968	2.86658	4.04736	3.72253	2.02811	2.10276	2.86758	1.51805	3.21456	2.15391	1.71089	0.9631	0.798849	0.670714	0.55938	0.536943	0.0845067	0.1755	0.281192	1.11015	1.18259
1	AT1G57720	401.789	477.416	450.533	422.019	325.24	334.308	312.666	74.5684	95.032	70.4472	53.9138	47.4057	68.8018	96.2155	76.4676	84.9773	24.4698	76.486	227.899	240.254	49.4073
1	AT1G57750	0.00742633	0	0.00691233	0	0	0	0	0.0291653	0	0	0	0	0	0	0	0	0.00188867	0	0.06057	0.0346553	0.104784
1	AT1G57770	0.797971	2.06171	5.29046	4.79898	4.27777	4.17916	7.23155	4.20258	6.91688	9.15271	10.5626	7.40568	1.73165	1.40481	1.18414	0.895503	0.168556	0.144028	0.539398	6.21751	3.80607
1	AT1G57800	0.169593	0.235591	0.351911	0.152285	0.175199	0.263273	0.383238	0.358941	3.0533	2.79326	2.23834	0.637578	0.550447	1.04217	0.734301	0.816559	0.13943	0.609846	0.338734	0.142126	0.096751
1	AT1G57820	100.104	113.509	152.367	116.81	53.5604	43.7108	43.1616	1.55725	2.66544	0.818423	0.224441	0.089382	0.128869	0.225556	0.206894	0.211669	0.0680827	0.58581	4.99801	14.054	2.91611
1	AT1G57860	539.609	529.191	410.413	398.332	376.238	322.818	186.32	51.5007	42.603	34.0542	33.8755	37.3802	42.3585	70.1109	55.6841	66.8068	22.9327	91.5691	126.063	112.17	26.4308
1	AT1G57870	3.29353	3.70686	5.54808	5.9425	4.43826	4.84457	7.80292	6.42467	17.4764	11.7648	9.39959	6.39449	5.60645	6.72689	6.82204	6.31883	1.91822	1.89213	0.816351	3.89402	4.92568
1	AT1G58030	2.60366	5.41547	10.9647	11.3078	7.0283	6.62416	5.96836	1.5594	6.94665	5.5381	7.46287	7.75614	15.9518	42.4246	35.2334	39.6342	8.59	11.1986	5.5209	14.3145	16.4224
1	AT1G58050	0.124146	0.058532	0.0926247	0.0276807	0.003508	0.00833267	0	0	0	0	0	0	0	0.006963	0	0.00571633	0	0.00360467	0	0	0.0358953
1	AT1G58060	2.90194	4.77029	5.32738	5.20306	2.58674	2.55811	4.7783	2.02488	5.21572	4.40052	4.415	3.97324	4.54305	7.4717	6.75477	6.48162	1.07412	1.95374	1.45523	3.21516	2.03296
1	AT1G58080	17.6851	25.2195	24.6555	25.4319	19.262	18.1001	23.2874	7.45579	22.2544	16.4366	16.1168	13.152	18.2163	23.8093	20.6857	23.1164	4.96099	11.0722	11.0536	24.1139	7.74306
1	AT1G58180	0.0537193	0.116495	1.34945	2.68928	3.20365	5.65248	3.96808	4.44614	9.15618	7.76613	8.79104	8.25644	3.93868	2.25667	2.26107	2.11098	0.684352	0.200941	0.0891513	2.41063	10.1932
1	AT1G58200	2.00663	4.31728	8.74316	9.65795	5.29797	6.79968	12.8554	8.36625	23.1025	20.5939	15.9137	9.07087	8.41362	16.1659	15.1772	15.0907	3.95025	1.33365	1.08973	5.20238	5.84958
1	AT1G58260	0.00808433	0	0	0	0.00833933	0.0110447	0	0	0	0	0	0	0	0	0	0	0.0564777	0	0	0.004931	0.066004
1	AT1G58290	4.47224	12.6026	32.6011	51.8798	52.0135	67.5866	146.998	10.0818	24.879	5.07305	1.20009	0.477751	0.0973537	0.172954	0.193417	0.23152	0.037593	0.55032	2.0162	37.6009	64.6839
1	AT1G58340	0.0245287	0.00568467	0	0.019039	0.849316	2.04628	3.08137	0.0440203	0.026281	0.0143497	0.014774	0.009932	0	0.0126237	0.021585	0	0.00614667	0.0044	0.0130823	0.79161	0.813212
1	AT1G58370	0.0563443	0	0.0730973	0.032544	0.00896133	0.012154	0.0484713	0.033039	0.213766	0.119536	0.107889	0.053282	0.0244653	0.0154923	0.006542	0.032898	0.018644	0.031991	0.0697967	1.9455	2.42177
1	AT1G58380	270.609	270.975	195.357	178.593	152.232	125.745	95.6933	23.7298	35.9369	25.427	22.5394	31.7776	40.0711	41.58	36.0076	43.9522	6.29046	47.0984	46.9115	35.4436	8.46858
1	AT1G58390	0.0225077	0	0.0258407	0	0.0110047	0.00598733	0	0.00583633	0.006262	0	0	0	0	0	0	0	0.00995367	0.010046	0	0.0165077	0.0654957
1	AT1G58400	0.04963	0.229556	0.397927	0.622635	0.331337	0.253446	0.383523	0.611046	0.617182	0.753118	1.59982	1.87401	2.02186	2.13531	2.44107	2.28138	0.279783	0.236814	0.125662	1.00169	1.0716
1	AT1G58410	0.16068	0.667762	1.23068	1.45361	0.430617	0.291652	0.470389	0.619834	0.422454	0.437063	0.470871	0.395858	0.489945	0.973414	0.801149	0.973633	0.0711463	0.0984087	0.0829393	0.560559	0.568302
1	AT1G58430	0.0595123	0.009202	0.0182327	0.020817	0.0220453	0.0266967	0	0.0256193	0	0	0	0	0	0	0	0	0.00781967	0	0	0	0.0617007
1	AT1G58440	12.446	12.5353	16.2736	16.8688	18.8215	20.5135	43.7378	44.2645	40.5378	34.9037	23.168	4.13039	1.51267	2.24089	1.88789	2.19518	0.510954	1.26245	0.941739	3.52492	3.40101
1	AT1G58470	12.4925	15.6227	23.245	22.8334	15.0499	11.7683	11.9107	5.4555	5.03144	4.61494	5.70021	8.20481	11.8184	20.9499	22.577	21.2175	8.5237	5.25649	1.34074	1.84764	1.82654
1	AT1G58602	0.0351497	0.13305	0.17025	0.215322	0.175635	0.167872	0.492216	0.0870743	0.247719	0.158511	0.119298	0.09689	0.315728	0.287241	0.324084	0.274577	0.0607813	0.0613027	0.0443957	1.00933	9.99882
1	AT1G58684	27.8198	31.0081	26.8603	26.3754	14.1527	17.2588	13.1408	3.60319	0.324495	0	0	0	0	0.233984	0	0.466142	0	0	0.334516	0.546713	0
1	AT1G58725	0	0	0	0	0	0	0	0.0236813	0	0	0	0	0	0	0	0	0	0	0	0.045364	0.240738
1	AT1G58807	0.192542	0.0950977	2.67558	4.89223	4.00918	5.2175	11.1379	2.88964	12.7683	7.44947	2.64637	1.73947	9.07948	11.4974	11.2901	10.5788	1.61057	1.78452	0.65544	4.4942	20.3224
1	AT1G58848	0.187681	0.392543	1.77538	4.2745	2.93249	4.29429	6.69901	3.25977	11.5535	7.5347	3.82474	2.16098	8.37421	13.3558	12.0643	12.272	0.907393	1.06585	0.467399	3.72193	11.3661
1	AT1G58983	28.2613	31.0402	27.1052	26.3055	14.591	17.1392	16.2521	3.11274	0	2.08516	0.35287	0.306414	0	0.568832	0	1.12431	0	0	0.157417	0.15751	0
1	AT1G59030	0.0285637	0	0.0126093	0	0.0699813	0	0.203315	0.0698667	0	0	0	0	0	0	0	0	0	0	0	0.119957	0
1	AT1G59124	0	0.493085	0.771209	1.18287	0.704056	1.02161	1.96303	1.8528	3.71287	1.85862	0.465778	0	2.19766	7.7218	7.96126	7.34851	0.893965	0.413935	0	1.5757	3.13553
1	AT1G59218	0	0.352793	1.84407	2.019	2.19647	2.31704	5.68339	2.61193	4.75761	1.15088	0.032845	0.535303	0.046915	0.519658	2.56549	0	1.24228	1.33209	0.199295	2.24216	5.82172
1	AT1G59359	2270.32	2540.56	1816.39	1634.49	1484.97	1212.49	932.469	295.205	189.731	177.209	163.731	155.076	193.476	261.276	185.204	229.721	68.559	214.222	408.614	388.198	58.8825
1	AT1G59406	0	0	0	0	0	0	0	0.0236813	0	0	0	0	0	0	0	0	0	0	0	0.19605	0.0671127
1	AT1G59500	0.00765267	0.042579	0.00684133	0	0.008546	0.010558	0	0.009232	0	0	0	0	0	0	0	0.00756167	0	0	0	0.004308	0.0964347
1	AT1G59560	3.91725	6.96486	8.62001	8.7098	6.33173	6.09669	6.61496	3.5356	5.25727	2.59201	1.56385	0.91286	1.04829	0.775684	0.55147	0.699359	0.162976	0.178506	0.334477	1.14998	1.08204
1	AT1G59580	4.49717	6.09961	8.74323	8.03974	7.40376	6.62173	9.84119	8.79923	10.1729	6.25818	3.66069	1.17751	2.25031	2.39508	1.86626	2.23173	0.501678	0.589226	1.25822	9.31206	8.10083
1	AT1G59620	0	0.00415667	0.116365	0.234165	0.267474	0.307894	0.546188	0.0712673	0.677224	0.316527	0.384072	0.441819	1.0337	0.957961	1.00251	0.984413	0.165467	0.0175373	0.0300973	0.254675	2.10227
1	AT1G59670	0.0770123	0	0.108776	0.513003	1.27572	0.085914	0.0583723	0.0176347	0.0518193	0.0212913	0	0.132323	0	0	0	0	0	0	0	0	0.217931
1	AT1G59700	0.20992	3.74496	11.8197	16.1437	18.6637	25.8209	33.0283	57.265	33.9794	33.5433	35.3419	25.208	37.5452	35.8857	37.7334	37.5757	23.0972	12.7507	2.56267	12.3142	10.3628
1	AT1G59725	0	0	0	0	0	0	0.049979	0	0.02136	0.036762	0	0	0	0	0	0	0	0	0.0523527	1.12636	0.344159
1	AT1G59730	0.0244777	0.045548	0	0.0522623	0.025011	0	0	0	0.623668	0.51748	0.326072	0.361366	0	0	0	0	0	0	0	0.445255	2.24453
1	AT1G59740	0.018811	0.0232523	0.158335	0.48792	1.21183	0.600773	0.244306	0.0148647	0.152405	0.0150513	0	0.029154	0	0	0	0	0.003148	0.014267	0	0.271643	2.1508
1	AT1G59760	14.4201	17.7123	20.823	18.8076	8.68511	7.80201	10.6998	4.45307	5.97967	5.5695	5.88073	5.87584	8.94632	18.7565	16.7853	18.1051	3.7314	9.50495	4.82985	6.75919	3.51514
1	AT1G59820	2.36775	2.85539	4.39418	4.41889	2.75025	2.37184	5.23344	2.35259	6.62125	5.11065	5.33206	3.78431	3.39025	7.43801	7.22205	7.23343	1.51067	1.42936	0.794146	2.59778	3.48391
1	AT1G59830	21.7188	30.0119	37.6947	34.3454	28.3356	26.0267	27.6525	12.8439	18.5214	13.0243	12.5015	12.0958	17.7524	36.544	34.9724	34.3425	7.21609	8.40168	5.37199	13.2962	10.5124
1	AT1G59840	2.96421	5.58479	9.16531	12.0954	9.44566	12.3382	7.71726	0.46447	1.34898	0.281224	0.256409	0.20648	0.423597	0.888076	0.688893	0.759254	0.175789	0.299294	1.68554	9.3804	5.34325
1	AT1G59860	139.577	10.417	3.43532	3.64143	6.8789	2.50364	0.826907	1.96172	1.63908	1.19215	1.49372	6.03833	13.4641	2.53987	2.3638	2.42579	1.06995	14.6168	0.542749	1.99804	43.1897
1	AT1G59870	0.13517	0.128819	0.156311	0.489456	0.607405	0.43789	0.270789	0.00954967	0.331672	0.141201	0.277997	0.503085	0.799009	4.88111	3.61761	4.49777	1.08314	2.50796	4.8164	22.6869	76.6998
1	AT1G59900	35.2466	55.5002	67.988	66.2307	45.4882	51.5462	52.3931	29.0136	52.3072	35.553	35.0512	34.1728	95.6183	138.71	123.987	131.627	34.4717	45.3604	16.4606	46.877	26.0108
1	AT1G59940	16.3561	7.04062	2.43605	1.10791	1.08518	0.558187	0.178977	0.0148407	0.0632087	0	0.0216103	0	0	0	0	0	0.0433217	0	0.513214	13.7493	3.03018
1	AT1G59950	0.166652	0.189442	0	0.029598	0.0142343	0	0	0.015705	0	0	0	0	0	0.0253327	0	0	0	0	0	0.018645	0
1	AT1G59960	0.632165	4.23611	5.8954	7.90742	6.31776	3.90438	2.61749	0.377864	0.571029	0.658243	0.413192	0.163001	0.506452	3.73378	2.57295	2.74408	0.54415	1.01244	2.42362	6.4424	3.93472
1	AT1G59970	3.49433	2.75909	2.21714	1.99856	2.82749	1.73814	2.32678	0.761831	1.48669	1.63631	2.07353	0.495268	0.252433	0.547283	0.552208	0.696479	0.332849	0.522619	0.412687	1.6183	2.51777
1	AT1G59980	4.32883	2.64142	4.31743	3.87986	2.77231	2.95571	2.69703	1.95115	4.91641	3.03808	2.58379	1.64454	2.45375	2.8335	2.43011	2.29201	0.384659	0.159339	0.275429	0.787174	1.18786
1	AT1G59990	11.0181	18.0023	27.3129	29.0142	17.6276	19.0902	12.5291	1.60645	1.1484	1.12446	1.75533	3.422	11.6969	12.1437	10.3958	10.8414	4.39663	7.6127	5.5464	8.38543	1.66022
1	AT1G60000	12.4733	35.6991	68.6463	96.2212	126	146.787	153.955	22.0278	26.1965	4.04403	0.35537	0.255314	1.41582	1.24022	1.17629	1.42983	0.43151	2.89259	1.7225	33.5991	19.4499
1	AT1G60030	0.020778	0.060128	0.137025	0.095541	0.0658003	0.0907033	0.0242057	0.0872533	4.42877	2.60086	1.91528	0.644453	0.018906	0.0324947	0.022956	0.00671667	0	0.0295877	0.088341	0.096841	0.220499
1	AT1G60080	51.333	41.5598	38.437	34.5426	22.453	18.8818	15.0049	6.88997	2.7605	2.56624	3.78622	4.6475	7.14006	11.5336	10.438	10.6902	2.66131	8.26822	4.93784	3.81197	0.942721
1	AT1G60090	0	0	0	0	0	0	0	0	0	0	0.0238877	0.155367	0.277039	1.15733	0.482766	1.12573	0.239308	2.10004	3.64958	5.32438	0.539447
1	AT1G60140	0.976244	1.82949	3.38302	4.13247	1.85818	2.54939	4.70524	5.65624	27.8232	17.838	16.5392	11.8494	8.60698	16.5509	16.9111	14.826	5.96997	2.63568	1.39698	7.38943	7.53294
1	AT1G60160	0.771851	5.0853	14.4629	17.728	10.9963	11.9896	14.3958	0.733006	1.83124	0.612747	0.103824	0.02759	0.105914	0.687963	0.4186	0.6559	0.190123	0.512678	2.34245	2.7378	2.44786
1	AT1G60170	27.5685	40.3062	44.8753	40.7222	25.0217	25.1957	28.7259	16.0603	23.4793	22.0631	27.3507	26.7381	30.3159	53.1737	51.065	51.0971	17.6838	27.8456	15.6176	23.4234	13.9464
1	AT1G60230	7.03866	9.42123	12.617	12.9962	9.83987	10.0249	8.64684	1.58344	3.26775	1.68891	1.0357	0.41345	1.09885	1.34098	0.872332	1.41591	0.208718	1.40054	2.35068	9.1859	3.22112
1	AT1G60260	0.025644	0	0.00738433	0.0182097	0.075943	0.379051	0.370058	0.553506	1.50755	0.310119	0.0104263	0	0	0	0	0	0	0	0	0.496297	1.95577
1	AT1G60270	0.008209	0	0.00725067	0	0	0	0.0580993	0	0	0	0.025316	0	0	0	0	0	0.0144413	0	0.0243507	0.92028	1.53066
1	AT1G60420	7.25176	10.9812	13.9029	12.3725	8.12494	9.05674	11.7244	5.76288	24.8716	15.737	15.5921	9.91833	10.8988	16.7704	15.0443	15.7827	5.27485	13.7943	5.71569	16.6746	13.1756
1	AT1G60440	5.29689	9.47086	12.5942	10.7686	7.70344	6.61202	6.66334	3.34052	7.00468	5.00466	4.71057	2.62227	1.19989	2.0441	1.38853	1.6419	0.499362	0.938119	1.17064	7.44914	8.88302
1	AT1G60450	0.026608	0	0.0234933	0.0139417	0	0	0	0.034295	0	0	0.0215047	0	0	0	0	0	0	0.01871	0.010107	0.0186383	0.289583
1	AT1G60470	0.0206623	0.051998	0.00783067	0.00971833	0.00939833	0.0142407	0	0.0110263	0	0	0.0587447	0.0137623	0.014781	0	0.0360405	0	0.0325503	0	0	0.00623	0.038359
1	AT1G60550	6.28973	14.5904	24.4482	25.5251	24.1291	29.986	36.1026	6.29658	13.6617	4.46034	1.17088	0.676016	2.88443	11.7084	9.4192	11.6026	3.53857	7.86916	11.4328	64.8831	37.3514
1	AT1G60590	0	0	0	0.0480837	0.057535	0.60579	4.38512	0.016647	0.158716	0	0	0	0	0	0	0	0	0.00825867	0.0182057	0.414501	0.682083
1	AT1G60600	2.17834	6.74793	14.9598	19.1283	14.7912	18.7811	12.0971	0.827489	1.09597	0.321562	0.0612893	0	0	0.162737	0.071093	0.118597	0.074918	0.261932	2.42171	14.4414	4.9767
1	AT1G60620	13.9475	16.8972	19.2921	16.1307	10.1496	8.83984	8.92255	7.14908	5.85053	4.69991	7.41336	12.0625	18.0425	31.0797	30.8148	30.0857	5.11576	8.93204	3.02168	2.76299	1.07708
1	AT1G60630	0.14739	0.358195	4.94076	10.713	8.27015	7.0486	17.6097	1.89778	2.21049	0.249439	0	0	0.008397	0.131504	0.10896	0.117918	0.0307637	0.0471377	0.07981	0.433984	0.60666
1	AT1G60650	37.2771	43.765	44.7763	39.6585	24.8517	19.9221	14.9299	5.86905	8.00508	7.90874	10.8831	20.1508	39.6986	48.189	47.5718	45.5223	11.3015	25.5313	10.454	9.69497	3.44836
1	AT1G60660	55.0364	50.982	58.5744	66.5056	71.2448	74.1988	57.6023	28.2537	12.3119	8.00392	3.5742	1.53991	0.277724	0.318087	0.758936	1.21474	0.071192	0.699289	1.25294	6.66389	4.79212
1	AT1G60680	0.186172	0.0426697	0.141501	0.082052	0.0200107	0.013646	0.222936	4.57668	4.25821	7.54691	33.8328	84.1428	290.542	229.258	246.687	227.618	61.5989	21.5928	1.321	7.2405	7.07929
1	AT1G60690	3.69682	6.40344	9.28195	9.88794	8.97266	10.4616	11.7914	7.52121	18.1557	10.7004	7.49633	3.58358	5.22004	4.71677	4.13016	4.18219	0.741766	0.595528	0.694378	2.98364	1.88169
1	AT1G60710	14.4126	19.1752	27.2545	25.3795	24.6487	31.2147	73.6321	49.4456	79.3111	53.7741	32.449	11.7947	13.4328	18.7598	15.9477	17.3492	6.52335	13.7955	6.16852	39.7232	22.651
1	AT1G60730	3.83055	8.91498	11.5626	10.5248	9.00197	13.2401	20.654	14.6063	24.912	19.7971	23.6646	27.2016	38.9395	74.8839	78.023	71.1191	15.8648	20.2301	3.02992	5.55722	6.60221
1	AT1G60740	23.2564	8.61874	0.0212307	0.0666103	4.49008	0	0.056154	0.272552	0.425168	1.11307	0.576473	0.891385	5.96027	3.08936	2.08047	4.75756	0.237663	0.104946	0.035542	0.059982	0.276117
1	AT1G60750	0.0253513	0.0433157	0	0	0.0159353	0	0	0.015196	0.068357	0.141819	0.527962	1.69584	6.98887	18.6689	19.7703	18.5607	3.25866	1.48723	0.0651613	0.0184803	0.492826
1	AT1G60800	1.57434	7.3344	18.3392	18.3034	9.80556	13.0755	23.0263	7.85788	10.5031	5.07287	1.96116	0.632521	0.468205	0.615758	0.523671	0.648317	0.24132	0.198336	0.585819	6.20479	7.8993
1	AT1G60810	27.8589	58.0393	70.0294	78.3643	81.6425	85.5732	140.147	23.707	37.8113	12.9059	4.0983	0.704607	0.259666	0.494071	0.282618	0.209486	0.110918	0.178603	4.79804	30.4887	13.1508
1	AT1G60850	40.4642	39.288	39.9132	38.8245	24.3759	20.8829	14.4885	6.35279	3.30633	3.5083	4.94872	7.60412	11.3023	16.4307	15.39	15.4426	3.5929	15.5754	8.17144	5.82619	2.04309
1	AT1G60900	16.0006	23.6985	31.477	29.2412	18.7405	15.8972	17.4383	10.5613	28.4577	22.2043	26.66	22.3659	33.8879	22.7927	21.6563	20.4607	3.70137	14.6181	6.97772	11.3116	9.22869
1	AT1G60930	0.988493	1.34204	2.06083	1.8358	0.805442	0.746364	1.31537	0.17828	0.715975	0.697221	0.763919	0.614988	0.662588	1.01441	1.02174	1.00254	0.301211	0.0842423	0.0734927	0.367282	0.417521
1	AT1G60940	14.8013	21.2645	26.5746	24.9758	17.0103	19.9781	20.8621	8.28717	17.3265	14.4008	24.4337	53.1943	100.998	120.366	126.528	110.927	37.4114	78.0883	11.1104	23.7287	13.9284
1	AT1G60950	28.6957	70.9685	160.727	253.808	479.886	645.032	639.495	75.286	165.074	52.8715	18.9276	8.91145	17.0055	26.27	25.5633	25.3026	16.6753	40.5783	102.711	525.536	356.16
1	AT1G60980	0.034904	0	0	0.0477657	0.0277153	0.0488677	0	0.0874903	0	0	0	0	0	0	0	0	0.006253	0	0	0.0157383	0.047076
1	AT1G60990	2.49735	2.54211	6.19605	8.68559	6.81823	9.14311	11.3842	1.90043	7.27924	4.44238	3.26752	2.01337	3.41639	4.12176	3.55263	3.31709	0.792315	1.90457	3.21674	12.6852	5.5658
1	AT1G61010	23.223	33.5411	40.926	37.0353	20.2187	20.9414	22.1361	9.22398	12.4099	9.00783	7.43836	6.02576	8.31924	12.3816	11.1982	11.818	4.1971	8.13468	5.52607	9.22444	4.6069
1	AT1G61130	0.018644	0	0	0.0101537	0	0	0	0.0212367	0	0	0	0	0	0	0	0	0	0	0	0	0.027451
1	AT1G61140	2.36484	2.75475	3.85606	3.41699	2.19463	2.26573	3.91539	2.8118	5.46301	4.79333	6.34515	6.33555	5.69928	15.2459	15.8491	13.5887	2.91305	2.33854	0.907455	3.44799	3.59541
1	AT1G61180	0.96241	1.76955	3.22042	3.75225	2.53589	2.97785	5.23195	0.213006	1.19572	0.255388	0.214626	0.0793347	0.0852013	0.263198	0.19462	0.207074	0.048003	0.2297	0.480602	2.38948	4.0036
1	AT1G61190	0.233087	0.123847	0.211113	0.18408	0.155765	0.273204	0.751507	0.161076	0.509657	0.141015	0.0586537	0.0227787	0.026407	0.0173683	0.023951	0.0446263	0.0363	0.0204897	0.00621433	0.584298	3.03296
1	AT1G61270	0.00958467	0	0.0571133	0	0	0.0127097	0	0.0459493	0	0	0	0	0	0	0	0	0	0	0	0.172159	0.0949123
1	AT1G61300	0.00598433	0	0.009719	0.0108233	0.00617233	0.00741667	0.0284557	0.00608867	0.059071	0.006363	0.006396	0	0.00895767	0.00781667	0	0	0.0104663	0.01072	0.006821	0.0610727	0.755535
1	AT1G61310	0.344282	0.321809	0.638571	0.777981	0.525991	0.74326	1.30438	0.461297	1.37852	0.559245	0.305756	0.1413	0.035236	0.0582727	0.075282	0.045141	0.0157903	0.0540487	0.097928	0.678083	0.900245
1	AT1G61360	0.501897	0.946458	1.40511	1.51924	0.709204	0.631952	0.609126	0.468796	0.493676	0.989202	1.14654	1.15186	2.32644	2.47821	2.24943	2.24421	0.315741	0.189188	0.12103	0.560513	1.33764
1	AT1G61370	0.755306	0.916745	1.3109	0.790486	0.499558	0.252171	0.325392	0.330856	0.288809	0.416327	0.501085	0.659914	1.38285	2.70045	3.11584	2.64612	0.253274	0.130378	0.0848953	0.950076	2.90071
1	AT1G61380	0.727076	1.73122	1.57702	1.93636	0.961893	1.00226	1.77837	0.860208	1.40896	1.28899	1.09865	1.19751	4.72463	3.50851	3.4837	3.12522	0.691866	0.428416	0.192716	0.979273	3.06312
1	AT1G61390	0.379794	0.248924	0.252765	0.271421	0.15222	0.0974373	0.0741313	0.0422913	0.202699	0.138965	0.03459	0.0284427	0.0980423	0.079909	0.124554	0.055785	0.0408267	0.0113707	0.0572653	0.14311	0.194907
1	AT1G61400	0.449101	0.737344	1.26369	1.34327	0.476668	0.472621	0.465373	0.183239	0.393971	0.298551	0.228317	0.09901	0.302099	0.468904	0.503469	0.623926	0.125577	0.095115	0.094174	0.198151	0.296376
1	AT1G61420	0.127531	0.379585	0.693242	0.843179	0.315601	0.373361	0.34072	0.288011	0.624054	0.585493	0.452071	0.412	1.04605	1.28083	1.5899	1.17219	0.11984	0.0118213	0.0439143	0.115586	0.31503
1	AT1G61430	0.76314	1.64283	2.27639	2.1723	1.2252	1.10533	1.2316	0.609014	0.837165	0.819948	0.676714	0.627134	1.90105	3.00852	2.98001	2.79063	0.499266	0.157858	0.0689157	0.338721	0.737171
1	AT1G61440	0.158831	0.169315	0.355652	0.214226	0.511505	1.26629	9.15868	5.66557	3.05884	0.490993	0.029159	0.033878	0.031615	0.148553	0.210958	0.183106	0.0260033	0.0517347	0.020043	0.0495287	0.0533677
1	AT1G61460	0.413325	0.529288	1.04005	0.802645	0.466318	0.443161	0.309211	0.124854	0.523425	0.984101	1.31244	0.880412	1.7068	3.09068	2.95571	2.87544	0.439944	0.125951	0.0135597	0.117782	0.33429
1	AT1G61480	0.0140543	0	0.0214037	0	0.00471567	0.0145293	0.0161183	0.0237637	0	0	0	0	0	0.040056	0.0738035	0.0376997	0.00717233	0	0.00690633	0.036264	0.052117
1	AT1G61490	0.259164	0.534414	1.08691	1.0611	0.466614	0.411639	0.327561	0.251795	0.760311	0.742775	0.602694	0.901539	1.55599	1.50094	1.44934	1.34297	0.181533	0.0347193	0.033564	0.141015	0.278954
1	AT1G61500	0.275293	0.496703	1.31064	1.64547	0.711236	0.979702	0.924463	0.353855	0.942305	0.918576	0.706247	0.5832	2.18955	1.50797	1.59672	1.41814	0.183911	0.216853	0.113298	0.525612	0.529516
1	AT1G61550	1.83533	0.993225	1.00273	0.860304	1.5403	0.53645	0.689877	0.134258	0.137744	0.104432	0	0	0	0.036077	0	0.007566	0.0101887	0.002949	0.0162707	0.055848	0.178022
1	AT1G61580	125.952	77.3121	39.8158	38.421	24.1707	11.2295	12.2959	2.0214	5.716	3.81749	2.95525	3.32999	3.96916	9.33321	6.78127	8.70674	1.84516	8.06953	26.2403	19.7768	4.17143
1	AT1G61590	0.00851167	0	0.029441	0.00853967	0.00826667	0	0.0284623	0	0.0779417	0.012558	0	0	0	0	0	0	0	0.0198587	0.0247423	3.0551	4.15964
1	AT1G61610	0	0	0.008827	0	0	0	0.049866	0.00592833	0.015224	0.10313	0.162419	0.0953043	0	0	0	0	0.00123467	0.00630033	0	0.018023	0.0149677
1	AT1G61640	6.04174	6.48021	7.45575	5.69968	3.73927	2.84892	1.80311	0.846368	0.688032	0.487937	0.65746	0.85349	0.92103	0.757267	0.710958	0.899621	0.219419	1.47787	1.01801	1.74251	1.02303
1	AT1G61700	0.102116	0.025261	0	0	0	0	0	0	0.114387	0.113649	0.057525	0.187689	0.174374	0.170156	0.0619855	0.245608	0	0.118438	0.05145	0	0.0285393
1	AT1G61720	2.94452	4.91021	4.24335	2.21725	1.72171	1.99994	0.137771	0.102201	18.7199	6.49563	4.50283	1.87179	1.61719	1.44924	1.4656	0.232761	0	0	0	0	0.016972
1	AT1G61770	18.5452	17.0905	16.7586	16.1675	14.3864	15.9509	21.1631	18.2274	26.7372	19.2486	15.8019	11.9941	8.96502	15.6894	13.9416	14.0287	2.44508	1.76722	1.43538	4.61875	2.58757
1	AT1G61810	0.0454823	0	0	0	0.0147107	0.217698	0.039912	0.0348703	4.81509	2.69554	3.33766	2.14656	0.48242	0.194217	0.0904935	0.0639047	0.030507	0	0.02758	0.238975	0.50028
1	AT1G61820	0	0	0.021	0.0743347	0.228344	0.799609	3.01087	17.6578	16.3184	12.0125	6.33934	3.81074	0.748031	0.0465757	0.0564115	0.0385513	0.00759733	0.011568	0.0175473	2.35341	3.63789
1	AT1G61850	0.85861	1.57965	2.18722	1.97402	1.28017	1.33917	2.51004	1.66786	7.037	5.44903	5.09467	3.61763	3.02915	4.87057	4.45986	4.46604	0.62843	0.464402	0.503368	2.94662	2.50747
1	AT1G61860	2.38537	1.49874	0.819811	0.868142	0.902753	0.210445	0.314269	0.341723	1.19222	0.863855	0.674358	0.328191	0.938566	2.10795	1.42417	2.66963	0.121618	0.085628	0.028028	0.707497	0.284958
1	AT1G61890	2.67194	9.30254	16.9237	16.7734	17.6509	17.8897	63.439	62.0682	21.5748	14.5371	11.4855	16.1137	17.1551	25.8583	24.9729	22.8021	8.53822	5.89351	2.30148	6.46013	44.8849
1	AT1G61950	0	0	0	0	0	0	0	0	0	0	0	0	0	0	0	0	0.00395533	0	0	0.340186	0.120001
1	AT1G62130	0.541471	0.854052	1.6754	1.60093	1.00139	0.74041	1.07148	0.685215	2.84251	2.81399	3.03614	3.30188	4.22588	5.96434	5.48865	4.91534	0.768516	0.24929	0.069378	0.179105	0.29028
1	AT1G62160	0.0209573	0	0	0	0	0	0	0	0	0	0	0	0	0	0	0	0	0	0	0.030623	0
1	AT1G62170	0.114474	0.0471407	0.0200537	0.03148	0.043863	0.0528887	0.136643	0.0268543	0	0.0130343	0.00914767	0.020408	0.0552703	0.00780267	0.014921	0.0216837	0.0306007	0	0.0303453	0.0113253	0.078986
1	AT1G62180	13.4883	42.5116	20.8988	15.7938	20.4226	21.0244	34.1862	0.921118	8.69172	4.85437	27.4113	76.7566	86.2292	88.8477	92.4436	91.6524	31.4766	19.7916	9.19202	15.6561	13.4336
1	AT1G62190	0.0256867	0	0	0.0134613	0.0707487	0.0188627	0.0480793	0	0.0205803	0.0510233	0.0221353	0	0	0	0	0	0.0105207	0	0.255592	3.13151	0.28266
1	AT1G62200	1.20475	2.36066	4.07417	4.39279	3.54601	2.73485	1.89861	0.534218	16.8166	12.6298	13.3976	4.56016	0.410869	0.0811857	0.05513	0.0594577	0.0296287	0.077711	0.733353	2.3589	1.79237
1	AT1G62262	0.0169877	0.0236337	0.007502	0	0.00875967	0.0112707	0.0284023	0	0	0.0797997	0.121572	0.0285447	0.012721	0	0	0	0	0	0	0.0380753	0.267294
1	AT1G62280	0	0	0.00840567	0	0.019048	0	0.035571	0.0122947	0.124039	0.400131	0.235	0.093701	0.0145743	0	0	0	0.00248833	0	0	0.042359	0.401908
1	AT1G62340	0.248274	0.438407	0.915228	0.676977	2.33365	1.66156	0.104124	0.0297587	0.130642	0.0682273	0.0744047	0.023318	0.006771	0.012398	0.009236	0.014423	0.00454	0.012042	0.006818	0	0.0251703
1	AT1G62380	0.33532	12.7085	25.9629	20.0617	33.6707	33.981	30.6917	4.76708	408.986	324.015	378.907	173.857	8.87861	2.68944	3.55769	2.32491	1.03801	0.843096	2.72553	207.956	474.424
1	AT1G62400	0	0	0	0	0	0.0176473	0.0403677	0	0	0	0	0	0	0	0	0	0	0	0.0552483	0.110548	0.58025
1	AT1G62430	15.895	23.9007	31.2603	28.7533	24.599	22.1959	24.3155	13.6321	10.4433	9.84291	12.9974	10.208	8.52611	17.0125	15.6009	15.3033	5.80129	4.84711	2.05721	5.2602	4.29516
1	AT1G62540	0.05208	0.015882	0.026029	0.030614	0.0307237	0.0423277	0.027511	0.008409	0.241315	0.0314233	0.0127703	0	0	0	0	0	0	0	0	0.214881	1.62838
1	AT1G62560	0.0817617	0.0600597	0.10527	0.145251	0.238519	0.307657	1.61004	2.55856	3.04163	0.861545	0.296431	0.105655	0	0	0.016619	0	0.0122763	0	0.213951	1.50759	0.592883
1	AT1G62570	0.0647987	0.261574	0.19712	0.36323	1.9811	1.53711	0.627894	0.454958	2.68764	5.59687	11.4513	3.32764	0.201769	0.0677167	0.103054	0.09155	0.0427417	0.516204	18.5708	26.8936	25.0315
1	AT1G62580	0.252673	0.308559	0.350432	0.357171	0.31869	0.239735	0.181658	0.170196	0.23802	0.212576	0.166301	0.0362757	0.0783613	0.071338	0	0.0147003	0.0130577	0.262963	0.451102	0.236899	0.254053
1	AT1G62600	4.21162	8.43408	10.8406	9.53798	7.03461	6.13393	7.90278	5.27082	6.78958	5.10282	5.48732	4.50675	6.2199	7.7058	8.12567	6.24246	2.29028	2.56636	2.79217	6.79082	4.94078
1	AT1G62610	3.10174	4.29799	5.74715	5.72509	4.29378	4.87501	13.9533	45.1536	30.8819	38.6542	58.4637	55.8485	13.2795	8.76635	8.79719	7.97104	2.05358	0.808952	0.646179	2.35819	3.42667
1	AT1G62620	1.02406	1.35622	1.58227	1.21768	1.13658	0.850514	2.66143	20.7164	24.0299	35.029	41.7485	27.7602	7.2409	4.53658	4.48386	3.77979	1.40461	0.549221	0.289602	1.04246	1.27065
1	AT1G62630	0.00470233	0	0.00449833	0.00989	0	0.012855	0.140033	0.0172093	0.079969	0	0	0	0	0	0	0	0.00579	0	0.006691	0.540085	1.9724
1	AT1G62640	56.4432	54.4467	72.5819	84.1363	103.574	113.617	207.497	45.7337	39.1442	24.8304	14.2495	3.72093	1.81033	2.82901	2.08035	2.36442	0.647739	2.83703	6.6308	21.3682	8.79781
1	AT1G62660	0.0455947	0.00965933	0.062946	0.059121	0.00622733	0.013855	0	0.0383423	2.01533	2.9684	5.64604	3.61595	0.328136	0.0324527	0	0.00949033	0.00756967	0	0.407386	20.7492	11.3133
1	AT1G62710	6.89393	11.392	16.8738	18.2898	22.4316	29.9849	92.4495	335.82	391.58	489.798	687.667	837.279	997.167	773.751	789.62	728.114	174.654	42.3704	11.6287	2.04972	1.66915
1	AT1G62730	10.0204	11.4105	11.6271	8.4878	6.06525	6.04725	4.61757	4.41972	2.69628	3.03947	3.13822	4.55257	5.7082	15.0837	13.7933	14.6247	5.84241	5.88048	2.01717	3.75337	1.09503
1	AT1G62740	21.0177	18.9264	21.2081	21.0169	14.7177	12.3621	16.9304	7.50184	19.072	13.3172	20.9138	26.8708	27.0613	53.8264	54.3399	51.0165	16.7869	42.2302	17.3784	22.921	12.4056
1	AT1G62750	9.2749	19.527	33.2548	40.0525	28.5973	41.7004	57.1583	6.99688	8.94741	7.15144	5.5505	2.68743	6.20603	10.9772	9.99681	10.8358	2.56736	6.75361	15.1808	90.094	44.224
1	AT1G62800	0.178289	0.067225	0.126327	0.0614473	0.019293	0.107521	0.0524063	0.318848	9.95289	3.18642	3.07194	1.8035	0.117626	0.343815	0.183059	0.420782	0.04191	0.006446	0.293679	7.95659	6.83557
1	AT1G62810	0.0394753	0.0293843	0.115103	0.114628	0.0746093	0.136567	1.70718	9.29524	9.00215	7.86429	6.55948	4.42608	8.13338	14.6703	12.7367	14.2622	4.43963	1.68001	0.84376	2.73704	3.13278
1	AT1G62820	86.2451	78.0985	93.4793	98.6807	126.712	122.774	125.542	86.4292	49.7075	33.1813	21.8336	11.039	5.25785	4.75518	4.85895	3.9034	1.81365	5.15511	7.97784	26.9791	18.152
1	AT1G62830	5.51862	8.27315	11.67	11.9234	7.51688	7.96049	12.7412	3.65753	6.14198	4.15431	3.06572	1.3719	1.85811	2.60367	2.34593	2.26189	0.890898	1.87314	2.05634	5.16346	2.61597
1	AT1G62850	7.14762	10.901	14.6196	13.9514	15.4648	14.4642	11.4455	5.04386	6.98777	4.96321	5.89545	6.35882	6.78595	8.18231	7.6243	7.51872	1.62186	3.3523	2.06651	4.01027	2.71393
1	AT1G62900	0	0.0643543	0.172076	0.428446	0.218834	0.102341	0.0881507	0.396444	0.494809	0.490162	0.180671	0.558076	0.19938	0.0813033	0	0.104658	0.0130527	0	0.052125	0	0
1	AT1G62940	0	0	0	0	0	0	0.0260593	0.0184677	0	0	0	0	0	0	0	0	0.00199567	0.018055	0	0.092338	0.0686447
1	AT1G62950	1.10846	1.76038	2.6999	2.45361	1.89476	1.97998	4.29496	1.59494	1.25468	0.509962	0.346258	0.269789	0.612917	0.271319	0.270809	0.2264	0.049918	0.066592	0.0729067	0.407016	0.405836
1	AT1G62960	6.60847	7.6715	10.4285	8.99792	7.07102	7.98456	9.75016	3.13757	6.2337	4.25886	4.41599	3.23338	5.12753	6.81384	6.66061	6.55652	1.61029	1.81507	1.22302	3.07947	3.77225
1	AT1G62970	11.4676	13.572	20.962	19.5446	13.1399	13.0919	23.5569	11.9008	11.6781	7.36486	4.84408	2.71882	4.42301	5.93862	5.21483	5.68632	0.992663	1.63657	0.973048	1.91427	1.42153
1	AT1G62980	0.106086	0.0123107	0.0117083	0	0	0	0.0446463	0.0150497	0	0	0	0	0	0	0	0	0	0	0.317326	13.8212	1.43354
1	AT1G63000	50.4496	55.588	61.9403	57.2452	45.4398	51.5161	57.1414	23.9416	30.4101	20.4771	27.726	20.8213	30.7093	36.0255	34.6801	34.4794	16.5394	14.8001	36.12	114.296	42.017
1	AT1G63010	1.53023	2.56691	4.07825	3.71273	2.49123	2.80189	2.94625	2.17062	2.26121	2.06198	2.31861	1.58959	0.640975	1.22355	0.933297	1.02517	0.29226	0.742122	1.13797	9.42705	5.84113
1	AT1G63020	4.89269	3.40952	3.63841	3.19321	2.06964	2.09768	2.6667	0.733757	2.20922	1.7088	1.28814	0.588886	0.293758	0.263989	0.228096	0.252521	0.062941	0.203565	0.256078	0.985314	1.09076
1	AT1G63100	25.3658	52.5948	58.9124	54.9851	25.0962	20.8891	30.4255	0.386657	1.05403	0.0599563	0.00932667	0	0	0	0	0.006674	0.00461533	0.008282	0.0152527	0.982035	1.06062
1	AT1G63120	4.39974	9.27933	11.6596	12.1499	11.4781	9.80268	9.86036	16.4713	40.4041	31.0778	52.4345	77.9515	69.027	82.5729	85.8192	79.3314	18.6462	5.17643	1.92942	2.09386	1.91098
1	AT1G63140	0.00953433	0.0209673	0	0.029872	0.039391	0.125587	0	0.0468497	0.428627	0.521633	0.6988	0.149105	0.0862933	0	0.0897725	0.013196	0.0147913	0	0.116975	1.41857	0.740705
1	AT1G63160	41.3721	42.1119	45.6338	39.3735	23.9562	21.8545	15.4425	2.10842	2.17224	1.62054	3.15263	5.23607	7.2436	9.30737	7.3323	7.20368	1.77629	6.73598	5.85159	5.92156	1.24107
1	AT1G63180	0.651065	0.449243	1.1236	1.68352	1.31987	2.22929	0.84299	0.46546	3.81144	4.02334	3.66744	12.4007	57.4227	110.836	120.386	108.018	41.0687	31.1359	12.222	9.91314	6.12277
1	AT1G63210	0.134394	0.0469067	0.046743	0.0182227	0.035532	0.0146563	0	0.02812	0.437433	0.478774	0.657528	0.364884	0.344389	0.409042	0.307287	0.310753	0.0781277	0.272159	0.0616383	0.0993737	0.186152
1	AT1G63250	3.99578	5.32321	6.15747	4.81989	2.54573	1.94975	1.46317	0.897422	0.552693	0.594762	1.19473	2.64527	3.86097	5.09132	4.31438	4.83029	0.794685	2.30717	0.77265	0.97305	0.48037
1	AT1G63270	8.54356	16.3393	19.6744	17.3437	11.9964	10.6343	7.82566	3.16042	5.91346	4.45041	6.1904	6.34231	12.3539	24.552	23.5488	27.1236	8.04898	9.16339	2.66021	4.50479	2.09202
1	AT1G63280	0.244332	0	0.148048	0.08821	0.043561	0	0.243829	0.047586	0	0.115877	0.272487	0	0.575232	0.10194	0.153592	0.102	0	0.0876793	0	0.0781863	0.087046
1	AT1G63290	55.4405	68.9171	68.2814	62.6114	60.2275	54.8834	65.3194	34.859	38.3933	24.4046	19.5242	14.5013	18.9675	18.0573	17.3077	18.3547	6.12913	10.517	13.1874	26.0117	15.5337
1	AT1G63340	0.0377777	0.0715173	0.153711	0.104098	0.0391283	0.102394	0.175068	0.030228	0	0.0145233	0.022245	0	0	0	0.0169325	0.011245	0	0	0	0.0200207	0.00760533
1	AT1G63350	0	0	0.0127333	0	0.014215	0.00639067	0.0155483	0.0273463	0.006512	0	0	0	0	0	0	0	0.016958	0.00587267	0	0.0255877	0.560744
1	AT1G63360	0	0	0.044457	0.0606	0.084063	0.265648	0.672484	0.774817	2.46138	0.936395	0.0748173	0	0.00677233	0.00478967	0.0072165	0.025715	0.020583	0.027239	0.0836617	2.01051	5.41251
1	AT1G63370	0.328816	0.0625437	0.050819	0.0676747	0.041666	0.107081	0.045121	0.736809	4.98354	6.93374	11.6089	3.42969	0.320632	0.135254	0.0577745	0.0826827	0.0138757	0	0.0821243	0.0803997	0.341382
1	AT1G63380	0.358477	0.189141	0.375468	0.211503	0.0653403	0.11552	1.29556	2.75153	5.20718	5.63954	5.8942	2.681	0.438719	0.211326	0.247788	0.237963	0.0425057	0.194695	0.105492	0.282244	0.41882
1	AT1G63390	0.776834	0.313201	0.31721	0.282538	0.246898	0.220745	1.59052	3.08888	7.45922	7.49895	7.20922	3.09524	0.450804	0.161205	0.288791	0.164273	0	0.0434767	0	0.102314	0.599025
1	AT1G63430	2.18563	4.56302	7.20543	7.49767	4.57554	4.90317	9.73457	3.68644	6.71336	5.00706	3.37657	1.54059	1.33831	1.59826	1.52237	1.68093	0.364206	0.620987	0.396653	1.72736	2.66128
1	AT1G63440	7.72373	3.20239	3.27929	2.18775	1.22387	0.893191	1.18202	0.48681	1.0399	1.05891	1.70995	4.12124	2.46562	4.31165	4.50593	3.68998	1.34147	1.05112	0.136825	0.589753	0.827897
1	AT1G63460	42.267	50.541	54.1182	54.1568	56.1056	41.1778	32.4876	14.3043	15.0942	7.65626	4.50712	2.20029	0.522569	0.426397	0.193442	0.318445	0.121728	0.452844	3.45006	13.0253	9.65385
1	AT1G63500	2.99553	6.01919	8.0198	7.98003	5.16044	4.57775	3.87197	2.71308	3.84644	4.74244	6.36822	6.35723	7.42584	11.7477	10.5243	11.3012	2.07935	3.15989	1.22177	8.84653	7.32878
1	AT1G63610	9.51799	20.2893	31.8149	34.0715	31.5548	33.2734	26.5022	2.36375	6.87169	3.25239	3.09497	1.98	3.15373	4.55746	3.65477	4.06449	1.30656	2.59633	5.74128	25.7251	5.2996
1	AT1G63660	40.7241	74.309	76.4317	62.3834	35.2048	33.7891	17.7922	1.40987	1.88493	1.42458	2.09511	2.61266	4.07312	12.4485	8.53754	10.7379	2.73648	23.3145	38.8048	20.6328	2.8103
1	AT1G63680	4.57485	7.54371	13.0493	14.9747	9.25801	10.8251	13.9401	2.64162	5.0162	4.0766	4.45179	4.64437	7.99269	13.9182	12.548	13.2981	2.3766	4.05012	5.64788	22.5505	5.16459
1	AT1G63690	10.0866	13.2325	21.7008	22.9767	19.0603	19.1763	33.121	17.6665	30.0174	22.5662	20.3986	8.00446	4.11407	7.40133	6.4005	6.86131	1.33066	1.61198	1.12097	6.22549	7.76278
1	AT1G63700	5.23507	7.99794	10.9102	9.7804	5.7315	5.64277	10.0799	3.62065	7.50291	5.4511	5.16063	4.25804	4.67806	8.75942	7.98835	7.64233	1.74524	2.02806	1.40072	5.93756	5.44167
1	AT1G63710	0	0	0.0427553	0.00728133	0	0	0	0	0	0	0	0	0	0	0	0	0.0107797	0	0.0106453	0.0226853	0.0759667
1	AT1G63740	0.481779	0.619473	1.13614	1.21719	0.388405	0.52387	1.05025	0.317054	0.817746	0.777636	0.839474	0.392251	0.731853	1.38062	1.29852	1.22478	0.249939	0.205329	0.216276	1.32743	2.69218
1	AT1G63750	0.358045	0.067482	0.0830043	0.0790593	0.122572	0.177531	0.545639	0.0210953	0.020868	0.00401167	0.00493467	0.0114923	0.00992833	0.0592247	0.029455	0.0562307	0.0126253	0.0148257	0.0889283	0.234253	1.99273
1	AT1G63770	28.005	45.2538	57.2584	52.1958	36.7713	37.5119	57.3035	34.9763	55.8967	49.4697	62.8182	80.6827	121.892	220.805	208.629	202.587	86.9754	177.389	109.264	76.6582	22.1988
1	AT1G63855	7.87505	9.49919	7.74481	9.33496	8.21012	7.70312	3.95985	2.31579	1.72558	1.15506	1.40838	1.0291	1.06942	0.697028	0.428466	0.412312	0.250897	0.812884	0.940245	1.50297	1.20579
1	AT1G63860	0.267518	0.306939	0.261633	0.31439	0.30475	0.32466	0.556735	0.210086	0.0912667	0.153672	0.118443	0.0564513	0.0802033	0.065986	0.083165	0.0475337	0.0174287	0.00900233	0.021496	0.176151	3.53555
1	AT1G63870	0.028198	0.0175243	0.021809	0.021928	0.114996	0.255303	0.300311	0.101812	0.0926353	0.0353927	0.0207927	0	0	0	0	0	0.00198267	0	0.00901167	0.0123473	0.0668743
1	AT1G63880	0.0650303	0.0605933	0.110952	0.109316	0.0774907	0.201104	0.276475	0.129156	0.442283	0.175962	0.162488	0.0784147	0.10403	0.180077	0.250034	0.150667	0.0355797	0.124922	0.108955	2.04109	5.08513
1	AT1G63940	32.5169	47.3632	50.8295	42.5514	32.2819	33.5624	39.6587	11.8428	19.632	10.4923	9.82991	6.58437	6.22262	19.6633	14.9867	19.1908	6.39851	22.8906	36.2311	62.858	10.2621
1	AT1G63970	22.0136	39.7212	56.472	68.9086	72.6664	79.0595	61.9052	24.1031	15.6602	14.2944	20.9686	21.6791	28.6385	27.63	28.3279	27.0035	12.9817	17.474	11.0283	37.875	22.6541
1	AT1G63990	0.531284	0.630256	0.807652	0.584305	0.245587	0.202247	0.237011	0.00965267	0.172059	0.164946	0.183665	0.0227193	0.0235597	0.0515337	0.039445	0.0683067	0.00402667	0	0	0.113467	0.0877473
1	AT1G64010	0.0255507	0	0	0	0.0506697	0.100693	0.070604	0	0	0	0	0	0	0.0374	0	0.141953	0	0	0	0.0574547	0.211411
1	AT1G64030	0.036292	0	0.050897	0.0722613	0.143611	0	0	0	0	0	0	0	0	0	0	0	0	0	0	0.01486	0.0716567
1	AT1G64040	33.5179	44.9087	45.8678	44.044	32.1085	28.7935	24.4228	10.4497	13.4376	11.5141	16.5295	22.6518	36.6581	75.8532	75.2652	72.5208	22.8282	29.0428	10.58	18.3513	11.5481
1	AT1G64060	0.6288	0.235522	0.10535	0.0370933	0.0239763	0.0179	0.0169593	0.915164	8.66847	7.09477	8.62613	5.73315	0.211112	0.024931	0.021345	0.00624533	0.002299	0	0.129076	1.71916	3.74995
1	AT1G64070	0.041989	0.018136	0.0219553	0.00441667	0.004088	0.0247583	0.0139547	0.068365	0	0	0	0.005482	0	0	0	0	0.009117	0.0145833	0.0118807	0.022718	0.016445
1	AT1G64110	0.02385	0.0157083	0	0	0	0	0	0.148657	0.372747	0.482326	5.85788	53.5845	208.902	236.464	242.499	220.104	32.3107	20.6987	11.6188	9.43158	1.63215
1	AT1G64150	1.17092	3.29199	6.81154	7.44434	7.55296	9.72418	9.95745	6.92311	9.17883	5.30271	3.55048	1.78213	0.723693	1.64873	1.33474	1.67145	0.429247	0.174757	2.02609	7.97154	3.4839
1	AT1G64170	0.0519293	0.060498	0.114341	0.124185	0.100159	0.029499	0.0624337	0	0.0157987	0.0132687	0	0	0	0	0	0	0.00128633	0.006565	0.036767	0.902245	0.887842
1	AT1G64185	53.2166	45.8186	41.8674	40.0117	43.54	34.8826	17.3477	10.3803	3.58034	1.90444	1.36706	1.99303	3.74441	5.28871	6.49597	6.47499	2.32866	4.22559	3.7692	3.35269	0.650227
1	AT1G64190	43.7828	58.3941	68.152	66.847	71.1309	71.0422	111.022	25.975	28.364	14.2279	9.97455	2.80826	1.61355	12.6788	7.96987	13.132	2.97659	14.446	9.96521	20.3513	6.13296
1	AT1G64210	0.108217	0.170395	0.0577223	0.0373977	0.0161683	0.0701747	0.0195493	0.0248703	0.0122863	0	0	0.0219077	0.118113	0.394749	0.270365	0.227298	0.0126413	0.00529333	0.0319563	0.211077	0.268561
1	AT1G64230	169.822	131.163	128.133	135.559	142.224	142.193	114.598	85.4825	91.4385	58.4119	53.1111	53.0738	161.252	217.693	195.573	213.433	72.919	152.27	70.3189	92.0655	98.1726
1	AT1G64300	0.399545	0.531534	1.08477	1.17594	0.65835	0.531606	0.835719	0.941705	1.45939	1.24331	1.51886	1.45825	1.19437	1.98481	1.6966	1.78217	0.217911	0.488718	0.122898	0.512817	0.609617
1	AT1G64355	1.06462	2.97951	9.93906	16.2969	17.4697	28.3151	24.966	13.4566	15.799	9.17025	6.77973	6.06297	16.7998	20.851	21.4867	18.4251	8.29272	3.13209	3.89284	18.5575	14.3545
1	AT1G64390	3.69357	3.92921	6.10658	4.12062	4.56516	2.56103	7.824	54.9371	48.9093	68.0876	41.5899	6.81388	0.848055	0.738811	0.759333	0.876078	0.191392	0.0504357	0.786661	7.20251	9.78757
1	AT1G64400	0	0.005099	0.0149827	0	0	0.00731233	0	0.0338207	0.293429	0.0352193	0.014405	0.0146467	0	0.0112163	0.00845	0.0625383	0.00799733	0.024822	0.0901283	0.86739	2.42822
1	AT1G64440	1.64352	2.82891	4.66158	4.85509	3.81382	3.20197	3.10715	7.73435	8.78972	8.2233	10.1164	10.1264	7.73044	8.67108	8.50305	7.90317	2.01307	1.34765	1.64798	9.80864	8.22347
1	AT1G64460	2.49598	4.98742	9.40788	7.47728	5.14711	4.74139	7.50392	1.5995	5.53018	3.00236	2.55911	1.63132	1.09502	1.67342	1.54787	1.53911	0.430026	0.180197	0.153311	2.54599	3.18665
1	AT1G64510	33.2407	57.711	123.049	196.325	243.815	307.212	177.462	10.0848	18.1333	8.49438	5.10334	4.28314	14.6928	26.1462	22.1622	24.1241	14.8412	15.1814	56.8292	205.965	78.6456
1	AT1G64550	28.0203	41.2351	48.1143	41.4295	24.7217	24.6733	31.5399	13.4731	14.5125	11.4073	11.7751	10.6297	18.5081	34.3784	29.822	31.7181	7.44434	13.7557	10.8321	18.2616	7.69963
1	AT1G64590	0	0	0	0	0	0.0125437	0.0316727	0	0	0	0	0	0	0	0	0	0	0.007107	0.0284873	1.32332	7.77341
1	AT1G64600	9.49751	10.399	12.4038	9.40226	4.43915	4.23854	3.42611	0.736917	0.773744	0.940005	1.80555	4.03106	11.1681	9.82854	9.41473	9.93993	2.75624	4.58864	2.1549	1.017	0.539084
1	AT1G64630	2.01915	2.49518	3.34098	3.09843	1.8495	1.98103	0.957767	2.20433	2.3408	1.60731	1.43647	1.35862	1.92047	2.26161	0.838291	1.46094	0.20929	1.00495	0.114218	1.42345	1.9861
1	AT1G64650	37.3096	48.6556	46.8871	43.0125	44.4485	39.6064	50.5159	17.881	16.8376	9.55692	5.50885	2.15911	2.0363	2.54254	1.8295	2.11113	0.56333	1.13519	7.55909	15.2627	5.87689
1	AT1G64660	0.056377	0.82406	6.07652	3.44061	12.3309	19.2625	165.272	155.465	145.05	140.303	164.938	134.092	92.9238	73.6847	68.1184	71.2694	45.2654	17.813	8.94587	12.8636	17.0351
1	AT1G64670	37.519	73.3569	51.2027	39.666	45.0113	33.3755	43.0834	9.85258	10.1673	4.89961	1.02518	0.0872747	0.0114417	0.0534873	0	0.008163	0.0224733	0.032777	1.94067	11.2996	10.5162
1	AT1G64680	0.763993	4.63967	7.5525	7.19561	6.77906	8.26073	8.03471	22.4346	23.1876	17.5912	10.0842	3.79807	0.600054	0.788445	0.554648	0.462588	0.189319	0.438447	1.06076	8.80478	11.597
1	AT1G64710	0.144004	0.256694	6.9015	16.4982	8.70483	11.9311	15.2715	13.2124	11.6325	15.8885	22.9766	23.495	33.2166	29.1709	33.0674	28.7821	10.2144	4.86319	3.12633	23.9717	20.3444
1	AT1G64780	0.013737	0.00636833	0	0.0149567	0	0	0.045828	0.008137	0.0514077	0	0	0	0	0	0	0.014207	0.001737	0.004978	0.0421827	0.635331	2.84672
1	AT1G64820	0	0.0825803	0.117111	0.0631143	0.0737387	0	0.115649	0.385574	0.0655273	0.213213	0.526131	1.61813	1.14736	10.6675	9.88242	8.89248	0.668344	0.0127003	0.0127487	0.054558	0.071802
1	AT1G64860	2.72773	5.78374	9.56901	11.5121	8.61128	10.7183	15.0603	1.7664	10.7545	3.22545	1.94493	0.592105	0.207305	0.317958	0.397871	0.377279	0.0834473	0.214666	0.374727	8.58969	13.1833
1	AT1G64880	52.5322	62.612	60.1761	55.7059	32.3043	30.5173	28.6234	6.69305	9.04202	5.71056	5.78846	5.7163	10.2993	14.8511	10.8117	12.1477	1.51132	6.03609	6.17384	13.2852	4.27897
1	AT1G64890	3.38994	6.18719	8.21955	7.21828	6.49738	6.81121	6.54951	6.6431	3.35816	3.43213	4.25068	3.00536	2.07634	2.91006	2.9138	2.63786	1.12857	0.946241	0.659842	1.0653	0.709025
1	AT1G64900	0.0516453	0.00671167	0.0181177	0.0373317	0.0495043	0.292171	0.423206	2.80186	10.5714	13.31	22.4887	24.5532	35.3852	41.7631	41.5747	42.7652	6.81031	1.65351	0.293296	0.446701	1.33753
1	AT1G64930	0	0	0	0.008821	0	0	0	0.0106373	0	0	0	0	0	0.0147487	0.0204845	0	0.006496	0	0.0184363	0.213457	0.0485987
1	AT1G64940	0.144544	0.275363	0.0270113	0.00842833	0	0	0	0.0116417	0.0174627	0.0415823	0	0.07176	0.0464187	0.0229297	0.0369955	0.0301553	0.002172	0	0	0.137227	0.151236
1	AT1G64950	0.859526	0.223254	0.257176	0.0771857	0.027381	0.131267	0.293459	11.2557	12.6657	15.9196	27.0842	41.2649	55.6534	58.2877	58.9698	56.5483	8.73092	5.50115	0.953751	2.74164	3.70841
1	AT1G64970	0.135467	0.374469	0.580579	0.31603	0.254445	0.498819	0.119177	0.0342663	1.6137	1.25701	2.89634	1.55335	0.237076	0.957717	0.608639	0.888032	0.532914	2.63844	75.0412	37.5812	5.21364
1	AT1G64980	11.6843	12.852	14.3863	15.4399	12.1939	10.9261	16.7868	42.5226	27.3716	30.6664	26.2699	11.6433	4.87517	7.85573	7.81059	6.58795	2.99169	5.16073	7.61878	26.1243	42.5192
1	AT1G65060	0.945385	0.751126	0.367783	0.235891	1.09979	1.23201	13.7898	4.67196	4.95985	2.58531	0.927604	0.173721	0.0878107	0.155042	0.057777	0.0827897	0.022292	0.0220023	0.0378743	4.62534	2.54414
1	AT1G65070	1.37887	3.20959	5.31666	5.22977	2.71632	2.80908	3.54406	2.34296	6.08173	5.25449	5.10002	5.258	7.82397	5.7678	5.59463	5.78071	0.943463	0.881362	0.417964	2.03655	2.76599
1	AT1G65080	2.15846	5.52583	6.12035	5.62535	2.84345	2.61013	1.60324	1.59574	1.19452	1.36647	2.48015	5.20649	8.48734	12.5009	11.9509	11.665	1.72866	1.49866	0.305945	0.437795	0.285807
1	AT1G65190	0	0.0734477	0.0342983	0.0890987	0.140321	0.146855	0.354054	0.0583017	0.05224	0.0523743	0.018789	0	0	0	0	0	0.011672	0	0	0.402979	2.85902
1	AT1G65210	0	0	0	0	0	0	0	0	0	0	0	0	0	0	0	0	0.0310517	0	0	0.0142017	0.0910663
1	AT1G65250	1.05134	1.52347	2.23377	2.40762	1.51735	1.56542	1.19304	0.426258	0.549336	0.128205	0.08571	0.046082	0.0662653	0.0336617	0	0.0451133	0.00455533	0.0349143	0.0539377	0.240572	0.271638
1	AT1G65260	16.2456	31.9749	49.2091	58.5562	51.7543	63.3468	79.0016	32.8637	49.8051	34.579	32.773	31.2297	56.8422	59.2339	57.963	56.7148	9.62829	7.15952	4.29467	28.838	24.8501
1	AT1G65280	8.55434	13.6822	16.4019	14.9718	8.55335	7.86483	11.9639	6.75548	11.3394	8.4459	10.1535	12.3962	23.5383	42.8205	39.7664	38.5256	3.69713	5.37478	1.76683	4.9241	4.42737
1	AT1G65290	808.468	740.367	599.626	564.521	591.578	531.867	322.999	117.437	74.6321	56.5238	51.6054	51.1239	58.1467	82.485	72.0155	78.2493	28.8092	63.4398	90.4063	135.882	37.9284
1	AT1G65310	0	0	0.0111417	0	0	0	0.094463	0	0	0	0	0	0	0	0	0	0	0	3.31881	22.2498	17.5091
1	AT1G65340	0.0170827	0	0	0	0	0	0	0	0	0	0	0	0	0	0	0.0182663	0.00220567	0	1.56954	6.22311	0.583366
1	AT1G65350	0	0	0.0112103	0.0145573	0	0.020395	0	0	0	0.0193133	0	0	0	0.0254403	0	0.0451173	0.0512713	0.0111317	0.022121	0.00905133	0.035334
1	AT1G65410	6.75957	11.3802	17.0913	21.1043	16.3337	16.6377	19.6231	5.30651	10.9662	8.15303	9.97995	14.2644	21.1338	35.4935	32.8707	32.6061	8.10312	4.91271	2.7954	9.2303	7.15361
1	AT1G65420	9.13726	9.42245	12.0717	11.9074	12.4746	12.1101	8.17755	4.67349	2.1488	2.56281	1.52717	1.12882	0.55587	1.44682	1.28858	1.27723	0.519582	0.606038	0.811853	3.81573	2.59727
1	AT1G65440	12.6349	11.5946	15.203	12.9118	8.26512	7.67192	12.3465	5.43588	18.9841	15.0317	17.079	20.6867	26.2206	38.1089	37.4911	32.6868	5.44436	7.75532	3.60501	12.2161	7.88336
1	AT1G65450	0.0334527	0	0	0.0219027	0	0	0	0.0643807	0	0	0	0.0158173	0	0	0	0	0.00290367	0	0.0350853	0.133597	0.106474
1	AT1G65520	6.44686	4.9362	4.20839	4.12222	3.83528	3.17393	3.21864	3.18972	3.64343	4.13192	5.88745	5.77621	7.4983	6.95132	8.27624	8.04301	2.85115	7.22343	3.10167	4.46681	3.3654
1	AT1G65550	0.180727	0.140526	0.0553027	0.0600037	0.009442	0.023289	0.0559807	0.009364	0	0	0	0	0	0.020262	0	0.006645	0	0	0.00556433	0.005453	0.00666567
1	AT1G65560	5.98377	6.93474	8.05148	6.94429	5.57958	4.85344	4.28446	6.65341	11.9966	6.75214	6.27493	3.69673	4.84427	10.7701	10.1793	9.56415	3.19124	3.54557	2.08905	2.30964	1.54997
1	AT1G65570	0	0	0	0	0	0	0	0	0	0	0	0	0	0	0	0	0.031168	0	0.00806033	0	0.380373
1	AT1G65590	0.20622	1.3862	2.99282	4.29894	5.27947	5.69092	2.97438	0.15758	3.66839	4.57272	7.90041	2.705	0.10692	0.0520597	0.020761	0.00546867	0.00167467	0.0133483	2.43131	8.84722	6.70329
1	AT1G65610	1.89973	0.3524	0.0393647	0.0315933	0.0192373	0.058789	0.022429	0.145835	0.00862933	0.0229047	0.034428	0.158305	0	0.022038	0	0.00980567	0.008793	0.0136393	0.306793	2.42956	0.812281
1	AT1G65630	0.01529	0.025511	0.140648	0.231845	0.426647	0.543559	0.166903	0	0	0	0	0	0	0	0	0	0	0.0176633	0	0.00464067	0.033582
1	AT1G65640	0	0.0121483	0.007241	0	0.018238	0.069792	0.0220927	0	0	0	0	0	0	0	0	0	0.012312	0	0	0	0.0138563
1	AT1G65670	0.008934	0	0.0243163	0	0	0.0131433	0.0632733	0.0115447	12.3927	18.6951	41.1002	7.90586	0.555136	0.023253	0	0	0	0	0	0.006226	0
1	AT1G65680	0.0329457	0	0	0	0	0	0	0	0	0	0	0	0	0	0	0	0	0	0	0.0114257	0.015284
1	AT1G65681	0.0412787	0	0	0	0	0	0	0	0.081839	0	0	0.044444	0	0	0	0	0	0	0	0	0.0201163
1	AT1G65730	32.4173	25.7247	20.5697	16.2172	12.9517	7.67713	9.98573	6.319	3.61101	5.56259	8.65141	14.596	20.654	16.3343	16.8111	14.7288	3.41307	1.42058	0.866122	1.57904	1.17789
1	AT1G65780	0.0840837	0.0291397	0.0402113	0.011994	0	0.00522133	0	0.00974733	0.0570363	0.0453817	0.066714	0.103096	0.0770177	0.03623	0.0475625	0.043629	0.007537	0	0.00346967	0.00475633	0.0126797
1	AT1G65790	0.064499	0.0673213	0.017621	0.005002	0.00485567	0.0141733	0.0453767	0.007391	0	0.0127103	0.0118153	0	0	0	0	0	0.012331	0	0.0213717	0.008943	0.062909
1	AT1G65800	0.028776	0.0235177	0.016022	0.004764	0.00468233	0	0	0.0462867	0.01895	0.00517333	0.0190917	0.014572	0	0	0	0	0.004453	0	0	0.005524	0.226041
1	AT1G65810	5.63657	3.19907	1.54917	0.871937	0.125412	0.0490077	0.0614037	0	0.00574567	0	0	0	0	0	0	0	0.000972	0	0.008258	0.00723567	0.0690297
1	AT1G65840	16.1094	13.9298	18.3485	19.9762	17.3037	19.3137	31.6317	26.087	27.0146	24.5348	17.6364	7.21508	1.5529	2.71862	3.04635	2.84473	0.560083	0.940587	2.21239	27.6709	16.3908
1	AT1G65850	0	0	0.009795	0	0	0.00551867	0	0.00958933	0	0	0	0	0	0	0	0	0.0115803	0	0.00539067	0.0341653	0.184415
1	AT1G65860	0	0	0.0143	0.0756187	1.19695	1.04516	0.749866	1.9375	2.90905	0.669173	0.20268	0	0	0	0	0	0	0.0106177	0.0234047	0.0509473	0.258139
1	AT1G65880	0.014667	0	0.0356347	0.227315	1.17346	4.69604	35.6618	83.6659	118.194	84.0697	25.5289	1.06167	0.086795	0.0427267	0.049469	0.0582633	0.061689	0.0255727	0.0204677	0.0517223	0.16862
1	AT1G65890	0	0.00714467	0	0.027536	0.0163497	0	0.0670017	0.00870833	0	0.00807167	0.021875	0	0	0	0	0	0.00167067	0.01706	0	0.244047	0.339105
1	AT1G65900	0.0332773	0.871686	9.73907	17.2195	13.4827	16.3997	27.4035	0.575952	1.12929	0.0508113	0	0	0	0	0	0.008699	0	0.0107433	0.0179063	1.38403	1.17433
1	AT1G65920	0.0540087	0.073869	0.388918	0.630062	0.451162	0.64336	0.823421	1.57442	2.33355	2.62055	2.71564	2.20502	0.92226	1.11108	1.06193	1.12189	0.337881	0.282651	0.205565	1.67516	1.57535
1	AT1G65930	213.849	224.483	251.785	254.015	242.706	283.195	388.752	109.14	235.892	109.25	56.1368	20.0649	26.2119	54.5207	46.8451	53.285	14.1504	32.8836	92.2343	250.47	104.545
1	AT1G65950	1.65984	2.72779	4.6898	4.33482	2.30252	2.14867	2.32458	1.51678	5.79999	4.20578	4.32496	4.04106	5.33816	5.84742	5.70794	5.37526	0.624402	0.410846	0.252304	0.921201	1.18842
1	AT1G65960	0.0632467	0.0188897	0.00613767	0.095058	0.0371547	0.190165	0.0206657	0.00870033	0.102558	0.0441567	0.033916	0.0159213	0	0.00649767	0	0.0209327	0.033341	0.0124257	1.30735	45.9524	45.6206
1	AT1G65970	41.3131	20.4811	2.21224	0.677167	6.88385	0.133708	0	0.128342	1.63584	1.54252	0.904648	1.05491	19.0479	142.954	104.685	167.989	44.8636	200.056	35.3881	6.5034	21.1566
1	AT1G65980	299.767	340.711	403.091	399.903	477.603	449.563	483.702	318.344	361.454	299.034	315.698	344.45	764.261	777.701	786.612	783.156	297.558	546.508	273.233	195.507	62.4405
1	AT1G65990	0.0402243	0.0977933	0.0147793	0.0330813	0.0264337	0.0205283	0.0258263	0	0.035857	0.018985	0.0218067	0.0426127	0	0	0	0	0	0.010094	0	0	0.052402
1	AT1G66040	5.40448	2.34454	2.35296	1.50457	0.461613	0.337016	0.336611	0	0	0.0916337	0.0809443	0.0658177	0.0690427	0	0	0.0387347	0.00885033	0	0.0558393	0.19299	0.244006
1	AT1G66050	16.4829	22.7522	30.237	24.5796	10.3197	10.5416	13.4095	0.135789	0.779508	0	0	0.217278	0.144402	0.781267	0.988611	0.76584	0.471179	0.126416	0.375384	2.39703	0.481008
1	AT1G66120	0	0	0.006091	0.00691567	0	0	0.0230053	0.00787233	0	0	0	0	0	0	0	0	0.00174433	0.015799	0.00956533	0	0.100341
1	AT1G66130	0.854353	5.01504	12.6497	14.6582	11.7915	18.4237	23.181	8.963	12.9544	4.69664	2.93908	1.80763	3.84056	3.90911	4.29676	3.633	3.19133	1.08506	0.521978	5.7435	7.82248
1	AT1G66150	2.41948	8.78251	14.4005	17.157	11.7111	13.5437	17.9366	0.337601	0.686223	0.278507	0.557795	0.185423	0.0540593	0.17586	0.0817145	0.161622	0.084662	0.686161	1.59295	5.19523	7.20711
1	AT1G66200	4.26435	10.2547	3.3523	1.68881	0.923425	1.92713	0.217882	0.523571	80.1491	57.1834	52.2309	17.0123	0.831506	0.22848	0.252207	0.122454	0	0.147089	9.0975	146.508	133.489
1	AT1G66210	1.75587	0.839808	0	0	0.500321	0	0	0.011474	0.036359	0.0911167	0.0675997	0.0441313	0.816631	0.205659	0.185387	0.423204	0.021816	0	0	0.00910733	0.0560873
1	AT1G66220	0.005607	0.033278	0.0156777	0.0117883	0	0.007663	0.0301077	0.0128177	0	0	0	0	0	0	0	0.00454467	0.004188	0	0	0.017342	0.089032
1	AT1G66270	0	0.00685367	0	0.0228753	0.711539	1.20681	1.20774	0.107155	0.136203	0.00923367	0	0	0	0.059877	0.067893	0.246863	0.0402223	0.036242	8.92369	35.0311	9.16152
1	AT1G66280	0.013668	0	0.01811	0	0.0220093	0.009272	0	0.008842	0	0	0	0	0	0.026231	0	0.050406	0.013281	0	2.77744	11.903	4.66843
1	AT1G66340	3.34217	4.91391	7.02724	7.27936	4.5605	5.28546	8.70172	7.57369	10.205	9.24664	9.04616	7.028	8.36426	11.2819	11.2033	11.1474	2.32939	1.53568	0.703602	1.81941	2.62311
1	AT1G66350	4.42065	4.75124	8.18883	8.22069	9.24753	6.07225	4.48475	1.60717	0.950661	1.17705	1.03786	0.346255	0.0202663	0.040112	0.052199	0.0315717	0.0152013	0.904949	2.85685	6.96109	7.18128
1	AT1G66400	8.29673	7.94638	5.9544	3.8831	3.25095	3.87329	13.854	9.31665	1.79739	0.895527	1.56067	2.84359	0.385783	0.330219	0.080572	0.176276	0.105552	0.127549	0.190168	8.4724	28.1972
1	AT1G66410	277.576	316.067	325.746	276.942	274.067	239.692	258.161	293.066	313.121	250.058	303.535	291.125	376.2	297.406	292.295	285.853	127.502	97.9614	43.8568	120.18	74.6281
1	AT1G66430	15.7739	46.0964	115.151	177.421	208.576	225.55	368.403	91.46	125.198	55.0552	17.16	3.3296	1.12476	1.9095	1.22336	1.66654	0.707616	0.588649	4.05575	27.5018	11.4248
1	AT1G66460	0.0247433	0.0229477	0.053964	0.0172567	0.0380307	0	0	0.117882	24.8537	14.9595	18.0953	5.58593	0.161047	0.00877333	0.0167835	0.006964	0	0	0.018066	0.0373537	0.0185607
1	AT1G66520	9.49034	13.1438	14.9267	16.039	13.273	12.3424	8.69323	1.80083	1.15331	0.975566	1.31707	1.03133	1.69603	2.75936	1.73378	2.3346	0.432383	1.68259	2.75745	5.39021	1.24343
1	AT1G66530	27.623	35.8225	42.1997	36.6736	21.4585	20.4788	22.5743	4.45531	7.50683	5.35499	4.63774	3.05554	3.22229	3.75817	2.49616	3.12389	1.04161	4.14722	6.64432	10.7291	4.32451
1	AT1G66540	0.104038	0.148168	0.130114	0.0657923	0.129367	0	0	0.227943	0.188891	0.55215	0.37207	0.284711	0.212513	0.0383247	0.0792545	0.0618327	0.00812467	0.00582967	0	0.061678	0.118607
1	AT1G66570	0	0	0	0	0	0	0	0	0	0	0	0	0	0	0	0	0.00672567	0	0.0387847	0.0336083	0.0871783
1	AT1G66580	1021.9	1034.02	920.832	799.762	642.938	535.121	296.081	89.5067	116.09	84.3676	91.9129	97.0202	141.483	242.794	218.209	227.672	72.641	347.09	343.899	307.645	107.667
1	AT1G66670	32.1644	50.1181	75.2426	89.4859	89.6027	98.8652	88.399	27.6071	49.7966	37.5226	43.0524	39.263	34.2261	31.2979	29.4201	29.9896	13.6995	21.7245	18.0242	70.3957	25.2553
1	AT1G66690	0	0	0	0	0.014084	0	0	0	0	0	0	0	0	0	0	0	0.067925	0.0162973	0.026372	0.178622	0.246149
1	AT1G66700	0	0	0	0	0.0113137	0	0	0	0	0	0	0	0.031053	0	0	0	0	0	0.362356	0.744481	11.4826
1	AT1G66720	0.0461713	0	0	0.012388	0	0	0	0	0	0	0	0	0	0	0	0	0.00636433	0	0	0.078628	0.0587453
1	AT1G66730	1.13427	1.74366	3.53288	3.38561	2.10739	1.94286	2.66271	1.53154	5.47359	4.75569	4.33036	4.06554	6.13804	6.99365	6.5384	5.59992	0.876092	0.248043	0.191725	0.587154	1.00278
1	AT1G66750	11.9946	15.0416	13.8122	12.3435	9.42983	8.31114	7.94163	4.50411	7.55587	5.32483	7.06143	6.50131	8.26839	12.1662	10.861	10.9888	4.17614	8.934	3.85078	4.86357	1.73706
1	AT1G66760	2.54961	4.8738	3.48017	5.85173	11.2768	19.3316	7.82203	0.03257	1.57583	0.263222	1.54906	6.63915	0.457727	5.30231	2.50909	4.20788	1.33364	1.30283	0.77726	0.620775	2.318
1	AT1G66780	10.198	10.7418	7.08071	5.95582	5.83112	2.87013	2.3332	0.106735	0.180972	0.108929	0.0543303	0.0274573	0.107366	0.073464	0.101704	0.081656	0	0.0117607	0.0530837	0.216572	0.147904
1	AT1G66800	0.023336	0.0108283	0.0437153	0.0122353	0.0252087	0.033076	0	0	0	0	0	0	0	0	0	0	0	0.0160453	0.0447713	8.18865	4.83134
1	AT1G66830	0	0	0.00988267	0.0249663	0.006026	0.00797333	0	0	0	0	0	0.0312243	0	0	0	0	0	0	0	0.0251647	0.151819
1	AT1G66860	0	0	0	0	0	0	0	0	0	0	0	0	0	0	0	0	0.002228	0	0	0.00528867	0.0780833
1	AT1G66880	0.930353	1.46053	1.83881	1.49392	0.816617	0.714067	1.28399	0.106822	0.440631	0.204945	0.0956743	0.076436	0.161765	0.145136	0.0826275	0.171377	0.031923	0.037912	0.0992673	0.23893	0.912307
1	AT1G66900	4.64573	4.68253	6.10255	6.39272	6.08888	7.01237	10.4261	4.38769	9.32965	5.93595	4.76485	2.88319	2.44562	1.904	2.27508	1.96794	0.716805	0.811987	0.476848	5.74385	5.25653
1	AT1G66910	0	0.00684933	0.033661	0.0194137	0.00655867	0.00843867	0.0211743	0	0.0182393	0	0	0.00856633	0.00920033	0.016846	0	0	0.01094	0	0.004373	0.087025	0.887548
1	AT1G66920	0.014926	0	0.00617433	0.0211483	0	0	0.0233237	0	0.011773	0.00867867	0	0	0	0	0	0	0.0231793	0	0.0214973	0.044667	0.396513
1	AT1G66930	0	0.0745153	0.02732	0.0203047	0.0917097	0.0614557	0.190292	0.00814033	0	0	0	0	0	0	0	0	0	0.00452267	0.0312157	0.143628	0.301421
1	AT1G66950	0.068828	0.908785	0.793627	0.475637	0.477996	0.217161	0.156428	0.010048	0.0229653	0	0	0	0	0	0	0	0.00394533	0.005985	0.0321613	0.0716967	0.0547753
1	AT1G66960	0.0756333	0.110458	0.063384	0.0152597	0.022087	0.00653533	0	0.00546933	2.9759	0.0775217	0	0	0	0	0	0	0.00235733	0	0.00322367	0.014287	0.0205967
1	AT1G66970	0.004861	0.00524667	0.00429433	0.0104023	0.00502367	0.034779	0.013037	0.011329	0.223512	0.1371	0.05659	0.0157143	0	0	0	0	0	0	0.00328067	0.203658	3.37928
1	AT1G66980	0.0140607	0.003257	0.0362727	0.04031	0.039559	0.0991303	0.228417	0.068886	0.325933	0.199927	0.202975	0.0341683	0	0.003479	0	0	0	0	0	0.4026	2.54373
1	AT1G67000	0	0	0	0	0	0	0	0.005091	0	0	0	0	0	0	0	0	0.00436967	0.0154967	0.00298667	0.0199997	0.0335583
1	AT1G67060	16.1976	14.4885	18.9103	17.5302	14.3995	10.5169	8.22139	2.43484	7.85761	4.214	3.40635	1.95084	0.369639	0.399905	0.115277	0.25555	0.0931737	0.0358993	0.743194	3.66676	5.20648
1	AT1G67070	0.092351	0.09677	0.0555333	0.007347	0	0	0.101752	10.4538	4.76109	7.24513	7.99605	7.66254	1.65536	0.597921	0.932028	0.704668	0.268334	0.248398	0.427831	7.12354	5.65373
1	AT1G67080	5.93581	13.3984	23.978	28.5872	32.074	36.9334	35.5191	9.779	9.60805	9.70183	6.30393	2.02175	1.80783	2.43069	2.51394	3.17802	1.36326	3.41215	3.8415	15.8453	7.70559
1	AT1G67090	89.4058	642.215	1825	2594.2	5181.84	6329	6893.94	1432.21	1671.62	565.153	65.4403	5.06238	6.97162	28.9407	18.1459	23.9689	23.298	51.7489	403.198	4743.3	2977.72
1	AT1G67110	3.12777	2.37212	0.471387	0.03812	0	0.0100987	0	0.008752	0	0	0	0	0	0	0	0	0.011	0	0.0314993	0.304548	0.179222
1	AT1G67120	1.49196	1.79232	2.03298	1.73108	0.992706	0.805914	0.606268	0.278936	0.453166	0.935178	1.89224	3.61656	6.44363	9.32848	8.07411	7.22542	1.60865	2.51159	1.71568	1.29312	0.587087
1	AT1G67280	12.151	23.8851	37.5992	43.6889	37.3594	40.8151	37.0748	14.9752	28.6311	23.7994	34.8907	59.6075	117.162	144.507	149.035	135.328	26.4979	24.7159	10.8972	55.0653	26.8217
1	AT1G67290	0.984776	2.45506	0	0.0129093	1.05743	0.0174387	0	0.093077	0.039374	0.0703357	0.045522	0.0848033	0.463614	0.19828	0.148775	0.313123	0.00307833	0	0.008887	0.0564023	0.059306
1	AT1G67300	3.83982	6.53516	11.4173	11.0244	9.07773	9.37279	17.9988	20.5628	33.4052	35.8181	37.6174	38.4257	36.3651	45.2033	46.018	43.4026	7.63781	4.08476	0.797234	1.35761	2.12879
1	AT1G67330	0.0384817	0	0	0	0	0	0	0.011202	0	0	0	0	0	0.0107357	0	0.010742	0	0	0.197227	1.55053	0.324367
1	AT1G67420	2.91548	4.29973	6.141	5.36445	3.9291	3.30142	7.03391	3.78822	6.15382	6.85506	9.35353	8.24006	8.18947	13.7769	13.6154	12.3976	2.31146	0.68924	0.346603	0.460415	0.366388
1	AT1G67430	3047.9	3037.05	2365.58	2380.73	2261.55	2065.44	1215.25	417.642	351.231	284.396	223.204	199.247	299.423	346.952	267.626	315.263	116.449	393.095	814.046	666.607	121.215
1	AT1G67440	4.71755	6.76069	9.92186	9.64273	7.61614	7.39043	9.30418	4.21479	7.55035	5.00433	6.65548	8.47929	16.1534	16.0962	15.304	16.2273	2.57101	1.98293	0.913691	3.55308	2.99708
1	AT1G67460	0.3856	0.186968	0.155994	0.14172	0.032298	0.0442437	0.199368	0.0381293	0.0271557	0.062812	0.012635	0	0	0	0	0	0.00203567	0.00584233	0	0.0553833	0.133127
1	AT1G67470	0.151927	0.0482847	0.232619	0.331372	0.319644	0.172593	1.54016	3.40297	1.28042	1.0179	0.787204	0.347176	0.0424443	0.035896	0.12944	0.046027	0.0190117	0.028868	0.117855	2.2658	15.7823
1	AT1G67480	6.41502	5.2905	8.16598	9.12369	7.36699	9.05298	7.44831	0.7728	3.69126	2.68509	2.99618	5.01412	13.892	57.1946	51.0961	54.5996	11.1541	16.9493	7.52751	34.2941	21.3407
1	AT1G67500	0.622205	1.0025	2.19185	2.04674	0.788463	0.930014	1.56499	0.977078	2.3541	2.43639	3.14076	3.9038	6.18968	8.06183	8.1031	6.99971	1.81234	0.676424	0.369233	1.33856	1.15042
1	AT1G67510	0.0767747	0.27473	0.516117	0.75397	0.54335	0.833106	1.49594	0.686863	1.41198	0.833369	0.419093	0.120933	0.0425677	0.069626	0.07096	0.118782	0.007347	0.0409437	0.222781	0.90303	1.52238
1	AT1G67520	0.026516	0.009831	0.014442	0	0	0	0.084842	0.012583	0.00870467	0	0	0	0	0	0	0	0.00902767	0.0157017	0.0379953	0.137563	0.402477
1	AT1G67550	0.401818	0.506397	1.52373	2.0223	1.61873	1.63955	2.03386	0.759031	2.66522	1.60798	1.3553	1.06946	2.99711	4.47704	3.4649	3.82172	0.802732	0.622504	1.21474	3.88195	2.33981
1	AT1G67560	0.13319	0.167844	0.343423	0.699527	0.445336	0.346367	0.377821	0.185616	0.138351	0.300148	1.1163	1.62035	2.47857	3.00546	2.6208	2.85586	1.09329	1.80435	3.51879	14.6988	8.78565
1	AT1G67580	4.95033	6.9281	11.3487	10.2077	5.62515	5.3368	9.51219	5.37229	11.8004	10.5993	11.6283	10.4242	14.031	35.6596	35.546	32.5904	6.69553	5.73374	2.66137	7.07654	7.29884
1	AT1G67600	2.25914	1.54812	1.48618	1.59425	2.15708	1.20279	2.39001	14.0817	6.6412	8.95789	12.7604	20.43	21.6809	32.7045	32.7266	33.5121	12.6083	8.44074	0.918839	1.27972	0.926724
1	AT1G67620	35.8717	33.7084	29.6048	28.3737	28.309	22.1551	13.6066	6.3771	6.0268	4.77975	6.65665	10.5082	13.8246	11.4954	13.7236	12.3986	5.59294	10.5276	9.22093	6.30845	2.02427
1	AT1G67660	9.50433	17.4797	22.7511	21.8808	16.7133	18.2257	16.8181	2.88181	3.90867	2.90233	4.00224	4.90217	4.0817	9.161	7.50197	8.48489	2.94766	5.01077	3.08403	7.5152	1.92374
1	AT1G67690	3.66576	6.18046	8.83014	8.31092	5.16944	5.00826	6.21464	1.40346	2.26954	1.31291	1.17923	1.22152	1.68938	2.18828	1.92144	1.65764	0.428805	0.357463	0.467177	2.08862	1.31236
[truncated: 25,382 more rows]

## Sheet: Bnapus
Phylostratum	GeneID	zygote	octant	globular	heart	torpedo	T1	T2	bent_cotyledone	mature_embryo	T3	T4	T5	T6	T8	T9	HAI_0	HAI_2	HAI_12	HAI_36	HAI_72
1	Bna_A01g00090D	0.603244	1.72537	2.92691	2.38296	1.75725	0.135989	0.042598	2.49957	7.84831	0.0992727	0.201008	0.19371	0.190442	0.16824	0.178259	20.129	19.6181	24.5287	3.03428	2.42345
1	Bna_A01g00100D	12.8375	15.6609	13.5499	11.4717	24.7055	0.482483	1.00976	17.6258	31.3688	3.19077	4.24576	3.139	2.5936	2.09272	3.8841	19.8724	20.3831	17.0421	12.4785	12.4204
1	Bna_A01g00110D	0.0053255	0.0055075	0.026628	0	0.0154622	0	0	0.007872	0	0	0	0	0	0	0	0	0	0.014073	0	0.0694043
1	Bna_A01g00120D	6.26977	7.75234	6.22588	6.96897	14.6997	0	0.0466647	4.0928	2.794	0	0	0	0	0	0	2.2823	1.29566	1.94113	2.95603	6.24596
1	Bna_A01g00140D	0.122687	0.0859332	0.180616	0.218735	0.230282	0	0.038555	0.112647	0.0560126	0	0	0	0	0	0	0	0	0	20.8696	16.7164
1	Bna_A01g00150D	0	0	0.0103378	0	0.0464515	0	0	0.0506555	0.0062996	0	0	0	0	0	0	0	0	0	0.203774	2.29113
1	Bna_A01g00170D	8.19284	13.118	11.129	15.6106	51.5443	1.40011	1.42739	14.2181	17.8502	0.77944	0.498505	0.142306	0	0	0	0	0	0	1.98627	31.0342
1	Bna_A01g00190D	12.8614	21.363	16.4582	13.7708	17.2597	0.16905	0	3.06411	3.74336	0.033304	0	0.074366	0.0354403	0.0296293	0	16.1551	18.6028	94.5165	129.681	40.2531
1	Bna_A01g00210D	47.1312	68.0097	28.1004	43.4164	80.3582	115.924	77.6948	31.4848	80.513	38.124	27.3761	78.2841	220.708	289.912	227.52	1078.33	1114.59	1251.66	2749.7	3483.54
1	Bna_A01g00240D	0	0.0074975	0.0229392	0.00568	0.0189273	0	0	0	0	0	0	0	0	0	0	0	0	0	0	0
1	Bna_A01g00270D	0.675069	0.178636	2.16349	0.0117685	0.120837	0	0	0.0073375	0	0	0	0	0	0	0	0	0	0.0190533	0.0154123	0.109416
1	Bna_A01g00280D	1.11765	0.66046	0.355954	0.182533	0.250904	0.404785	0.293702	1.44044	3.19668	3.28144	6.19071	3.98556	1.02221	0.275345	0.38057	1.97895	1.85018	2.05067	0.1407	1.3087
1	Bna_A01g00320D	5.37725	2.95652	2.12667	3.33731	4.84912	15.127	11.043	2.70266	3.10367	7.27662	7.07877	5.04692	1.21282	3.17172	1.15937	2.19634	2.44428	3.8105	2.69085	3.28768
1	Bna_A01g00340D	2.10955	2.45602	2.70799	2.37705	3.34717	1.19426	0.738822	0.645928	0.730113	0.272867	0.274703	1.00345	0.262479	0.534228	0.410276	4.05947	3.7263	6.22438	5.26092	3.96826
1	Bna_A01g00380D	10.9331	5.13514	3.73075	3.24965	8.88353	0.652328	0.479176	6.38058	4.84206	0.534134	0.60266	0.207747	0.071778	0.023075	0.0494367	0.539942	0.466581	0.499744	1.53227	7.87398
1	Bna_A01g00390D	24.2921	19.4027	16.2516	25.0514	113.955	10.6299	12.0718	81.5246	105.204	23.1049	26.5258	16.226	2.59081	4.00961	3.47525	15.6718	15.1522	14.3225	16.8231	27.0941
1	Bna_A01g00420D	3.71275	4.61948	4.09441	6.88667	21.0432	0	0	3.12234	3.03613	0	0	0	0	0	0	13.4476	14.1557	21.0741	21.5784	36.3636
1	Bna_A01g00510D	1.23113	0.657871	0.0245652	4.09146	27.301	0	0.031326	4.03008	4.19259	0	0.0775133	0.0737303	0.0779317	0	0.0581447	10.5194	10.4776	20.0374	18.132	11.0031
1	Bna_A01g00520D	0.0439373	0.0285322	0.00915683	0.00655383	0.010012	0	0	0.00918217	0.029981	0	0	0	0	0	0	0.164601	0.082547	0	0.150668	2.3314
1	Bna_A01g00530D	0	0	0.0251293	0	0.0132167	0	0	0	0	0	0	0	0	0	0	0	0	0	0	0
1	Bna_A01g00570D	0.0451895	0.613583	1.35459	0.36755	0.963063	0	0.266861	7.37118	16.3129	0	0.423579	0.0719653	0	0	0	4.35814	3.93346	5.01276	15.9436	4.97402
1	Bna_A01g00580D	25.4283	2.2692	1.17297	5.66181	44.6755	0	0	2.34449	5.89582	0	0	0	0	0	0	2.16327	2.50959	4.75619	0.478589	2.02348
1	Bna_A01g00590D	0.0909955	0.101877	0.192971	0.107981	0.382852	0	0	2.77229	2.80951	0	0.0445663	0.042185	0	0.0555697	0	4.41241	5.62269	1.21164	4.53588	50.9754
1	Bna_A01g00600D	0.194266	0.551503	5.15249	7.02031	19.3626	2.3051	0.525879	8.35838	13.449	0.099319	0.449367	0.133249	0.0468077	0	0	0	0	0.06004	0.315037	0.812433
1	Bna_A01g00620D	0.260096	0.286439	3.84525	1.5454	0.581336	0	0	0.104254	0.689367	0	0	0	0	0	0	0.16395	0.167172	0.219569	0.30965	0.329869
1	Bna_A01g00660D	3.64656	5.40165	4.55071	4.97284	9.61993	6.08139	6.30831	4.71716	6.47201	9.27145	5.46825	3.53498	0.931756	0.804123	0.538282	4.95545	5.97748	8.63608	8.07194	14.9501
1	Bna_A01g00680D	0.797388	1.24453	1.12191	0.381189	1.82849	0	0.0198207	3.91357	6.63383	0	0	0.0201127	0	0	0	0.24323	0.679962	0.643507	2.34928	2.52741
1	Bna_A01g00690D	0	0	0.00806267	0.0795375	0.156364	0.133001	0.497751	0.333436	0.33504	0.63817	0.353596	0.771783	0.390106	5.94037	6.05171	13.4934	18.3412	187.293	1129.33	733.283
1	Bna_A01g00740D	0.653545	0.850898	1.48042	0.859226	0.196715	0	0	0.0459175	0.0258638	0	0	0	0	0	0	0.036691	0	0	0.102689	0.842626
1	Bna_A01g00790D	0.120965	0.589259	1.34047	1.50658	7.41769	4.58932	3.65514	5.61152	1.17628	7.70062	9.28423	3.71348	0.305218	0	0	0.11716	0.215608	0.158311	0.131807	1.59352
1	Bna_A01g00800D	6.00399	5.2706	4.47711	5.14217	8.80962	1.5303	2.089	3.11022	2.68407	2.05248	1.81928	1.14593	1.73657	1.28876	0.916434	4.15546	3.21763	10.2251	10.0349	9.15839
1	Bna_A01g00810D	0	0.0276578	0.0645598	0.260671	10.0114	0.72362	0.767533	8.4614	7.38584	0	0.0476847	0.119711	0	0	0	0	0	0	0	0.0205897
1	Bna_A01g00820D	0.03446	0.0289135	0.0539032	0.005036	0.263552	0.035886	0.652924	22.6601	197.185	9.44132	22.4537	21.9463	13.1107	24.0705	22.2296	96.1341	83.2368	35.6872	2.86188	0.588516
1	Bna_A01g00830D	0	0	0.0187027	0	0.0196288	0	0	0.0067155	0.0688022	0	0	0.0397923	0	0	0	0	0	0.0288093	0.349909	3.15187
1	Bna_A01g00850D	2.43552	1.68573	2.48919	1.80623	4.74663	1.0174	0.897865	3.73704	4.7311	0.909907	1.25904	0.691416	0.509375	0.571491	0.616551	2.26113	2.76143	3.8467	3.19052	4.58607
1	Bna_A01g00900D	23.8939	37.3186	15.5628	10.9524	1.44294	1.54094	0.928198	0.118997	0.03118	0.362384	0.700271	0.30607	0.312709	0.074119	0.049606	0.210986	0.214299	0.550699	1.78051	7.70886
1	Bna_A01g00910D	0	0	0.0137258	0.00642233	0.20588	0	0	1.11771	0.0755216	0	0.030977	0	0	0	0	0	0	0	0.0432893	0.080072
1	Bna_A01g00930D	22.3186	21.6336	19.7885	28.4655	58.1352	3.94538	4.24562	23.9586	12.4849	4.7424	3.90983	1.97674	2.04476	2.28557	2.30641	6.61736	7.44165	7.33682	8.56674	19.5936
1	Bna_A01g00990D	7.33634	4.42458	7.05134	7.96584	9.88328	7.06252	3.25695	7.70861	9.97252	3.14562	3.73502	2.60298	1.16033	1.46729	0.744206	9.79371	9.5841	21.8108	23.8616	24.1898
1	Bna_A01g01020D	27.0047	43.487	36.3162	38.883	54.8168	49.0105	52.5854	25.9189	27.61	23.3047	19.3171	14.7432	4.15369	2.18867	1.81486	2.10817	2.80921	13.5491	32.3641	41.8293
1	Bna_A01g01030D	1.99036	1.49457	0.922396	1.13493	1.65415	0	0	0.377034	1.21394	0	0	0	0	0	0	2.90602	2.60931	5.73003	6.19299	5.43918
1	Bna_A01g01070D	3.85364	3.78628	2.98397	3.3886	2.8441	1.82978	0.681972	1.24888	1.53678	1.23282	1.15682	0.745184	0.250388	0.380008	0.212069	2.74085	3.36932	10.0331	5.06692	5.16274
1	Bna_A01g01080D	0.978952	1.92979	2.34787	1.3944	2.17578	0.242782	0	1.85698	0.62839	0	0.07488	0.144039	0.414903	0.0977827	0.312565	5.73428	6.2218	23.1335	4.49814	4.98967
1	Bna_A01g01130D	0.018801	0.0365355	0.0538932	0.043174	0.0518418	0	0	0.0269497	0.0358748	0	0	0	0	0	0	0	0	0	0	0
1	Bna_A01g01140D	0.00617683	0.0649667	0.054381	0	0.0583557	0	0	0.0185898	0.112266	0	0	0	0	0	0	1.6978	1.49285	3.71418	3.02053	4.83045
1	Bna_A01g01160D	0.0649488	0.218434	0.0770852	0.0487747	0	0	0	0	0	0	0	0	0	0	0	0.44752	0	0.319046	0.755376	0.559617
1	Bna_A01g01240D	0.606428	0.196282	0.0709228	0.519926	1.78877	0.0557757	0.0437587	2.33036	2.97131	0.0689933	0.106385	0	0	0.0584727	0.093845	0.931389	0.927607	1.47696	4.43382	8.68711
1	Bna_A01g01250D	2.63561	2.84937	2.38508	4.10902	12.0022	0.588723	1.06999	2.03763	1.5962	1.15718	0.782725	0.184029	0.191177	0.314746	0.0583593	1.92399	1.84871	3.05258	1.90899	2.46543
1	Bna_A01g01310D	7.57621	7.51862	7.95479	11.056	28.2608	22.3113	33.5742	7.47851	6.79406	22.9616	21.2921	19.1708	29.4558	42.5894	34.261	21.5616	22.591	19.2765	20.8507	40.8418
1	Bna_A01g01320D	0.303816	0.107116	1.72243	4.10818	1.56571	0.0357953	0	0.710815	3.30003	0	0	0	0	0	0	0.298556	0.296084	0.333003	0.66185	0.960791
1	Bna_A01g01330D	18.7405	14.0608	12.6672	9.8026	19.9014	20.4819	76.0699	50.506	70.4015	172.654	230.15	136.684	4.15128	0.777098	1.02245	2.1553	2.2729	1.88418	22.1834	43.9345
1	Bna_A01g01360D	2.52047	2.24869	2.7333	0.241909	0.8195	0.0732313	0.0286223	1.68723	6.37407	0.0509583	0.166804	0.370787	0.689577	0.883911	0.44773	3.87663	3.61841	13.1213	11.1727	7.3641
1	Bna_A01g01400D	0.355746	0.0711215	0.052794	0.486448	8.49049	3.07497	32.5491	21.3877	10.6265	43.373	65.3505	41.1774	16.0103	10.8348	13.3076	14.0796	15.0226	53.4775	11.3381	51.86
1	Bna_A01g01410D	2.7001	3.60998	2.95515	2.84412	5.35672	0.735398	1.04808	1.81257	3.58906	0.958994	1.32686	1.16877	1.30093	1.8395	1.58772	18.0622	19.8367	18.6065	6.59377	6.45593
1	Bna_A01g01420D	30.4261	15.0171	14.5469	12.9299	24.9766	0.542708	0.589849	16.667	18.0497	1.18259	0.719632	0.95846	0.396998	0.425599	0.49674	7.65296	7.66662	15.3458	8.8073	10.5743
1	Bna_A01g01430D	4.3097	5.76613	7.67184	9.65032	22.3099	0.218511	0.0804377	3.44305	3.12822	0.0830233	0.0154297	0	0	0	0	0.193766	0.215855	1.75881	6.33631	6.05838
1	Bna_A01g01470D	469.467	535.012	439.295	547.832	601.348	222.39	236.517	174.122	115.004	157.711	93.6563	131.471	236.084	347.022	282.877	139.442	137.189	174.531	377.55	144.226
1	Bna_A01g01540D	3.20481	2.79251	2.75905	2.74542	4.18319	0.170586	0.113972	2.01297	3.48384	0.409209	0.236164	0.274496	0.14317	0.134965	0.136726	1.3561	1.23368	1.16875	1.15423	2.12785
1	Bna_A01g01550D	5.46725	3.79789	5.37955	15.6001	14.1872	3.92706	1.87939	3.8569	10.929	1.21584	3.59994	8.41358	19.0688	10.0075	9.81	13.4743	16.7744	15.6717	7.53848	12.4708
1	Bna_A01g01560D	12.7318	21.3231	19.7014	22.7157	19.2094	4.13089	2.92446	11.266	13.1677	1.61116	0.764273	1.97037	2.14188	4.55608	9.62755	74.7918	81.3971	123.426	72.8295	27.938
1	Bna_A01g01570D	8.13869	12.1217	11.8553	7.64182	18.1193	18.4913	21.0289	6.99279	5.61049	4.07886	1.52244	1.97727	9.99113	39.5408	118.788	234.71	234.378	640.4	19.1207	4.83112
1	Bna_A01g01580D	4.80362	3.32079	3.87694	5.19633	9.66046	0	0	5.73664	3.17087	0	0	0.055817	0	0	0	0.208684	0.259868	0.144825	0.567189	1.56123
1	Bna_A01g01600D	0.348148	3.04416	0.331847	0.0198187	0	0.0598013	0	0.009885	0.0158632	0	0	0	0.156945	0	0	0.0488677	0	0	1.454	1.1651
1	Bna_A01g01610D	0.678596	0.20011	0.100775	0.0624277	0.0252767	0	0	0	0	0	0	0	0	0	0	0	0	0	0	0
1	Bna_A01g01670D	23.3802	23.5397	26.2885	22.1056	44.41	14.0664	18.7237	27.384	32.7377	10.1134	10.1569	6.7794	6.60092	6.07434	11.06	38.9457	38.3361	71.4345	20.4646	36.0651
1	Bna_A01g01700D	24.9135	29.6207	31.4102	32.1386	72.4818	39.3586	36.5595	39.6191	58.5194	38.5574	39.995	69.0509	130.644	153.085	107.437	950.707	954.263	644.247	791.591	806.105
1	Bna_A01g01710D	0	0	0	0.0152543	0.0235362	0	0	0.0150693	0.150173	0	0	0	0	0	0	0	0	0	0	0
1	Bna_A01g01730D	0	0.0140935	0	0	0.0154782	0.146769	0	0.0326767	0.181202	0	0	0	0	0	0	0	0	0	0	0
1	Bna_A01g01740D	0.0127615	0	0.013776	1.03777	11.7418	0.166554	0.159997	21.5323	54.5734	0.0862313	0	0.058806	0	0	0	0	0.0562027	0	0	0
1	Bna_A01g01750D	3.57647	1.22189	0.802315	0.547555	1.58816	0.00641867	0	0.730584	3.38264	0.0158547	0.0185017	0.0107057	0.008986	0.0140563	0	15.4574	16.0508	13.2251	5.21324	6.48918
1	Bna_A01g01760D	15.0656	18.4043	18.7747	18.2324	15.974	2.62416	2.26273	5.23019	5.67583	1.09946	2.41278	1.72848	1.27737	2.77835	1.89332	2.15324	2.03659	4.84123	8.31511	4.20456
1	Bna_A01g01780D	0.194224	0.0784462	0.562493	18.5345	33.0396	4.8633	1.80915	45.4703	59.165	6.89306	3.48011	5.78415	34.5294	8.20967	13.4525	10.4626	9.68102	4.64525	10.3405	82.2931
1	Bna_A01g01790D	9.57054	11.2177	11.7719	11.1147	25.1032	2.41939	1.77198	13.3118	25.4976	2.2883	1.74248	1.27192	0.864128	0.657752	0.579516	6.45245	5.31521	6.62876	10.5732	21.9123
1	Bna_A01g01870D	0.0573148	0.114602	0.138645	0.130143	0.0934678	0	0	0.0447913	0.442378	0	0	0	0	0	0	2.11268	2.42855	3.98621	1.54387	2.86128
1	Bna_A01g01950D	6.56636	8.03039	6.68292	5.89732	6.99323	0.555277	0.198831	4.01271	9.67643	0.112675	0.116797	0.0760783	0	0	0	0.799109	1.15287	1.57994	3.49469	5.13652
1	Bna_A01g01990D	0.0333605	0.0761222	0.072491	0.0697528	0.241922	3.04124	3.19019	0.440095	0.395109	1.33675	1.6688	0.449503	0.0706417	0.122794	0.0864767	0.204284	0.360222	0.310296	0.319615	5.58198
1	Bna_A01g02000D	3.88789	1.67194	0.163924	0.0435763	0.0320945	0.123636	0	0.0763093	0.012966	0.076445	0	0	0	0	0	0	0.041858	0	0.233063	0.278822
1	Bna_A01g02040D	0.114472	0.194268	0.219518	0.0138108	0.0586478	0	0	0.0208092	0.0491978	0	0	0	0	0	0	0.226171	0.317792	1.28659	2.74997	3.18724
1	Bna_A01g02050D	47.8007	26.2854	22.5411	21.0353	37.8909	0.431501	0.861465	14.8813	26.0314	0.651277	0.944037	0.374459	0.27774	0.360028	0.712327	19.3636	19.0306	22.1642	25.2593	27.7593
1	Bna_A01g02060D	0.177204	0.222024	0.16492	0.163429	0.196917	0.202917	0.121842	0.0779953	0.137355	0.0632837	0	0	0	0	0	0.277676	0.619421	0.947791	29.1374	33.3278
1	Bna_A01g02090D	28.3128	29.2654	30.6966	16.641	30.088	42.6045	35.8321	11.2196	8.25989	25.5134	14.6713	11.734	11.8659	19.3663	17.3759	20.2796	25.9448	60.4162	42.2779	64.5476
1	Bna_A01g02100D	3.13713	3.65587	2.70661	2.73376	16.9576	0.579394	0.45707	6.63561	8.01311	0.0963687	0.111585	0.0530653	0.0877353	0.306598	0.0773677	60.5017	59.5942	81.801	31.5715	27.5985
1	Bna_A01g02160D	7.28821	11.6105	9.69773	8.85218	14.1525	13.433	12.2823	5.3404	5.03131	4.86455	5.18681	4.80885	2.96049	7.37779	5.71785	7.95395	7.52801	19.4856	27.2719	21.9797
1	Bna_A01g02190D	0.325266	1.8746	1.95609	4.03329	12.2976	5.15437	5.50317	3.43756	5.44326	3.83753	2.75813	3.91598	5.40927	5.98771	7.02953	23.226	23.5197	47.8517	13.3821	15.6231
1	Bna_A01g02210D	0.43046	0.1493	0.156069	1.18931	1.01834	0	0.119413	2.38355	1.41881	0	0	0	0	0	0	0	0.033731	0	0.271703	0.53433
1	Bna_A01g02220D	91.0273	45.4549	33.9315	32.7441	39.7259	13.0583	10.5982	15.0932	11.4819	10.2431	5.81968	4.22673	2.61864	5.33472	4.22374	4.20396	3.76473	6.92094	11.7011	10.125
1	Bna_A01g02230D	104.25	7.6599	4.08319	0.052624	0.0264315	0	0	0.0226278	0.016577	0.0243767	0	0	0	0	0	0	0	0	0	0.0155983
1	Bna_A01g02250D	9.82123	20.3257	11.8767	20.8386	52.4834	90.053	60.2088	21.7337	2.08326	15.8025	2.47132	0.0734227	0	0	0	0.073157	0.070949	0.0499033	0.908909	1.74295
1	Bna_A01g02260D	48.3779	28.9745	29.3359	22.1454	30.8105	9.9827	5.16528	13.672	10.8116	4.94857	2.87248	3.35965	2.4647	3.92829	3.50024	5.59997	5.41032	11.2191	20.4525	15.1629
1	Bna_A01g02270D	2.80723	5.09311	6.95507	12.0411	8.62571	0	0	6.99363	17.0734	0	0	0	0	0	0	6.97696	6.17987	5.24502	3.0889	0.977576
1	Bna_A01g02290D	6.11641	5.18804	4.67925	7.47427	11.5333	4.72926	3.67807	2.50531	3.02296	2.24418	2.78583	2.90695	3.41983	6.89494	4.86388	22.0367	20.4206	29.3251	21.3785	6.11712
1	Bna_A01g02300D	2.75545	2.27114	2.09869	2.13997	2.12887	0.375463	0.0855987	1.99144	6.93011	0.159113	0.298325	0.18508	0.145281	0.115857	0.0392263	21.5628	23.7129	29.69	12.4004	19.8033
1	Bna_A01g02310D	0.0555942	0	0.0872072	0.0377788	0.044677	0	0	0.119632	0.200972	0	0	0	0.150699	0	0	0.079223	0.184284	0.142032	0	0.0543513
1	Bna_A01g02320D	0.746331	0.442513	0.285694	0.415411	0.186037	0.070235	0	0.279777	0.262216	0	0	0	0	0	0	0.192124	0.0534443	0.145436	0.07666	0.137975
1	Bna_A01g02330D	9.73252	6.86097	5.58102	6.4866	4.97521	1.44275	1.20184	4.17581	2.94595	1.2198	2.02781	1.95504	0.913348	1.16868	2.24513	7.62379	6.76545	9.65135	7.07964	6.81128
1	Bna_A01g02340D	480.119	626.424	437.549	773.886	621.907	92.9107	42.9239	98.4033	60.5703	7.63913	10.361	11.6852	8.88448	18.8037	8.7629	83.6978	84.5251	185.925	475.966	410.108
1	Bna_A01g02350D	15.9654	20.1491	17.2722	15.0492	51.0223	0.676118	0	17.2324	23.1066	0	0	0	0.0208547	0	0	23.6386	24.0529	20.0138	15.6761	19.4722
1	Bna_A01g02360D	0.280296	0.173735	0.307838	0.247472	0.632978	0.896585	0.103744	0.153885	0.138853	0.913623	0.569231	0.827686	0.20253	0.336663	0.128386	0.548048	0.611994	0.781328	0.25098	0.170181
1	Bna_A01g02440D	2.24458	3.6351	3.40504	7.46201	9.45674	1.26342	2.1187	3.38171	2.71322	0.800994	0.770649	0.399282	0.771008	0.984472	0.684932	8.2167	8.45607	19.6679	13.7137	9.8564
1	Bna_A01g02450D	0.0127148	0.0231515	0.00516733	0.00743533	0.032356	0	0	0.0190535	0	0	0	0	0	0	0	0	0.0350117	0.0776413	0	0.0509187
1	Bna_A01g02460D	0.018588	0.0372088	0.0582533	0.119634	0.246048	0.150242	0.0703027	0.319337	0.0647268	0	0	0	0	0	0	0.043893	0.0780933	0.436705	0.320928	0.89355
1	Bna_A01g02490D	80.554	75.4382	71.0209	82.8203	80.4329	5.22101	8.01116	41.8407	22.8368	4.18035	5.23523	7.77615	10.1858	34.3263	37.6588	137.122	144.418	126.059	190.335	87.5344
1	Bna_A01g02510D	0.07255	0.0194383	0.0147642	0.0551033	0.502082	0	0.0739037	1.54895	4.9909	0.189743	0.132623	0.42919	0.23978	0.0559603	0	3.52105	3.7591	4.70323	1.57753	5.33315
1	Bna_A01g02520D	9.3371	9.35445	7.80847	11.116	19.925	5.64768	5.60342	4.10842	6.02141	2.84661	1.07385	0.583599	0	0	0.026651	0.197098	0.148269	0.207261	3.10445	3.54795
1	Bna_A01g02540D	78.3477	65.2933	73.5648	121.184	112.739	197.531	169.425	39.6507	24.4243	72.1522	93.4595	109.322	140.575	194.283	158.834	27.1429	31.2412	37.0631	76.6175	81.6961
1	Bna_A01g02590D	5.71954	5.62879	5.16225	5.12551	6.87525	2.35844	2.47804	3.18581	3.70408	0.561108	1.19367	0.648004	0.646792	0.913109	0.67118	5.18432	4.9726	8.40178	15.839	10.481
1	Bna_A01g02610D	56.3434	36.3609	24.9129	18.5109	18.6433	0.596468	0.141076	10.8975	4.5948	0	0.372341	0.103195	0	0	0	1.06657	0.815131	1.18299	5.50132	5.07804
1	Bna_A01g02630D	11.2808	16.6824	21.485	20.8147	27.2805	1.47139	0.950817	12.2893	14.9953	0.30563	0.79385	0.164297	0	0	0.0321217	0.268447	0.241319	0.422825	1.81522	5.26912
1	Bna_A01g02660D	9.25437	13.6626	13.612	13.2132	20.648	30.9138	34.8196	9.71341	14.5915	25.1342	28.4554	18.4721	13.8866	14.1087	15.1166	17.7519	17.8062	22.0096	15.6406	16.3013
1	Bna_A01g02680D	0.907662	0.124155	0.0683452	0.00809317	0.0199897	0	0	0.0045915	0	0	0	0	0	0	0	0.621381	0.654548	0.213512	0.01876	0.012792
1	Bna_A01g02740D	3.69761	2.99436	2.93628	2.8562	3.1582	0.0290457	0.0903303	2.19699	5.58411	0.04068	0.0524387	0.128115	0.0364187	0.13416	0.093759	7.46023	7.44742	10.8589	5.09986	7.30247
1	Bna_A01g02780D	0.999318	1.28745	0.680301	1.53174	4.48292	0.241974	0.434321	6.43081	4.26542	2.59364	2.5506	0.948592	0.29347	0.307966	0.81431	6.11405	5.50934	3.94926	1.36049	5.57681
1	Bna_A01g02800D	1.35309	1.47696	1.56199	1.44997	1.31356	1.55427	1.23467	0.991951	3.74248	1.39516	1.38991	1.14725	0.681903	1.16986	0.494819	7.04861	7.30902	11.8515	4.78159	4.18283
1	Bna_A01g02810D	56.3436	75.1625	64.2795	105.63	101.454	22.8734	27.8322	23.6968	39.6857	17.0278	19.2338	25.782	47.6574	93.8027	80.1601	31.978	26.5606	20.618	27.7777	23.4971
1	Bna_A01g02860D	2.59194	2.69109	4.74591	3.2629	11.7873	1.18926	10.7859	24.4737	4.67595	27.2492	17.9339	5.64592	0.882887	0.552958	0.464967	7.70995	10.1423	25.8259	74.3923	45.7704
1	Bna_A01g02870D	44.8479	52.1146	11.4048	0.488982	0.0292203	0	0	0.0164662	0.0098976	0	0	0	0	0	0	0	0	0	1.01898	9.02102
1	Bna_A01g02880D	7.97705	2.60681	2.79827	4.44765	6.33569	3.4324	2.62209	3.59244	4.54127	2.1235	2.7748	0.247531	0.101293	0.185225	0	0.312268	0.37374	0.601379	0.664512	8.58028
1	Bna_A01g02890D	0.017582	0.0303132	0.0204467	2.06359	8.67671	0.166601	0.0439373	1.48987	0.266302	0	0	0	0	0	0	0.090496	0.0907123	0.506219	0.339503	2.08146
1	Bna_A01g02910D	5.53865	4.26508	1.10528	1.52277	7.16138	3.69528	18.3133	1.96403	0.490738	8.5754	1.47223	0.325188	0.1022	0.335033	0.0499293	0.855502	0.971751	2.48997	4.20536	11.6507
1	Bna_A01g02920D	3.76011	4.65963	2.69557	2.97109	3.2577	1.15996	2.03096	2.03505	1.10078	1.5514	0.91911	0.338358	0.114655	0.081811	0.0278843	0.144771	0.105655	0.987989	3.77116	4.91087
1	Bna_A01g02930D	14.5391	20.308	12.3909	8.83159	5.15994	0.13085	0.02474	1.24178	0.331805	0	0	0	0	0	0	1.81719	2.36115	27.292	108.438	53.3296
1	Bna_A01g03030D	0.0061625	0.00763483	0.0388883	0.006439	0.0358547	0	0	0.0133805	0.0090908	0	0	0	0	0	0	0	0	0.020423	0	0.166803
1	Bna_A01g03040D	19.506	13.1678	7.72172	3.10254	1.90545	0	0	2.34435	2.11561	0	0	0.0740843	0	0	0	0.0523763	0	0.0485727	0.736614	0.833791
1	Bna_A01g03050D	20.7056	56.665	49.075	25.7159	29.7798	36.0881	36.2101	41.8278	121.234	46.126	41.0515	33.4672	34.5062	53.0431	46.2188	221.439	211.344	195.349	86.868	81.226
1	Bna_A01g03070D	9.24756	4.38804	3.43195	3.22931	2.89997	0.461144	0.101953	1.72688	2.04802	0.179927	0.166838	0.136815	0.103364	0.0173927	0.012664	1.18328	1.04626	1.44772	1.09102	1.56678
1	Bna_A01g03110D	1.5062	0.845361	0.934311	1.61583	0.511054	8.07948	2.57119	0.444	0.573068	2.73414	3.95652	2.48284	1.83153	0.899686	1.22806	0.260754	0.250472	0.368128	2.19612	6.29205
1	Bna_A01g03140D	10.3664	6.98172	6.64899	7.34915	5.33571	0	0	4.20475	3.42045	0	0	0	0	0	0	0.306454	0.178703	0	1.57202	1.43471
1	Bna_A01g03150D	674.577	568.521	718.568	874.896	599.339	572.095	540.292	361.838	178.839	298.792	249.04	313.037	622.371	1177.13	1301.37	142.515	128.446	109.685	247.536	85.8885
1	Bna_A01g03200D	6.88323	1.55802	0.766178	0.00530683	0.0914155	0.666336	0.259985	0.0413977	0	0.2634	0	0	0	0	0	0	0	0	0.0431743	1.81079
1	Bna_A01g03230D	2.15341	2.97693	2.30811	2.2082	3.93295	0.850823	0.706984	1.24998	1.66418	0.652446	0.552035	0.311059	0.262127	0.261027	0.0973053	2.5145	2.56633	3.6778	6.55091	8.77119
1	Bna_A01g03250D	0	0.026338	0	0	0.0544855	0	0	0	0	0	0	0	0	0	0	0	0	0	1.61336	3.8651
1	Bna_A01g03260D	0.0214817	0	0	0.0189842	0.0571908	0	0	0	0.0318008	0	0	0	0	0	0	0.125954	0.290795	0	0	6.79474
1	Bna_A01g03270D	40.4893	18.7867	23.1726	24.0521	34.6438	1.66793	0.169137	21.4153	22.8172	0.0947787	0.225278	0.223932	0.438412	0.0927817	0.0841683	16.6937	15.6778	29.8614	14.2612	10.4087
1	Bna_A01g03290D	11.1105	3.32996	1.67626	0.907493	0.511063	0	0	0.135241	0.0820196	0	0	0	0	0	0	0	0.0287887	0.0468913	0.01752	0.083155
1	Bna_A01g03360D	2.93276	1.63039	1.54898	4.32648	7.36945	0	0	3.60678	2.13075	0	0.0459283	0	0	0	0	0.978746	0.653673	0.828224	1.35879	2.7901
1	Bna_A01g03370D	4.17727	2.94093	4.49449	6.65845	9.30273	0.142258	0	6.08392	8.5418	0.042261	0.0996373	0.148962	0.135065	0.117976	0.133212	6.51921	7.43433	7.51856	3.73696	9.52634
1	Bna_A01g03380D	2.67321	3.21201	2.95435	2.54871	1.95471	0.525573	0.20634	1.21407	2.5501	0.114172	0.190178	0.0520157	0.0545067	0.0470333	0.0337593	6.87827	6.68146	8.24316	13.2937	12.5819
1	Bna_A01g03390D	1.36323	1.76185	1.69722	2.04376	2.21857	0.33897	0.421747	0.822494	1.22146	0.259433	0.234257	0.296738	0.301746	0.631304	0.3349	9.26919	8.99692	13.3416	5.14815	7.75326
1	Bna_A01g03400D	9.80182	11.4714	10.2741	10.5679	14.9767	19.0324	19.8149	6.28524	8.47209	10.9048	10.7752	10.3041	9.33447	8.2754	9.98501	21.4481	21.4738	20.9614	23.4511	36.7239
1	Bna_A01g03460D	2.02158	2.00488	1.4378	1.99599	3.92236	0.200874	0.407424	1.4899	0.54584	0.333326	0.514651	0.096946	0.379123	0.323311	0.0876953	1.14308	0.96294	0.421976	0.788945	3.51502
1	Bna_A01g03480D	15.4934	12.0334	9.18897	11.7887	14.652	1.30894	1.20271	5.64686	4.21902	0.7451	0.927502	0.496736	0.850304	0.874853	0.472198	1.76091	1.54861	0.696469	1.97849	4.11446
1	Bna_A01g03500D	0.215879	0.188279	0.741768	0.604198	1.93069	0	0	0.79999	1.18819	0	0.151909	0	0	0.041754	0.060728	14.5821	15.2329	11.2015	1.90771	1.88981
1	Bna_A01g03510D	4.34496	4.93731	5.37565	5.17906	3.94064	2.44912	1.53636	2.43304	4.98857	1.23978	1.31258	1.09644	1.18383	1.72851	1.38036	11.0576	11.1635	17.7143	9.49442	17.2503
1	Bna_A01g03560D	3.77416	4.745	3.84339	3.91427	4.30342	7.51456	4.98674	1.83136	1.24349	2.72254	2.85918	2.09408	3.22015	4.77506	2.33367	4.00078	3.28389	6.42727	5.49074	6.52063
1	Bna_A01g03570D	2.49054	4.28405	11.5681	3.97807	1.38641	11.9437	3.26929	1.47584	1.92043	0.94095	0.579079	0.0239313	0	0	0	0	0.051597	0	0.656722	2.49661
1	Bna_A01g03580D	0.567758	0.449671	0.539381	0.25068	0.243312	0.320983	0.324216	0.0895443	0.241202	0.0269323	0.119336	0.0190643	0.0545123	0.022785	0	0.255738	0.177683	0.173732	0.235142	5.15481
1	Bna_A01g03590D	8.22054	6.50319	11.4299	14.6349	19.549	1.73477	1.2516	1.32059	2.18708	0.878471	0.0580277	0.0271867	0.045509	0	0.0239033	0.519525	0.407946	0.702943	5.76886	9.8659
1	Bna_A01g03610D	1.51382	1.19143	1.0065	1.14103	1.59966	0.641836	0.753024	1.23359	4.48334	1.02581	1.14339	0.932287	0.545723	0.761277	0.342882	13.5575	15.0411	13.2526	8.85697	10.2699
1	Bna_A01g03620D	28.607	22.7103	41.0914	9.91482	20.4119	0.184675	0.175751	30.9565	56.9093	0.448308	0.103846	0.030519	0	0	0	0.063303	0.100582	0.0574573	2.91421	4.33536
1	Bna_A01g03650D	7.52395	10.4222	13.053	10.8089	14.8238	18.233	7.24066	7.23777	9.70998	4.02496	5.33941	1.86556	0.132696	0.150952	0.168562	0.114387	0.195613	0.107051	0.0985723	2.58236
1	Bna_A01g03680D	0.934211	0.968036	1.77927	3.33959	3.75585	3.72526	0.890886	5.07294	29.5504	0.40879	2.39798	3.05261	1.06779	0.141592	0.189074	8.32541	9.19171	3.07596	0.42376	4.5841
1	Bna_A01g03770D	0.161097	0.031532	0.14103	0.0201888	0.0347118	0	0	0	0.0225466	0	0	0	0	0	0	0	0	0	0.0869593	0.226344
1	Bna_A01g03790D	30.4575	32.9272	24.5573	25.8442	32.2576	17.8824	12.5699	23.5322	32.0202	17.1604	12.7003	12.6929	9.06761	7.39555	4.96523	37.019	38.9394	80.5061	50.8021	51.7766
1	Bna_A01g03800D	42.052	19.238	17.1403	33.5649	50.3642	11.9081	8.4537	20.5317	35.9437	8.44548	5.56862	3.25811	0.801533	1.70554	1.25742	7.88847	8.05961	17.814	26.1221	27.5379
1	Bna_A01g03810D	11.5016	14.5704	16.3564	13.3154	16.6811	3.31271	0.988701	9.29664	20.7006	2.05066	1.25586	1.29556	1.24616	1.41538	0.603996	21.3069	23.2889	27.059	16.3476	13.1044
1	Bna_A01g03820D	2.78482	2.23843	1.86999	0.446537	0.408668	0	0.0359597	0.0411465	0.0488606	0.167623	0	0.156807	0	0	0	0.176498	0.284838	2.83561	0.624844	3.63214
1	Bna_A01g03840D	10.4072	10.2916	9.54194	11.3703	24.7342	5.8696	12.7231	7.74264	4.53176	5.42919	2.14897	1.47905	0.79949	1.71308	0.400056	1.07815	1.07335	2.56597	8.05286	18.5717
1	Bna_A01g03860D	12.749	21.5996	18.2802	32.096	35.9995	44.9449	40.3958	32.5589	57.0601	48.9523	27.7368	12.7305	5.87607	9.44651	2.69221	20.4978	20.8352	54.9972	161.69	125.498
1	Bna_A01g04000D	14.8404	13.8272	26.0877	21.9055	21.4284	20.0445	19.66	37.5525	104.816	23.5402	39.8929	22.5012	2.23506	1.06574	0.323164	2.68654	3.6517	6.72826	8.42645	17.5699
1	Bna_A01g04040D	9.42999	10.1381	11.4039	10.4636	9.94993	0.660345	0.940912	4.09636	3.89441	0.388335	0.479118	0.19468	0.56549	1.15665	0.355172	1.24448	1.33248	4.44526	3.59158	3.30064
1	Bna_A01g04100D	7.43802	8.67473	10.8609	8.91711	8.47811	10.2724	5.8182	7.33382	12.3721	4.54332	7.19474	5.56059	4.32393	4.22865	2.75696	41.9845	40.6576	58.1406	20.9739	24.4114
1	Bna_A01g04110D	12.8818	18.8972	21.9219	9.18008	26.2081	1.94323	2.44343	6.1003	3.20527	0.966875	1.08393	0.757117	0.842688	1.59593	1.18662	6.53934	7.02498	49.8537	16.6563	5.78673
1	Bna_A01g04120D	8.64038	3.33003	5.84689	8.64393	12.436	0	0	1.73843	0.763753	0	0	0	0	0	0	0.170394	0.0519743	0.236628	3.4766	11.9395
1	Bna_A01g04140D	0.0051285	0	0.0248432	0.00603067	0.0334647	0	0	0.0322445	0.089718	0	0	0	0	0	0	0.0284243	0	0	0.03621	0.155666
1	Bna_A01g04270D	0.559109	0.722216	0.644203	1.22285	2.53565	0.499383	1.09395	0.246955	0.0087088	0.504078	0.171326	0.0372647	0	0	0	0	0.0184427	0.180298	1.12512	0.8874
1	Bna_A01g04290D	0.544324	0.464068	0.502905	0.420801	0.505579	0.120906	0.048104	0.230535	0.331291	0.0215557	0	0.0145603	0	0	0.00984533	0.956949	1.03388	1.45083	1.85234	1.54702
1	Bna_A01g04300D	21.8732	27.8943	35.547	19.9663	28.5732	3.32343	3.64847	15.9389	8.47845	2.43309	1.73484	0.255648	0.048884	0.0770647	0	0.173267	0.242819	2.20814	11.968	5.0112
1	Bna_A01g04340D	7.85767	5.5303	5.58904	5.54214	6.76222	0.237792	0.153162	3.03381	2.86209	0.0469143	0.0760677	0.0720263	0.226661	0.041816	0.219102	16.2072	15.5819	17.3343	12.2781	8.6853
1	Bna_A01g04350D	0.0750547	0.0147377	0.0359413	0.266048	0.429146	0	0	0.412833	4.02784	0	0.027062	0.073511	0.339189	0.33088	0.240842	6.64384	5.31739	4.38955	1.50247	1.58145
1	Bna_A01g04450D	1.77729	2.56874	2.01606	3.19466	4.44496	0	0.0672103	3.17485	1.71709	0	0.0755447	0.283955	0.108022	0	0.0676737	1.5743	3.13879	3.15212	5.01269	12.046
1	Bna_A01g04480D	3.33895	3.97376	4.61567	4.3506	5.46223	0.678411	0.918076	2.53615	3.59786	0.568895	0.844232	0.433148	0.480015	0.500871	0.264929	14.6619	13.7336	16.1873	8.9808	7.7757
1	Bna_A01g04490D	0	0	1.54024	1.27715	1.15443	0	0	0.0142343	0.0122632	0	0.0441827	0	0	0	0	0	0	0	0.164683	0
1	Bna_A01g04500D	0	0.0191585	0.0321573	0	0.0115093	0	0	0.00466517	0.0087078	0	0	0	0	0	0	0	0	0	0	0.013941
1	Bna_A01g04520D	22.82	7.553	6.77347	6.43819	7.91088	0.568392	0.116875	2.45136	3.57389	0.0531993	0.172044	0.350137	0.445342	0.348391	0.418226	24.5051	22.9553	27.9489	18.7994	9.15855
1	Bna_A01g04530D	3.41234	1.73728	4.76206	1.80496	0.0948843	0	0	0.0877863	1.35926	0	0	0	0	0	0	0.168565	0.137482	0.351784	0.632006	0.423439
1	Bna_A01g04590D	6.49898	7.89784	8.26897	6.86684	7.04467	6.52368	6.72777	3.83119	5.0967	5.57348	5.61745	4.91059	8.16969	9.92347	6.38367	25.0524	28.3682	27.7384	20.5886	10.4839
1	Bna_A01g04600D	23.529	41.606	45.8437	37.4102	27.4432	106.801	72.7024	33.7979	58.8828	49.7999	46.4374	19.3431	3.83025	3.9252	2.97243	12.8002	12.4556	21.1862	45.9057	57.2557
1	Bna_A01g04630D	0.004196	0.0095035	0.0151385	2.54879	0.405012	0.301465	0.0800937	0.129722	0.637759	0	0	0	0	0	0	0	0.0199163	0.0251647	0	0
1	Bna_A01g04670D	1.05982	2.02524	3.49857	1.55637	0.815845	0.586004	0.363928	0.622373	3.49249	0.183951	0.437869	0.36167	0.839265	1.00383	0.924439	3.90066	4.65705	4.72604	3.82693	4.78572
1	Bna_A01g04730D	6.44154	6.98496	7.15959	7.57349	8.62171	36.7517	28.3377	6.5588	14.9072	34.3827	27.3983	25.7389	17.2961	14.6061	13.9901	25.062	25.1231	26.7154	7.93644	9.46302
1	Bna_A01g04740D	48.7161	73.793	54.6465	65.8241	94.4739	95.0239	110.182	60.2817	39.82	88.6964	47.0812	19.6043	2.41591	3.5579	2.93237	1.72986	1.88932	3.22588	11.361	74.2983
1	Bna_A01g04760D	3.66501	3.16196	3.18671	3.65863	3.25493	0.133455	0	2.46471	7.68668	0.0494413	0.0713573	0.0335843	0.023232	0.0200687	0	5.80216	6.37372	9.8036	10.0124	13.9099
1	Bna_A01g04900D	0.131253	0.164374	1.12724	0.279744	1.04649	0.122302	0.330971	0.520005	0.0511386	0.284433	0.076974	0	0	0	0	0	0	0	0.823046	2.06331
1	Bna_A01g04910D	36.0783	34.3771	32.1868	53.5743	148.127	2.49428	2.0854	43.1299	21.8986	2.13421	1.30042	0.575344	0.727902	0.574977	0.758364	8.01219	7.18654	29.3393	32.931	44.7629
1	Bna_A01g04940D	0.012902	0.0212115	0.152448	0.451319	0.325531	0.244818	0.023597	0.555393	2.14858	0.0561493	0.0297277	0.026126	0	0	0	0.0236603	0.0606083	0.00879867	0.108691	0.050491
1	Bna_A01g04960D	0.096763	0.0264947	0.478292	0.473812	0.0666802	0.0236313	0	0.019949	0.0460806	0	0	0	0	0	0	0	0	0	0	0
1	Bna_A01g05070D	14.1917	14.213	18.0662	23.4993	19.9038	2.84932	2.94309	4.31607	5.75522	1.85319	2.17318	2.71832	4.97341	8.5235	8.07145	27.3016	27.9545	31.2436	32.8822	16.0212
1	Bna_A01g05080D	11.7115	10.323	9.47925	10.6238	14.5309	1.47366	1.35433	6.2781	7.97693	1.08144	1.00359	1.05506	0.996225	0.794669	1.27739	6.46601	5.81948	11.965	11.8828	14.1352
1	Bna_A01g05090D	5.53027	7.32327	9.28436	5.88435	8.21939	1.6994	1.32733	3.50701	3.14937	0.747152	0.437844	0.377149	0.460871	0.489181	0.655326	12.7697	14.1562	21.6519	4.34612	5.42474
1	Bna_A01g05100D	49.1632	45.5431	39.3159	33.6582	41.0379	1.85458	0.521915	25.4543	14.1592	0.414835	0.314621	0.427884	0	0.474064	0.128959	6.05211	4.89997	7.20612	33.5742	22.9621
1	Bna_A01g05120D	0	0.0164912	0.0763235	0.0212595	0.256396	0	0	0.387279	0.163692	0	0.15844	0	0	0	0	0.638124	0.306238	0.140262	0.146255	2.21665
1	Bna_A01g05130D	196.197	132.508	128.26	184.217	154.244	48.5085	32.943	68.9632	44.8061	21.6349	22.5462	33.3831	70.7115	93.0045	104.326	96.9751	94.6429	109.781	205.767	72.6034
1	Bna_A01g05210D	0	0.0076525	0.0283385	0.0180452	0.0985587	0	0	0.177794	2.7497	0	0	0	0	0	0	7.91337	9.73099	3.19072	0.23622	0.12515
1	Bna_A01g05220D	6.90651	6.28684	7.2469	8.93297	17.7309	2.93086	2.30981	3.62851	3.15659	2.42872	2.14162	1.98554	1.97524	2.75034	1.76469	14.3341	15.1973	29.1823	40.3412	16.8381
1	Bna_A01g05260D	0.147911	0.0819543	2.19137	0.401804	0.0695103	0	0	0.0057755	0	0	0	0	0	0	0	0	0	0	0	0.052414
1	Bna_A01g05270D	4.71699	2.56826	0.799658	1.22888	4.68812	0.038362	0	2.23096	4.03688	0	0.034167	0	0	0	0	0.146793	0.29149	0.495306	15.3165	4.72442
1	Bna_A01g05280D	2.99369	4.58545	2.58603	1.59981	0.403421	0.268929	0.0982603	0.0584742	0.268406	0	0	0	0	0	0	0.080525	0.217181	0.856044	8.70751	8.87625
1	Bna_A01g05300D	5.52953	4.45214	4.72392	5.31993	6.28364	2.48437	1.25623	3.73943	8.3386	0.493714	1.03047	0.521076	0.185997	0.179921	0.075966	4.27556	4.69693	17.0167	32.174	52.7557
1	Bna_A01g05320D	78.8817	108.893	148.206	104.12	153.717	32.2511	21.0302	84.7	155.717	8.04478	6.04933	5.95686	2.27809	0.63612	1.11629	10.9549	10.6332	28.8014	78.7968	73.5415
1	Bna_A01g05340D	15.1504	1.59905	0.699528	0.00737133	0.0396222	0	0	0.01929	0.0190792	0	0	0	0.0147733	0	0	1.99313	2.11717	0.49118	0.040176	0.0711517
1	Bna_A01g05350D	0	0.049132	0	0	0	0	0	0	0.192819	0	0	0.275054	0	0.205648	0	2.32355	1.26877	0.434613	0	0
1	Bna_A01g05380D	23.5148	22.9062	20.889	20.3514	37.9952	69.4279	69.6976	18.8517	18.4763	65.0159	54.8666	46.6924	18.8007	19.5827	12.6399	11.9878	11.2297	13.4905	32.0069	47.142
1	Bna_A01g05410D	25.4313	23.7907	9.36543	12.5017	20.5527	2607.78	2864.92	12.4291	9.62753	1246.77	1607.04	2013.03	1931.97	5036.85	1958.9	98.5932	95.2784	148.139	440.636	252.184
1	Bna_A01g05450D	9.44346	6.85341	6.27007	4.68067	9.6525	6.52155	5.58586	9.61086	19.8615	5.60944	7.12332	3.30085	0.479154	0.662346	0.511773	11.5086	11.8891	7.60207	3.09148	8.51228
1	Bna_A01g05490D	1.18026	1.18174	0.82526	1.58106	3.02342	0.0317847	0.0642223	0.958886	2.6366	0	0.0753483	0	0.020153	0.039468	0	0.833977	1.05157	14.2346	8.16491	7.3175
1	Bna_A01g05520D	0	0.0145687	0.0927678	0.548668	0.210228	0.079038	0	0.0406625	0	0	0	0	0	0	0	1.09389	0.699403	0.378134	0.152786	0.236088
1	Bna_A01g05530D	21.8974	23.2801	20.6289	22.9895	51.429	15.8557	13.9686	22.5408	29.2263	19.5263	17.8145	25.3372	28.7353	31.9249	41.216	91.756	85.3621	74.8842	33.2668	26.5909
1	Bna_A01g05540D	27.0773	18.9953	14.9175	12.1041	17.1858	0.767289	0.55239	8.94259	3.16701	0.213164	0.395233	0.0482967	0.036712	0.0577517	0	0.967035	1.21575	3.19748	4.27577	9.44348
1	Bna_A01g05560D	6.51006	7.44749	5.95917	5.35239	6.09154	0.55453	0.215425	3.28051	3.95094	0	0.281129	0.24574	0.443697	0.40628	0.213818	5.88135	5.82422	8.71402	3.57266	3.29654
1	Bna_A01g05630D	0.356751	0.44557	0.0828017	0.0153613	0.0344582	0	0	0.0325485	0.0116156	0	0	0	0	0	0	0	0	0.0150133	0	0.0303113
1	Bna_A01g05660D	5.83012	31.4853	39.1827	12.0404	24.0301	0.795683	2.05159	2.02855	1.09777	0.324846	0.0580357	0	0	0	0	0.423346	0.568603	1.60585	3.48427	8.66719
1	Bna_A01g05670D	21.2195	28.4378	29.9849	24.6891	42.9371	9.77965	6.97528	16.072	15.3997	4.89903	6.96804	5.03823	3.95434	3.24985	2.48119	13.1428	14.0073	16.7041	31.2204	54.0777
1	Bna_A01g05720D	0.416258	0.372314	0.254378	0.18477	0.0774452	0	0	0.026795	0.0383134	0	0	0	0	0	0	0	0.0476047	0	0.877391	8.657
1	Bna_A01g05740D	0	0.0171837	0	0.01074	0	0	0	0	0	0	0	0	0	0	0	0	0	0	0.0557333	0.092445
1	Bna_A01g05840D	1.62066	2.11253	2.08745	2.71624	3.72052	1.37113	1.53531	3.36713	6.90077	1.20795	1.57496	1.12818	0.553523	0.886721	0.836083	12.9431	13.0385	15.3144	6.61862	13.1702
1	Bna_A01g05930D	0	0.0599202	0	0	0	0	0	0.023931	0	0	0	0	0	0	0	0	0	0	0.035439	0.624621
1	Bna_A01g05950D	34.8243	41.7606	37.1182	37.0016	30.0249	26.7699	25.6778	14.6187	11.5196	21.2929	12.0398	11.649	6.7868	6.46291	7.88777	6.94461	6.48907	15.6168	22.9145	14.9563
1	Bna_A01g05960D	3.30711	1.50141	1.97563	2.77998	4.49881	0.761964	4.00275	16.6953	22.5421	9.8738	29.1038	28.2673	24.9835	40.0111	52.4054	141.127	140.236	130.527	10.9859	6.85108
1	Bna_A01g05970D	0.204223	0.382873	0.247919	0.121061	0.041144	0	0	0.0338835	0.0285834	0	0	0	0	0	0.0227457	0.0240737	0.0131227	0.0452	0.542713	0.320581
1	Bna_A01g05980D	10.4335	4.68339	6.0153	4.1933	3.42827	0.0947867	0.036641	1.44262	4.61771	0	0	0.038678	0.0930807	0.128963	0.0815703	13.4631	13.6353	8.05516	4.64135	2.92579
1	Bna_A01g05990D	2.18853	1.47624	1.56506	1.80745	1.96003	0.90704	0.145084	1.06674	1.31132	0.0563943	0.137838	0.222434	0.169634	0.0395307	0.044929	12.9877	13.5637	14.7795	10.7487	7.80179
1	Bna_A01g06010D	19.5727	25.9711	24.7538	28.3033	37.207	22.1098	15.6886	12.8259	13.3282	9.57756	8.50195	9.95517	5.66782	13.1725	9.15782	34.6942	34.4399	66.5795	94.5481	55.4287
1	Bna_A01g06020D	23.4612	30.8917	33.0343	25.7429	26.024	23.3357	17.7753	16.2894	36.6091	16.8342	14.6792	10.4306	5.40685	8.53597	6.05252	12.8349	13.2377	17.9054	8.62842	13.0057
1	Bna_A01g06050D	0.018267	0.00910367	0.00547667	0	0.103224	0	0	0.0309262	0	0	0	0	0	0	0	0	0	0	0	0.0116103
1	Bna_A01g06060D	0.00702383	0.0246117	0.0354452	0	0.0273542	0	0	0.0237615	0	0	0	0.034674	0.0256417	0	0	0	0	0	0.0152737	0.343923
1	Bna_A01g06080D	0.0109948	0.004494	0.00891033	0.008859	0.0480888	0	0	0.099584	0.0760094	0.0300323	0	0	0	0	0	0.0199127	0	0.013759	0	0.0847973
1	Bna_A01g06090D	4.12538	1.89791	1.81475	1.64977	5.31216	0.0422427	0	9.45238	27.9115	0.23293	0.0376203	0	0.0554027	0	0	0.465812	0.555189	0.851986	2.10839	1.14573
1	Bna_A01g06100D	6.77837	3.23787	3.21531	4.65627	5.44814	1.12609	0.867005	2.83545	4.83913	1.7259	1.3152	0.554475	0.289687	0.393469	0.523393	4.93494	4.09536	5.64098	9.70421	15.5979
1	Bna_A01g06110D	1.49375	0.23883	0.317675	1.48967	1.95476	0	0	0.105843	0	0	0	0	0	0	0	0	0.212293	0	0.188278	0.64502
1	Bna_A01g06150D	204.823	130.57	80.3222	17.2867	3.08472	0	0	1.69831	1.30585	0	0.064481	0	0	0	0	0.220105	0.057947	0.039916	0.0316427	0.032313
1	Bna_A01g06180D	45.4824	138.152	130.652	175.427	296.724	145.422	95.3808	68.2248	87.7787	59.5998	17.6917	12.367	23.5425	14.0739	20.8461	15.342	16.4166	117.059	95.3924	170.587
1	Bna_A01g06190D	47.9488	25.6151	32.1826	63.7543	121.213	22.7283	19.5512	74.3236	31.0361	16.1177	9.11428	2.14432	0.344565	0.614793	0.221649	0.241814	0.210149	1.22212	4.43926	5.07207
1	Bna_A01g06210D	14.1394	15.0248	13.3609	17.3323	14.2636	4.95763	3.85229	7.25186	6.42291	1.97792	3.50185	5.03392	7.38325	7.83988	5.7944	10.4611	10.4495	22.1144	17.5716	7.05253
1	Bna_A01g06220D	14.0859	18.801	16.4001	32.4448	52.6035	10.7026	11.1351	10.9318	11.9108	4.67052	3.27766	2.03781	2.39204	2.32378	1.52483	3.98638	3.41185	5.41265	21.1552	35.7574
1	Bna_A01g06240D	10.1286	16.6479	12.4879	9.82657	17.0256	0.184409	0.161135	11.2684	9.77259	0	0.162284	0.403637	0.122382	0.193337	0	12.6358	11.8987	14.7494	10.5352	10.4625
1	Bna_A01g06320D	0.848073	0.38699	0.530363	19.8745	5.1049	0.681905	0.100652	8.06841	26.0375	0.0597123	0	0.037456	0	0	0	0	0	0	0.028246	0
1	Bna_A01g06330D	65.5598	25.9949	14.4625	15.2746	22.0446	6.98042	8.58675	7.26768	45.0765	10.6382	8.48933	6.29556	0.0987933	0.626918	0.101867	0.152327	0.386159	5.50612	63.2975	60.7421
1	Bna_A01g06430D	0.0957092	0.74248	0.426992	0.242753	0.454587	0.096291	0.0964187	0.959086	3.59919	0	0.0224293	0	0	0	0	0.241099	0.227425	0.293655	0.320676	0.347262
1	Bna_A01g06480D	1.44756	1.57157	2.26154	3.15888	2.22056	0	0	5.634	3.59244	0	0	0	0	0	0	5.0282	4.59634	5.95347	3.52626	2.92309
1	Bna_A01g06490D	9.9616	21.3313	10.0976	1.76186	7.02634	35.1261	12.3745	1.83757	2.0107	2.49343	3.10065	4.90955	6.81684	10.4918	20.7952	2.66185	5.79377	3.69356	1.15304	4.82211
1	Bna_A01g06530D	24.0834	26.5515	24.5395	21.7841	25.4479	1.23957	1.12696	26.9894	42.1152	0.672393	0.862528	0.72716	0.786837	1.66366	1.34303	69.1879	71.1748	93.1442	45.4892	39.6724
1	Bna_A01g06540D	24.2981	13.8391	6.20436	12.7874	7.21528	5.02219	1.71454	1.46525	5.29372	0.840682	0.99733	1.70955	0.190604	0.327474	0	0.605286	0.600981	7.46073	44.0641	117.817
1	Bna_A01g06550D	0.0342312	0	0.0234998	0.0200695	0.0390793	0	0	0.0112795	0	0	0	0	0	0	0	0.116436	0.047384	0.24297	0.468083	0.128881
1	Bna_A01g06610D	9.57656	9.60181	8.33465	3.6189	3.63637	0	0	2.25427	3.23404	0	0	0.042518	0	0	0	2.80452	3.97805	11.5304	18.5944	23.6071
1	Bna_A01g06630D	2.33814	1.33905	2.06195	0.369647	0.151968	8.69323	1.60488	0.0433328	0.0394	0.416438	0.046153	0.146871	0.104161	0	0.091287	0	0	0	0.072482	0.0473177
1	Bna_A01g06650D	8.12767	4.68022	164.417	111.252	27.653	12.3337	0.392541	1.35219	0.0518158	0.125441	0	0	0	0	0	0.0871377	0.0440627	0	0	0
1	Bna_A01g06670D	4.09319	2.44658	2.33572	1.47181	2.06854	0.728877	0.617513	1.31042	3.71571	0.770238	1.18329	1.09436	0.905223	1.9025	1.06777	8.64115	9.79099	15.2367	7.13296	7.51156
1	Bna_A01g06680D	2.21729	2.36662	1.4069	0.78891	0.957624	1.13211	0.528698	0.480822	0.898139	0.467842	0.23111	0.021097	0.091766	0.193282	0.0163897	1.70303	1.6	4.11496	3.04271	4.19855
1	Bna_A01g06710D	0	0.075524	0.0273578	0.0198665	0.388978	0	0	0	0	0	0	0	0	0	0	0	0	0	0.5639	0.718918
1	Bna_A01g06730D	3.27196	8.21826	16.1105	3.96253	1.00475	0.059941	0	0.0667205	0.0138298	0	0	0	0	0.092256	0.153356	1.47212	1.6057	4.44485	86.2005	117.973
1	Bna_A01g06740D	1.25559	0.344418	0.602788	0.145034	0.0940723	0	0	0.313119	0.0798286	0	0	0	0	0	0	0.054091	0.41343	0.95449	12.2337	45.8698
1	Bna_A01g06750D	1.51534	1.05829	4.74652	0.683042	0.184288	0.054863	0.255084	0.222519	1.12755	0.144429	0.416221	0.238991	0	0	0	0	0	0.163312	1.18203	2.40525
1	Bna_A01g06770D	0.0195565	0.0137137	0.791578	1.83452	0.924466	0.152781	0.179549	0.142495	0.238787	0	0.0702457	0	0.0468077	0.132136	0	0.817237	0.888322	0.464079	0.305207	0.71167
1	Bna_A01g06800D	1.22759	1.52096	3.76469	1.60343	0.921763	0.970388	0.617784	1.62675	8.92911	0.885278	0.636855	0.607964	0.70756	1.35605	0.911074	39.435	39.0296	69.1538	6.42865	17.2279
1	Bna_A01g06820D	40.086	45.1438	42.0836	32.8685	26.9052	107.298	43.2729	21.8305	35.6442	23.9906	28.0036	15.9882	1.23603	0.908319	0.103372	2.31332	3.76749	110.684	289.879	311.633
1	Bna_A01g06850D	1.89011	2.41704	2.40198	2.58446	2.06779	1.64147	1.68879	1.11309	1.8252	1.00294	0.94421	0.739413	0.712562	1.17361	0.532427	6.78976	7.65153	9.80563	8.21838	8.28037
1	Bna_A01g06890D	1.37336	6.95185	5.11668	6.44224	11.2979	0.495612	0.0381743	3.46373	3.70195	0.0625203	0	0.022793	0	0	0	0.786836	1.3057	1.04321	0.531139	0.0827097
1	Bna_A01g06940D	3.39259	4.0134	3.9174	2.62626	3.27389	0.109793	0.359721	2.52487	2.29797	0.108482	0.0387097	0.0595113	0.0532933	0.05219	0	0.427655	0.60101	1.92781	6.66117	9.87303
1	Bna_A01g06950D	0.170384	0.499663	0.599443	1.39241	0.787104	0.0421387	0	0.998374	3.68079	0.0545643	0	0	0	0	0	0	0	0	0	0.0238847
1	Bna_A01g06970D	2.33621	2.55307	2.57004	2.48391	3.7666	0.214153	0.25845	1.90929	2.27835	0.149329	0.082878	0.0535247	0.0790493	0.095969	0.023275	2.13672	2.31084	2.76133	2.64631	2.98607
1	Bna_A01g06980D	0.00320967	0.00565233	0.0240175	0.0169065	0.0398257	0	0	0	0	0	0	0	0	0	0	0	0	0	0.00839767	0.038102
1	Bna_A01g07100D	1.07648	0.952433	1.37621	1.17963	1.42742	0.0591373	0.0342317	1.11206	3.36416	0.092389	0.210876	0.15742	0.239121	0.141357	0.178246	12.5729	12.2845	10.4716	2.60731	4.06772
1	Bna_A01g07140D	4.76964	10.4307	7.35488	10.3815	23.7782	0.0375963	0	14.033	10.2459	0	0	0	0	0	0	54.9103	56.9736	72.4953	30.2569	14.8345
1	Bna_A01g07150D	8.48985	11.2436	12.1514	14.3508	15.6903	1.37777	1.75962	6.41257	4.92918	1.38049	1.06117	1.55582	1.15164	1.61513	1.85177	13.7291	13.0563	14.4224	19.139	12.7201
1	Bna_A01g07170D	25.5243	16.5041	14.5828	11.4518	18.3975	7.84299	7.68493	10.1824	13.5004	5.24595	4.77371	1.93262	1.24982	2.75337	1.49047	2.5786	2.44458	9.05162	17.4643	22.0686
1	Bna_A01g07180D	0.019491	0.0436148	0.0440517	0.0426388	0.0157882	0	0	0.0256225	0.01966	0	0	0	0	0	0	0.100433	0.118177	0.0351073	0.396837	0.312733
1	Bna_A01g07220D	0.826448	0.932357	0.864823	1.02791	1.37643	0.107064	0.088781	1.28613	0.999519	0.0441097	0.0303407	0.028432	0	0	0	1.85876	1.6172	2.12106	3.66155	7.37786
1	Bna_A01g07240D	0.0915222	0.0890992	0.0462618	0.0925742	0.0510273	0	0	0.00667567	0	0	0	0	0	0	0	0	0	0	0.953942	30.0587
1	Bna_A01g07250D	0	0	0.0187793	0.0343528	0.0846545	0	0	0	0	0	0	0	0	0	0	0	0	0	39.3595	34.983
1	Bna_A01g07260D	0	0.116638	0.0519572	0	0	0	0	0	0	0	0	0	0	0	0	0	0	0	9.35339	8.06061
1	Bna_A01g07270D	12.3464	14.8142	10.5714	10.7808	13.2792	13.49	9.58751	3.89579	4.18642	3.47705	3.57576	2.60114	0.926255	0.392161	0.250463	1.32137	1.84326	7.40547	30.8476	21.5564
1	Bna_A01g07280D	13.0453	14.8212	10.3471	8.72774	11.2582	1.14727	1.42395	6.00124	4.59597	1.37855	0.93303	0.501962	0.379527	0.5502	1.05764	2.94214	2.81035	5.58843	3.43691	8.36819
1	Bna_A01g07320D	4.58958	3.31905	2.22394	1.81836	1.73801	0	0	1.26396	0.783736	0	0	0	0	0	0	0.265322	0.245327	0.798163	0.887194	0.8715
1	Bna_A01g07340D	14.4771	12.8452	12.6199	12.6362	13.774	3.0159	2.38372	4.39425	3.49487	2.10494	3.61579	3.4993	4.68142	9.1963	5.29312	21.8147	20.5298	36.6667	32.8838	8.69814
1	Bna_A01g07350D	34.1251	41.9014	35.1144	31.8544	46.2141	13.9614	10.1838	28.6784	46.2448	8.88491	11.7528	12.0546	11.8031	13.504	9.18278	83.7876	78.5021	76.7577	49.5066	41.8211
1	Bna_A01g07400D	0.00355383	0	0.0040295	0	0.009278	0	0	0.00287933	0.003995	0	0	0	0	0	0	0.030303	0.0314283	0	0.287068	0.463678
1	Bna_A01g07430D	51.6808	30.3103	28.427	35.8438	31.9639	41.1047	42.3743	15.2835	16.6857	18.5817	39.0196	53.8283	57.8929	77.1685	58.3998	7.65856	7.17305	13.1988	30.0474	13.8595
1	Bna_A01g07460D	15.228	6.89232	5.62003	9.01771	9.26217	0.906472	0.502668	1.64689	1.46858	0.0683217	0.480556	0.237026	0.333187	0.603427	1.14868	3.73258	3.85775	5.21554	11.2785	13.5855
1	Bna_A01g07480D	1.02318	1.31867	1.2351	1.79021	1.62738	3.50164	2.83355	1.01792	2.12251	2.16396	3.12361	2.50664	1.9158	2.84395	1.79087	12.1809	12.9796	10.9491	4.72882	7.29742
1	Bna_A01g07590D	1.61301	2.12521	2.03184	0.124589	0.0141845	0	0	0	1.36161	0	0	0	0	0	0	0	0.0351753	0	0	0.56536
1	Bna_A01g07610D	12.6289	7.15392	5.54777	5.65628	5.78583	1.54856	0.594017	3.20494	4.82778	0.802107	0.582847	0.491427	0.223883	0.103937	0.155244	0.630056	0.960637	0.897997	2.90063	14.9061
1	Bna_A01g07620D	2.36585	6.51407	10.6737	13.8319	15.533	0.290264	0.254475	23.1078	58.0226	0.477491	0.652053	0.07694	0.055594	0	0	1.42056	1.25017	2.57181	4.32639	19.7802
1	Bna_A01g07720D	0.016834	0	0.0367072	0.042972	0.358997	0	0	0.809416	4.42894	0.0636627	0	0	0	0	0	0	0	0	2.69396	5.91771
1	Bna_A01g07750D	20.5325	2.45861	8.73357	5.37872	8.71452	0.880341	0.665737	2.46909	5.67929	0.471118	0.723227	0.629958	0.629809	0.787048	0.467963	6.81743	6.69639	8.48586	13.8233	12.4087
1	Bna_A01g07830D	8.28573	8.18336	10.1444	23.3942	41.8503	9.59032	9.43026	3.88924	4.96632	1.83013	1.62341	1.44989	2.12061	4.5993	1.91314	21.4613	24.7776	23.1019	66.1596	149.067
1	Bna_A01g07840D	0.088075	0.0319138	0.266776	0.489594	0.294972	0.10909	0	0.305591	0.584204	0	0	0	0	0	0	0.026184	0.0131393	0.171325	0.0552903	0.028928
1	Bna_A01g07860D	71.4289	108.648	113.26	107.932	126.874	22.1878	19.8233	55.7654	77.142	14.0136	8.6912	12.001	14.9266	24.2018	26.3293	111.67	113.603	172.665	123.545	91.6921
1	Bna_A01g07910D	25.258	28.2633	28.7831	25.8408	27.7043	15.6923	11.0134	19.0843	40.8269	8.49733	7.67349	9.72486	13.3643	10.5034	7.81527	85.7455	85.2505	82.6514	27.5026	50.8911
1	Bna_A01g07940D	9.54253	14.327	15.8947	12.7968	15.323	1.36047	1.15529	8.67888	18.8845	1.50375	0.594751	0.463316	0.66407	0.571661	0.49664	9.99876	11.2137	20.1292	12.7909	13.5101
1	Bna_A01g07950D	7.98619	2.43779	9.03109	11.1373	18.0195	1.27135	0.658134	13.4357	17.9757	1.18536	0.547661	0.280804	0	0	0	0	0	0	0.585172	0.947096
1	Bna_A01g07960D	6.09006	8.94226	13.1878	16.3087	24.4178	7.94245	5.38479	0.8479	0.31988	0.713582	0.047206	0.0784453	0.0635883	0.110868	0	0.198838	0.119857	0.312362	11.3893	20.8651
1	Bna_A01g07970D	0.00502867	0.0355333	0.103544	0.051407	0.0517072	0	0	0	0	0	0	0	0	0	0	0	0	0	0.1681	1.38377
1	Bna_A01g07990D	0.194408	0.756359	0.316749	0.0129288	0	0	0	0.021213	0.0311566	0	0	0	0	0	0	0.359727	0.0330513	0.539325	0.108059	0.0338947
1	Bna_A01g08000D	7.57344	10.8901	7.71207	10.6273	8.06469	14.569	12.9329	7.14134	5.17714	14.2982	15.7461	13.0765	9.1521	6.29448	8.4624	0.336918	0.403741	1.19757	0.860844	0.774597
1	Bna_A01g08020D	0.761101	0.621272	0.498092	0.681052	0.946608	0	0	0.362183	0.401193	0	0	0	0	0	0	0.956371	0.305922	1.27402	0.985528	3.73583
1	Bna_A01g08030D	0	0	0	0	0.0144453	0	0	0.00987517	0.028818	0	0	0	0	0	0	0	0	0	12.6085	19.6183
1	Bna_A01g08050D	2.97618	2.05674	1.63844	1.71229	1.82777	0	0	0.77426	1.56697	0	0	0	0	0	0	0.983063	1.24475	1.26995	1.95327	0.79976
1	Bna_A01g08120D	1.59883	4.43739	6.78408	1.32298	0.0590775	0.0471833	0.254107	0.0329942	0.0087614	0.065636	0	0	0	0	0	0	0	0	0.0311833	0.175754
1	Bna_A01g08150D	25.9328	29.3279	21.4884	46.6121	67.1106	18.2734	26.7492	36.0508	10.3447	19.9341	5.70167	1.80695	0.170656	0.228377	0.224828	0.252939	0.231866	0.312867	0.762212	4.18156
1	Bna_A01g08160D	16.994	9.14604	6.14346	14.1712	9.9855	10.887	5.89762	2.44247	2.69134	2.95656	5.11303	6.10017	5.77763	4.27698	3.92837	2.80018	3.44139	5.96599	20.1884	36.7579
1	Bna_A01g08170D	0.0340412	0.0139487	0.0851988	0.234169	0.0399027	0	0	0.0071435	0	0	0	0	0	0	0	0	0	0.233867	1.61467	1.21536
1	Bna_A01g08200D	1.89218	2.5362	2.29643	1.79156	2.06186	1.11632	0.392079	1.30438	2.35578	0.288274	0.575627	0.5945	0.271734	0.105721	0.069536	4.47264	4.40126	4.67473	4.68454	6.87106
1	Bna_A01g08210D	0.812365	1.62904	4.68712	19.2438	8.26425	1.51987	1.3312	2.33055	4.27724	0.37262	0	0.128422	0	0	0	0	0	0.0880897	0.267415	4.16276
1	Bna_A01g08220D	0.424412	0.450249	0.367951	0.0367045	0.0149868	0	0	0	0.0086876	0	0	0	0	0	0	0	0	0	0.139652	0.210685
1	Bna_A01g08240D	0.392837	0.0301978	0.711408	0.0307703	0.062513	0	0	0.00488183	0.005998	0	0	0	0	0	0	0	0	0.0147263	4.24367	8.43367
1	Bna_A01g08250D	0.05543	0.0058515	0.0132642	0.0282575	0.0263325	0	0	0.0309315	0	0	0	0	0	0	0	0	0	0	0	0.0127197
1	Bna_A01g08260D	8.27123	11.2886	10.4725	24.449	37.3899	12.0559	25.2667	13.6121	4.57349	15.6338	6.5015	1.66277	0.0603693	0	0	0	0.0773983	0.0492083	1.07038	7.07051
1	Bna_A01g08270D	0.66959	1.55691	7.54999	10.5797	7.89531	0.580125	0.186396	8.16678	17.3575	0.0216433	0.084778	0.0628977	0.0667647	0	0.0268667	14.0986	13.1718	10.1891	11.0042	8.41507
1	Bna_A01g08290D	0.0689405	0.0803588	0.0640765	0.0893865	0.114757	0	0	0.0379315	0.0460014	0	0	0	0	0	0	0.083045	0.0610037	0.066763	0.63552	1.13861
1	Bna_A01g08330D	9.32749	15.9223	10.2638	7.53548	6.21306	9.14567	6.97109	5.11951	8.92592	4.79529	4.33825	4.71344	2.11998	3.68465	1.39069	6.24915	6.0493	12.5039	8.35683	10.9766
1	Bna_A01g08360D	8.51158	8.49531	10.5559	13.4958	12.8691	32.63	36.1331	5.7406	5.66199	29.1911	34.9965	54.0059	87.9413	111.676	87.9385	26.0604	27.2236	24.3036	25.4249	11.7114
1	Bna_A01g08380D	0.078498	0.0983007	0.0358392	0.053454	0.0349862	0.0467403	0.0767893	0.031415	0.0966584	0.0605207	0.0416217	0	0	0	0	0	0	0	0	0.0690033
1	Bna_A01g08430D	1.41839	1.71234	1.81665	2.40678	2.76958	0.108275	0.086888	1.53472	2.78877	0.0649657	0.194116	0.426672	0.0738003	0.162896	0.130944	10.763	9.87823	12.5692	7.89352	3.70581
1	Bna_A01g08450D	38.6155	67.1771	44.5969	43.1081	17.4652	16.2471	13.4295	3.97951	3.77873	7.15493	4.28263	5.50333	4.3337	11.0963	10.1025	4.73801	6.35538	8.77164	17.9936	12.2105
1	Bna_A01g08470D	0	0	0.0184102	0	0.0324238	0	0	0.0208752	0.0092656	0	0	0	0	0	0	0.198653	0.378554	0.845269	0.637988	6.20947
1	Bna_A01g08500D	2.75451	1.32335	1.48667	1.35698	1.32142	0.0366313	0	0.365171	0.519784	0.0160573	0.0280603	0	0.0127267	0.0167193	0	11.3518	11.315	13.2965	14.9711	4.66831
1	Bna_A01g08510D	5.56828	0.781274	1.84993	0.887261	0.417417	0.199867	0	0.0514028	0.09822	0.116435	0.186445	0.459506	0.125186	0.914332	0.335753	1.95823	2.68086	11.5059	0.707078	4.10098
1	Bna_A01g08540D	10.7216	6.47577	5.23602	4.42895	5.24437	5.06491	3.30037	2.93499	3.46385	2.5548	2.39826	2.55315	1.10644	2.42509	2.50469	3.9253	3.65036	9.30896	7.60207	5.92288
1	Bna_A01g08600D	1.4984	0.0826058	0.0299467	0	0.00994467	0	0	0.0242225	0	0	0	0	0	0	0	0	0	0.0306977	0	0
1	Bna_A01g08660D	0	0	0	0	0	0	0	0.0332888	0	0	0	0	0	0	0	0	0	0	0	0
1	Bna_A01g08680D	16.8222	10.5278	11.7561	9.11179	17.9417	2.85008	4.06413	35.3692	23.6976	13.3853	8.94328	3.3074	0.173389	0.642084	0.455538	2.82347	3.43051	5.64567	11.9168	12.6103
1	Bna_A01g08700D	8.48297	14.7648	12.1173	11.6677	19.9059	0	0	12.5004	11.3479	0	0	0	0	0	0	6.90469	7.24917	10.0305	27.1463	30.0726
1	Bna_A01g08850D	6.15163	5.29312	12.6882	26.1339	24.1381	105.425	30.4051	38.4994	31.5961	28.5805	31.8783	8.08849	1.94387	2.71104	4.57429	12.5069	11.5711	11.0927	3.22884	4.51813
1	Bna_A01g08900D	45.7961	20.4048	23.8222	17.8083	18.6517	2.25365	1.49544	11.9338	19.2266	0.533294	1.23012	0.566857	0.0866417	0.386954	0.0902897	1.74449	2.17243	7.94173	37.3598	50.9842
1	Bna_A01g08920D	293.504	166.773	145.411	204.775	150.817	208.109	217.124	74.2787	42.8022	125.897	79.6247	78.6333	76.5553	130.397	65.4639	34.2911	37.4113	51.1281	265.118	110.969
1	Bna_A01g08940D	1.77081	1.63026	1.28706	1.2522	1.2652	0.206567	0	0.99337	3.16936	0	0.175933	0.013849	0	0.036372	0	12.8443	12.5326	9.81291	3.10165	3.42479
1	Bna_A01g08960D	0.141225	0.65767	1.14747	1.29156	0.287033	0.0438663	0	0.13901	0.284286	0	0	0.0414283	0.0575347	0	0.202428	16.23	14.8626	29.5821	4.79061	1.68034
1	Bna_A01g09030D	5.07708	3.43938	3.13587	2.77691	3.05463	2.18685	2.99601	2.43167	2.15911	1.44537	1.94547	2.02505	3.10057	2.49287	2.54774	2.71475	2.20386	3.42953	4.70794	4.79854
1	Bna_A01g09050D	0	0.00509783	0.005658	0	0.0173775	0	0	0.0080945	0	0	0	0	0	0	0	0	0	0.017049	0.011777	0.351776
1	Bna_A01g09060D	0	0.0047985	0.004902	0.00397133	0.0248775	0	0	0.00381267	0.0070998	0	0	0	0	0	0	0	0	0	0.04053	0.326668
1	Bna_A01g09090D	0.725908	0.0495447	0.479953	0.305138	0.0880083	0	0	0.085797	0.906478	0	0	0	0	0	0	0	0	0.112473	0.0220657	0.0135673
1	Bna_A01g09100D	0.083623	0.0929165	0.133255	0.0192973	0	0	0	0	0	0	0	0	0	0	0	0.366805	0.279322	0.191755	0.508325	0.170789
1	Bna_A01g09110D	12.136	6.2664	6.35988	8.2292	15.4151	0	0	6.42909	4.79278	0	0	0	0	0	0	0.538474	0.141978	0.517788	2.02505	4.72638
1	Bna_A01g09220D	12.4729	7.50464	7.32891	10.6845	14.3806	5.16949	6.19153	2.69709	1.49073	2.23438	2.16303	1.22746	1.44682	3.18235	1.42961	2.38626	2.08964	8.64664	16.1123	8.28233
1	Bna_A01g09250D	10.4572	7.38336	6.27871	6.82227	6.31566	1.0687	0.295892	3.37997	2.06688	0.681049	0.445035	0.133127	0.291398	0.186413	0.246266	0.938743	0.745714	2.07986	6.14271	7.04295
1	Bna_A01g09260D	1.24166	1.39246	1.51029	1.26004	1.85612	0	0	0.713483	1.31716	0.0313633	0	0	0	0.037331	0	4.10266	3.71336	5.83023	4.95925	3.70755
1	Bna_A01g09270D	10.9229	5.68148	6.00235	14.2127	38.0333	0.0846943	0.137185	8.85616	2.61522	0	0.036863	0	0	0	0	3.16985	2.78846	3.15695	26.3408	74.9361
1	Bna_A01g09480D	6.4353	0.565155	0.55512	0.179413	0.260126	0.0458903	0.142293	0.472292	1.26457	0.226461	0.466742	0.165125	0.0469013	0.111258	0.0178347	0.285149	0.163901	1.42873	4.82999	7.56382
1	Bna_A01g09520D	12.9744	2.61122	4.68011	5.50455	17.0565	1.39694	1.82772	7.91497	4.81274	0	0.312374	0.0773087	0.107358	0.635371	0.38113	57.1171	62.7747	90.8938	20.9359	25.7091
1	Bna_A01g09530D	9.52203	8.65508	15.2196	14.6345	23.3456	1.38688	1.20469	13.9131	21.8225	0.66658	0.889416	0.526553	0.610647	1.04546	0.376242	13.5588	13.7271	31.8957	15.8352	29.104
1	Bna_A01g09540D	192.082	163.429	147.519	181.674	120.375	253.518	235.802	49.9692	33.2936	151.681	128.26	167.501	345.222	668.789	766.179	114.603	117.441	91.0533	174.763	96.409
1	Bna_A01g09620D	32.6872	28.154	20.3665	19.4062	14.3638	19.6947	20.1628	6.20188	2.85512	8.51915	5.45248	3.02625	1.0112	5.75628	1.47354	0.900515	1.42771	8.85068	16.3288	8.46382
1	Bna_A01g09640D	7.81883	3.39927	2.13031	4.07707	16.874	0.0877603	0.0792597	24.5534	13.2294	0.218288	0.0954387	0.0449657	0	0	0	0.500138	0.519932	0.456168	0.9192	2.78762
1	Bna_A01g09650D	1.10294	1.87783	3.47548	3.1421	6.47122	1.4279	5.46845	1.47163	1.21917	3.62627	3.50502	2.00174	0.646848	1.44654	1.02053	12.1077	12.5164	19.2346	12.7688	9.07813
[truncated: 100,367 more rows]

## Sheet: Slycopersicum
Phylostratum	GeneID	15DAF	21DAF	28DAF	35DAF	42DAF	49DAF	56DAF	63DAF	67DAF	70DAF	72DAF	76DAF	83DAF	90DAF
[truncated: 33,846 more rows]

[truncated: 2 more sheets: Zmays, Gmax]
