# Supplementary material for: The phylotranscriptomic profile of angiosperm seed development follows a reverse hourglass pattern
Source: Plant Cell. 2025 Nov 12;37(12):koaf266. doi: 10.1093/plcell/koaf266 (PMC12677925; doi:10.1093/plcell/koaf266)
Supplement: koaf266_Supplementary_Data [file koaf266_supplementary_data.zip › ST-10.xlsx]

## Sheet: Sheet1
Supplementary Table S10. H. vulgare genes expressed during parts of the seed life cycle sorted from high to low based on average expression (TPM).
gene id	avg_tpm	Phylostratum	description
HORVU.MOREX.r3.5HG0500190.V3	24878.8	8	Defensin
HORVU.MOREX.r3.1HG0001100.V3	22590.8	14	Low-molecular-weight glutenin subunit
HORVU.MOREX.r3.1HG0088210.V3	16502.8	8	Beta purothionin
HORVU.MOREX.r3.1HG0061780.V3	15281.3	4	Late embryogenesis abundant protein
HORVU.MOREX.r3.1HG0088250.V3	13446.5	8	Beta purothionin
HORVU.MOREX.r3.1HG0088230.V3	13443.7	8	Beta purothionin
HORVU.MOREX.r3.1HG0012640.V3	10100.5	1	Chymotrypsin inhibitor
HORVU.MOREX.r3.1HG0088140.V3	7411.69	8	Beta purothionin
HORVU.MOREX.r3.5HG0464410.V3	7140.32	5	Non-specific lipid-transfer protein
HORVU.MOREX.r3.3HG0230270.V3	6991.4	12	Alpha amylase inhibitor protein
HORVU.MOREX.r3.5HG0521940.V3	6455.96	16	phragmoplast orienting kinesin 1
HORVU.MOREX.r3.7HG0663130.V3	5858.82	12	Alpha-amylase /trypsin inhibitor
HORVU.MOREX.r3.4HG0409660.V3	5450.43	12	Alpha amylase inhibitor protein
HORVU.MOREX.r3.5HG0420100.V3	5290.03	8	Puroindoline b
HORVU.MOREX.r3.1HG0005600.V3	5266.09	8	Metallothionein
HORVU.MOREX.r3.1HG0001220.V3	4892.83	14	Low-molecular-weight glutenin subunit
HORVU.MOREX.r3.4HG0333470.V3	4818.96	5	Globulin-1
HORVU.MOREX.r3.1HG0001110.V3	4739.18	12	Low-molecular-weight glutenin subunit
HORVU.MOREX.r3.4HG0409620.V3	4731.94	12	Alpha amylase inhibitor protein
HORVU.MOREX.r3.7HG0665780.V3	4702.48	6	Defensin
HORVU.MOREX.r3.1HG0001230.V3	3951.35	12	Low-molecular-weight glutenin subunit
HORVU.MOREX.r3.1HG0000800.V3	3928.73	12	Gamma-gliadin
HORVU.MOREX.r3.1HG0000780.V3	3730.66	13	Gamma-gliadin
HORVU.MOREX.r3.6HG0557120.V3	3540.85	16	Disease resistance protein (CC-NBS-LRR class) family
HORVU.MOREX.r3.2HG0127050.V3	3447.08	3	spiral1
HORVU.MOREX.r3.5HG0517950.V3	3442.69	5	Globulin-1
HORVU.MOREX.r3.1HG0012580.V3	3300.5	2	Chymotrypsin inhibitor
HORVU.MOREX.r3.1HG0068040.V3	3024.17	12	High molecular weight glutenin subunit
HORVU.MOREX.r3.6HG0549180.V3	2970.36	12	EGG APPARATUS-1 protein
HORVU.MOREX.r3.7HG0648800.V3	2926.1	12	Dimeric alpha-amylase inhibitor
HORVU.MOREX.r3.1HG0001330.V3	2855.13	14	Low-molecular-weight glutenin subunit
HORVU.MOREX.r3.1HG0004320.V3	2823.07	1	Chymotrypsin inhibitor
HORVU.MOREX.r3.7HG0705000.V3	2730.21	14	Auxin efflux carrier family protein
HORVU.MOREX.r3.1HG0013490.V3	2625.32	7	Protease inhibitor/seed storage/lipid transfer protein family protein
HORVU.MOREX.r3.1HG0012570.V3	2609.59	2	Chymotrypsin inhibitor
HORVU.MOREX.r3.5HG0464400.V3	2256.39	6	Non-specific lipid-transfer protein
HORVU.MOREX.r3.2HG0207560.V3	2255.88	8	Wound-responsive family protein
HORVU.MOREX.r3.5HG0421460.V3	2197.85	1	RNA-binding protein
HORVU.MOREX.r3.1HG0061770.V3	2068.58	4	Late embryogenesis abundant protein
HORVU.MOREX.r3.1HG0004290.V3	2003.68	1	Chymotrypsin inhibitor
HORVU.MOREX.r3.4HG0333810.V3	1985.31	1	RNA-binding protein
HORVU.MOREX.r3.4HG0417260.V3	1906.98	1	Beta-amylase
HORVU.MOREX.r3.7HG0665810.V3	1780.71	6	Defensin
HORVU.MOREX.r3.2HG0212810.V3	1768.41	13	Dimeric alpha-amylase inhibitor
HORVU.MOREX.r3.2HG0183360.V3	1759.48	6	Kunitz trypsin inhibitor
HORVU.MOREX.r3.1HG0006130.V3	1757.45	14	Low-molecular-weight glutenin subunit
HORVU.MOREX.r3.4HG0363180.V3	1735.41	2	Translationally-controlled tumor protein
HORVU.MOREX.r3.1HG0054710.V3	1714.97	5	Metallothionein
HORVU.MOREX.r3.7HG0727470.V3	1703.22	14	Defensin
HORVU.MOREX.r3.2HG0178690.V3	1659.24	1	S-adenosylmethionine decarboxylase proenzyme
HORVU.MOREX.r3.2HG0156310.V3	1645.85	2	Zinc finger protein
HORVU.MOREX.r3.4HG0417270.V3	1590.81	6	Lipid transfer protein
HORVU.MOREX.r3.6HG0549510.V3	1582.26	1	Peptidyl-prolyl cis-trans isomerase
HORVU.MOREX.r3.6HG0622760.V3	1581.83	8	Dehydrin
HORVU.MOREX.r3.2HG0107850.V3	1506.36	1	Elongation factor 1-alpha
HORVU.MOREX.r3.5HG0420110.V3	1502.01	8	Puroindoline a
HORVU.MOREX.r3.6HG0592050.V3	1481.87	1	Glyceraldehyde-3-phosphate dehydrogenase
HORVU.MOREX.r3.7HG0703580.V3	1466.07	1	Glyceraldehyde-3-phosphate dehydrogenase
HORVU.MOREX.r3.5HG0473570.V3	1410.12	4	Oleosin
HORVU.MOREX.r3.7HG0639310.V3	1405.9	12	Gamma-gliadin
HORVU.MOREX.r3.4HG0335720.V3	1392.8	5	Oleosin
HORVU.MOREX.r3.1HG0001420.V3	1387.25	12	Low-molecular-weight glutenin subunit
HORVU.MOREX.r3.3HG0297690.V3	1378.23	6	Non-specific lipid-transfer protein
HORVU.MOREX.r3.4HG0346720.V3	1353.3	1	Protein disulfide-isomerase
HORVU.MOREX.r3.1HG0061820.V3	1331.32	4	Late embryogenesis abundant protein
HORVU.MOREX.r3.3HG0329490.V3	1330.18	8	Metallothionein
HORVU.MOREX.r3.7HG0721830.V3	1327.94	2	Germin-like protein
HORVU.MOREX.r3.1HG0013570.V3	1283.33	7	Protease inhibitor/seed storage/lipid transfer protein family protein
HORVU.MOREX.r3.5HG0468970.V3	1274.02	1	Ribulose bisphosphate carboxylase small chain
HORVU.MOREX.r3.2HG0212830.V3	1265.93	12	Dimeric alpha-amylase inhibitor
HORVU.MOREX.r3.7HG0742740.V3	1252.83	12	Decaprenyl-diphosphate synthase subunit 1
HORVU.MOREX.r3.2HG0190210.V3	1251.03	4	Oleosin
HORVU.MOREX.r3.1HG0018800.V3	1233.94	1	Dehydrogenase
HORVU.MOREX.r3.7HG0639320.V3	1229.94	8	Gamma-gliadin
HORVU.MOREX.r3.3HG0222410.V3	1190.13	10	Trypsin inhibitor
HORVU.MOREX.r3.2HG0207520.V3	1189.32	8	Wound-responsive family protein
HORVU.MOREX.r3.4HG0417280.V3	1153.1	6	Lipid transfer protein
HORVU.MOREX.r3.2HG0111450.V3	1143.04	4	Ricin B-like lectin R40G2
HORVU.MOREX.r3.6HG0582880.V3	1131.56	3	NADH dehydrogenase [ubiquinone] 1 beta subcomplex subunit 3-B
HORVU.MOREX.r3.7HG0689440.V3	1112.48	7	F1F0-ATPase inhibitor protein
HORVU.MOREX.r3.1HG0002770.V3	1095.63	16	Fusion glycoprotein F0
HORVU.MOREX.r3.3HG0230590.V3	1094.74	1	Triosephosphate isomerase
HORVU.MOREX.r3.5HG0514790.V3	1079.78	1	Elongation factor 1-alpha
HORVU.MOREX.r3.1HG0043190.V3	1076.01	1	Malate dehydrogenase
HORVU.MOREX.r3.2HG0207530.V3	1051.89	8	Wound-responsive family protein
HORVU.MOREX.r3.3HG0304680.V3	1044.46	1	Fructose-bisphosphate aldolase
HORVU.MOREX.r3.5HG0526250.V3	1034.65	1	70 kDa heat shock protein
HORVU.MOREX.r3.1HG0057590.V3	1031.09	1	Nucleoside diphosphate kinase
HORVU.MOREX.r3.7HG0707080.V3	1029.7	7	Seed maturation protein
HORVU.MOREX.r3.5HG0420160.V3	1026.65	7	Grain softness protein
HORVU.MOREX.r3.1HG0013400.V3	1015.35	5	Protease inhibitor/seed storage/lipid transfer protein family protein
HORVU.MOREX.r3.7HG0693420.V3	1012.28	3	Mitochondrial import receptor subunit TOM22
HORVU.MOREX.r3.5HG0490180.V3	1009.97	1	Heat shock protein 90
HORVU.MOREX.r3.1HG0082050.V3	1002.29	2	Tubulin alpha chain
HORVU.MOREX.r3.5HG0524870.V3	986.604	1	Serpin family protein
HORVU.MOREX.r3.2HG0198710.V3	967.073	6	Non-specific lipid-transfer protein
HORVU.MOREX.r3.2HG0177790.V3	954.933	16	Methyl-CpG-binding domain protein 6
HORVU.MOREX.r3.6HG0628850.V3	951.653	1	Ribosomal protein L37
HORVU.MOREX.r3.1HG0070060.V3	944.049	1	ADP-ribosylation factor
HORVU.MOREX.r3.1HG0071540.V3	940.275	1	Aldose reductase
HORVU.MOREX.r3.4HG0393930.V3	936.168	1	Ubiquitin
HORVU.MOREX.r3.2HG0120840.V3	910.413	1	Peroxiredoxin
HORVU.MOREX.r3.1HG0024910.V3	897.757	1	Ubiquitin
HORVU.MOREX.r3.6HG0626800.V3	878.559	2	Aspartic proteinase
HORVU.MOREX.r3.2HG0112820.V3	875.591	1	Ribosomal protein L19
HORVU.MOREX.r3.2HG0116210.V3	857.935	2	Elongation factor 1-beta
HORVU.MOREX.r3.6HG0568880.V3	857.339	2	Histone H4
HORVU.MOREX.r3.2HG0208810.V3	852.712	1	Ubiquitin-conjugating enzyme E2
HORVU.MOREX.r3.1HG0080020.V3	841.145	12	Late embryogenesis abundant protein
HORVU.MOREX.r3.4HG0399610.V3	830.976	5	Vicilin-like antimicrobial peptides 2-2
HORVU.MOREX.r3.4HG0357980.V3	827.42	7	Metallothionein
HORVU.MOREX.r3.4HG0392970.V3	821.877	1	Ribosomal protein l7ae
HORVU.MOREX.r3.7HG0714960.V3	821.372	1	Lactoylglutathione lyase
HORVU.MOREX.r3.6HG0628010.V3	808.167	15	Beta-toxin Cn4
HORVU.MOREX.r3.4HG0337050.V3	800.163	2	14-3-3 protein
HORVU.MOREX.r3.6HG0572070.V3	796	1	Phosphoglycerate kinase
HORVU.MOREX.r3.2HG0117660.V3	783.454	1	Beta-glucosidase
HORVU.MOREX.r3.6HG0600130.V3	774.986	16	F-box associated ubiquitination effector family protein
HORVU.MOREX.r3.2HG0125550.V3	758.359	2	Elongation factor 1-beta
HORVU.MOREX.r3.4HG0387650.V3	753.763	4	Seed maturation protein PM41
HORVU.MOREX.r3.2HG0180500.V3	751.649	1	Glutaredoxin
HORVU.MOREX.r3.7HG0661420.V3	740.784	1	Sucrose synthase
HORVU.MOREX.r3.1HG0013590.V3	739.782	5	Protease inhibitor/seed storage/lipid transfer protein family protein
HORVU.MOREX.r3.2HG0197010.V3	728.835	15	Seed maturation protein
HORVU.MOREX.r3.5HG0524850.V3	720.995	1	Serpin family protein
HORVU.MOREX.r3.7HG0727510.V3	716.854	1	ATP-dependent RNA helicase
HORVU.MOREX.r3.3HG0227360.V3	710.089	6	Non-specific lipid-transfer protein
HORVU.MOREX.r3.7HG0684020.V3	701.136	2	MADS-box transcription factor
HORVU.MOREX.r3.1HG0068060.V3	697.336	1	DCD (Development and cell death) domain protein
HORVU.MOREX.r3.5HG0524420.V3	696.824	1	ADP-ribosylation factor
HORVU.MOREX.r3.4HG0332030.V3	694.625	1	Ubiquitin
HORVU.MOREX.r3.1HG0090940.V3	693.844	1	GTP-binding nuclear protein
HORVU.MOREX.r3.5HG0431780.V3	687.966	1	Homocysteine s-methyltransferase
HORVU.MOREX.r3.1HG0013310.V3	683.652	7	Bifunctional inhibitor/lipid-transfer protein/seed storage 2S albumin superfamily protein
HORVU.MOREX.r3.6HG0616140.V3	675.752	16	Bromo-adjacent homology (BAH) domain-containing protein
HORVU.MOREX.r3.4HG0335460.V3	675.635	1	Germin-like protein
HORVU.MOREX.r3.7HG0724830.V3	663.189	2	Zinc finger A20 and AN1 domain stress-associated protein
HORVU.MOREX.r3.4HG0349380.V3	657.426	1	Ribosomal protein L3
HORVU.MOREX.r3.7HG0710360.V3	646.918	1	Ubiquitin-conjugating enzyme E2
HORVU.MOREX.r3.6HG0538250.V3	641.134	2	SKP1-like protein
HORVU.MOREX.r3.2HG0138420.V3	638.3	1	Beta-amylase
HORVU.MOREX.r3.7HG0651580.V3	633.982	2	Profilin
HORVU.MOREX.r3.2HG0174010.V3	632.877	2	MLP protein
HORVU.MOREX.r3.2HG0197000.V3	627.416	15	Seed maturation protein
HORVU.MOREX.r3.2HG0107740.V3	627.213	1	Ascorbate peroxidase
HORVU.MOREX.r3.4HG0378160.V3	622.032	1	Ribosomal protein L19
HORVU.MOREX.r3.3HG0326310.V3	617.413	2	Pathogenesis-related protein PR-4
HORVU.MOREX.r3.5HG0459240.V3	615.076	1	Stem-specific protein TSJT1
HORVU.MOREX.r3.5HG0466770.V3	609.258	1	Ribosomal protein L15
HORVU.MOREX.r3.3HG0290290.V3	608.846	1	Aspartate aminotransferase
HORVU.MOREX.r3.7HG0685280.V3	607.593	2	rRNA N-glycosidase
HORVU.MOREX.r3.1HG0072520.V3	604.129	2	Histone H4
HORVU.MOREX.r3.5HG0428820.V3	603.807	4	Mitochondrial import inner membrane translocase subunit TIM22
HORVU.MOREX.r3.4HG0385270.V3	594.303	1	Elongation factor 1-alpha
HORVU.MOREX.r3.7HG0697810.V3	590.883	2	HSP20-like chaperones superfamily protein isoform 3
HORVU.MOREX.r3.1HG0059770.V3	590.375	2	Nascent polypeptide-associated complex subunit alpha-like protein
HORVU.MOREX.r3.4HG0410290.V3	583.597	6	Defensin
HORVU.MOREX.r3.2HG0124890.V3	582.988	1	Sucrose synthase
HORVU.MOREX.r3.5HG0489910.V3	580.773	7	Late embryogenesis abundant protein
HORVU.MOREX.r3.2HG0204720.V3	579.399	12	Glycine rich protein
HORVU.MOREX.r3.2HG0194280.V3	569.441	6	Seed specific protein Bn15D1B
HORVU.MOREX.r3.2HG0181040.V3	569.057	2	Caleosin
HORVU.MOREX.r3.3HG0274170.V3	568.005	1	Dihydroflavonol-4-reductase
HORVU.MOREX.r3.4HG0334800.V3	565.526	2	p8MTCP1
HORVU.MOREX.r3.6HG0548460.V3	558.921	2	Histone H4
HORVU.MOREX.r3.7HG0655470.V3	549.213	7	Beta-1
HORVU.MOREX.r3.6HG0596500.V3	547.819	1	Adenosine kinase-like protein
HORVU.MOREX.r3.1HG0090540.V3	547.327	16	glutamate receptor 2.5
HORVU.MOREX.r3.6HG0604620.V3	536.742	2	Histone H4
HORVU.MOREX.r3.7HG0661210.V3	535.153	2	Histone H3
HORVU.MOREX.r3.6HG0550690.V3	533.872	2	Histone H4
HORVU.MOREX.r3.2HG0194850.V3	531.78	1	Cysteine/Histidine-rich C1 domain family protein
HORVU.MOREX.r3.2HG0146330.V3	531.334	1	Ribosomal protein L15
HORVU.MOREX.r3.7HG0640790.V3	531.09	1	Acyl-CoA-binding protein
HORVU.MOREX.r3.3HG0294710.V3	529.449	2	Protein translation factor SUI1
HORVU.MOREX.r3.1HG0000810.V3	521.341	12	Gamma gliadin
HORVU.MOREX.r3.2HG0163090.V3	518.455	5	Heavy metal-associated protein
HORVU.MOREX.r3.5HG0469020.V3	517.611	1	Ribulose bisphosphate carboxylase small chain
HORVU.MOREX.r3.2HG0138280.V3	515.968	2	Histone H2A
HORVU.MOREX.r3.5HG0523690.V3	515.555	4	Basic blue protein
HORVU.MOREX.r3.2HG0216430.V3	511.982	14	Defensin-like protein
HORVU.MOREX.r3.2HG0130420.V3	511.845	12	Glycine-rich protein
HORVU.MOREX.r3.6HG0565880.V3	511.191	1	Polyubiquitin
HORVU.MOREX.r3.2HG0186020.V3	508.032	7	alpha/beta-Hydrolases superfamily protein
HORVU.MOREX.r3.2HG0150570.V3	507.691	1	Oxygen-evolving enhancer protein 1
HORVU.MOREX.r3.1HG0008440.V3	507.239	1	Glutathione S-transferase
HORVU.MOREX.r3.4HG0338800.V3	502.925	2	Tubulin alpha chain
HORVU.MOREX.r3.5HG0487300.V3	497.329	1	Oil body-associated protein 1A
HORVU.MOREX.r3.4HG0352470.V3	495.676	6	Non-specific lipid-transfer protein
HORVU.MOREX.r3.5HG0537650.V3	494.605	4	AWPM-19-like membrane family protein
HORVU.MOREX.r3.2HG0192690.V3	489.946	6	DNA ligase
HORVU.MOREX.r3.3HG0300700.V3	485.595	1	Ribosomal protein
HORVU.MOREX.r3.1HG0023610.V3	484.813	2	Histone H4
HORVU.MOREX.r3.6HG0538290.V3	482.543	8	Thionin
HORVU.MOREX.r3.7HG0687630.V3	481.588	1	Acyl carrier protein
HORVU.MOREX.r3.7HG0696190.V3	480.836	1	Glucose-1-phosphate adenylyltransferase
HORVU.MOREX.r3.1HG0066680.V3	480.115	12	Wound-induced protease inhibitor
HORVU.MOREX.r3.1HG0089650.V3	479.738	4	RADIALIS-like transcription factor
HORVU.MOREX.r3.7HG0721840.V3	474.057	2	Germin-like protein
HORVU.MOREX.r3.4HG0413070.V3	471.953	2	Histone H4
HORVU.MOREX.r3.2HG0115300.V3	471.772	1	Superoxide dismutase [Cu-Zn]
HORVU.MOREX.r3.7HG0711310.V3	470.644	1	Aquaporin
HORVU.MOREX.r3.1HG0080760.V3	465.849	2	Histone H3
HORVU.MOREX.r3.5HG0441860.V3	464.887	1	70 kDa heat shock protein
HORVU.MOREX.r3.3HG0313690.V3	462.516	1	Glutathione S-transferase
HORVU.MOREX.r3.1HG0068140.V3	459.052	2	Protein translation factor SUI1-like protein
HORVU.MOREX.r3.5HG0510060.V3	458.592	2	Histone H2B
HORVU.MOREX.r3.7HG0735030.V3	458.362	12	Protease inhibitor/seed storage/lipid transfer protein family protein
HORVU.MOREX.r3.1HG0065530.V3	458.231	1	Cold shock protein
HORVU.MOREX.r3.1HG0074000.V3	457.698	1	Adenine nucleotide alpha hydrolases-like superfamily protein
HORVU.MOREX.r3.4HG0403120.V3	455.412	15	Late embryogenesis abundant protein
HORVU.MOREX.r3.4HG0369570.V3	451.259	1	Alpha-1
HORVU.MOREX.r3.6HG0553760.V3	451.084	3	MALE GAMETOPHYTE DEFECTIVE 1
HORVU.MOREX.r3.3HG0276570.V3	449.7	1	Isocitrate dehydrogenase [NADP]
HORVU.MOREX.r3.2HG0212570.V3	448.376	2	Calreticulin
HORVU.MOREX.r3.2HG0128640.V3	447.99	1	Eukaryotic translation initiation factor 5A
HORVU.MOREX.r3.5HG0526180.V3	447.679	1	Actin-depolymerizing factor
HORVU.MOREX.r3.7HG0721760.V3	445.83	2	Translocon-associated protein subunit alpha
HORVU.MOREX.r3.2HG0165860.V3	445.208	2	ATP synthase subunit d
HORVU.MOREX.r3.5HG0425660.V3	444.71	2	YABBY transcription factor
HORVU.MOREX.r3.UnG0753290.V3	444.006	12	Alpha amylase inhibitor protein
HORVU.MOREX.r3.6HG0545620.V3	442.613	1	Heat shock 70 kDa protein
HORVU.MOREX.r3.3HG0295580.V3	440.586	2	Tubulin beta chain
HORVU.MOREX.r3.3HG0227400.V3	437.597	6	Non-specific lipid-transfer protein
HORVU.MOREX.r3.5HG0525790.V3	436.736	2	rRNA N-glycosidase
HORVU.MOREX.r3.2HG0187890.V3	434.665	2	High mobility group protein
HORVU.MOREX.r3.2HG0149410.V3	433.326	1	Thioredoxin
HORVU.MOREX.r3.5HG0509200.V3	432.979	1	Lipoxygenase
HORVU.MOREX.r3.7HG0751740.V3	432.168	1	Endochitinase (Chitinase)
HORVU.MOREX.r3.6HG0549380.V3	431.781	1	Gamma-glutamylcyclotransferase
HORVU.MOREX.r3.4HG0341070.V3	426.046	4	Auxin repressed/dormancy associated protein
HORVU.MOREX.r3.5HG0485920.V3	425.684	2	Ripening-related protein
HORVU.MOREX.r3.5HG0519970.V3	425.179	2	Histone H1
HORVU.MOREX.r3.7HG0746050.V3	425.141	16	Transcription factor WRKY
HORVU.MOREX.r3.5HG0510220.V3	423.136	7	Seed maturation protein/ Late embryogenesis abundant protein
HORVU.MOREX.r3.1HG0046190.V3	420.972	1	Aquaporin
HORVU.MOREX.r3.1HG0095390.V3	420.789	6	Histone deacetylase
HORVU.MOREX.r3.4HG0338400.V3	420.547	2	Histone H2B
HORVU.MOREX.r3.3HG0246560.V3	420.066	2	Multiprotein-bridging factor
HORVU.MOREX.r3.7HG0678460.V3	419.815	1	Heat shock protein 90
HORVU.MOREX.r3.2HG0202120.V3	419.167	4	Alpha-1
HORVU.MOREX.r3.5HG0504200.V3	419.137	1	UTP--glucose-1-phosphate uridylyltransferase
HORVU.MOREX.r3.7HG0718530.V3	417.5	4	Meiosis 5
HORVU.MOREX.r3.4HG0345760.V3	415.037	1	Alcohol dehydrogenase
HORVU.MOREX.r3.5HG0496220.V3	414.873	2	Histone H4
HORVU.MOREX.r3.1HG0003140.V3	413.715	1	Actin
HORVU.MOREX.r3.7HG0689220.V3	413.278	1	Ribosomal protein
HORVU.MOREX.r3.2HG0172320.V3	412.905	2	Histone H3
HORVU.MOREX.r3.5HG0455410.V3	409.527	12	Cytokinin-beta-glucosidase
HORVU.MOREX.r3.3HG0285340.V3	408.334	15	JEKYLL protein
HORVU.MOREX.r3.5HG0421370.V3	407.203	1	Enolase
HORVU.MOREX.r3.6HG0574610.V3	406.503	12	Glutamyl-tRNA(Gln) amidotransferase subunit A
HORVU.MOREX.r3.4HG0377890.V3	406.007	1	Nucleolar GTP-binding protein 2
HORVU.MOREX.r3.3HG0296260.V3	405.487	1	ADP-ribosylation factor
HORVU.MOREX.r3.6HG0565890.V3	405.219	1	Polyubiquitin
HORVU.MOREX.r3.1HG0070790.V3	401.024	1	Ubiquitin-conjugating enzyme E2
HORVU.MOREX.r3.5HG0502760.V3	397.843	2	Histone H4
HORVU.MOREX.r3.5HG0441980.V3	396.813	12	Glutamate-1-semialdehyde 2
HORVU.MOREX.r3.1HG0091620.V3	396.061	5	Programmed cell death-4
HORVU.MOREX.r3.5HG0523590.V3	395.662	15	low-molecular-weight cysteine-rich 22
HORVU.MOREX.r3.6HG0616780.V3	394.431	16	Zinc finger (C3HC4-type RING finger) family protein
HORVU.MOREX.r3.2HG0201390.V3	394.114	1	Adenosylhomocysteinase
HORVU.MOREX.r3.7HG0675890.V3	393.149	2	Flowering locus T-like 1
HORVU.MOREX.r3.1HG0069750.V3	393.13	1	Calmodulin
HORVU.MOREX.r3.3HG0289290.V3	393.094	2	ATP synthase subunit epsilon
HORVU.MOREX.r3.2HG0138300.V3	392.694	2	Histone H2A
HORVU.MOREX.r3.7HG0661600.V3	392.647	1	Nucleolar GTP-binding protein 1
HORVU.MOREX.r3.3HG0309580.V3	391.731	1	RNA binding protein-like protein
HORVU.MOREX.r3.2HG0185840.V3	391.517	2	Histone H4
HORVU.MOREX.r3.1HG0087980.V3	390.954	1	Ubiquitin
HORVU.MOREX.r3.6HG0602880.V3	390.328	7	Dehydrin
HORVU.MOREX.r3.4HG0402090.V3	388.518	6	transmembrane protein
HORVU.MOREX.r3.2HG0191620.V3	385.75	12	Late embryogenesis abundant protein family protein
HORVU.MOREX.r3.1HG0024040.V3	385.603	1	Disulfide-isomerase
HORVU.MOREX.r3.5HG0534510.V3	383.792	2	Nascent polypeptide-associated complex subunit beta
HORVU.MOREX.r3.3HG0266020.V3	383.62	2	Protein transport protein Sec61 beta subunit
HORVU.MOREX.r3.3HG0303330.V3	382.197	2	Histone H4
HORVU.MOREX.r3.2HG0188850.V3	381.168	1	Glutathione peroxidase
HORVU.MOREX.r3.5HG0517500.V3	380.63	2	Ubiquitin-conjugating enzyme (E2)
HORVU.MOREX.r3.1HG0082290.V3	380.627	4	Basic blue protein
HORVU.MOREX.r3.3HG0309820.V3	374.965	2	Small ubiquitin-related modifier
HORVU.MOREX.r3.3HG0237670.V3	374.386	1	Heat-shock protein
HORVU.MOREX.r3.2HG0119860.V3	368.965	1	10 kDa chaperonin
HORVU.MOREX.r3.4HG0385300.V3	368.804	1	Elongation factor 1-alpha
HORVU.MOREX.r3.5HG0512940.V3	368.769	13	Ubiquinone biosynthesis monooxygenase COQ6
HORVU.MOREX.r3.1HG0033920.V3	368.152	1	ATP synthase gamma chain
HORVU.MOREX.r3.4HG0339740.V3	367.471	1	Cathepsin B-like cysteine protease
HORVU.MOREX.r3.4HG0404190.V3	367.323	7	DIS3-exonuclease-like protein
HORVU.MOREX.r3.4HG0402160.V3	367.297	1	1
HORVU.MOREX.r3.2HG0110760.V3	366.831	1	Calmodulin
HORVU.MOREX.r3.7HG0662650.V3	365.422	2	Histone H3
HORVU.MOREX.r3.1HG0044310.V3	365.358	2	Nascent polypeptide-associated complex subunit beta
HORVU.MOREX.r3.5HG0497370.V3	365.233	1	ATP-dependent RNA helicase
HORVU.MOREX.r3.4HG0389430.V3	364.963	1	Heat-shock protein
HORVU.MOREX.r3.6HG0557570.V3	364.744	1	F17F16.3 protein
HORVU.MOREX.r3.3HG0299820.V3	363.47	2	Histone H3
HORVU.MOREX.r3.2HG0202670.V3	362.032	1	Plasma membrane ATPase
HORVU.MOREX.r3.5HG0517090.V3	361.716	1	Chaperone protein dnaJ
HORVU.MOREX.r3.2HG0124930.V3	361.227	1	DNA-directed RNA polymerase II family protein
HORVU.MOREX.r3.2HG0194650.V3	361.049	2	Autophagy-related protein
HORVU.MOREX.r3.2HG0117410.V3	360.399	1	Lactoylglutathione lyase
HORVU.MOREX.r3.7HG0676800.V3	359.805	1	formate dehydrogenase
HORVU.MOREX.r3.7HG0739480.V3	359.06	2	Histone H2B
HORVU.MOREX.r3.7HG0735100.V3	359.006	8	Protease inhibitor/seed storage/lipid transfer protein family protein
HORVU.MOREX.r3.6HG0593390.V3	358.375	2	Bidirectional sugar transporter SWEET
HORVU.MOREX.r3.1HG0084510.V3	358.079	1	ATP synthase subunit beta
HORVU.MOREX.r3.3HG0230970.V3	357.034	2	Histone H2B
HORVU.MOREX.r3.1HG0054500.V3	356.658	2	Histone H4
HORVU.MOREX.r3.1HG0019260.V3	355.165	1	Aminotransferase
HORVU.MOREX.r3.4HG0409470.V3	354.74	6	Transcription activator-like protein
HORVU.MOREX.r3.1HG0074500.V3	353.229	2	Histone H3
HORVU.MOREX.r3.7HG0701030.V3	352.694	2	Small nuclear ribonucleoprotein family protein
HORVU.MOREX.r3.4HG0400410.V3	352.111	1	Myo-inositol 1-phosphate synthase
HORVU.MOREX.r3.1HG0031260.V3	351.635	2	Agamous MADS-box transcription factor
HORVU.MOREX.r3.6HG0632030.V3	350.13	12	M-1
HORVU.MOREX.r3.4HG0356240.V3	348.521	1	Alpha-L-arabinofuranosidase 1
HORVU.MOREX.r3.2HG0194250.V3	348.357	1	Ribosomal protein L11
HORVU.MOREX.r3.1HG0073030.V3	348.155	2	Histone H4
HORVU.MOREX.r3.3HG0280990.V3	346.972	1	Guanine nucleotide-binding protein beta subunit-like protein
HORVU.MOREX.r3.7HG0650970.V3	346.851	2	Histone H3
HORVU.MOREX.r3.4HG0384310.V3	346.821	2	Gamma-interferon-inducible lysosomal thiol reductase
HORVU.MOREX.r3.7HG0637810.V3	346.598	12	Seed maturation protein
HORVU.MOREX.r3.6HG0608130.V3	345.308	1	ATP synthase delta-subunit
HORVU.MOREX.r3.2HG0141620.V3	343.446	2	Autophagy-related protein
HORVU.MOREX.r3.3HG0226140.V3	343.386	4	Heat-shock protein
HORVU.MOREX.r3.6HG0612760.V3	342.769	6	NADH-ubiquinone reductase complex 1 MLRQ subunit
HORVU.MOREX.r3.4HG0347390.V3	340.398	6	Heavy metal transport/detoxification superfamily protein
HORVU.MOREX.r3.5HG0425010.V3	340.203	1	5-methyltetrahydropteroyltriglutamate--homocysteine methyltransferase
HORVU.MOREX.r3.7HG0697550.V3	339.91	1	ABC transporter ATP-binding protein ARB1
HORVU.MOREX.r3.2HG0113330.V3	339.53	3	Ultraviolet-B-repressible protein
HORVU.MOREX.r3.7HG0735200.V3	339.027	1	Elongation factor
HORVU.MOREX.r3.1HG0079280.V3	337.435	2	Histone H2B
HORVU.MOREX.r3.2HG0207480.V3	337.026	8	Wound-responsive family protein
HORVU.MOREX.r3.6HG0543780.V3	336.58	2	Histone H2B
HORVU.MOREX.r3.1HG0083520.V3	336.233	12	Late embryogenesis abundant protein family protein
HORVU.MOREX.r3.7HG0634340.V3	335.597	1	Plastocyanin
HORVU.MOREX.r3.3HG0228030.V3	335.337	2	14-3-3 protein
HORVU.MOREX.r3.4HG0379640.V3	333.957	4	Ricin B-like lectin R40C1
HORVU.MOREX.r3.1HG0006610.V3	332.697	2	Histone H2A
HORVU.MOREX.r3.6HG0626440.V3	332.02	1	Aldehyde dehydrogenase
HORVU.MOREX.r3.5HG0455100.V3	332.011	1	Ribosomal protein L3
HORVU.MOREX.r3.3HG0231900.V3	329.459	2	Translocon-associated protein subunit beta
HORVU.MOREX.r3.4HG0403620.V3	328.75	1	Sucrose transporter
HORVU.MOREX.r3.4HG0397820.V3	328.541	8	Cysteine proteinase inhibitor
HORVU.MOREX.r3.5HG0519940.V3	328.515	3	Histone H1
HORVU.MOREX.r3.4HG0337230.V3	327.639	1	Phosphoglucosamine mutase
HORVU.MOREX.r3.4HG0397800.V3	327.17	8	Cysteine proteinase inhibitor
HORVU.MOREX.r3.5HG0529130.V3	322.391	1	Elongation factor
HORVU.MOREX.r3.5HG0512390.V3	321.011	5	Gibberellin-regulated protein 1
HORVU.MOREX.r3.1HG0072060.V3	320.934	1	Phosphatidylethanolamine-binding protein
HORVU.MOREX.r3.6HG0629790.V3	318.856	1	3-ketoacyl-CoA thiolase-like protein
HORVU.MOREX.r3.6HG0570470.V3	317.539	3	Fiber protein Fb15
HORVU.MOREX.r3.4HG0344470.V3	314.01	1	RNA-binding protein pno1
HORVU.MOREX.r3.7HG0742480.V3	313.802	8	DNA polymerase III PolC-type
HORVU.MOREX.r3.3HG0252240.V3	313.7	2	Histone H2B
HORVU.MOREX.r3.4HG0407580.V3	313.668	1	Aquaporin
HORVU.MOREX.r3.1HG0081730.V3	312.885	2	RNA binding protein
HORVU.MOREX.r3.1HG0090780.V3	312.776	1	Ketol-acid reductoisomerase (NADP(+))
HORVU.MOREX.r3.6HG0552860.V3	312.385	2	Histone H2B
HORVU.MOREX.r3.5HG0500680.V3	312.217	1	Acyl carrier protein
HORVU.MOREX.r3.6HG0548670.V3	310.532	2	Histone H4
HORVU.MOREX.r3.7HG0711550.V3	310.431	4	Late embryogenesis abundant D-like protein
HORVU.MOREX.r3.3HG0268580.V3	310.401	7	Calcium-binding EF hand family protein
HORVU.MOREX.r3.4HG0394980.V3	310.348	1	Allene oxide synthase
HORVU.MOREX.r3.5HG0504160.V3	310.255	2	Histone H4
HORVU.MOREX.r3.1HG0075220.V3	309.068	1	Actin
HORVU.MOREX.r3.7HG0640180.V3	308.701	4	Ozone-responsive stress-related protein
HORVU.MOREX.r3.7HG0744270.V3	308.484	8	NHL domain-containing protein
HORVU.MOREX.r3.5HG0426350.V3	306.24	16	heavy metal atpase 4
HORVU.MOREX.r3.3HG0226130.V3	306.21	1	Heat shock protein
HORVU.MOREX.r3.5HG0474540.V3	306.1	1	Protein transport protein Sec61 subunit alpha
HORVU.MOREX.r3.4HG0401690.V3	306.066	4	Late embryogenesis abundant D-like protein
HORVU.MOREX.r3.7HG0644470.V3	305.254	2	Histone H3
HORVU.MOREX.r3.5HG0427240.V3	305.009	2	Cold-regulated protein
HORVU.MOREX.r3.5HG0494190.V3	304.823	2	MADS-box transcription factor
HORVU.MOREX.r3.4HG0378600.V3	304.465	5	Vicilin-like protein
HORVU.MOREX.r3.4HG0387640.V3	303.637	1	dessication-induced 1VOC superfamily protein
HORVU.MOREX.r3.6HG0602990.V3	302.817	2	High mobility group family
HORVU.MOREX.r3.1HG0073350.V3	302.201	1	70 kDa heat shock protein
HORVU.MOREX.r3.7HG0751550.V3	300.952	1	Catalase
HORVU.MOREX.r3.2HG0197040.V3	300.8	7	Protease inhibitor/seed storage/lipid transfer family protein
HORVU.MOREX.r3.5HG0513830.V3	298.913	2	Tubulin alpha chain
HORVU.MOREX.r3.6HG0574540.V3	298.072	1	S-adenosylmethionine synthase
HORVU.MOREX.r3.7HG0732170.V3	297.072	2	Calcium-binding family protein
HORVU.MOREX.r3.5HG0507820.V3	296.673	4	Methyl-CpG binding domain containing protein
HORVU.MOREX.r3.1HG0087990.V3	295.309	1	Ubiquitin
HORVU.MOREX.r3.1HG0006650.V3	293.965	2	Histone H2A
HORVU.MOREX.r3.4HG0353020.V3	293.622	2	Histone H4
HORVU.MOREX.r3.6HG0616540.V3	292.75	1	Peptidylprolyl isomerase
HORVU.MOREX.r3.2HG0181240.V3	292.746	2	Caleosin
HORVU.MOREX.r3.2HG0184570.V3	292.436	1	Vacuolar-processing enzyme
HORVU.MOREX.r3.6HG0543730.V3	291.973	2	Histone H2B
HORVU.MOREX.r3.2HG0182800.V3	291.27	2	Histone H3
HORVU.MOREX.r3.4HG0387120.V3	290.238	2	Histone H2A
HORVU.MOREX.r3.3HG0279580.V3	289.76	1	Peroxiredoxin
HORVU.MOREX.r3.5HG0532090.V3	289.474	1	Prohibitin
HORVU.MOREX.r3.6HG0555660.V3	288.506	2	Calreticulin/calnexin
HORVU.MOREX.r3.5HG0537660.V3	288.38	4	AWPM-19-like membrane family protein
HORVU.MOREX.r3.3HG0298500.V3	287.257	16	F-box only protein 25
HORVU.MOREX.r3.1HG0066700.V3	286.792	13	Queuine tRNA-ribosyltransferase
HORVU.MOREX.r3.7HG0648130.V3	286.599	4	B12D-like protein
HORVU.MOREX.r3.2HG0139590.V3	286.292	14	Bis(5'-nucleosyl)-tetraphosphatase
HORVU.MOREX.r3.1HG0013540.V3	285.939	7	Protease inhibitor/seed storage/lipid transfer protein family protein
HORVU.MOREX.r3.2HG0167570.V3	285.656	2	Histone H3
HORVU.MOREX.r3.4HG0392150.V3	285.602	2	Histone H4
HORVU.MOREX.r3.7HG0657860.V3	284.425	1	Pyrophosphate-energized vacuolar membrane proton pump
HORVU.MOREX.r3.7HG0742760.V3	283.873	1	Ubiquitin
HORVU.MOREX.r3.5HG0520110.V3	283.542	2	Histone H1
HORVU.MOREX.r3.7HG0751660.V3	283.481	1	1
HORVU.MOREX.r3.5HG0429820.V3	283.443	14	Defensin
HORVU.MOREX.r3.1HG0075230.V3	283.109	2	Histone H3
HORVU.MOREX.r3.4HG0387870.V3	281.523	1	70 kDa heat shock protein
HORVU.MOREX.r3.7HG0706940.V3	281.123	1	Ferredoxin
HORVU.MOREX.r3.5HG0507940.V3	280.576	1	Chaperone protein dnaJ
HORVU.MOREX.r3.3HG0302910.V3	279.269	2	Histone H2B
HORVU.MOREX.r3.3HG0257920.V3	278.956	1	Calmodulin-related protein
HORVU.MOREX.r3.4HG0338360.V3	278.709	7	late embryogenesis abundant protein
HORVU.MOREX.r3.7HG0710810.V3	278.244	2	Reticulon-like protein
HORVU.MOREX.r3.4HG0340560.V3	277.886	1	CBS domain containing protein
HORVU.MOREX.r3.7HG0711840.V3	277.423	1	Eukaryotic translation initiation factor 1A
HORVU.MOREX.r3.5HG0430030.V3	277.256	14	Ran-binding protein 6
HORVU.MOREX.r3.5HG0524000.V3	276.985	6	Non-specific lipid-transfer protein
HORVU.MOREX.r3.6HG0609520.V3	275.357	1	Fatty acid desaturase
HORVU.MOREX.r3.4HG0385790.V3	275.248	1	Ascorbate peroxidase
HORVU.MOREX.r3.6HG0541400.V3	273.118	2	Ubiquitin-conjugating enzyme E2
HORVU.MOREX.r3.2HG0152370.V3	271.237	2	MD-2-related lipid recognition domain-containing protein / ML domain-containing protein
HORVU.MOREX.r3.5HG0468290.V3	270.435	1	Polyadenylate-binding protein
HORVU.MOREX.r3.3HG0289260.V3	270.426	2	28 kDa heat-and acid-stable phosphoprotein
HORVU.MOREX.r3.3HG0275090.V3	270.422	14	SWI/SNF-related matrix-associated actin-dependent regulator of chromatin subfamily A-like protein 1
HORVU.MOREX.r3.6HG0620330.V3	270.245	1	70 kDa heat shock protein
HORVU.MOREX.r3.6HG0565830.V3	270.156	1	Polyubiquitin
HORVU.MOREX.r3.2HG0145140.V3	270.06	2	Excitatory amino acid transporter 1
HORVU.MOREX.r3.3HG0309800.V3	268.335	2	Small ubiquitin-related modifier
HORVU.MOREX.r3.1HG0022780.V3	268.233	4	Rubber elongation factor protein
HORVU.MOREX.r3.7HG0644460.V3	267.804	2	Histone H3
HORVU.MOREX.r3.3HG0289030.V3	267.789	2	Neuronal acetylcholine receptor subunit alpha-5
HORVU.MOREX.r3.5HG0480430.V3	267.544	1	Aldehyde dehydrogenase
HORVU.MOREX.r3.1HG0076510.V3	267.397	1	Thioredoxin
HORVU.MOREX.r3.4HG0408300.V3	266.697	3	HR-like lesion-inducing protein-related protein
HORVU.MOREX.r3.1HG0061850.V3	266.329	1	Methionine aminopeptidase 2
HORVU.MOREX.r3.2HG0099810.V3	266.296	2	NAD(P)-binding rossmann-fold protein
HORVU.MOREX.r3.5HG0423130.V3	265.997	1	Thaumatin-like protein
HORVU.MOREX.r3.1HG0090650.V3	264.965	2	Histone H4
HORVU.MOREX.r3.5HG0521040.V3	264.569	2	Vesicle-associated membrane protein
HORVU.MOREX.r3.5HG0498820.V3	264.486	6	Late embryogenesis abundant (LEA) hydroxyproline-rich glycoprotein family
HORVU.MOREX.r3.5HG0444670.V3	264.326	4	Formin-like protein
HORVU.MOREX.r3.7HG0712350.V3	263.27	1	Copper transport protein family
HORVU.MOREX.r3.2HG0188290.V3	260.831	1	Aquaporin
HORVU.MOREX.r3.7HG0639380.V3	260.038	1	60 kDa chaperonin
HORVU.MOREX.r3.1HG0058690.V3	260.015	13	Late embryogenesis abundant protein
HORVU.MOREX.r3.6HG0627540.V3	259.771	4	Linalool synthase
HORVU.MOREX.r3.6HG0613270.V3	259.28	1	Glutamine synthetase
HORVU.MOREX.r3.1HG0018260.V3	259.002	1	Low temperature and salt responsive protein
HORVU.MOREX.r3.2HG0114290.V3	257.428	1	Xylose isomerase
HORVU.MOREX.r3.1HG0063360.V3	257.196	1	Bax inhibitor-1 family protein
HORVU.MOREX.r3.3HG0281620.V3	256.548	1	Chitinase
HORVU.MOREX.r3.2HG0169420.V3	256.439	1	Regulator of chromosome condensation (RCC1) family protein
HORVU.MOREX.r3.1HG0014400.V3	256.436	2	11S globulin seed storage protein
HORVU.MOREX.r3.4HG0410300.V3	256.073	6	Defensin
HORVU.MOREX.r3.2HG0197030.V3	254.529	7	Protease inhibitor/seed storage/lipid transfer family protein
HORVU.MOREX.r3.1HG0093270.V3	254.254	16	Protein kinase superfamily protein
HORVU.MOREX.r3.1HG0045830.V3	253.241	3	Ubiquitin carboxyl-terminal hydrolase-like protein
HORVU.MOREX.r3.7HG0731730.V3	253	6	Lipid transfer protein
HORVU.MOREX.r3.1HG0079250.V3	252.435	2	Histone H2B
HORVU.MOREX.r3.7HG0725990.V3	251.86	2	Zinc finger family protein
HORVU.MOREX.r3.7HG0655420.V3	251.099	7	Beta-1
HORVU.MOREX.r3.7HG0730810.V3	251.094	2	Histone H4
HORVU.MOREX.r3.3HG0287290.V3	250.991	2	Reticulon-like protein
HORVU.MOREX.r3.6HG0619360.V3	250.671	2	Phosphate carrier protein
HORVU.MOREX.r3.2HG0113270.V3	250.301	2	Hypoxia-responsive family protein-like
HORVU.MOREX.r3.7HG0735020.V3	249.362	12	Protease inhibitor/seed storage/lipid transfer protein family protein
HORVU.MOREX.r3.4HG0400730.V3	248.465	1	Cell division cycle protein 48-like protein
HORVU.MOREX.r3.3HG0276950.V3	247.801	2	V-type proton ATPase subunit E
HORVU.MOREX.r3.6HG0610140.V3	246.769	14	tRNA uridine 5-carboxymethylaminomethyl modification enzyme MnmG
HORVU.MOREX.r3.7HG0724100.V3	246.638	4	B12D-like protein
HORVU.MOREX.r3.2HG0116420.V3	246.536	4	Early response to dehydration 15-like protein
HORVU.MOREX.r3.3HG0293070.V3	246.443	4	BnaA05g07570D protein
HORVU.MOREX.r3.5HG0523660.V3	246.419	4	Basic blue protein
HORVU.MOREX.r3.5HG0511770.V3	246.073	1	UDP-glucose 6-dehydrogenase
HORVU.MOREX.r3.2HG0168950.V3	245.871	3	SLL1 protein
HORVU.MOREX.r3.5HG0442330.V3	245.809	2	MYB transcription factor
HORVU.MOREX.r3.2HG0172050.V3	245.716	1	RNA-binding protein
HORVU.MOREX.r3.2HG0173530.V3	245.699	2	14-3-3 protein
HORVU.MOREX.r3.5HG0536540.V3	244.663	1	Dehydrogenase/reductase SDR family protein
HORVU.MOREX.r3.7HG0700330.V3	244.66	4	XH/XS domain protein
HORVU.MOREX.r3.6HG0599530.V3	244.628	15	ATP-dependent rRNA helicase SPB4
HORVU.MOREX.r3.4HG0365770.V3	244.185	2	Basic leucine zipper and W2 domain-containing protein 2
HORVU.MOREX.r3.7HG0739170.V3	243.217	1	ATP synthase subunit beta
HORVU.MOREX.r3.3HG0320000.V3	243.093	16	Pyridoxal phosphate (PLP)-dependent transferases superfamily protein
HORVU.MOREX.r3.6HG0590780.V3	242.134	2	Ubiquitin-associated protein
HORVU.MOREX.r3.2HG0173220.V3	242.058	1	Glyceraldehyde-3-phosphate dehydrogenase
HORVU.MOREX.r3.1HG0061790.V3	241.67	4	Late embryogenesis-abundant protein
HORVU.MOREX.r3.4HG0335750.V3	241.193	2	Pescadillo homolog
HORVU.MOREX.r3.3HG0265560.V3	241.022	1	Ras-related protein
HORVU.MOREX.r3.5HG0507410.V3	240.958	12	Dehydrin
HORVU.MOREX.r3.1HG0069570.V3	240.345	2	Tubulin beta chain
HORVU.MOREX.r3.7HG0684090.V3	240.139	2	Nuclear transport factor 2
HORVU.MOREX.r3.7HG0654510.V3	239.771	2	Histone H3
HORVU.MOREX.r3.1HG0000070.V3	239.292	1	Nucleic acid-binding
HORVU.MOREX.r3.5HG0459370.V3	239.244	1	Pyruvate kinase
HORVU.MOREX.r3.2HG0190220.V3	238.506	2	Histone H4
HORVU.MOREX.r3.7HG0650920.V3	236.856	2	Nucleosome assembly protein 1-1
HORVU.MOREX.r3.4HG0349070.V3	236.51	1	Fructose-bisphosphate aldolase
HORVU.MOREX.r3.3HG0323980.V3	236.299	7	Kunitz trypsin inhibitor
HORVU.MOREX.r3.5HG0502750.V3	235.445	2	Histone H4
HORVU.MOREX.r3.2HG0208270.V3	233.758	1	Superoxide dismutase
HORVU.MOREX.r3.7HG0731110.V3	232.421	2	Histone H3
HORVU.MOREX.r3.1HG0023010.V3	232.071	1	Lipase
HORVU.MOREX.r3.4HG0397090.V3	231.664	8	Envelope glycoprotein D
HORVU.MOREX.r3.2HG0197020.V3	231.412	7	Protease inhibitor/seed storage/lipid transfer family protein
HORVU.MOREX.r3.UnG0765310.V3	231.383	2	Histone H4
HORVU.MOREX.r3.3HG0288690.V3	231.014	6	Early nodulin-like protein
HORVU.MOREX.r3.5HG0499760.V3	231.001	1	Cysteine proteinase
HORVU.MOREX.r3.7HG0671360.V3	230.845	1	Aldehyde dehydrogenase
HORVU.MOREX.r3.5HG0443610.V3	230.369	1	ADP-ribosylation factor family protein
HORVU.MOREX.r3.1HG0086840.V3	230.346	4	transcription factor-like protein
HORVU.MOREX.r3.7HG0654580.V3	229.944	2	Histone H3
HORVU.MOREX.r3.1HG0080770.V3	229.662	2	Histone H4
HORVU.MOREX.r3.4HG0349120.V3	228.993	1	V-type proton ATPase proteolipid subunit
HORVU.MOREX.r3.5HG0472960.V3	228.905	1	Phosphoenolpyruvate carboxylase
HORVU.MOREX.r3.7HG0655520.V3	228.147	16	WD40 domain-containing protein
HORVU.MOREX.r3.4HG0346270.V3	227.882	7	RING/U-box superfamily protein
HORVU.MOREX.r3.1HG0060320.V3	227.718	2	Histone H3
HORVU.MOREX.r3.3HG0288810.V3	227.632	1	Oil body-associated protein 2A
HORVU.MOREX.r3.2HG0185030.V3	227.364	2	Multiprotein-bridging factor
HORVU.MOREX.r3.3HG0313470.V3	227.282	14	low-molecular-weight cysteine-rich 66
HORVU.MOREX.r3.5HG0471700.V3	227.268	2	Ubiquitin-conjugating enzyme
HORVU.MOREX.r3.6HG0544350.V3	226.835	1	Carboxypeptidase
HORVU.MOREX.r3.4HG0387610.V3	226.672	1	70 kDa heat shock protein
HORVU.MOREX.r3.1HG0010650.V3	226.663	6	Defensin
HORVU.MOREX.r3.2HG0189940.V3	225.354	2	Histone H4
HORVU.MOREX.r3.6HG0589360.V3	225.323	2	Nucleosome assembly protein 1-like 1
HORVU.MOREX.r3.3HG0257070.V3	224.427	8	Late embryogenesis abundant protein
HORVU.MOREX.r3.4HG0336270.V3	224.407	1	Beta-glucosidase
HORVU.MOREX.r3.7HG0744280.V3	224.322	7	NHL domain-containing protein
HORVU.MOREX.r3.3HG0221300.V3	224.11	1	Glutamate decarboxylase
HORVU.MOREX.r3.6HG0615360.V3	223.903	1	Geranylgeranyl reductase
HORVU.MOREX.r3.7HG0713520.V3	223.483	3	Glutamate-1-semialdehyde 2
HORVU.MOREX.r3.7HG0751310.V3	223.114	2	High mobility group protein
HORVU.MOREX.r3.7HG0668730.V3	222.612	1	Pyrophosphate--fructose 6-phosphate 1-phosphotransferase subunit beta
HORVU.MOREX.r3.3HG0240670.V3	222.453	2	Histone H4
HORVU.MOREX.r3.1HG0068370.V3	222.398	2	Histone H4
HORVU.MOREX.r3.3HG0295830.V3	222.182	3	Leucine-rich repeat receptor-like protein kinase family
HORVU.MOREX.r3.3HG0290880.V3	222.174	1	Alpha-1
HORVU.MOREX.r3.2HG0191450.V3	221.977	4	Serine/threonine-protein phosphatase 2A 56 kDa regulatory subunit gamma isoform
HORVU.MOREX.r3.1HG0010660.V3	221.272	6	Defensin
HORVU.MOREX.r3.5HG0502860.V3	221.142	2	Histone H4
HORVU.MOREX.r3.4HG0337240.V3	221.021	1	Glutamine synthetase
HORVU.MOREX.r3.2HG0195030.V3	220.974	16	Glycine-rich cell wall structural protein
HORVU.MOREX.r3.4HG0380570.V3	220.189	1	Non-specific serine/threonine protein kinase
HORVU.MOREX.r3.1HG0080230.V3	220.076	2	Histone H4
HORVU.MOREX.r3.3HG0304420.V3	219.956	2	Histone H4
HORVU.MOREX.r3.2HG0167220.V3	219.706	1	Peroxiredoxin
HORVU.MOREX.r3.3HG0237680.V3	218.884	1	Heat shock protein
HORVU.MOREX.r3.7HG0696930.V3	218.663	1	RNA-binding protein
HORVU.MOREX.r3.7HG0724560.V3	218.216	8	ATP-dependent helicase/nuclease subunit
HORVU.MOREX.r3.6HG0599070.V3	216.879	1	Vacuolar-processing enzyme
HORVU.MOREX.r3.4HG0371500.V3	216.423	2	H/ACA ribonucleoprotein complex subunit 1-like protein 1
HORVU.MOREX.r3.1HG0084340.V3	215.916	1	Guanine nucleotide-binding protein subunit beta-1
HORVU.MOREX.r3.5HG0443520.V3	215.731	4	BZIP transcription factor
HORVU.MOREX.r3.6HG0601660.V3	215.222	1	S-adenosylmethionine synthase
HORVU.MOREX.r3.1HG0055890.V3	215.119	1	Proline dehydrogenase
HORVU.MOREX.r3.5HG0471840.V3	215.07	1	Glucose-1-phosphate adenylyltransferase
HORVU.MOREX.r3.6HG0605860.V3	215.067	8	Transmembrane protein
HORVU.MOREX.r3.6HG0600860.V3	214.944	1	Chaperone protein dnaJ
HORVU.MOREX.r3.5HG0493070.V3	214.897	1	Peptidylprolyl isomerase
HORVU.MOREX.r3.5HG0475360.V3	214.721	2	Mitochondrial outer membrane porin
HORVU.MOREX.r3.3HG0288030.V3	213.814	1	Malic enzyme
HORVU.MOREX.r3.4HG0414480.V3	213.664	2	Small nuclear ribonucleoprotein-like protein
HORVU.MOREX.r3.6HG0548630.V3	213.105	2	Histone H2A
HORVU.MOREX.r3.7HG0672670.V3	212.489	4	RPM1-interacting protein 4
HORVU.MOREX.r3.1HG0050440.V3	212.437	4	DUF538 family protein (Protein of unknown function
HORVU.MOREX.r3.3HG0237700.V3	212.231	1	Heat shock protein
HORVU.MOREX.r3.1HG0080160.V3	212.126	6	Fiber protein Fb11
HORVU.MOREX.r3.1HG0070630.V3	211.979	3	NADH dehydrogenase [ubiquinone] 1 alpha subcomplex subunit 1
HORVU.MOREX.r3.3HG0246210.V3	211.514	8	Late embryogenesis abundant protein
HORVU.MOREX.r3.5HG0468590.V3	211.253	6	Transmembrane protein
HORVU.MOREX.r3.4HG0335790.V3	210.427	1	Lipoxygenase
HORVU.MOREX.r3.3HG0239650.V3	210.086	7	Rotundifolia-like protein
HORVU.MOREX.r3.4HG0398910.V3	210.064	2	Histone H2B
HORVU.MOREX.r3.5HG0530190.V3	209.945	1	Ferredoxin
HORVU.MOREX.r3.6HG0613230.V3	209.784	5	Allergen
HORVU.MOREX.r3.3HG0290320.V3	209.523	1	Chaperone DnaK
HORVU.MOREX.r3.6HG0630670.V3	209.042	1	rRNA 2'-O-methyltransferase fibrillarin 2
HORVU.MOREX.r3.7HG0739490.V3	208.603	2	Histone H2B
HORVU.MOREX.r3.5HG0487640.V3	208.556	2	Histone H2A
HORVU.MOREX.r3.1HG0073330.V3	208.376	2	Ubiquitin conjugating enzyme E2
HORVU.MOREX.r3.1HG0048030.V3	208.292	2	Membrane steroid-binding protein
HORVU.MOREX.r3.3HG0319340.V3	208.167	4	voltage-dependent L-type calcium channel subunit
HORVU.MOREX.r3.2HG0118560.V3	208.037	4	cytochrome-c oxidase/ electron carrier
HORVU.MOREX.r3.7HG0721250.V3	207.475	2	NADH dehydrogenase [ubiquinone] 1 beta subcomplex subunit 9
HORVU.MOREX.r3.5HG0514950.V3	207.466	1	Actin-depolymerizing factor
HORVU.MOREX.r3.4HG0417900.V3	207.312	2	Nascent polypeptide-associated complex subunit beta
HORVU.MOREX.r3.6HG0622770.V3	207.219	8	Dehydrin
HORVU.MOREX.r3.1HG0006570.V3	207.143	1	Actin depolymerizing factor
HORVU.MOREX.r3.5HG0529140.V3	206.277	1	Elongation factor
HORVU.MOREX.r3.5HG0437580.V3	206.209	12	SIT4 phosphatase-associated family protein
HORVU.MOREX.r3.1HG0048880.V3	206.16	6	Lipid transfer protein
HORVU.MOREX.r3.5HG0420010.V3	206.057	1	Sucrose-phosphatase
HORVU.MOREX.r3.3HG0277670.V3	205.77	1	Iron-sulfur cluster assembly protein
HORVU.MOREX.r3.4HG0339950.V3	205.491	12	Dehydrin
HORVU.MOREX.r3.3HG0308560.V3	205.221	16	Arginine--tRNA ligase
HORVU.MOREX.r3.6HG0559310.V3	204.646	1	Eukaryotic translation initiation factor
HORVU.MOREX.r3.1HG0080780.V3	203.927	2	Histone H3
HORVU.MOREX.r3.2HG0196930.V3	203.896	12	Energy-coupling factor transporter ATP-binding protein EcfA1
HORVU.MOREX.r3.6HG0568900.V3	203.658	2	Histone H3
HORVU.MOREX.r3.3HG0330020.V3	203.592	6	Outer-membrane lipoprotein LolB
HORVU.MOREX.r3.3HG0292600.V3	203.317	1	Homocysteine s-methyltransferase
HORVU.MOREX.r3.5HG0537640.V3	203.149	4	AWPM-19-like membrane family protein
HORVU.MOREX.r3.2HG0198690.V3	203.055	6	Non-specific lipid-transfer protein
HORVU.MOREX.r3.4HG0409790.V3	202.73	12	ATP-binding cassette sub-family A member 7
HORVU.MOREX.r3.3HG0295370.V3	202.062	2	Cysteine proteinase inhibitor
HORVU.MOREX.r3.3HG0237690.V3	201.996	1	Heat shock protein
HORVU.MOREX.r3.3HG0255970.V3	201.972	1	Calmodulin
HORVU.MOREX.r3.6HG0613020.V3	201.748	2	Caleosin
HORVU.MOREX.r3.4HG0380150.V3	201.531	12	Late embryogenesis abundant protein
HORVU.MOREX.r3.1HG0080720.V3	200.746	2	Nucleosome assembly protein 1-like 1
HORVU.MOREX.r3.2HG0195510.V3	200.734	14	Eukaryotic translation initiation factor 3 subunit G
HORVU.MOREX.r3.4HG0332540.V3	200.71	1	Monodehydroascorbate reductase
HORVU.MOREX.r3.7HG0650980.V3	200.71	2	Histone H3
HORVU.MOREX.r3.4HG0384560.V3	200.571	1	Pyruvate decarboxylase
HORVU.MOREX.r3.7HG0739380.V3	200.37	2	Histone H2B
HORVU.MOREX.r3.7HG0707020.V3	200.011	12	Invertase inhibitor
HORVU.MOREX.r3.2HG0202110.V3	199.997	1	Alpha-1
HORVU.MOREX.r3.3HG0233150.V3	199.452	2	Histone H2B
HORVU.MOREX.r3.3HG0231050.V3	199.259	2	Histone H2B
HORVU.MOREX.r3.1HG0053360.V3	199.108	2	NADH dehydrogenase [ubiquinone] 1 beta subcomplex subunit 10
HORVU.MOREX.r3.6HG0551620.V3	198.93	1	BAX inhibitor 1
HORVU.MOREX.r3.2HG0146530.V3	198.596	1	ATP synthase epsilon chain
HORVU.MOREX.r3.2HG0134800.V3	198.553	16	Arginine/serine-rich coiled-coil protein 2
HORVU.MOREX.r3.1HG0058640.V3	198.458	2	Histone H2B
HORVU.MOREX.r3.4HG0415510.V3	198.045	6	14 kDa proline-rich protein DC2.15
HORVU.MOREX.r3.6HG0629730.V3	197.719	1	Inosine-5'-monophosphate dehydrogenase
HORVU.MOREX.r3.1HG0060260.V3	197.394	2	Histone H2B
HORVU.MOREX.r3.2HG0131530.V3	196.809	1	Succinate--CoA ligase [ADP-forming] subunit alpha
HORVU.MOREX.r3.1HG0023990.V3	196.751	2	Importin subunit alpha
HORVU.MOREX.r3.2HG0200630.V3	196.688	1	Adenosylhomocysteinase
HORVU.MOREX.r3.4HG0389360.V3	196.472	1	Heat-shock protein
HORVU.MOREX.r3.1HG0078330.V3	196.424	2	Thioredoxin-like protein 4A
HORVU.MOREX.r3.2HG0175220.V3	196.19	1	Amine oxidase
HORVU.MOREX.r3.4HG0401720.V3	195.401	2	Histone H3
HORVU.MOREX.r3.1HG0018390.V3	195.223	2	Histone H4
HORVU.MOREX.r3.5HG0448300.V3	195.191	12	Starch synthase IIIa
HORVU.MOREX.r3.4HG0396710.V3	195.189	2	Histone H3
HORVU.MOREX.r3.1HG0091150.V3	194.918	4	Oleosin
HORVU.MOREX.r3.2HG0160560.V3	194.725	1	Peptidylprolyl isomerase
HORVU.MOREX.r3.3HG0229220.V3	194.321	7	Beta-1
HORVU.MOREX.r3.1HG0072540.V3	193.769	2	Histone H4
HORVU.MOREX.r3.4HG0410700.V3	193.27	1	Calcium dependent protein kinase
HORVU.MOREX.r3.1HG0017720.V3	193.229	1	Glutathione S-transferase
HORVU.MOREX.r3.5HG0457850.V3	192.794	1	Actin
HORVU.MOREX.r3.3HG0291100.V3	192.739	1	Glutathione S-transferase
HORVU.MOREX.r3.3HG0309560.V3	192.616	1	Selenium-binding protein
HORVU.MOREX.r3.6HG0630640.V3	192.609	1	Aconitate hydratase
HORVU.MOREX.r3.3HG0310210.V3	192.364	1	Acyl-[acyl-carrier-protein] desaturase
HORVU.MOREX.r3.6HG0611730.V3	192.108	1	H/ACA ribonucleoprotein complex subunit 2-like protein
HORVU.MOREX.r3.4HG0410090.V3	191.918	1	Hypersensitive-induced response protein 1
HORVU.MOREX.r3.6HG0552800.V3	191.903	2	Histone H2B
HORVU.MOREX.r3.5HG0523650.V3	191.87	4	Basic blue protein
HORVU.MOREX.r3.7HG0679520.V3	191.522	2	Zinc finger A20 and AN1 domain stress-associated protein
HORVU.MOREX.r3.2HG0121540.V3	190.965	1	Haloacid dehalogenase-like hydrolase family protein
HORVU.MOREX.r3.1HG0061880.V3	190.814	2	Ran-binding protein 1
HORVU.MOREX.r3.5HG0534480.V3	190.776	1	Cinnamoyl-CoA reductase 4
HORVU.MOREX.r3.4HG0333410.V3	190.496	1	Thaumatin like protein
HORVU.MOREX.r3.7HG0693350.V3	190.318	1	Polyadenylate-binding protein
HORVU.MOREX.r3.1HG0073200.V3	190.252	1	Ras-related protein-like protein
HORVU.MOREX.r3.1HG0093260.V3	190.075	16	Estradiol 17-beta-dehydrogenase 12-A
HORVU.MOREX.r3.4HG0370780.V3	189.929	1	T-complex protein 1 subunit theta
HORVU.MOREX.r3.4HG0335500.V3	189.901	1	Proteasome subunit beta type
HORVU.MOREX.r3.1HG0064240.V3	189.715	2	Coatomer subunit delta
HORVU.MOREX.r3.2HG0173750.V3	189.702	1	Aldehyde dehydrogenase
HORVU.MOREX.r3.3HG0312010.V3	189.422	1	Transaldolase
HORVU.MOREX.r3.1HG0072530.V3	189.22	2	Histone H4
HORVU.MOREX.r3.5HG0479210.V3	188.951	5	HMG-Y-related protein A
HORVU.MOREX.r3.4HG0389340.V3	188.26	1	Heat-shock protein
HORVU.MOREX.r3.6HG0569710.V3	188.232	2	Protein transport protein Sec61 subunit gamma
HORVU.MOREX.r3.3HG0302890.V3	188.053	2	Histone H2B
HORVU.MOREX.r3.3HG0246600.V3	187.979	12	magnesium transporter 2
HORVU.MOREX.r3.3HG0221040.V3	187.451	1	Fructose-bisphosphate aldolase
HORVU.MOREX.r3.5HG0504790.V3	186.761	12	Zinc finger protein hangover
HORVU.MOREX.r3.2HG0123490.V3	186.754	6	Lipid transfer protein
HORVU.MOREX.r3.2HG0209910.V3	186.549	1	Pyruvate kinase
HORVU.MOREX.r3.7HG0637610.V3	186.48	12	Plant invertase/pectin methylesterase inhibitor
HORVU.MOREX.r3.2HG0176730.V3	186.037	1	Glucose-6-phosphate 1-dehydrogenase
HORVU.MOREX.r3.3HG0269850.V3	185.888	3	Mitochondrial ATP synthase g subunit family protein
HORVU.MOREX.r3.7HG0730340.V3	185.814	1	Desiccation-related protein PCC13-62
HORVU.MOREX.r3.7HG0654460.V3	185.512	2	Histone H3
HORVU.MOREX.r3.4HG0337850.V3	185.011	1	Actin
HORVU.MOREX.r3.7HG0746770.V3	184.653	1	Chaperone protein htpG family protein
HORVU.MOREX.r3.4HG0417380.V3	184.265	2	Small nuclear ribonucleoprotein Sm D3
HORVU.MOREX.r3.3HG0255430.V3	184.26	12	Disease resistance protein (CC-NBS-LRR class) family
HORVU.MOREX.r3.4HG0400740.V3	184.088	1	Cell division cycle protein 48-like protein
HORVU.MOREX.r3.6HG0545290.V3	184.08	2	Histone H2B
HORVU.MOREX.r3.5HG0444880.V3	183.987	2	Rapid alkalinization factor (RALF) family protein
HORVU.MOREX.r3.6HG0628930.V3	183.94	1	Alcohol dehydrogenase
HORVU.MOREX.r3.7HG0734790.V3	183.598	15	glutathione S-transferase TAU 1
HORVU.MOREX.r3.2HG0116360.V3	182.379	2	Cysteine proteinase inhibitor
HORVU.MOREX.r3.5HG0464590.V3	182.291	4	Methyltransferase-related protein
HORVU.MOREX.r3.1HG0044750.V3	182.271	16	F-box/RNI-like/FBD-like domains-containing protein
HORVU.MOREX.r3.1HG0059290.V3	182.084	2	Calcium binding family protein
HORVU.MOREX.r3.5HG0441580.V3	181.954	12	ATP-dependent RNA helicase HCA4
HORVU.MOREX.r3.2HG0214890.V3	181.953	15	cofactor of nitrate reductase and xanthine dehydrogenase 2
HORVU.MOREX.r3.1HG0024510.V3	181.383	1	Universal stress protein
HORVU.MOREX.r3.5HG0429700.V3	181.034	16	Defensin
HORVU.MOREX.r3.3HG0257850.V3	180.905	1	Magnesium-protoporphyrin IX monomethyl ester [oxidative] cyclase
HORVU.MOREX.r3.5HG0524540.V3	180.517	4	NAC domain-containing protein
HORVU.MOREX.r3.1HG0032990.V3	179.986	1	Chaperone DnaK
HORVU.MOREX.r3.6HG0601920.V3	179.665	1	Glutathione peroxidase
HORVU.MOREX.r3.7HG0730350.V3	179.652	2	Histone H2A
HORVU.MOREX.r3.5HG0487660.V3	179.385	2	Histone H2A
HORVU.MOREX.r3.5HG0494320.V3	179.066	2	Nuclear transport factor 2
HORVU.MOREX.r3.5HG0524560.V3	179.018	1	Methylenetetrahydrofolate reductase
HORVU.MOREX.r3.6HG0576950.V3	178.803	2	MOB kinase activator-like 1A
HORVU.MOREX.r3.3HG0324900.V3	178.531	2	Ubiquitin-fold modifier 1
HORVU.MOREX.r3.7HG0717720.V3	178.103	1	T-complex protein 1 subunit epsilon
HORVU.MOREX.r3.5HG0513860.V3	177.988	1	NADH-quinone oxidoreductase subunit I
HORVU.MOREX.r3.4HG0387150.V3	177.96	2	Histone H2A
HORVU.MOREX.r3.5HG0523640.V3	177.803	4	Basic blue protein
HORVU.MOREX.r3.3HG0226120.V3	177.069	1	Heat shock protein
HORVU.MOREX.r3.2HG0099870.V3	177.021	1	Heat shock protein 90
HORVU.MOREX.r3.2HG0106230.V3	176.699	7	2-oxoglutarate (2OG) and Fe(II)-dependent oxygenase superfamily protein
HORVU.MOREX.r3.6HG0570960.V3	176.689	2	Histone H3
HORVU.MOREX.r3.1HG0079050.V3	176.575	16	Histone H2A
HORVU.MOREX.r3.1HG0060630.V3	176.424	1	UDP-glucuronate decarboxylase protein 6
HORVU.MOREX.r3.5HG0474770.V3	176.231	5	Proton pump interactor
HORVU.MOREX.r3.6HG0573290.V3	175.901	2	Zinc finger A20 and AN1 domain stress-associated protein
HORVU.MOREX.r3.6HG0545220.V3	175.891	2	Histone H2B
HORVU.MOREX.r3.5HG0516830.V3	175.819	8	Dehydrin
HORVU.MOREX.r3.7HG0645350.V3	175.69	1	1-deoxy-D-xylulose-5-phosphate synthase
HORVU.MOREX.r3.7HG0660760.V3	175.631	2	Histone H3
HORVU.MOREX.r3.3HG0273490.V3	175.628	2	SGT1
HORVU.MOREX.r3.5HG0481320.V3	175.566	1	Aminotransferase
HORVU.MOREX.r3.5HG0469330.V3	175.417	4	Protein FRIGIDA-like protein
HORVU.MOREX.r3.3HG0265190.V3	175.215	1	Exonuclease 3'-5' domain-containing protein 1
HORVU.MOREX.r3.4HG0335150.V3	175.01	2	Nuclease domain-containing protein 1
HORVU.MOREX.r3.7HG0709110.V3	174.702	2	Histone H3
HORVU.MOREX.r3.6HG0588960.V3	174.67	2	Small nuclear ribonucleoprotein Sm D1
HORVU.MOREX.r3.1HG0081060.V3	174.435	2	Mitochondrial outer membrane porin
HORVU.MOREX.r3.6HG0596040.V3	174.334	1	Succinate--CoA ligase [ADP-forming] subunit beta
HORVU.MOREX.r3.1HG0075620.V3	174.286	2	Subtilisin-like protease
HORVU.MOREX.r3.1HG0037500.V3	173.945	1	Ribulose bisphosphate carboxylase small chain
HORVU.MOREX.r3.7HG0713670.V3	173.897	2	Alba DNA/RNA-binding protein
HORVU.MOREX.r3.1HG0079800.V3	173.829	1	Farnesyl diphosphate synthase
HORVU.MOREX.r3.3HG0231240.V3	173.817	1	Short-chain dehydrogenase/reductase family protein
HORVU.MOREX.r3.1HG0078800.V3	173.649	1	Chitinase
HORVU.MOREX.r3.5HG0448040.V3	173.472	2	Stress associated endoplasmic reticulum protein
HORVU.MOREX.r3.3HG0268220.V3	173.202	2	V-type proton ATPase subunit d
HORVU.MOREX.r3.4HG0395540.V3	173.109	1	Glutamine synthetase
HORVU.MOREX.r3.1HG0070200.V3	172.999	8	Transmembrane protein
HORVU.MOREX.r3.3HG0304710.V3	172.764	1	Fructose-bisphosphate aldolase
HORVU.MOREX.r3.1HG0094000.V3	172.541	2	RNA binding protein
HORVU.MOREX.r3.1HG0095210.V3	172.513	1	Nucleoside diphosphate kinase
HORVU.MOREX.r3.4HG0331940.V3	172.39	4	Copper ion-binding protein
HORVU.MOREX.r3.3HG0330200.V3	172.245	1	Aquaporin
HORVU.MOREX.r3.6HG0615860.V3	172.086	12	ATP synthase subunit b
HORVU.MOREX.r3.6HG0552230.V3	172.066	1	Polyubiquitin
HORVU.MOREX.r3.7HG0742440.V3	171.916	1	Chitinase
HORVU.MOREX.r3.4HG0381460.V3	171.897	2	NADH:ubiquinone oxidoreductase subunit
HORVU.MOREX.r3.3HG0242160.V3	171.802	1	Arginine/serine-rich splicing factor
HORVU.MOREX.r3.6HG0626650.V3	171.703	1	26S protease regulatory subunit-like protein
HORVU.MOREX.r3.2HG0161410.V3	171.6	1	Acyl-[acyl-carrier-protein] desaturase
HORVU.MOREX.r3.7HG0739460.V3	171.325	2	Histone H2B
HORVU.MOREX.r3.6HG0559410.V3	171.097	1	Protein phosphatase 2C
HORVU.MOREX.r3.3HG0225040.V3	171.066	1	Heat shock protein
HORVU.MOREX.r3.1HG0013270.V3	170.617	1	Low temperature and salt responsive protein family
HORVU.MOREX.r3.2HG0145440.V3	170.585	14	Ribonuclease H-like superfamily protein
HORVU.MOREX.r3.2HG0156100.V3	169.987	1	Eukaryotic translation initiation factor 5A
HORVU.MOREX.r3.1HG0029900.V3	169.692	1	Proteasome subunit beta type
HORVU.MOREX.r3.7HG0654410.V3	169.534	2	Histone H3
HORVU.MOREX.r3.5HG0483810.V3	169.495	1	Ubiquitin
HORVU.MOREX.r3.2HG0168690.V3	169.476	9	Serine hydroxymethyltransferase 1
HORVU.MOREX.r3.5HG0511040.V3	169.475	8	Heavy metal transport/detoxification superfamily protein
HORVU.MOREX.r3.7HG0654020.V3	169.47	1	GDSL esterase/lipase
HORVU.MOREX.r3.5HG0484750.V3	169.334	1	Peptidyl-prolyl cis-trans isomerase
HORVU.MOREX.r3.1HG0053850.V3	168.987	1	NADH dehydrogenase [ubiquinone] 1 alpha subcomplex subunit 12
HORVU.MOREX.r3.4HG0405170.V3	168.723	1	Proteasome subunit alpha type
HORVU.MOREX.r3.1HG0082770.V3	168.455	2	Reticulon-like protein
HORVU.MOREX.r3.5HG0441660.V3	168.442	2	Mitochondrial import inner membrane translocase subunit Tim9
HORVU.MOREX.r3.7HG0715950.V3	168.353	16	cysteine-rich/transmembrane domain A-like protein
HORVU.MOREX.r3.3HG0248140.V3	167.881	4	Late embryogenesis abundant protein Lea14
HORVU.MOREX.r3.2HG0108780.V3	167.66	1	26S protease regulatory subunit
HORVU.MOREX.r3.4HG0398900.V3	167.652	2	Histone H2A
HORVU.MOREX.r3.2HG0207660.V3	167.459	1	Diacylglycerol kinase
HORVU.MOREX.r3.2HG0114930.V3	167.444	1	Nucleolar protein
HORVU.MOREX.r3.6HG0558540.V3	167.188	1	ATP-dependent RNA helicase
HORVU.MOREX.r3.4HG0370860.V3	167.082	1	Proteasome subunit alpha type
HORVU.MOREX.r3.1HG0066720.V3	167.069	1	response regulator 1
HORVU.MOREX.r3.7HG0666750.V3	166.798	2	Nuclear migration protein nudC
HORVU.MOREX.r3.7HG0666840.V3	166.764	6	Ice nucleation protein
HORVU.MOREX.r3.6HG0543770.V3	166.665	2	Histone H2A
HORVU.MOREX.r3.2HG0163250.V3	166.505	1	Short-chain dehydrogenase reductase
HORVU.MOREX.r3.5HG0516720.V3	166.18	1	Glutathione-S-transferase
HORVU.MOREX.r3.3HG0275990.V3	166.133	1	Malate dehydrogenase
HORVU.MOREX.r3.2HG0188190.V3	165.844	6	tRNA sulfurtransferase
HORVU.MOREX.r3.3HG0273630.V3	165.736	2	Mitochondrial import receptor subunit TOM7-1
HORVU.MOREX.r3.4HG0333100.V3	165.661	1	5-methyltetrahydropteroyltriglutamate--homocysteine methyltransferase
HORVU.MOREX.r3.4HG0412450.V3	165.352	1	E2 ubiquitin-conjugating-like enzyme
HORVU.MOREX.r3.7HG0661060.V3	165.275	3	Ethylene-responsive transcription factor
HORVU.MOREX.r3.2HG0195490.V3	165.085	14	BLT14.1 protein
HORVU.MOREX.r3.7HG0736130.V3	164.894	2	Tubulin beta chain
HORVU.MOREX.r3.5HG0522050.V3	164.891	4	Lipid transfer protein
HORVU.MOREX.r3.4HG0336310.V3	164.682	2	Zinc finger family protein
HORVU.MOREX.r3.7HG0658840.V3	164.537	2	Histone H2A
HORVU.MOREX.r3.7HG0717010.V3	163.94	2	Transmembrane protein 258
HORVU.MOREX.r3.6HG0599080.V3	163.612	1	Hsp70-Hsp90 organizing protein 1
HORVU.MOREX.r3.5HG0424290.V3	163.355	1	Cysteine synthase
HORVU.MOREX.r3.3HG0252510.V3	163.212	12	UBP1-associated protein 2A
HORVU.MOREX.r3.5HG0465530.V3	163.006	1	Ferritin
HORVU.MOREX.r3.5HG0446810.V3	162.947	2	Histone H2A
HORVU.MOREX.r3.1HG0026180.V3	162.5	8	Pol polyprotein
HORVU.MOREX.r3.1HG0081000.V3	162.184	1	Aldehyde dehydrogenase
HORVU.MOREX.r3.2HG0192750.V3	161.829	1	Calcium-transporting ATPase
HORVU.MOREX.r3.1HG0074520.V3	161.75	2	Protein BUD31
HORVU.MOREX.r3.2HG0165780.V3	161.552	1	1
HORVU.MOREX.r3.6HG0624640.V3	161.454	8	transcription regulatory protein SNF2
HORVU.MOREX.r3.1HG0056620.V3	161.319	1	Expansin protein
HORVU.MOREX.r3.5HG0498210.V3	161.173	1	Glucosamine-6-phosphate deaminase
HORVU.MOREX.r3.7HG0675510.V3	160.653	8	Seed maturation protein LEA 4
HORVU.MOREX.r3.2HG0190230.V3	160.442	2	Histone H4
HORVU.MOREX.r3.2HG0116280.V3	160.321	1	Nucleolar family protein
HORVU.MOREX.r3.2HG0201400.V3	160.26	1	Serine hydroxymethyltransferase
HORVU.MOREX.r3.5HG0526800.V3	159.973	8	cyclin-dependent kinase inhibitor
HORVU.MOREX.r3.6HG0621800.V3	159.92	1	Lysine ketoglutarate reductase/saccharopine dehydrogenase
HORVU.MOREX.r3.5HG0424060.V3	159.115	4	Late embryogenesis abundant D-like protein
HORVU.MOREX.r3.2HG0137420.V3	159.096	4	transmembrane protein
HORVU.MOREX.r3.3HG0303270.V3	159.095	2	Signal peptidase subunit-12
HORVU.MOREX.r3.3HG0270820.V3	159.044	2	V-type proton ATPase proteolipid subunit
HORVU.MOREX.r3.6HG0548420.V3	158.989	2	Histone H4
HORVU.MOREX.r3.2HG0170880.V3	158.485	2	Histone H2B
HORVU.MOREX.r3.1HG0000480.V3	158.188	2	Jasmonate-induced protein
HORVU.MOREX.r3.6HG0548450.V3	157.972	16	LIM domain-binding protein 1
HORVU.MOREX.r3.7HG0637640.V3	157.957	12	Invertase inhibitor
HORVU.MOREX.r3.2HG0141230.V3	157.722	1	Protein phosphatase 2c
HORVU.MOREX.r3.2HG0127370.V3	157.661	1	Alpha-1
HORVU.MOREX.r3.5HG0520730.V3	157.578	1	Thioredoxin family protein
HORVU.MOREX.r3.3HG0219240.V3	157.438	1	Protein kinase family protein
HORVU.MOREX.r3.1HG0036930.V3	157.176	2	Histone H2A
HORVU.MOREX.r3.6HG0543750.V3	157.146	2	Histone H2A
HORVU.MOREX.r3.3HG0326880.V3	157.051	2	Pathogenesis-related protein PR-4
HORVU.MOREX.r3.4HG0398480.V3	156.92	7	DNAse I-like superfamily protein
HORVU.MOREX.r3.7HG0749360.V3	156.725	4	Clathrin light chain
HORVU.MOREX.r3.6HG0567160.V3	156.689	2	Tubulin beta chain
HORVU.MOREX.r3.5HG0490580.V3	156.58	2	Zinc finger A20 and AN1 domain stress-associated protein
HORVU.MOREX.r3.7HG0670490.V3	156.378	2	Uv excision repair protein rad23
HORVU.MOREX.r3.1HG0045040.V3	156.3	2	Thioredoxin
HORVU.MOREX.r3.2HG0139340.V3	156.295	2	Protein translation factor SUI1-like protein
HORVU.MOREX.r3.2HG0107080.V3	156.275	1	Elongation factor 1 alpha
HORVU.MOREX.r3.5HG0499580.V3	155.908	1	Triosephosphate isomerase
HORVU.MOREX.r3.7HG0636660.V3	155.851	2	SKP1-like protein
HORVU.MOREX.r3.5HG0522270.V3	155.593	1	ATP dependent RNA helicase
HORVU.MOREX.r3.5HG0494020.V3	155.489	1	Proteasome subunit beta type
HORVU.MOREX.r3.3HG0282710.V3	154.898	16	Protein CNPPD1
HORVU.MOREX.r3.2HG0195300.V3	154.852	4	Kelch repeat-containing protein
HORVU.MOREX.r3.1HG0029060.V3	154.574	1	70 kDa heat shock protein
HORVU.MOREX.r3.1HG0004310.V3	154.322	1	Chymotrypsin inhibitor
HORVU.MOREX.r3.4HG0405600.V3	154.28	2	Eukaryotic translation initiation factor 3 subunit K
HORVU.MOREX.r3.6HG0539520.V3	154.189	2	tetratricopeptide repeat (TPR)-containing protein
HORVU.MOREX.r3.2HG0196420.V3	154.119	4	senescence-associated family protein (DUF581)
HORVU.MOREX.r3.6HG0613170.V3	154.112	4	B-cell receptor-associated-like protein
HORVU.MOREX.r3.2HG0198000.V3	153.496	1	RNA-binding family protein
HORVU.MOREX.r3.6HG0548480.V3	153.286	2	Histone H2A
HORVU.MOREX.r3.5HG0426340.V3	153.18	2	Tubulin-specific chaperone A
HORVU.MOREX.r3.7HG0637620.V3	153.121	12	Invertase inhibitor
HORVU.MOREX.r3.7HG0716880.V3	153.071	1	ATP synthase subunit beta
HORVU.MOREX.r3.4HG0380240.V3	153.066	1	Histidine triad nucleotide binding protein
HORVU.MOREX.r3.3HG0252850.V3	152.897	2	Importin subunit alpha
HORVU.MOREX.r3.7HG0685540.V3	152.806	1	Spermidine synthase
HORVU.MOREX.r3.1HG0078770.V3	152.735	1	NADH-quinone oxidoreductase
HORVU.MOREX.r3.2HG0179950.V3	152.706	1	Polyadenylate-binding protein
HORVU.MOREX.r3.2HG0136460.V3	152.632	2	Mitochondrial pyruvate carrier
HORVU.MOREX.r3.2HG0113700.V3	152.588	4	Rubber elongation factor family protein
HORVU.MOREX.r3.4HG0403480.V3	152.507	5	SAUR-like auxin-responsive family protein
HORVU.MOREX.r3.3HG0222570.V3	152.249	9	Trypsin inhibitor
HORVU.MOREX.r3.3HG0250180.V3	152.02	1	Nucleic acid-binding
HORVU.MOREX.r3.5HG0476520.V3	151.862	3	ethylene-responsive transcription factor
HORVU.MOREX.r3.7HG0705190.V3	151.688	1	Fructokinase-2
HORVU.MOREX.r3.1HG0065990.V3	151.389	13	cysteine-rich RLK (RECEPTOR-like protein kinase) 37
HORVU.MOREX.r3.6HG0549580.V3	151.315	1	Cold shock protein
HORVU.MOREX.r3.6HG0601540.V3	151.288	1	S-adenosylmethionine synthase
HORVU.MOREX.r3.1HG0030590.V3	151.267	2	Mitochondrial carrier family
HORVU.MOREX.r3.6HG0604450.V3	151.111	2	Mitochondrial import inner membrane translocase subunit
HORVU.MOREX.r3.3HG0227230.V3	151.045	16	Beta-toxin Cn4
HORVU.MOREX.r3.1HG0026190.V3	150.925	6	Arabinogalactan peptide-like protein
HORVU.MOREX.r3.1HG0068880.V3	150.814	1	Phosphoglycerate kinase
HORVU.MOREX.r3.3HG0237710.V3	150.591	1	Heat shock protein
HORVU.MOREX.r3.2HG0156760.V3	150.529	1	Aminotransferase
HORVU.MOREX.r3.3HG0224450.V3	150.393	2	Eukaryotic translation initiation factor 3 subunit A
HORVU.MOREX.r3.1HG0065910.V3	150.055	2	Guanosine nucleotide diphosphate dissociation inhibitor
HORVU.MOREX.r3.4HG0346530.V3	149.827	1	Nucleoside diphosphate kinase
HORVU.MOREX.r3.1HG0000230.V3	149.47	8	Defensin-like (DEFL) family protein
HORVU.MOREX.r3.7HG0665280.V3	149.441	2	Annexin
HORVU.MOREX.r3.6HG0540760.V3	149.143	1	RNA binding protein
HORVU.MOREX.r3.7HG0655410.V3	149.104	7	Beta-1
HORVU.MOREX.r3.6HG0621920.V3	148.754	1	26S protease regulatory subunit
HORVU.MOREX.r3.1HG0043980.V3	148.666	4	Zinc finger
HORVU.MOREX.r3.5HG0505110.V3	148.662	2	Transmembrane 9 superfamily member
HORVU.MOREX.r3.3HG0255730.V3	148.517	1	26S proteasome regulatory subunit
HORVU.MOREX.r3.5HG0494330.V3	148.255	1	Proteasome subunit alpha type
HORVU.MOREX.r3.6HG0628590.V3	148.192	1	Glutathione reductase
HORVU.MOREX.r3.6HG0555880.V3	148.116	12	Glycine-rich protein
HORVU.MOREX.r3.5HG0440090.V3	147.899	1	Polyubiquitin protein
HORVU.MOREX.r3.5HG0491110.V3	147.759	4	plant/protein (Protein of unknown function
HORVU.MOREX.r3.3HG0219250.V3	147.648	2	FLOWERING LOCUS T/ TERMINAL FLOWER 1-like protein
HORVU.MOREX.r3.1HG0002330.V3	147.564	1	Ras-like protein
HORVU.MOREX.r3.7HG0734780.V3	147.359	15	Synergistic-type venom protein C8S2
HORVU.MOREX.r3.3HG0274160.V3	147.104	1	Dihydroflavonol-4-reductase
HORVU.MOREX.r3.7HG0733070.V3	147.046	1	Polyubiquitin
HORVU.MOREX.r3.6HG0628530.V3	146.952	13	pre-mRNA cleavage complex 2 Pcf11-like protein
HORVU.MOREX.r3.3HG0284330.V3	146.888	1	Glycine dehydrogenase decarboxylating protein
HORVU.MOREX.r3.2HG0113380.V3	146.684	1	splicing factor-like protein
HORVU.MOREX.r3.6HG0547970.V3	146.273	2	Histone H4
HORVU.MOREX.r3.5HG0496380.V3	146.218	1	GDP-mannose-3'
HORVU.MOREX.r3.5HG0534850.V3	146.17	2	26S proteasome non-ATPase regulatory subunit
HORVU.MOREX.r3.3HG0327270.V3	146.167	2	Eukaryotic translation initiation factor 4E
HORVU.MOREX.r3.5HG0519760.V3	146.155	2	Eukaryotic translation initiation factor 3 subunit B
HORVU.MOREX.r3.1HG0066260.V3	146.121	2	Tubulin beta chain
HORVU.MOREX.r3.7HG0675390.V3	146.063	2	Thioredoxin-like family protein
HORVU.MOREX.r3.6HG0555700.V3	145.869	2	Calreticulin/calnexin
HORVU.MOREX.r3.5HG0517800.V3	145.742	2	evolutionarily conserved C-terminal region 2
HORVU.MOREX.r3.3HG0226060.V3	145.734	1	Calcium binding family protein
HORVU.MOREX.r3.2HG0209020.V3	145.387	3	Stem-specific protein TSJT1
HORVU.MOREX.r3.4HG0336870.V3	145.319	2	Microsomal glutathione S-transferase 3
HORVU.MOREX.r3.3HG0279330.V3	145.23	2	Ubiquitin-conjugating enzyme E2
HORVU.MOREX.r3.1HG0089180.V3	144.861	4	Cold acclimation protein
HORVU.MOREX.r3.7HG0732330.V3	144.763	1	Phosphosulfolactate synthase-related protein
HORVU.MOREX.r3.1HG0062940.V3	144.654	1	Pyruvate
HORVU.MOREX.r3.1HG0054200.V3	144.651	1	E2 ubiquitin-conjugating-like enzyme
HORVU.MOREX.r3.3HG0297350.V3	144.584	1	Ubiquitin-conjugating enzyme E2
HORVU.MOREX.r3.5HG0463230.V3	144.3	1	ADP-ribosylation factor
HORVU.MOREX.r3.2HG0121700.V3	144.26	2	NADH-ubiquinone oxidoreductase subunit
HORVU.MOREX.r3.4HG0417590.V3	143.91	7	L-type lectin-domain containing receptor kinase VIII.2
HORVU.MOREX.r3.6HG0593340.V3	143.718	2	Zinc finger protein
HORVU.MOREX.r3.3HG0285920.V3	143.714	1	Proteasome subunit alpha type
HORVU.MOREX.r3.7HG0644070.V3	143.579	4	Succinate dehydrogenase subunit 5
HORVU.MOREX.r3.6HG0623240.V3	143.478	2	Serine incorporator
HORVU.MOREX.r3.5HG0505990.V3	143.373	1	Molybdenum cofactor sulfurase protein-like
HORVU.MOREX.r3.2HG0207610.V3	143.265	8	Wound-responsive family protein
HORVU.MOREX.r3.7HG0709680.V3	143.258	1	T-complex protein 1 subunit gamma
HORVU.MOREX.r3.1HG0059370.V3	143.148	1	Signal peptidase I
HORVU.MOREX.r3.4HG0397030.V3	142.948	1	Mitochondrial-processing peptidase beta subunit
HORVU.MOREX.r3.7HG0656250.V3	142.804	1	Proteasome subunit alpha type
HORVU.MOREX.r3.3HG0276900.V3	142.588	1	Ubiquitin conjugating enzyme E2
HORVU.MOREX.r3.3HG0299950.V3	142.464	6	Early response to dehydration 15-like protein
HORVU.MOREX.r3.6HG0592610.V3	142.365	7	D-serine dehydratase
HORVU.MOREX.r3.4HG0401530.V3	142.324	2	evolutionarily conserved C-terminal region 2
HORVU.MOREX.r3.2HG0201360.V3	142.172	1	Flavanone 3-hydroxylase
HORVU.MOREX.r3.5HG0484630.V3	142.095	10	Homeodomain-like/winged-helix DNA-binding family protein
HORVU.MOREX.r3.4HG0390430.V3	141.817	2	Chaperone protein DnaJ
HORVU.MOREX.r3.1HG0002880.V3	141.809	1	V-type proton ATPase proteolipid subunit
HORVU.MOREX.r3.6HG0609600.V3	141.225	2	Mitochondrial import inner membrane translocase subunit Tim22
HORVU.MOREX.r3.6HG0581560.V3	141.205	8	UDP-N-acetylglucosamine 1-carboxyvinyltransferase
HORVU.MOREX.r3.2HG0191770.V3	141.198	3	Ethylene-responsive transcription factor
HORVU.MOREX.r3.5HG0495540.V3	141.168	2	UPF0664 stress-induced protein C29B12.11c
HORVU.MOREX.r3.7HG0745080.V3	141.065	2	Er membrane protein complex subunit 7-like protein
HORVU.MOREX.r3.1HG0079230.V3	140.963	1	DNA-binding
HORVU.MOREX.r3.5HG0451540.V3	140.845	1	Chaperone DnaK
HORVU.MOREX.r3.2HG0160800.V3	140.787	2	Nuclear transport factor 2 family protein with RNA binding domain
HORVU.MOREX.r3.2HG0184580.V3	140.786	1	Vacuolar-processing enzyme
HORVU.MOREX.r3.2HG0140090.V3	140.508	9	Succinate dehydrogenase subunit 3
HORVU.MOREX.r3.6HG0621200.V3	140.363	1	Heat-shock protein
HORVU.MOREX.r3.4HG0335900.V3	139.934	16	staurosporin and temperature sensitive 3-like A
HORVU.MOREX.r3.5HG0442670.V3	139.708	1	Succinate--CoA ligase [ADP-forming] subunit beta
HORVU.MOREX.r3.1HG0024860.V3	139.653	2	AGAMOUS MADS box factor transcription factor
HORVU.MOREX.r3.7HG0720200.V3	139.607	1	26S protease regulatory subunit
HORVU.MOREX.r3.5HG0464780.V3	139.508	12	Hypoxia-responsive family protein
HORVU.MOREX.r3.1HG0000850.V3	139.107	1	Peptidyl-prolyl cis-trans isomerase
HORVU.MOREX.r3.6HG0606220.V3	139.074	1	Phosphoribulokinase
HORVU.MOREX.r3.7HG0730410.V3	139.011	7	Seed maturation protein LEA 4
HORVU.MOREX.r3.7HG0650600.V3	138.993	1	Aminopeptidase
HORVU.MOREX.r3.7HG0732860.V3	138.833	1	Polyubiquitin
HORVU.MOREX.r3.2HG0119730.V3	138.537	2	Trafficking protein particle complex subunit 3
HORVU.MOREX.r3.5HG0509900.V3	138.445	3	Stem-specific protein TSJT1
HORVU.MOREX.r3.7HG0745450.V3	138.423	2	Charged multivesicular body protein 1
HORVU.MOREX.r3.5HG0475170.V3	138.341	1	Hypersensitive-induced response protein 1
HORVU.MOREX.r3.5HG0502070.V3	138.301	2	Protein CWC15 like
HORVU.MOREX.r3.1HG0067090.V3	138.202	1	Phospholipase A1
HORVU.MOREX.r3.7HG0635300.V3	137.998	1	Acid invertase 1
HORVU.MOREX.r3.6HG0631050.V3	137.936	2	Histone H2A
HORVU.MOREX.r3.7HG0687590.V3	137.912	1	Peroxidase family protein
HORVU.MOREX.r3.4HG0398160.V3	137.806	6	S-adenosylmethionine:tRNA ribosyltransferase-isomerase
HORVU.MOREX.r3.1HG0017750.V3	137.624	1	Kinase family protein
HORVU.MOREX.r3.1HG0087360.V3	137.576	4	Protein DEHYDRATION-INDUCED 19
HORVU.MOREX.r3.7HG0734400.V3	137.379	3	Transmembrane protein
HORVU.MOREX.r3.3HG0249400.V3	137.362	6	Plasma membrane-associated cation-binding protein 1
HORVU.MOREX.r3.5HG0523670.V3	137.057	8	Basic blue protein
HORVU.MOREX.r3.2HG0159420.V3	136.958	1	Cysteine proteinase
HORVU.MOREX.r3.4HG0370630.V3	136.475	1	Eukaryotic translation initiation factor 3 subunit I
HORVU.MOREX.r3.3HG0285540.V3	136.389	1	NADH-quinone oxidoreductase subunit B
HORVU.MOREX.r3.1HG0061800.V3	136.375	4	Late embryogenesis abundant protein
HORVU.MOREX.r3.5HG0430870.V3	136.273	1	Sulfurtransferase
HORVU.MOREX.r3.1HG0064320.V3	136.272	1	Argininosuccinate synthase
HORVU.MOREX.r3.4HG0384250.V3	136.247	2	Gamma-interferon-inducible lysosomal thiol reductase
HORVU.MOREX.r3.7HG0733110.V3	136.211	1	Polyubiquitin
HORVU.MOREX.r3.1HG0077340.V3	136.16	1	Ras-like protein
HORVU.MOREX.r3.5HG0537290.V3	135.877	1	60 kDa chaperonin
HORVU.MOREX.r3.1HG0020900.V3	135.806	2	Histone H3
HORVU.MOREX.r3.4HG0406670.V3	135.679	14	Classical arabinogalactan protein 5
HORVU.MOREX.r3.6HG0630550.V3	135.676	1	T-complex protein 1 subunit zeta
HORVU.MOREX.r3.3HG0241720.V3	135.393	1	Phospholipase D
HORVU.MOREX.r3.3HG0309270.V3	135.192	1	Proline--tRNA ligase
HORVU.MOREX.r3.7HG0640320.V3	135.134	2	Aspartic proteinase nepenthesin-1
HORVU.MOREX.r3.3HG0246250.V3	135.028	1	Gibberellin 2-oxidase 2
HORVU.MOREX.r3.5HG0482390.V3	134.869	4	Tetraspanin family protein
HORVU.MOREX.r3.5HG0485330.V3	134.753	1	Formate--tetrahydrofolate ligase
HORVU.MOREX.r3.5HG0453420.V3	134.716	16	conserved oligomeric Golgi complex subunit 4
HORVU.MOREX.r3.5HG0423060.V3	134.653	1	Thaumatin-like protein
HORVU.MOREX.r3.1HG0059270.V3	134.505	1	Alpha-glucosidase like protein
HORVU.MOREX.r3.1HG0056010.V3	134.344	2	NADH dehydrogenase 1 beta subcomplex subunit 8
HORVU.MOREX.r3.3HG0303840.V3	134.25	2	BAG family molecular chaperone regulator
HORVU.MOREX.r3.3HG0256160.V3	134.115	2	Cysteine proteinase inhibitor
HORVU.MOREX.r3.7HG0738110.V3	134.094	1	Ubiquitin
HORVU.MOREX.r3.5HG0514130.V3	134.067	1	Succinate dehydrogenase [ubiquinone] flavoprotein subunit
HORVU.MOREX.r3.1HG0090010.V3	133.857	1	Iron-sulfur cluster assembly protein
HORVU.MOREX.r3.1HG0092810.V3	133.847	4	Late embryogenesis abundant protein Lea14
HORVU.MOREX.r3.3HG0331020.V3	133.706	2	Zinc finger CCCH domain protein
HORVU.MOREX.r3.4HG0397780.V3	133.677	8	Cysteine proteinase inhibitor
HORVU.MOREX.r3.1HG0054790.V3	133.668	2	Ubiquitin-like protein
HORVU.MOREX.r3.2HG0107900.V3	133.667	1	Elongation factor 1-alpha
HORVU.MOREX.r3.6HG0578930.V3	133.646	1	Histone deacetylase
HORVU.MOREX.r3.6HG0558810.V3	133.545	2	Histone H2A
HORVU.MOREX.r3.3HG0318400.V3	133.394	1	S-formylglutathione hydrolase
HORVU.MOREX.r3.3HG0266050.V3	133.273	2	UPF0587 protein C1orf123
HORVU.MOREX.r3.3HG0256890.V3	133.267	2	Argonaute
HORVU.MOREX.r3.6HG0609360.V3	133.194	1	Pyrophosphate--fructose 6-phosphate 1-phosphotransferase subunit alpha
HORVU.MOREX.r3.5HG0484660.V3	133.167	1	Vacuolar-processing enzyme
HORVU.MOREX.r3.1HG0067160.V3	133.04	12	Wound-induced protease inhibitor
HORVU.MOREX.r3.5HG0454740.V3	133.012	1	V-type proton ATPase proteolipid subunit
HORVU.MOREX.r3.2HG0176390.V3	132.852	2	Programmed cell death protein 4
HORVU.MOREX.r3.5HG0496620.V3	132.536	1	Glutathione S-transferase
HORVU.MOREX.r3.5HG0472950.V3	132.458	2	Ubiquitin-conjugating enzyme E2
HORVU.MOREX.r3.2HG0207010.V3	132.456	12	WRKY DNA-binding protein 58
HORVU.MOREX.r3.2HG0204520.V3	132.423	1	Cysteine protease
HORVU.MOREX.r3.1HG0073050.V3	132.295	2	Histone H4
HORVU.MOREX.r3.6HG0607930.V3	132.249	2	Ring box protein
HORVU.MOREX.r3.5HG0523160.V3	132.215	1	Proteasome subunit beta type
HORVU.MOREX.r3.7HG0664920.V3	132.104	15	low-molecular-weight cysteine-rich 22
HORVU.MOREX.r3.4HG0387270.V3	132.052	2	ATP synthase subunit b
HORVU.MOREX.r3.5HG0505150.V3	131.955	1	Low temperature and salt responsive protein
HORVU.MOREX.r3.7HG0642880.V3	131.745	1	Acid phosphatase 1
HORVU.MOREX.r3.6HG0594230.V3	131.61	1	Adenine phosphoribosyltransferase
HORVU.MOREX.r3.6HG0623920.V3	131.556	1	Leucine aminopeptidase
HORVU.MOREX.r3.1HG0047660.V3	131.505	2	Calcium uniporter protein
HORVU.MOREX.r3.7HG0681920.V3	131.443	4	Myosin heavy chain-like protein
HORVU.MOREX.r3.7HG0689490.V3	131.428	1	Peptidyl-prolyl cis-trans isomerase
HORVU.MOREX.r3.7HG0684240.V3	131.354	2	Transmembrane emp24 domain-containing protein
HORVU.MOREX.r3.5HG0514980.V3	131.293	1	Inosine-5'-monophosphate dehydrogenase
HORVU.MOREX.r3.3HG0234800.V3	131.182	1	Carboxymethylenebutenolidase 1
HORVU.MOREX.r3.2HG0123880.V3	131.142	1	Phospho-2-dehydro-3-deoxyheptonate aldolase
HORVU.MOREX.r3.7HG0705330.V3	131.064	4	Succinate dehydrogenase subunit 6
HORVU.MOREX.r3.2HG0158390.V3	130.882	4	CASP-like protein
HORVU.MOREX.r3.4HG0340820.V3	130.802	1	Serine hydroxymethyltransferase
HORVU.MOREX.r3.1HG0065550.V3	130.787	2	Protein root UVB sensitive 6
HORVU.MOREX.r3.2HG0119500.V3	130.773	1	2
HORVU.MOREX.r3.2HG0193880.V3	130.458	2	Clathrin interactor EPSIN 1
HORVU.MOREX.r3.2HG0214950.V3	130.433	1	Inorganic pyrophosphatase
HORVU.MOREX.r3.7HG0739400.V3	130.208	2	Histone H2B
HORVU.MOREX.r3.1HG0077840.V3	130.202	4	Glucan endo-1
HORVU.MOREX.r3.7HG0751750.V3	130.006	1	Chitinase
HORVU.MOREX.r3.1HG0046150.V3	129.995	1	Alpha-galactosidase
HORVU.MOREX.r3.7HG0644480.V3	129.929	3	Histone H1
HORVU.MOREX.r3.6HG0629070.V3	129.771	1	GDSL esterase/lipase
HORVU.MOREX.r3.7HG0673260.V3	129.629	1	T-complex protein 1 subunit alpha
HORVU.MOREX.r3.5HG0438840.V3	129.523	16	Polyribonucleotide nucleotidyltransferase 1
HORVU.MOREX.r3.5HG0519070.V3	129.479	1	Stem-specific protein TSJT1
HORVU.MOREX.r3.3HG0300030.V3	129.463	1	Uricase
HORVU.MOREX.r3.4HG0397640.V3	129.443	7	Nodulin-related protein 1
HORVU.MOREX.r3.7HG0685870.V3	129.284	3	Ankyrin repeat domain containing protein
HORVU.MOREX.r3.4HG0343130.V3	129.183	1	2-oxoglutarate (2OG) and Fe(II)-dependent oxygenase superfamily protein
HORVU.MOREX.r3.1HG0082450.V3	129.159	4	Early nodulin-like protein
HORVU.MOREX.r3.3HG0231180.V3	129.116	1	Asparagine synthetase
HORVU.MOREX.r3.6HG0617080.V3	129.107	6	Lipid transfer protein
HORVU.MOREX.r3.5HG0443720.V3	128.98	2	Transmembrane protein 205
HORVU.MOREX.r3.4HG0403810.V3	128.576	12	Ascorbate-specific PTS system EIIA component
HORVU.MOREX.r3.1HG0069720.V3	128.443	4	Leucine-rich repeat receptor-like protein kinase family
HORVU.MOREX.r3.4HG0339930.V3	128.439	2	Endoplasmic reticulum oxidoreductin-1
HORVU.MOREX.r3.1HG0073870.V3	128.342	1	Gamma-glutamyl phosphate reductase
HORVU.MOREX.r3.1HG0006310.V3	128.317	12	EMBRYO SURROUNDING FACTOR 1-like protein 9
HORVU.MOREX.r3.3HG0224520.V3	128.187	1	GDSL esterase/lipase
HORVU.MOREX.r3.3HG0287660.V3	128.054	6	Oxidative stress 3
HORVU.MOREX.r3.7HG0640140.V3	127.932	11	Seed specific protein Bn15D1B
HORVU.MOREX.r3.4HG0350900.V3	127.755	1	UDP-glucose 6-dehydrogenase
HORVU.MOREX.r3.5HG0529180.V3	127.606	2	Huntingtin interacting protein K
HORVU.MOREX.r3.6HG0622490.V3	127.526	1	Eukaryotic translation initiation factor 3 subunit G
HORVU.MOREX.r3.4HG0389540.V3	127.507	1	RNA-binding protein
HORVU.MOREX.r3.2HG0177600.V3	127.437	5	Basic helix-loop-helix (BHLH) DNA-binding superfamily
HORVU.MOREX.r3.2HG0161130.V3	127.287	2	Eukaryotic translation initiation factor 3 subunit H
HORVU.MOREX.r3.5HG0470030.V3	127.132	1	3-ketoacyl-CoA thiolase
HORVU.MOREX.r3.5HG0523220.V3	127.119	1	RNA-binding protein
HORVU.MOREX.r3.3HG0284020.V3	127.081	1	Protein kinase family protein
HORVU.MOREX.r3.1HG0010470.V3	127.046	2	Arginine/serine-rich splicing factor
HORVU.MOREX.r3.2HG0124560.V3	127.007	1	Calmodulin-related protein
HORVU.MOREX.r3.4HG0340810.V3	126.899	16	Sulfite reductase [NADPH] flavoprotein alpha-component
HORVU.MOREX.r3.2HG0201790.V3	126.604	2	Eukaryotic translation initiation factor 3 subunit F
HORVU.MOREX.r3.4HG0389470.V3	126.579	1	LIM domain-containing protein
HORVU.MOREX.r3.3HG0284120.V3	126.531	2	WD-40 repeat protein
HORVU.MOREX.r3.3HG0218520.V3	126.519	8	Peptidyl-prolyl cis-trans isomerase
HORVU.MOREX.r3.1HG0078730.V3	126.458	1	Signal recognition particle 54 kDa protein
HORVU.MOREX.r3.3HG0291150.V3	126.43	4	Blue copper protein
HORVU.MOREX.r3.3HG0302060.V3	126.388	1	Gamma-glutamyl phosphate reductase
HORVU.MOREX.r3.5HG0439530.V3	126.243	1	Pyrophosphate--fructose 6-phosphate 1-phosphotransferase subunit alpha
HORVU.MOREX.r3.6HG0630600.V3	126.218	2	RING/U-box superfamily protein
HORVU.MOREX.r3.6HG0543740.V3	126.2	2	Histone H2A
HORVU.MOREX.r3.7HG0651050.V3	126.194	15	Basic blue protein
HORVU.MOREX.r3.1HG0052880.V3	126.097	4	zinc finger CCCH domain protein
HORVU.MOREX.r3.4HG0410550.V3	125.856	1	Glyceraldehyde-3-phosphate dehydrogenase
HORVU.MOREX.r3.1HG0073160.V3	125.649	2	Histone H2A
HORVU.MOREX.r3.7HG0728380.V3	125.57	4	Leucine-rich repeat receptor-like protein kinase family
HORVU.MOREX.r3.4HG0338210.V3	125.165	2	Histone H2A
HORVU.MOREX.r3.2HG0133340.V3	125.007	1	Aquaporin
HORVU.MOREX.r3.7HG0691750.V3	124.981	2	14-3-3-like protein
HORVU.MOREX.r3.4HG0384600.V3	124.643	2	Ran-binding protein 1
HORVU.MOREX.r3.1HG0065030.V3	124.514	2	Nucleic acid binding protein
HORVU.MOREX.r3.5HG0532040.V3	124.511	1	Ethylene receptor
HORVU.MOREX.r3.7HG0636420.V3	124.503	2	Protein CWC15 like
HORVU.MOREX.r3.3HG0325540.V3	124.392	2	Peroxidase
HORVU.MOREX.r3.1HG0000460.V3	124.371	3	Pectin lyase-like superfamily protein
HORVU.MOREX.r3.2HG0203360.V3	124.298	1	NADPH--cytochrome P450 reductase
HORVU.MOREX.r3.1HG0060270.V3	124.146	2	Histone H3
HORVU.MOREX.r3.7HG0748760.V3	123.846	1	GDSL esterase/lipase
HORVU.MOREX.r3.6HG0611370.V3	123.835	2	Protein FAM32A
HORVU.MOREX.r3.1HG0084770.V3	123.572	2	Syntaxin
HORVU.MOREX.r3.4HG0407610.V3	123.301	2	Cyclin-dependent kinases regulatory subunit
HORVU.MOREX.r3.7HG0676130.V3	123.268	1	Diacylglycerol O-acyltransferase 2
HORVU.MOREX.r3.2HG0125430.V3	123.251	4	Jasmonate-zim-domain protein
HORVU.MOREX.r3.1HG0029340.V3	123.227	3	bZIP transcription factor
HORVU.MOREX.r3.5HG0482220.V3	123.226	2	Eukaryotic translation initiation factor 3 subunit C
HORVU.MOREX.r3.1HG0074490.V3	122.947	2	Histone H4
HORVU.MOREX.r3.7HG0667940.V3	122.937	1	Aldo/keto reductase family oxidoreductase
HORVU.MOREX.r3.7HG0654480.V3	122.906	2	Histone H3
HORVU.MOREX.r3.7HG0688720.V3	122.826	2	NADH dehydrogenase (Ubiquinone) iron-sulfur protein 5-B
HORVU.MOREX.r3.4HG0403460.V3	122.815	7	RPM1-interacting protein 4
HORVU.MOREX.r3.4HG0347260.V3	122.79	1	Proteasome subunit beta type
HORVU.MOREX.r3.3HG0285730.V3	122.76	4	RNA binding protein
HORVU.MOREX.r3.4HG0357360.V3	122.75	1	Methylsterol monooxygenase 2-1
HORVU.MOREX.r3.2HG0111610.V3	122.661	1	Cellulose synthase
HORVU.MOREX.r3.2HG0191250.V3	122.605	2	Coatomer subunit epsilon
HORVU.MOREX.r3.7HG0649480.V3	122.388	4	Early nodulin 93
HORVU.MOREX.r3.1HG0026170.V3	122.288	1	DNA-directed RNA polymerase
HORVU.MOREX.r3.1HG0027090.V3	122.094	1	Lactoylglutathione lyase
HORVU.MOREX.r3.4HG0389180.V3	122.093	1	Serine/threonine-protein phosphatase
HORVU.MOREX.r3.1HG0023620.V3	121.883	2	Histone H3
HORVU.MOREX.r3.5HG0469790.V3	121.758	2	Serine/threonine protein phosphatase 2a regulatory subunit A
HORVU.MOREX.r3.4HG0355880.V3	121.666	2	Ubiquitin-like protein 5
HORVU.MOREX.r3.7HG0730680.V3	121.654	1	2-oxoglutarate (2OG) and Fe(II)-dependent oxygenase superfamily protein
HORVU.MOREX.r3.5HG0432260.V3	121.605	2	Ubiquitin-conjugating enzyme
HORVU.MOREX.r3.3HG0232840.V3	121.597	1	Fatty acid oxidation complex subunit alpha
HORVU.MOREX.r3.3HG0323640.V3	121.48	8	Zinc finger protein
HORVU.MOREX.r3.7HG0711230.V3	121.387	4	Auxin-responsive protein
HORVU.MOREX.r3.1HG0056630.V3	121.311	1	Expansin protein
HORVU.MOREX.r3.5HG0470130.V3	121.121	1	Long chain acyl-CoA synthetase
HORVU.MOREX.r3.3HG0237580.V3	121.091	1	Heat-shock protein
HORVU.MOREX.r3.7HG0709050.V3	120.946	1	Protein DJ-1
HORVU.MOREX.r3.6HG0582560.V3	120.799	2	Ran-binding protein 10
HORVU.MOREX.r3.7HG0662210.V3	120.772	1	T-complex protein 1 subunit delta
HORVU.MOREX.r3.5HG0524820.V3	120.681	1	DCD (Development and cell death) domain protein
HORVU.MOREX.r3.6HG0543800.V3	120.606	2	Histone H2A
HORVU.MOREX.r3.6HG0619260.V3	120.471	2	Transmembrane emp24 domain-containing protein
HORVU.MOREX.r3.6HG0547430.V3	120.302	15	zein-binding protein (Protein of unknown function
HORVU.MOREX.r3.2HG0159360.V3	120.233	2	NADH dehydrogenase [ubiquinone] 1 alpha subcomplex subunit 2
HORVU.MOREX.r3.6HG0610680.V3	120.158	1	WD-repeat protein-like
HORVU.MOREX.r3.2HG0170370.V3	120.051	1	1
HORVU.MOREX.r3.6HG0593920.V3	119.968	2	Sister chromatid cohesion protein PDS5 B-B
HORVU.MOREX.r3.4HG0340230.V3	119.816	2	Alba DNA/RNA-binding protein
HORVU.MOREX.r3.1HG0031820.V3	119.672	1	Calmodulin
HORVU.MOREX.r3.3HG0296490.V3	119.565	1	NADH-cytochrome b5 reductase
HORVU.MOREX.r3.1HG0013450.V3	119.54	7	Bifunctional inhibitor/lipid-transfer protein/seed storage 2S albumin-like protein
HORVU.MOREX.r3.3HG0267280.V3	119.401	2	Protein ROOT HAIR DEFECTIVE 3 homolog
HORVU.MOREX.r3.7HG0648080.V3	119.371	1	Proteasome subunit beta type
HORVU.MOREX.r3.7HG0678990.V3	119.348	1	Alanine:glyoxylate aminotransferase
HORVU.MOREX.r3.7HG0634850.V3	119.203	1	Acyl-coenzyme A oxidase
HORVU.MOREX.r3.2HG0161020.V3	119.132	1	3-oxoacyl-reductase
HORVU.MOREX.r3.2HG0193070.V3	119.119	1	Aldose 1-epimerase family protein
HORVU.MOREX.r3.6HG0553150.V3	119.091	1	Polyubiquitin
HORVU.MOREX.r3.4HG0342540.V3	118.995	5	Gibberellin-regulated protein 1
HORVU.MOREX.r3.6HG0631210.V3	118.991	2	RNA-binding protein Nova
HORVU.MOREX.r3.1HG0018730.V3	118.988	1	RNA-binding family protein
HORVU.MOREX.r3.2HG0171480.V3	118.936	6	LURP-one-like protein
HORVU.MOREX.r3.3HG0286390.V3	118.917	1	Oil body-associated protein 2B
HORVU.MOREX.r3.5HG0448610.V3	118.856	1	Eukaryotic translation initiation factor 5A
HORVU.MOREX.r3.7HG0670790.V3	118.845	5	Gibberellin-regulated family protein
HORVU.MOREX.r3.3HG0250330.V3	118.831	2	Phosphate translocator
HORVU.MOREX.r3.4HG0389880.V3	118.804	2	Selenoprotein K
HORVU.MOREX.r3.6HG0588950.V3	118.716	1	Ras-related protein
HORVU.MOREX.r3.7HG0663520.V3	118.624	2	Transmembrane emp24 domain-containing protein
HORVU.MOREX.r3.6HG0619890.V3	118.531	1	Allene oxide cyclase
HORVU.MOREX.r3.1HG0020910.V3	118.493	2	Histone H4
HORVU.MOREX.r3.1HG0013050.V3	118.447	2	Ribosome biogenesis regulatory protein-like protein
HORVU.MOREX.r3.4HG0391560.V3	118.069	1	V-type proton ATPase subunit a
HORVU.MOREX.r3.1HG0060340.V3	118.038	2	Histone H2B
HORVU.MOREX.r3.3HG0236070.V3	117.966	2	Translation machinery-associated protein 22
HORVU.MOREX.r3.3HG0272160.V3	117.963	1	Aldo/keto reductase family oxidoreductase
HORVU.MOREX.r3.2HG0121820.V3	117.945	16	RING/U-box superfamily protein
HORVU.MOREX.r3.6HG0609530.V3	117.886	1	Protein NRT1/ PTR FAMILY 5.1
HORVU.MOREX.r3.2HG0156390.V3	117.84	1	Protein kinase
HORVU.MOREX.r3.6HG0554790.V3	117.786	1	Proteasome subunit alpha type
HORVU.MOREX.r3.6HG0570660.V3	117.621	4	DUF581 family protein
HORVU.MOREX.r3.3HG0307360.V3	117.593	4	F-box family protein
HORVU.MOREX.r3.1HG0005590.V3	117.566	4	Mitochondrial import inner membrane translocase subunit tim23
HORVU.MOREX.r3.1HG0090930.V3	117.239	1	Malate dehydrogenase
HORVU.MOREX.r3.3HG0248590.V3	117.154	12	Actin cross-linking protein
HORVU.MOREX.r3.2HG0169130.V3	117.139	2	Late embryogenesis abundant protein
HORVU.MOREX.r3.3HG0275350.V3	117.094	2	Cold-regulated protein
HORVU.MOREX.r3.2HG0149130.V3	117.029	2	Ubiquitin-conjugating enzyme (E2)
HORVU.MOREX.r3.2HG0144560.V3	116.97	1	Ras-related protein
HORVU.MOREX.r3.1HG0067890.V3	116.93	5	Allyl alcohol dehydrogenase-like protein
HORVU.MOREX.r3.2HG0202320.V3	116.853	1	Protein phosphatase 2C
HORVU.MOREX.r3.4HG0384240.V3	116.794	2	Gamma interferon inducible lysosomal thiol reductase family protein
HORVU.MOREX.r3.7HG0691610.V3	116.687	2	Alpha-soluble NSF attachment protein
HORVU.MOREX.r3.3HG0321940.V3	116.671	2	RING/U-box superfamily protein
HORVU.MOREX.r3.7HG0674710.V3	116.546	2	HVA22-like protein
HORVU.MOREX.r3.7HG0736940.V3	116.335	1	ATP-dependent zinc metalloprotease FTSH protein
HORVU.MOREX.r3.1HG0054530.V3	116.312	1	Monosaccharide-sensing protein 2
HORVU.MOREX.r3.5HG0429390.V3	116.203	2	Germin-like protein
HORVU.MOREX.r3.2HG0213820.V3	116.117	4	Late embryogenesis abundant (LEA) hydroxyproline-rich glycoprotein family
HORVU.MOREX.r3.1HG0049980.V3	116.045	1	Actin
HORVU.MOREX.r3.2HG0108120.V3	115.931	1	26S protease regulatory subunit
HORVU.MOREX.r3.4HG0400610.V3	115.469	2	NADH dehydrogenase [ubiquinone] 1 alpha subcomplex subunit 13
HORVU.MOREX.r3.2HG0195080.V3	115.34	1	RNA binding protein
HORVU.MOREX.r3.6HG0573820.V3	115.27	1	Citrate synthase
HORVU.MOREX.r3.1HG0095170.V3	115.157	1	UDP-glucose-4-epimerase
HORVU.MOREX.r3.3HG0219910.V3	115.147	1	Expansin protein
HORVU.MOREX.r3.6HG0579370.V3	115.134	1	Aminopeptidase
HORVU.MOREX.r3.5HG0505770.V3	115.061	2	transmembrane protein
HORVU.MOREX.r3.7HG0740420.V3	114.828	1	Small nuclear ribonucleoprotein
HORVU.MOREX.r3.3HG0253400.V3	114.758	2	Topless-related 1-like protein
HORVU.MOREX.r3.3HG0299800.V3	114.753	1	Fructose-1
HORVU.MOREX.r3.7HG0645180.V3	114.649	2	Peroxidase
HORVU.MOREX.r3.7HG0722960.V3	114.497	3	UPF0690 protein C1orf52
HORVU.MOREX.r3.3HG0327170.V3	114.411	1	Bifunctional polymyxin resistance arnA protein
HORVU.MOREX.r3.4HG0380710.V3	114.347	1	Calmodulin
HORVU.MOREX.r3.7HG0728340.V3	114.299	4	Damaged dna-binding 2
HORVU.MOREX.r3.5HG0509950.V3	113.998	2	Transmembrane emp24 domain-containing protein
HORVU.MOREX.r3.4HG0335000.V3	113.933	2	Costars family protein
HORVU.MOREX.r3.2HG0138530.V3	113.914	3	BHLH transcription factor
HORVU.MOREX.r3.5HG0492370.V3	113.814	2	ER membrane protein complex subunit 3
HORVU.MOREX.r3.6HG0594170.V3	113.786	16	Protein kinase superfamily protein
HORVU.MOREX.r3.7HG0691650.V3	113.782	2	RNA binding protein
HORVU.MOREX.r3.1HG0059400.V3	113.772	1	Acyl carrier protein
HORVU.MOREX.r3.6HG0591570.V3	113.765	2	26S proteasome non-atpase regulatory subunit
HORVU.MOREX.r3.1HG0077030.V3	113.724	1	ATP-dependent chaperone ClpB
HORVU.MOREX.r3.4HG0379300.V3	113.723	1	2
HORVU.MOREX.r3.2HG0174140.V3	113.646	1	Agmatine deiminase
HORVU.MOREX.r3.3HG0304500.V3	113.643	1	Cysteine proteinase
HORVU.MOREX.r3.4HG0332160.V3	113.608	1	Ribosomal protein
HORVU.MOREX.r3.4HG0335650.V3	113.592	12	Antimicrobial peptide MBP-1
HORVU.MOREX.r3.4HG0385110.V3	113.57	1	Non-specific serine/threonine protein kinase
HORVU.MOREX.r3.5HG0430810.V3	113.478	1	Glutathione S-transferase
HORVU.MOREX.r3.5HG0425110.V3	113.374	1	Cationic amino acid transporter
HORVU.MOREX.r3.5HG0468870.V3	113.338	1	Dehydrogenase/reductase SDR family member 2
HORVU.MOREX.r3.7HG0741610.V3	113.231	4	Tetraspanin family protein
HORVU.MOREX.r3.7HG0683860.V3	113.187	1	Nitrate reductase
HORVU.MOREX.r3.2HG0173550.V3	113.181	1	Prohibitin
HORVU.MOREX.r3.7HG0726690.V3	113.158	1	Delta-aminolevulinic acid dehydratase
HORVU.MOREX.r3.5HG0437610.V3	113.092	8	caspase-6 protein
HORVU.MOREX.r3.1HG0076280.V3	113.086	1	Transcription elongation factor Spt5-like protein
HORVU.MOREX.r3.5HG0513200.V3	113.049	4	Cold acclimation protein
HORVU.MOREX.r3.2HG0160790.V3	112.976	1	Alcohol dehydrogenase 3
HORVU.MOREX.r3.3HG0308820.V3	112.915	2	Dolichyl-diphosphooligosaccharide--protein glycosyltransferase subunit 2
HORVU.MOREX.r3.6HG0558880.V3	112.91	2	Histone H2A
HORVU.MOREX.r3.3HG0252610.V3	112.896	1	Protein kinase
HORVU.MOREX.r3.7HG0698250.V3	112.821	2	NADH dehydrogenase [ubiquinone] iron-sulfur protein 6
HORVU.MOREX.r3.6HG0543790.V3	112.799	2	Histone H2A
HORVU.MOREX.r3.1HG0007940.V3	112.776	14	CLAVATA3/ESR (CLE)-related protein 8
HORVU.MOREX.r3.3HG0231410.V3	112.725	4	Stress responsive protein
HORVU.MOREX.r3.3HG0289920.V3	112.695	2	Calcyclin-binding protein
HORVU.MOREX.r3.6HG0544330.V3	112.643	12	Programmed cell death-4
HORVU.MOREX.r3.4HG0343380.V3	112.623	1	ATP-dependent (S)-NAD(P)H-hydrate dehydratase
HORVU.MOREX.r3.7HG0649530.V3	112.518	4	Early nodulin 93
HORVU.MOREX.r3.2HG0214110.V3	112.332	7	transmembrane protein
HORVU.MOREX.r3.3HG0282010.V3	112.189	16	Sodium-dependent phosphate transporter 2
HORVU.MOREX.r3.3HG0229120.V3	112.163	8	Invertase/pectin methylesterase inhibitor family protein
HORVU.MOREX.r3.2HG0113410.V3	112.127	2	Protein AIG1
HORVU.MOREX.r3.3HG0319990.V3	112.114	2	Calmodulin-like family protein
HORVU.MOREX.r3.3HG0266440.V3	111.789	2	Ubiquitin carboxyl-terminal hydrolase
HORVU.MOREX.r3.4HG0384370.V3	111.703	2	NADH dehydrogenase [ubiquinone] 1 alpha subcomplex subunit 8
HORVU.MOREX.r3.6HG0557070.V3	111.675	2	Activator of heat shock protein ATPase
HORVU.MOREX.r3.7HG0730720.V3	111.638	2	RNA polymerase I-specific transcription initiation factor RRN3
HORVU.MOREX.r3.7HG0706620.V3	111.455	2	Protein mago nashi-like protein
HORVU.MOREX.r3.6HG0595450.V3	111.245	12	Sin3 histone deacetylase corepressor complex component SDS3
HORVU.MOREX.r3.6HG0632380.V3	111.238	2	Splicing factor 3B subunit 2
HORVU.MOREX.r3.4HG0403790.V3	111.233	1	Aminotransferase like protein
HORVU.MOREX.r3.4HG0414340.V3	111.118	8	cyclin-dependent kinase inhibitor SMR3-like protein
HORVU.MOREX.r3.4HG0418290.V3	110.988	2	Charged multivesicular body protein 3
HORVU.MOREX.r3.7HG0649570.V3	110.973	4	Early nodulin 93
HORVU.MOREX.r3.7HG0708120.V3	110.936	2	High mobility group family
HORVU.MOREX.r3.4HG0393350.V3	110.924	1	Purple acid phosphatase
HORVU.MOREX.r3.1HG0010490.V3	110.903	4	Peptidyl-prolyl cis-trans isomerase
HORVU.MOREX.r3.5HG0471790.V3	110.895	2	Phosphate translocator
HORVU.MOREX.r3.5HG0424990.V3	110.822	1	N-carbamoylputrescine amidase
HORVU.MOREX.r3.7HG0730310.V3	110.819	2	Histone H2A
HORVU.MOREX.r3.7HG0651560.V3	110.809	1	2
HORVU.MOREX.r3.2HG0165020.V3	110.617	10	Serine-rich family protein
HORVU.MOREX.r3.5HG0537670.V3	110.607	4	AWPM-19-like membrane family protein
HORVU.MOREX.r3.7HG0714100.V3	110.598	1	26S protease regulatory subunit
HORVU.MOREX.r3.3HG0306710.V3	110.544	2	PHD finger alfin-like protein
HORVU.MOREX.r3.6HG0614670.V3	110.493	9	Glycine rich protein
HORVU.MOREX.r3.2HG0162580.V3	110.432	1	Isocitrate lyase
HORVU.MOREX.r3.2HG0172730.V3	110.402	4	Alpha-ketoglutarate-dependent dioxygenase alkB-like protein 2
HORVU.MOREX.r3.2HG0138250.V3	110.361	1	GRAS transcription factor
HORVU.MOREX.r3.7HG0635350.V3	110.245	1	inter-alpha-trypsin inhibitor heavy chain-like protein
HORVU.MOREX.r3.7HG0704320.V3	110.2	1	Calmodulin
HORVU.MOREX.r3.2HG0159730.V3	110.189	1	Aldo/keto reductase family protein
HORVU.MOREX.r3.2HG0180580.V3	110.137	1	Proliferating cell nuclear antigen
HORVU.MOREX.r3.4HG0357750.V3	110.132	1	Alanine--tRNA ligase
HORVU.MOREX.r3.1HG0059680.V3	110.093	1	Eukaryotic peptide chain release factor subunit 1-1
HORVU.MOREX.r3.3HG0218390.V3	110.047	2	Ring box protein
HORVU.MOREX.r3.6HG0557640.V3	109.847	1	Polyubiquitin
HORVU.MOREX.r3.2HG0100060.V3	109.704	1	Arginase
HORVU.MOREX.r3.4HG0368710.V3	109.702	1	ADP-ribosylation factor
HORVU.MOREX.r3.2HG0112840.V3	109.674	8	Protein Ycf2
HORVU.MOREX.r3.3HG0256220.V3	109.658	3	Dihydrofolate reductase
HORVU.MOREX.r3.1HG0041260.V3	109.608	2	Eukaryotic translation initiation factor 4E
HORVU.MOREX.r3.2HG0124280.V3	109.607	14	Defensin
HORVU.MOREX.r3.6HG0564480.V3	109.574	1	T-complex protein 1 subunit eta
HORVU.MOREX.r3.3HG0228240.V3	109.543	1	Ras family protein
HORVU.MOREX.r3.3HG0249060.V3	109.479	4	Auxin-responsive protein
HORVU.MOREX.r3.6HG0629350.V3	109.407	1	NADH dehydrogenase [ubiquinone] 1 alpha subcomplex subunit 9
HORVU.MOREX.r3.6HG0582050.V3	109.16	1	Aldehyde dehydrogenase
HORVU.MOREX.r3.7HG0649550.V3	109.1	4	Early nodulin 93
HORVU.MOREX.r3.7HG0729500.V3	109.068	2	Zinc finger protein
HORVU.MOREX.r3.1HG0049340.V3	108.966	1	U1 small nuclear ribonucleoprotein 70 kDa
HORVU.MOREX.r3.6HG0563110.V3	108.864	1	Fatty acid oxidation complex subunit alpha
HORVU.MOREX.r3.1HG0087960.V3	108.78	2	Splicing factor U2af small subunit A
HORVU.MOREX.r3.7HG0730800.V3	108.752	2	Histone H3
HORVU.MOREX.r3.6HG0577330.V3	108.686	1	26S protease regulatory subunit
HORVU.MOREX.r3.3HG0311510.V3	108.533	2	Dek protein
HORVU.MOREX.r3.1HG0067250.V3	108.523	2	Secretory carrier-associated membrane protein
HORVU.MOREX.r3.2HG0104660.V3	108.497	16	HMG-box (high mobility group) DNA-binding family protein
HORVU.MOREX.r3.5HG0462200.V3	108.397	1	Metacaspase
HORVU.MOREX.r3.3HG0253190.V3	108.378	1	ADP-ribosylation factor family protein
HORVU.MOREX.r3.3HG0221750.V3	108.306	7	Glycosyltransferase
HORVU.MOREX.r3.5HG0535440.V3	108.302	8	Hydroxyproline-rich glycoprotein
HORVU.MOREX.r3.3HG0276730.V3	108.291	1	Long-Chain Acyl-CoA Synthetase
HORVU.MOREX.r3.1HG0069380.V3	108.241	2	Cysteine proteinase inhibitor
HORVU.MOREX.r3.1HG0024880.V3	108.138	1	Dihydrolipoyl dehydrogenase
HORVU.MOREX.r3.7HG0711890.V3	108.114	1	O-methyltransferase
HORVU.MOREX.r3.6HG0625870.V3	108.104	2	Proteasome maturation factor UMP1 family protein
HORVU.MOREX.r3.3HG0302880.V3	107.958	2	ubiquitin-conjugating enzyme E2
HORVU.MOREX.r3.2HG0141200.V3	107.915	1	Endoribonuclease L-PSP family protein
HORVU.MOREX.r3.1HG0029280.V3	107.882	2	FACT complex subunit SSRP1
HORVU.MOREX.r3.6HG0600120.V3	107.616	2	Ubiquitin carboxyl-terminal hydrolase
HORVU.MOREX.r3.1HG0078590.V3	107.609	2	Poly [ADP-ribose] polymerase
HORVU.MOREX.r3.4HG0332920.V3	107.566	2	26S proteasome non-atpase regulatory subunit
HORVU.MOREX.r3.3HG0237640.V3	107.411	2	Ubiquitin-conjugating enzyme E2-like protein
HORVU.MOREX.r3.3HG0262630.V3	107.339	1	ADP-ribosylation factor family protein
HORVU.MOREX.r3.5HG0500210.V3	107.328	1	Proteasome subunit alpha type
HORVU.MOREX.r3.6HG0582090.V3	107.246	12	Phosphoglycerate mutase family protein
HORVU.MOREX.r3.3HG0320840.V3	107.222	2	Signal peptide peptidase family protein
HORVU.MOREX.r3.1HG0009450.V3	107.172	9	Small integral membrane protein 14
HORVU.MOREX.r3.4HG0410390.V3	107.17	2	NADH dehydrogenase [ubiquinone] 1 beta subcomplex subunit 7
HORVU.MOREX.r3.5HG0447870.V3	106.575	1	Chaperone protein htpG family protein
HORVU.MOREX.r3.1HG0024710.V3	106.565	2	Golgi apparatus membrane protein TVP23
HORVU.MOREX.r3.6HG0569040.V3	106.522	1	3-hydroxyisobutyrate dehydrogenase
HORVU.MOREX.r3.1HG0028450.V3	106.493	2	lectin protein kinase family protein
HORVU.MOREX.r3.1HG0094710.V3	106.474	1	Translation initiation factor if-2
HORVU.MOREX.r3.5HG0534640.V3	106.279	1	Elongation factor Tu
HORVU.MOREX.r3.6HG0631700.V3	106.25	1	Aquaporin
HORVU.MOREX.r3.6HG0614970.V3	106.231	4	Kelch repeat-containing protein
HORVU.MOREX.r3.7HG0699010.V3	106.205	2	LHY
HORVU.MOREX.r3.4HG0417250.V3	106.166	6	Heavy metal transport/detoxification superfamily protein
HORVU.MOREX.r3.5HG0514560.V3	105.971	1	Citrate synthase
HORVU.MOREX.r3.1HG0067040.V3	105.915	4	NAC domain protein
HORVU.MOREX.r3.1HG0083100.V3	105.79	7	Oral cancer overexpressed protein 1
HORVU.MOREX.r3.7HG0718710.V3	105.636	1	Ras-related protein
HORVU.MOREX.r3.5HG0532580.V3	105.625	1	Late embryogenesis abundant protein Lea14
HORVU.MOREX.r3.6HG0549040.V3	105.577	2	Histone deacetylase complex subunit SAP18
HORVU.MOREX.r3.2HG0154460.V3	105.566	12	Phytosulfokines 3
HORVU.MOREX.r3.5HG0468940.V3	105.419	1	NAD(P)-binding Rossmann-fold superfamily protein
HORVU.MOREX.r3.6HG0619740.V3	105.271	1	Peroxisomal multifunctional enzyme type 2
HORVU.MOREX.r3.7HG0739280.V3	105.199	2	Diphthamide biosynthesis protein 3
HORVU.MOREX.r3.1HG0019550.V3	105.135	15	tRNA dimethylallyltransferase
HORVU.MOREX.r3.5HG0451840.V3	105.043	1	Fructose-bisphosphate aldolase
HORVU.MOREX.r3.4HG0410930.V3	105.031	1	Non-specific serine/threonine protein kinase
HORVU.MOREX.r3.2HG0203500.V3	104.722	1	UPF0136 membrane protein
HORVU.MOREX.r3.2HG0120050.V3	104.652	2	NADH dehydrogenase [ubiquinone] 1 alpha subcomplex subunit 6
HORVU.MOREX.r3.5HG0438450.V3	104.562	1	Adenine phosphoribosyltransferase
HORVU.MOREX.r3.2HG0197710.V3	104.484	2	Histone H4
HORVU.MOREX.r3.6HG0548940.V3	104.314	2	Eukaryotic translation initiation factor 3 subunit J
HORVU.MOREX.r3.2HG0121950.V3	104.279	1	RNA binding protein
HORVU.MOREX.r3.1HG0065900.V3	104.265	2	Guanosine nucleotide diphosphate dissociation inhibitor
HORVU.MOREX.r3.3HG0234470.V3	104.237	5	Kinase interacting (KIP1-like) family protein
HORVU.MOREX.r3.7HG0711430.V3	104.23	1	Phosphatidylinositol 4-kinase gamma 4
HORVU.MOREX.r3.1HG0065500.V3	103.602	2	AGAMOUS-like MADS-box transcription factor
HORVU.MOREX.r3.3HG0304390.V3	103.568	2	Heavy metal transport/detoxification superfamily protein
HORVU.MOREX.r3.3HG0315410.V3	103.565	2	Vesicle-associated protein 1-2
HORVU.MOREX.r3.6HG0610810.V3	103.345	2	ADP-ribosylation factor GTPase-activating protein AGD12
HORVU.MOREX.r3.6HG0540590.V3	103.269	1	Ferredoxin--NADP reductase
HORVU.MOREX.r3.6HG0559390.V3	103.224	1	Polyubiquitin protein
HORVU.MOREX.r3.1HG0001070.V3	103.193	14	Low-molecular-weight glutenin subunit
HORVU.MOREX.r3.7HG0733020.V3	103.16	1	Polyubiquitin
HORVU.MOREX.r3.4HG0388440.V3	102.751	1	Haloacid dehalogenase-like hydrolase family protein
HORVU.MOREX.r3.1HG0024280.V3	102.724	1	Dihydrolipoyl dehydrogenase
HORVU.MOREX.r3.3HG0295060.V3	102.718	5	Protease inhibitor/seed storage/lipid transfer protein family protein
HORVU.MOREX.r3.2HG0130310.V3	102.668	1	NADH dehydrogenase (Ubiquinone) iron-sulfur protein 4
HORVU.MOREX.r3.7HG0667470.V3	102.657	8	2-oxoglutarate dehydrogenase E1 component
HORVU.MOREX.r3.5HG0519720.V3	102.6	1	Lysine--tRNA ligase
HORVU.MOREX.r3.7HG0658900.V3	102.573	2	Bidirectional sugar transporter SWEET
HORVU.MOREX.r3.5HG0480710.V3	102.556	1	Hypersensitive-induced response protein 1
HORVU.MOREX.r3.7HG0741650.V3	102.459	2	Histone H2A
HORVU.MOREX.r3.2HG0207280.V3	102.449	13	Low molecular weight glutenin subunit
HORVU.MOREX.r3.2HG0172110.V3	102.189	2	Dihydrofolate reductase
HORVU.MOREX.r3.6HG0591080.V3	102.084	4	Reticulocyte-binding protein 2 a
HORVU.MOREX.r3.5HG0465550.V3	101.964	1	Ubiquitin activating enzyme E1
HORVU.MOREX.r3.4HG0339730.V3	101.897	1	Cathepsin B-like cysteine protease
HORVU.MOREX.r3.4HG0403070.V3	101.893	1	Serine/threonine-protein phosphatase
HORVU.MOREX.r3.1HG0072110.V3	101.885	2	Histone H4
HORVU.MOREX.r3.1HG0047590.V3	101.674	1	Monothiol glutaredoxin-related
HORVU.MOREX.r3.3HG0248810.V3	101.579	2	Eukaryotic translation initiation factor 3 subunit L
HORVU.MOREX.r3.5HG0485800.V3	101.504	1	Protein disulfide isomerase
HORVU.MOREX.r3.3HG0313780.V3	101.457	4	Calcium-dependent lipid-binding (CaLB domain) family protein
HORVU.MOREX.r3.1HG0062370.V3	101.325	4	DUF538 family protein (Protein of unknown function
HORVU.MOREX.r3.7HG0664940.V3	101.261	1	Polyadenylate-binding protein family protein
HORVU.MOREX.r3.3HG0305870.V3	101.193	6	transmembrane protein
HORVU.MOREX.r3.5HG0529120.V3	101.171	1	Elongation factor
HORVU.MOREX.r3.6HG0570900.V3	101.116	1	Aldehyde dehydrogenase
HORVU.MOREX.r3.5HG0446340.V3	101.046	1	2
HORVU.MOREX.r3.6HG0604610.V3	100.959	4	Lipid transfer protein-like
HORVU.MOREX.r3.2HG0190660.V3	100.809	7	myosin heavy chain
HORVU.MOREX.r3.2HG0202640.V3	100.778	1	Universal stress family protein
HORVU.MOREX.r3.3HG0236620.V3	100.688	1	Mitochondrial-processing peptidase subunit alpha
HORVU.MOREX.r3.3HG0242790.V3	100.505	2	Cell number regulator 8
HORVU.MOREX.r3.1HG0082030.V3	100.453	1	Non-specific serine/threonine protein kinase
HORVU.MOREX.r3.5HG0441730.V3	100.43	1	splicing factor-like protein
HORVU.MOREX.r3.6HG0550800.V3	100.419	1	Cellulose synthase
HORVU.MOREX.r3.4HG0386180.V3	100.374	1	Glutathione-S-transferase
HORVU.MOREX.r3.2HG0184180.V3	100.337	4	Remorin
HORVU.MOREX.r3.5HG0530450.V3	100.302	1	Cellulose synthase
HORVU.MOREX.r3.4HG0337480.V3	100.279	2	Dynamin
HORVU.MOREX.r3.2HG0184620.V3	100.261	1	Hsp70-Hsp90 organizing protein 1
HORVU.MOREX.r3.4HG0383750.V3	100.242	1	26S protease regulatory subunit
HORVU.MOREX.r3.6HG0578020.V3	100.157	2	Alba DNA/RNA-binding protein
HORVU.MOREX.r3.7HG0700270.V3	100.151	1	Transaldolase
HORVU.MOREX.r3.4HG0410950.V3	100.113	6	Heavy metal transport/detoxification superfamily protein
HORVU.MOREX.r3.5HG0529100.V3	100.089	2	Calreticulin
HORVU.MOREX.r3.1HG0091010.V3	100.036	1	Proteasome subunit beta type
HORVU.MOREX.r3.4HG0342810.V3	100.024	1	Serpin family protein
HORVU.MOREX.r3.6HG0624630.V3	99.9419	1	Aspartate aminotransferase
HORVU.MOREX.r3.7HG0690270.V3	99.8737	1	Superoxide dismutase [Cu-Zn]
HORVU.MOREX.r3.2HG0106830.V3	99.7895	1	1-deoxy-D-xylulose-5-phosphate synthase
HORVU.MOREX.r3.5HG0436270.V3	99.6021	2	FGGY family of carbohydrate kinase
HORVU.MOREX.r3.2HG0113180.V3	99.5728	2	DNA-directed RNA polymerases I
HORVU.MOREX.r3.7HG0635410.V3	99.5572	2	Protein yippee-like
HORVU.MOREX.r3.3HG0254400.V3	99.5532	16	S7-RNase
HORVU.MOREX.r3.5HG0481240.V3	99.4877	3	Ethylene-responsive transcription factor
HORVU.MOREX.r3.3HG0253630.V3	99.4538	8	Late embryogenesis abundant protein
HORVU.MOREX.r3.2HG0200730.V3	99.3969	2	Protein transport SEC13-like protein
HORVU.MOREX.r3.2HG0096450.V3	99.3688	1	Peptidyl-prolyl cis-trans isomerase
HORVU.MOREX.r3.1HG0024340.V3	99.2467	1	Pyrophosphate-energized vacuolar membrane proton pump
HORVU.MOREX.r3.5HG0446800.V3	99.2409	1	Ankyrin repeat protein-like
HORVU.MOREX.r3.6HG0540310.V3	99.0943	12	Protease inhibitor/seed storage/lipid transfer protein family protein
HORVU.MOREX.r3.6HG0613690.V3	99.0545	2	Annexin
HORVU.MOREX.r3.7HG0730880.V3	98.8914	1	EH domain-containing protein 1
HORVU.MOREX.r3.3HG0256460.V3	98.8333	4	2
HORVU.MOREX.r3.5HG0491040.V3	98.7391	1	DNA-directed RNA polymerase
HORVU.MOREX.r3.2HG0168640.V3	98.6742	2	F-box family protein
HORVU.MOREX.r3.5HG0532620.V3	98.6481	2	LUC7 related protein
HORVU.MOREX.r3.6HG0633340.V3	98.617	15	SWAP (Suppressor-of-White-APricot)/surp domain-containing protein
HORVU.MOREX.r3.6HG0550950.V3	98.6062	1	NADP dependent sorbitol 6-phosphate dehydrogenase family protein
HORVU.MOREX.r3.1HG0040790.V3	98.5459	1	Plant/T7N9-9 protein
HORVU.MOREX.r3.5HG0490320.V3	98.4598	2	Eukaryotic translation initiation factor 3 subunit E
HORVU.MOREX.r3.7HG0660830.V3	98.4199	2	Ubiquitin-conjugating enzyme
HORVU.MOREX.r3.2HG0180440.V3	98.3571	2	UvrABC system C protein
HORVU.MOREX.r3.6HG0601090.V3	98.353	1	Expansin protein
HORVU.MOREX.r3.4HG0334860.V3	98.345	1	NRT1/PTR family protein 2.2
HORVU.MOREX.r3.2HG0112560.V3	98.2625	2	Peroxidase
HORVU.MOREX.r3.4HG0366000.V3	98.2345	1	Glutathione peroxidase
HORVU.MOREX.r3.4HG0352480.V3	98.2207	6	Non-specific lipid-transfer protein
HORVU.MOREX.r3.3HG0314470.V3	98.2136	9	Succinate dehydrogenase subunit 4
HORVU.MOREX.r3.5HG0512430.V3	98.0557	2	Phosphatase 2C family protein
HORVU.MOREX.r3.2HG0151540.V3	97.8262	2	Ubiquitin carboxyl-terminal hydrolase
HORVU.MOREX.r3.7HG0656430.V3	97.7662	1	Zinc finger CCCH domain protein
HORVU.MOREX.r3.4HG0413220.V3	97.7598	2	Protein PLANT CADMIUM RESISTANCE 2
HORVU.MOREX.r3.3HG0253590.V3	97.7184	2	Syntaxin related protein
HORVU.MOREX.r3.7HG0747750.V3	97.6503	1	Protein MEMO1
HORVU.MOREX.r3.5HG0466780.V3	97.6459	1	Carbamoyl-phosphate synthase small chain
HORVU.MOREX.r3.2HG0212120.V3	97.6206	12	Serine hydroxymethyltransferase
HORVU.MOREX.r3.7HG0726170.V3	97.6062	1	Mitogen-activated protein kinase
HORVU.MOREX.r3.5HG0536550.V3	97.5256	2	Coatomer subunit zeta
HORVU.MOREX.r3.3HG0301750.V3	97.4961	1	Alpha-1
HORVU.MOREX.r3.5HG0479410.V3	97.4786	2	Uv excision repair protein rad23
HORVU.MOREX.r3.2HG0203510.V3	97.3609	4	Jasmonate ZIM domain-containing protein
HORVU.MOREX.r3.7HG0678530.V3	97.3187	2	Ubiquitin-associated domain-containing family protein
HORVU.MOREX.r3.2HG0162950.V3	97.1118	1	U6 snRNA-associated Sm-like protein LSm6
HORVU.MOREX.r3.4HG0418220.V3	96.957	16	NADH dehydrogenase F
HORVU.MOREX.r3.2HG0196520.V3	96.95	6	senescence-associated family protein (DUF581)
HORVU.MOREX.r3.7HG0730840.V3	96.9446	2	Histone H3
HORVU.MOREX.r3.6HG0545670.V3	96.9021	5	Heavy metal-associated domain containing protein
HORVU.MOREX.r3.5HG0447780.V3	96.8932	1	1-acyl-sn-glycerol-3-phosphate acyltransferase
HORVU.MOREX.r3.3HG0225930.V3	96.8842	1	Delta(7)-sterol-C5(6)-desaturase
HORVU.MOREX.r3.4HG0401710.V3	96.855	2	Histone H2B
HORVU.MOREX.r3.1HG0067590.V3	96.8201	2	Histone H2B
HORVU.MOREX.r3.7HG0727750.V3	96.8168	1	Zinc-transporting ATPase
HORVU.MOREX.r3.6HG0605330.V3	96.7423	1	Acetylornithine deacetylase or succinyl-diaminopimelate desuccinylase
HORVU.MOREX.r3.4HG0378650.V3	96.6579	1	Vacuolar sorting receptor family protein
HORVU.MOREX.r3.2HG0100660.V3	96.5872	1	Transmembrane protein 115
HORVU.MOREX.r3.4HG0336250.V3	96.5063	1	Eukaryotic peptide chain release factor subunit 1-1
HORVU.MOREX.r3.6HG0570980.V3	96.4996	1	Choline-phosphate cytidylyltransferase
HORVU.MOREX.r3.5HG0452570.V3	96.4688	1	Adenylate kinase
HORVU.MOREX.r3.1HG0032150.V3	96.3024	1	Coiled-coil domain-containing protein 25
HORVU.MOREX.r3.1HG0022750.V3	96.2701	7	Translocator protein-like protein
HORVU.MOREX.r3.3HG0283640.V3	96.1709	12	Late embryogenesis abundant protein
HORVU.MOREX.r3.6HG0607470.V3	96.1371	1	Inorganic pyrophosphatase
HORVU.MOREX.r3.3HG0237450.V3	96.1309	1	Glutamine--tRNA ligase
HORVU.MOREX.r3.1HG0057610.V3	96.1074	1	Peptide methionine sulfoxide reductase MsrA
HORVU.MOREX.r3.5HG0531680.V3	96.0931	2	MICOS complex subunit Mic10-like protein (DUF543)
HORVU.MOREX.r3.3HG0313480.V3	96.0459	15	low-molecular-weight cysteine-rich 66
HORVU.MOREX.r3.2HG0129590.V3	96.0297	2	Interferon-related developmental regulator 1
HORVU.MOREX.r3.4HG0349390.V3	95.8734	2	Alba DNA/RNA-binding protein
HORVU.MOREX.r3.5HG0496170.V3	95.8469	2	RNA polymerase II transcriptional coactivator
HORVU.MOREX.r3.6HG0571770.V3	95.8347	1	Glycine cleavage system H protein
HORVU.MOREX.r3.7HG0740050.V3	95.8188	1	Glutaredoxin
HORVU.MOREX.r3.4HG0347740.V3	95.8084	2	Transmembrane 9 superfamily member
HORVU.MOREX.r3.6HG0577130.V3	95.8074	1	RNA-binding family protein
HORVU.MOREX.r3.4HG0367110.V3	95.772	1	Cystathionine gamma-synthase
HORVU.MOREX.r3.5HG0465820.V3	95.7245	2	Clathrin heavy chain
HORVU.MOREX.r3.6HG0616960.V3	95.6475	1	Polyadenylate-binding protein family protein
HORVU.MOREX.r3.1HG0095310.V3	95.5689	2	Argonaute
HORVU.MOREX.r3.2HG0099260.V3	95.5019	3	HR-like lesion-inducing protein-related protein
HORVU.MOREX.r3.5HG0513810.V3	95.5001	1	Malate dehydrogenase
HORVU.MOREX.r3.2HG0194790.V3	95.3988	1	Amine oxidase family protein
HORVU.MOREX.r3.2HG0170990.V3	95.3883	1	RmlC-like cupins superfamily protein
HORVU.MOREX.r3.6HG0619150.V3	95.3875	1	Inorganic pyrophosphatase
HORVU.MOREX.r3.3HG0266190.V3	95.2399	2	RWD domain-containing protein 1
HORVU.MOREX.r3.5HG0433510.V3	95.1844	4	Phosphate acyltransferase
HORVU.MOREX.r3.6HG0620060.V3	95.1817	2	Ubiquitin-like protein ATG12
HORVU.MOREX.r3.3HG0282140.V3	95.1451	15	Transcriptional regulator MraZ
HORVU.MOREX.r3.1HG0028320.V3	94.9704	1	70 kDa heat shock protein
HORVU.MOREX.r3.2HG0100670.V3	94.8755	2	Eukaryotic translation initiation factor 3 subunit M
HORVU.MOREX.r3.6HG0618920.V3	94.8653	3	Chaperone protein dnaJ-like protein
HORVU.MOREX.r3.6HG0633530.V3	94.861	1	ATP-dependent RNA helicase
HORVU.MOREX.r3.6HG0609670.V3	94.8422	1	2-oxoglutarate (2OG) and Fe(II)-dependent oxygenase superfamily protein
HORVU.MOREX.r3.1HG0089460.V3	94.8012	2	Aspartic proteinase
HORVU.MOREX.r3.4HG0391610.V3	94.7683	16	co-factor for nitrate
HORVU.MOREX.r3.2HG0131510.V3	94.7661	1	Cysteine proteinase
HORVU.MOREX.r3.2HG0112410.V3	94.69	1	Non-specific serine/threonine protein kinase
HORVU.MOREX.r3.2HG0140980.V3	94.6548	1	RNA-binding family protein
HORVU.MOREX.r3.7HG0702290.V3	94.6034	1	Tryptophan synthase beta chain
HORVU.MOREX.r3.3HG0251620.V3	94.4775	3	cAMP-regulated phosphoprotein-like protein
HORVU.MOREX.r3.3HG0236190.V3	94.3346	2	Glutaredoxin
HORVU.MOREX.r3.5HG0443150.V3	94.3077	4	DUF538 family protein (Protein of unknown function
HORVU.MOREX.r3.7HG0681680.V3	94.2251	1	RNA-binding protein
HORVU.MOREX.r3.2HG0130510.V3	94.1282	2	Calcium-binding protein 39
HORVU.MOREX.r3.3HG0258150.V3	93.9624	2	Coatomer subunit beta
HORVU.MOREX.r3.2HG0133220.V3	93.9136	4	Blue copper protein
HORVU.MOREX.r3.7HG0716130.V3	93.9124	8	cDNA clone:001-038-D11
HORVU.MOREX.r3.5HG0507390.V3	93.8278	12	Dehydrin
HORVU.MOREX.r3.4HG0393020.V3	93.8109	4	B-cell receptor-associated-like protein
HORVU.MOREX.r3.5HG0467810.V3	93.5769	1	Aspartate--tRNA ligase
HORVU.MOREX.r3.6HG0552040.V3	93.5627	2	ER membrane protein complex subunit 2
HORVU.MOREX.r3.3HG0252690.V3	93.5483	1	response regulator 1
HORVU.MOREX.r3.4HG0393630.V3	93.5375	2	Transmembrane 9 superfamily member
HORVU.MOREX.r3.5HG0488570.V3	93.5045	2	phosphatidylinositol 4-kinase gamma-like protein
HORVU.MOREX.r3.4HG0361260.V3	93.4434	2	Vacuolar protein sorting-associated
HORVU.MOREX.r3.7HG0685290.V3	93.4277	1	Glycine--tRNA ligase
HORVU.MOREX.r3.7HG0640270.V3	93.3346	2	Aspartic proteinase nepenthesin-1
HORVU.MOREX.r3.5HG0500570.V3	93.1032	2	Synaptotagmin-2
HORVU.MOREX.r3.5HG0524290.V3	92.9058	4	Na-translocating NADH-quinone reductase subunit A
HORVU.MOREX.r3.5HG0476490.V3	92.7746	1	Succinate dehydrogenase [ubiquinone] iron-sulfur subunit
HORVU.MOREX.r3.5HG0461280.V3	92.7701	2	Calcium-binding EF-hand protein
HORVU.MOREX.r3.6HG0611290.V3	92.6637	1	Acetolactate synthase
HORVU.MOREX.r3.7HG0637560.V3	92.6436	8	Invertase inhibitor
HORVU.MOREX.r3.3HG0306100.V3	92.5878	16	wall associated kinase-like 6
HORVU.MOREX.r3.4HG0403260.V3	92.5549	1	Ribulose-phosphate 3-epimerase
HORVU.MOREX.r3.2HG0198720.V3	92.5447	1	Aldehyde dehydrogenase
HORVU.MOREX.r3.7HG0747090.V3	92.5447	2	Senescence/dehydration-associated-like protein
HORVU.MOREX.r3.3HG0323580.V3	92.3702	14	Disease resistance protein (TIR-NBS-LRR class) family
HORVU.MOREX.r3.1HG0094820.V3	92.2436	2	V-type proton ATPase subunit C
HORVU.MOREX.r3.4HG0386080.V3	92.1981	12	Protein MODIFIER OF SNC1 11
HORVU.MOREX.r3.2HG0109340.V3	92.178	4	Wound-induced protein 1
HORVU.MOREX.r3.7HG0712620.V3	92.1363	2	Nuclear factor Y subunit C
HORVU.MOREX.r3.3HG0267770.V3	92.0955	2	nuclease
HORVU.MOREX.r3.2HG0178520.V3	92.0208	1	Endoglucanase
HORVU.MOREX.r3.6HG0557750.V3	91.9622	2	AP-1 complex subunit sigma-like protein
HORVU.MOREX.r3.2HG0200640.V3	91.9496	1	Carboxypeptidase
HORVU.MOREX.r3.5HG0491100.V3	91.9471	4	plant/protein (Protein of unknown function
HORVU.MOREX.r3.1HG0058530.V3	91.8752	1	Small nuclear ribonucleoprotein family protein
HORVU.MOREX.r3.5HG0491960.V3	91.8614	12	(RAP Annotation release2) Conserved hypothetical protein
HORVU.MOREX.r3.2HG0122040.V3	91.8429	2	Transmembrane emp24 domain-containing protein
HORVU.MOREX.r3.6HG0630510.V3	91.8375	2	Bet1-like SNARE 1-1
HORVU.MOREX.r3.5HG0526590.V3	91.8361	1	NAD(P)-binding rossmann-fold protein
HORVU.MOREX.r3.5HG0470200.V3	91.8348	2	Phosphatidylinositol transfer protein Sec14p
HORVU.MOREX.r3.6HG0553470.V3	91.6914	2	UBX domain-containing protein 1
HORVU.MOREX.r3.2HG0208700.V3	91.5799	6	Heavy metal transport/detoxification superfamily protein
HORVU.MOREX.r3.4HG0411190.V3	91.5678	2	G patch domain-containing protein 1
HORVU.MOREX.r3.2HG0128240.V3	91.5592	1	Aldose 1-epimerase
HORVU.MOREX.r3.4HG0340370.V3	91.4852	1	Endoglucanase
HORVU.MOREX.r3.6HG0618080.V3	91.4523	7	UDP-N-acetylenolpyruvoylglucosamine reductase
HORVU.MOREX.r3.5HG0510940.V3	91.3466	2	HMG-Y-related protein A
HORVU.MOREX.r3.6HG0546200.V3	91.2806	2	DNA-directed RNA polymerase II subunit rpb4
HORVU.MOREX.r3.5HG0511330.V3	91.2014	4	COBRA-like protein
HORVU.MOREX.r3.5HG0491750.V3	91.0629	4	Methyl-CpG-binding domain protein
HORVU.MOREX.r3.4HG0405710.V3	90.9779	3	Ethylene-responsive transcription factor
HORVU.MOREX.r3.3HG0227420.V3	90.974	6	Non-specific lipid-transfer protein
HORVU.MOREX.r3.2HG0192180.V3	90.8591	2	26S proteasome non-ATPase regulatory subunit 1
HORVU.MOREX.r3.1HG0040610.V3	90.7142	1	60 kDa chaperonin
HORVU.MOREX.r3.6HG0589780.V3	90.7045	1	Glycerophosphodiester phosphodiesterase
HORVU.MOREX.r3.6HG0625320.V3	90.6892	1	Protein phosphatase 2c
HORVU.MOREX.r3.5HG0473560.V3	90.6539	1	Pathogenesis-related protein 1-1
HORVU.MOREX.r3.3HG0308640.V3	90.5669	2	lysine ketoglutarate reductase trans-splicing protein (DUF707)
HORVU.MOREX.r3.6HG0602210.V3	90.5059	1	Aquaporin
HORVU.MOREX.r3.7HG0701910.V3	90.488	1	RNA binding protein
HORVU.MOREX.r3.6HG0558170.V3	90.3958	16	DEAD-box ATP-dependent RNA helicase 10
HORVU.MOREX.r3.4HG0373780.V3	90.3955	2	14-3-3 protein
HORVU.MOREX.r3.7HG0728870.V3	90.3939	1	Xyloglucan endotransglucosylase/hydrolase
HORVU.MOREX.r3.3HG0248290.V3	90.3732	1	ATP-dependent zinc metalloprotease FtsH 1
HORVU.MOREX.r3.7HG0725670.V3	90.3433	2	F-box family protein-like
HORVU.MOREX.r3.7HG0684580.V3	90.2096	2	Bidirectional sugar transporter SWEET
HORVU.MOREX.r3.7HG0663470.V3	90.1794	2	WAT1-related protein
HORVU.MOREX.r3.2HG0213040.V3	90.1664	3	Ethylene-responsive transcription factor
HORVU.MOREX.r3.4HG0390230.V3	90.1626	2	Eukaryotic translation initiation factor 4E
HORVU.MOREX.r3.3HG0243150.V3	90.1573	1	Kinase family protein
HORVU.MOREX.r3.3HG0290220.V3	90.1225	1	Nucleobase-ascorbate transporter-like protein
HORVU.MOREX.r3.5HG0422130.V3	90.1176	1	Ras family protein
HORVU.MOREX.r3.1HG0025620.V3	90.0935	1	Acyl-CoA dehydrogenase
HORVU.MOREX.r3.1HG0022060.V3	90.0309	2	Cullin-1
HORVU.MOREX.r3.6HG0624720.V3	90.0259	1	ABC transporter ATP-binding protein ARB1
HORVU.MOREX.r3.4HG0410640.V3	90.0012	2	Dolichyl-diphosphooligosaccharide--protein glycosyltransferase subunit 1
HORVU.MOREX.r3.7HG0728500.V3	89.9715	1	Protein phosphatase 2C
HORVU.MOREX.r3.3HG0289010.V3	89.9154	1	Ras-like protein
HORVU.MOREX.r3.6HG0616500.V3	89.8168	2	MADS box transcription factor
HORVU.MOREX.r3.4HG0366020.V3	89.7679	1	Xaa-pro aminopeptidase
HORVU.MOREX.r3.2HG0113490.V3	89.6459	1	Universal stress protein
HORVU.MOREX.r3.5HG0524370.V3	89.6236	1	RNA binding protein
HORVU.MOREX.r3.4HG0335960.V3	89.6179	1	Haloacid dehalogenase-like hydrolase
HORVU.MOREX.r3.2HG0163590.V3	89.6106	3	Membrane-anchored ubiquitin-fold protein
HORVU.MOREX.r3.4HG0409330.V3	89.5631	1	Serine acetyltransferase
HORVU.MOREX.r3.2HG0178820.V3	89.5486	2	Eukaryotic translation initiation factor 4G
HORVU.MOREX.r3.1HG0087430.V3	89.4236	1	Chaperone protein dnaJ
HORVU.MOREX.r3.3HG0248280.V3	89.331	2	Reticulon-like protein
HORVU.MOREX.r3.4HG0358490.V3	89.2841	2	Vacuolar protein sorting-associated protein 2-like protein 1
HORVU.MOREX.r3.6HG0558770.V3	89.2268	15	Maturase K
HORVU.MOREX.r3.2HG0178420.V3	89.1099	6	transmembrane protein
HORVU.MOREX.r3.3HG0289420.V3	89.028	1	Nucleic acid-binding
HORVU.MOREX.r3.6HG0627750.V3	89.0256	1	Protein kinase family protein
HORVU.MOREX.r3.5HG0514990.V3	89.0125	2	Tubulin beta chain
HORVU.MOREX.r3.2HG0100760.V3	89.0076	1	Acetyltransferase component of pyruvate dehydrogenase complex
HORVU.MOREX.r3.3HG0264990.V3	88.8869	1	V-type proton ATPase subunit F
HORVU.MOREX.r3.3HG0316960.V3	88.8648	2	Nascent polypeptide-associated complex subunit alpha-like protein
HORVU.MOREX.r3.5HG0525920.V3	88.8603	1	Ras-related protein Rab-8A
HORVU.MOREX.r3.3HG0311810.V3	88.8378	1	Ubiquitin-conjugating enzyme E2
HORVU.MOREX.r3.6HG0622620.V3	88.7955	2	Arginine/serine-rich splicing factor
HORVU.MOREX.r3.4HG0413510.V3	88.7792	2	UDP-galactose transporter
HORVU.MOREX.r3.4HG0337500.V3	88.7347	1	NADH-ubiquinone oxidoreductase subunit
HORVU.MOREX.r3.4HG0333250.V3	88.707	1	Lactoylglutathione lyase
HORVU.MOREX.r3.6HG0574510.V3	88.6149	1	Cellulose synthase-like protein
HORVU.MOREX.r3.1HG0094490.V3	88.439	2	2-aminoethanethiol dioxygenase
HORVU.MOREX.r3.2HG0172640.V3	88.3681	1	Sugar transporter
HORVU.MOREX.r3.6HG0558640.V3	88.3589	2	26S proteasome non-ATPase regulatory subunit-like protein
HORVU.MOREX.r3.2HG0100860.V3	88.3242	2	Mitochondrial inner membrane protease subunit 1
HORVU.MOREX.r3.3HG0268100.V3	88.2092	2	Membrane protein
HORVU.MOREX.r3.3HG0243250.V3	88.1748	4	Polypyrimidine tract-binding-like protein
HORVU.MOREX.r3.6HG0596480.V3	88.1646	1	Kinase family protein
HORVU.MOREX.r3.5HG0469820.V3	88.1506	2	Coatomer protein complex
HORVU.MOREX.r3.4HG0408760.V3	88.1311	1	Aconitate hydratase
HORVU.MOREX.r3.6HG0596300.V3	88.0552	2	Glycolipid transfer protein domain-containing protein
HORVU.MOREX.r3.3HG0265760.V3	88.0288	2	PITH domain-containing protein 1
HORVU.MOREX.r3.1HG0049040.V3	87.9887	10	Low-temperature-induced 65 kDa protein
HORVU.MOREX.r3.2HG0185380.V3	87.8375	1	Glutamate dehydrogenase
HORVU.MOREX.r3.1HG0081100.V3	87.7595	7	ABC transporter A family member 1
HORVU.MOREX.r3.2HG0125330.V3	87.6634	1	RNA-binding protein
HORVU.MOREX.r3.5HG0523560.V3	87.6417	2	Histone H2A
HORVU.MOREX.r3.5HG0518250.V3	87.5991	4	Protein FRIGIDA
HORVU.MOREX.r3.2HG0171590.V3	87.4584	1	Peptidylprolyl isomerase
HORVU.MOREX.r3.2HG0187430.V3	87.4467	4	Transmembrane emp24 domain-containing protein
HORVU.MOREX.r3.7HG0730320.V3	87.4365	3	transmembrane protein
HORVU.MOREX.r3.5HG0460160.V3	87.4225	1	Bifunctional uridylyltransferase/uridylyl-removing enzyme
HORVU.MOREX.r3.5HG0495360.V3	87.3986	1	Beta-glucosidase
HORVU.MOREX.r3.4HG0333770.V3	87.3926	1	Aminopeptidase
HORVU.MOREX.r3.4HG0339960.V3	87.3741	10	serine-type endopeptidase inhibitor
HORVU.MOREX.r3.1HG0040680.V3	87.3502	1	GDSL esterase/lipase
HORVU.MOREX.r3.7HG0635320.V3	87.3139	6	BAG family molecular chaperone regulator 7
HORVU.MOREX.r3.6HG0611450.V3	87.1683	1	Eukaryotic translation initiation factor 5
HORVU.MOREX.r3.1HG0060220.V3	87.1595	5	Late embryogenesis abundant (LEA) hydroxyproline-rich glycoprotein family
HORVU.MOREX.r3.5HG0517120.V3	87.1389	2	MD-2-related lipid recognition domain-containing protein / ML domain-containing protein
HORVU.MOREX.r3.4HG0391150.V3	87.0641	2	Topless-related protein 1
HORVU.MOREX.r3.6HG0568400.V3	87.0599	1	Proteasome subunit beta type
HORVU.MOREX.r3.7HG0686790.V3	87.0137	1	Alcohol dehydrogenase
HORVU.MOREX.r3.5HG0529500.V3	86.9106	1	Protein kinase
HORVU.MOREX.r3.3HG0300320.V3	86.8509	2	Sorting nexin-1
HORVU.MOREX.r3.6HG0580320.V3	86.842	1	RNA-binding family protein
HORVU.MOREX.r3.4HG0416190.V3	86.8153	2	Coatomer subunit alpha
HORVU.MOREX.r3.2HG0109330.V3	86.6525	16	U-box domain-containing protein kinase family protein
HORVU.MOREX.r3.2HG0177820.V3	86.5648	2	Mitochondrial pyruvate carrier
HORVU.MOREX.r3.5HG0438830.V3	86.5549	1	Nucleobase-ascorbate transporter
HORVU.MOREX.r3.3HG0312050.V3	86.4996	2	glycosyltransferase family exostosin protein
HORVU.MOREX.r3.2HG0199560.V3	86.4688	1	Organic cation transporter-like protein
HORVU.MOREX.r3.3HG0323480.V3	86.3349	1	RNA binding protein
HORVU.MOREX.r3.3HG0249450.V3	86.2748	1	Ubiquitin-conjugating enzyme E2
HORVU.MOREX.r3.2HG0195470.V3	86.2742	2	Gamma-soluble NSF attachment protein
HORVU.MOREX.r3.3HG0237880.V3	86.1645	1	Alkaline alpha-galactosidase seed imbibition protein
HORVU.MOREX.r3.4HG0359330.V3	86.0584	1	Splicing factor u2af large subunit
HORVU.MOREX.r3.5HG0529320.V3	86.0449	1	Galactokinase
HORVU.MOREX.r3.5HG0492650.V3	86.0431	4	O-fucosyltransferase family protein
HORVU.MOREX.r3.3HG0309660.V3	85.9961	3	Zinc finger CCCH domain protein
HORVU.MOREX.r3.2HG0130950.V3	85.9815	1	Proteasome subunit alpha type
HORVU.MOREX.r3.2HG0192540.V3	85.9623	4	Ubiquitin-specific protease family C19-related protein
HORVU.MOREX.r3.2HG0117400.V3	85.9505	2	transducin family protein / WD-40 repeat family protein
HORVU.MOREX.r3.2HG0170160.V3	85.949	2	Cleft lip and palate transmembrane 1
HORVU.MOREX.r3.7HG0730870.V3	85.874	2	Glycosyltransferases
HORVU.MOREX.r3.3HG0326230.V3	85.7994	2	Vacuolar protein sorting 55 containing protein
HORVU.MOREX.r3.1HG0093680.V3	85.7616	1	Ribonuclease
HORVU.MOREX.r3.7HG0659030.V3	85.7468	2	Ubiquitin carboxyl-terminal hydrolase
HORVU.MOREX.r3.6HG0549810.V3	85.6909	1	Rac-like GTP binding protein
HORVU.MOREX.r3.5HG0525770.V3	85.6694	12	rRNA N-glycosidase
HORVU.MOREX.r3.2HG0097390.V3	85.6634	1	Inosine-5'-monophosphate dehydrogenase
HORVU.MOREX.r3.4HG0386480.V3	85.6172	1	Calcium-transporting ATPase
HORVU.MOREX.r3.3HG0288650.V3	85.5291	16	FACT complex subunit SSRP1
HORVU.MOREX.r3.4HG0382510.V3	85.5036	1	Glyceraldehyde-3-phosphate dehydrogenase
HORVU.MOREX.r3.4HG0363340.V3	85.4867	1	ATP-dependent zinc metalloprotease FtsH 1
HORVU.MOREX.r3.5HG0504250.V3	85.4727	2	Histone H4
HORVU.MOREX.r3.2HG0171440.V3	85.4723	2	Small nuclear ribonucleoprotein
HORVU.MOREX.r3.1HG0070320.V3	85.448	2	Keratinocyte-associated protein 2
HORVU.MOREX.r3.2HG0199420.V3	85.4277	1	Anthocyanidin reductase
HORVU.MOREX.r3.4HG0388430.V3	85.4112	2	Oxysterol-binding protein
HORVU.MOREX.r3.1HG0046510.V3	85.4077	3	Reactive oxygen species modulator 1
HORVU.MOREX.r3.1HG0053570.V3	85.3817	4	Poly [ADP-ribose] polymerase
HORVU.MOREX.r3.6HG0555800.V3	85.3804	10	CTC-interacting domain 7
HORVU.MOREX.r3.2HG0208110.V3	85.3446	12	Light-independent protochlorophyllide reductase iron-sulfur ATP-binding protein
HORVU.MOREX.r3.4HG0380970.V3	85.2416	1	Hexosyltransferase
HORVU.MOREX.r3.2HG0163860.V3	85.192	9	Histone H2A.Z-specific chaperone CHZ1
HORVU.MOREX.r3.3HG0299220.V3	85.1535	1	Kinase family protein
HORVU.MOREX.r3.5HG0493440.V3	85.0813	1	2-oxoglutarate (2OG) and Fe(II)-dependent oxygenase superfamily protein
HORVU.MOREX.r3.6HG0545980.V3	85.0358	4	BHLH transcription factor
HORVU.MOREX.r3.4HG0338100.V3	84.9932	1	Glutamate decarboxylase
HORVU.MOREX.r3.1HG0069170.V3	84.9795	1	Transcription elongation factor SPT6
HORVU.MOREX.r3.2HG0207390.V3	84.8474	1	Small nuclear ribonucleoprotein family protein
HORVU.MOREX.r3.3HG0314250.V3	84.7825	1	Spermatogenesis-associated protein 20
HORVU.MOREX.r3.4HG0398820.V3	84.7792	2	Outer mitochondrial membrane protein porin
HORVU.MOREX.r3.2HG0210680.V3	84.5547	2	Anamorsin homolog
HORVU.MOREX.r3.7HG0723590.V3	84.5368	1	Cinnamoyl-CoA reductase 4
HORVU.MOREX.r3.5HG0498000.V3	84.5219	1	UDP-glucose 4-epimerase
HORVU.MOREX.r3.2HG0202460.V3	84.5216	2	C2 domain-containing protein
HORVU.MOREX.r3.5HG0518980.V3	84.4881	1	Bax inhibitor-1 family protein
HORVU.MOREX.r3.5HG0504710.V3	84.4215	2	Signal peptidase subunit
HORVU.MOREX.r3.2HG0105020.V3	84.4106	1	Aquaporin
HORVU.MOREX.r3.5HG0442660.V3	84.3741	2	Membrane magnesium transporter
HORVU.MOREX.r3.1HG0081340.V3	84.3688	2	Rapid alkalinization factor (RALF) family protein
HORVU.MOREX.r3.1HG0095200.V3	84.1915	2	Zinc finger protein CONSTANS
HORVU.MOREX.r3.7HG0674690.V3	84.1301	1	Epoxide hydrolase 2
HORVU.MOREX.r3.4HG0383870.V3	84.1077	1	Malonyl CoA-acyl carrier protein transacylase containing protein
HORVU.MOREX.r3.2HG0204170.V3	84.1061	1	D-3-phosphoglycerate dehydrogenase
HORVU.MOREX.r3.7HG0642020.V3	84.0722	15	Sodium-dependent phosphate transporter 1-B
HORVU.MOREX.r3.5HG0508270.V3	84.0605	1	Aminotransferase
HORVU.MOREX.r3.3HG0226110.V3	84.0329	1	Heat shock protein
HORVU.MOREX.r3.5HG0530200.V3	84.0012	1	Actin
HORVU.MOREX.r3.5HG0495580.V3	83.9875	3	Ankyrin repeat domain containing protein
HORVU.MOREX.r3.6HG0631440.V3	83.9742	6	Janus kinase and microtubule-interacting protein 3
HORVU.MOREX.r3.4HG0412360.V3	83.9423	2	PLAC8 family protein
HORVU.MOREX.r3.1HG0080000.V3	83.8953	12	Late embryogenesis abundant protein
HORVU.MOREX.r3.2HG0194450.V3	83.8935	2	Secretory carrier-associated membrane protein
HORVU.MOREX.r3.4HG0345380.V3	83.7961	1	Methylthioribose-1-phosphate isomerase
HORVU.MOREX.r3.6HG0612090.V3	83.6943	2	Aspartic proteinase Asp1
HORVU.MOREX.r3.7HG0738300.V3	83.6342	1	Allantoate amidohydrolase
HORVU.MOREX.r3.6HG0615710.V3	83.6042	1	Nucleobase ascorbate transporter
HORVU.MOREX.r3.6HG0604360.V3	83.5362	2	MADS box transcription factor
HORVU.MOREX.r3.7HG0674790.V3	83.5269	2	Microtubule associated family protein
HORVU.MOREX.r3.1HG0078320.V3	83.5213	2	Thioredoxin
HORVU.MOREX.r3.2HG0134790.V3	83.4534	2	Arf GTPase activating protein
HORVU.MOREX.r3.5HG0496690.V3	83.452	1	NADP-dependent alkenal double bond reductase
HORVU.MOREX.r3.7HG0701140.V3	83.2869	1	Tyrosine--tRNA ligase
HORVU.MOREX.r3.5HG0526040.V3	83.1603	6	Zinc finger protein
HORVU.MOREX.r3.2HG0218010.V3	83.1598	2	Dolichyl-diphosphooligosaccharide--protein glycosyltransferase subunit 1
HORVU.MOREX.r3.2HG0157650.V3	83.1553	2	Tobamovirus multiplication 1
HORVU.MOREX.r3.4HG0409110.V3	83.0269	4	transmembrane protein
HORVU.MOREX.r3.1HG0093710.V3	83.0254	2	dihydroflavonol 4-reductase/flavanone protein
HORVU.MOREX.r3.7HG0655800.V3	82.8977	1	Caffeoyl-CoA O-methyltransferase
HORVU.MOREX.r3.5HG0532930.V3	82.8059	1	GDSL esterase/lipase
HORVU.MOREX.r3.4HG0387510.V3	82.7974	1	Udp-glucose 4
HORVU.MOREX.r3.4HG0370650.V3	82.7674	4	Dentin sialophosphoprotein-related
HORVU.MOREX.r3.2HG0159010.V3	82.7354	4	LOB domain-containing protein
HORVU.MOREX.r3.6HG0604850.V3	82.7038	16	ATP synthase subunit delta
HORVU.MOREX.r3.7HG0671910.V3	82.6875	2	Phosphatidylinositol 4-kinase gamma-like protein
HORVU.MOREX.r3.6HG0555930.V3	82.684	7	Proline-rich protein
HORVU.MOREX.r3.5HG0426010.V3	82.6313	4	Methyl-CpG binding domain containing protein
HORVU.MOREX.r3.2HG0191380.V3	82.5967	2	Histone H4
HORVU.MOREX.r3.6HG0572990.V3	82.5457	7	HrpN-interacting protein from malus protein
HORVU.MOREX.r3.3HG0254600.V3	82.5307	4	NAC domain-containing protein
HORVU.MOREX.r3.1HG0021330.V3	82.4719	1	Asparagine--tRNA ligase
HORVU.MOREX.r3.6HG0578050.V3	82.4659	2	Mitochondrial carrier family
HORVU.MOREX.r3.1HG0075590.V3	82.4583	2	Coiled-coil domain-containing protein 47
HORVU.MOREX.r3.4HG0364220.V3	82.4518	1	RNA-binding protein
HORVU.MOREX.r3.7HG0723770.V3	82.3439	7	BZIP transcription factor protein
HORVU.MOREX.r3.2HG0164700.V3	82.2998	1	Potassium transporter
HORVU.MOREX.r3.7HG0708890.V3	82.2708	7	Coatomer subunit gamma-1
HORVU.MOREX.r3.1HG0044530.V3	82.2696	7	L-type lectin-domain containing receptor kinase VIII.2
HORVU.MOREX.r3.4HG0334820.V3	82.1948	3	NADH-ubiquinone oxidoreductase subunit
HORVU.MOREX.r3.4HG0405320.V3	82.1713	1	3-ketoacyl-CoA synthase
HORVU.MOREX.r3.1HG0066770.V3	82.1602	13	Tonoplast intrinsic protein
HORVU.MOREX.r3.2HG0099930.V3	82.158	1	Glyceraldehyde-3-phosphate dehydrogenase
HORVU.MOREX.r3.7HG0709860.V3	82.1254	2	Polyadenylate-binding protein
HORVU.MOREX.r3.7HG0714910.V3	82.1223	1	Enoyl reductase
HORVU.MOREX.r3.3HG0284750.V3	82.1074	1	KRR1 small subunit processome component
HORVU.MOREX.r3.6HG0627960.V3	81.9697	4	Protein COBRA-like protein
HORVU.MOREX.r3.7HG0731220.V3	81.9118	1	2-oxoglutarate (2OG) and Fe(II)-dependent oxygenase superfamily protein
HORVU.MOREX.r3.4HG0411160.V3	81.8978	2	DET1-and DDB1-associated protein 1
HORVU.MOREX.r3.5HG0501300.V3	81.8973	2	Tetratricopeptide repeat protein
HORVU.MOREX.r3.2HG0112150.V3	81.8252	1	Alpha-galactosidase
HORVU.MOREX.r3.6HG0613490.V3	81.8234	1	Dihydroorotate dehydrogenase (Quinone)
HORVU.MOREX.r3.1HG0008450.V3	81.8183	2	11S globulin seed storage protein 2
HORVU.MOREX.r3.4HG0332470.V3	81.7998	3	Histidine-containing phosphotransfer protein
HORVU.MOREX.r3.2HG0162620.V3	81.7542	4	Auxin response factor
HORVU.MOREX.r3.2HG0127290.V3	81.6882	2	Mitochondrial import inner membrane translocase subunit Tim17
HORVU.MOREX.r3.6HG0610730.V3	81.66	4	Lorelei-like-GPI-anchored protein
HORVU.MOREX.r3.4HG0385780.V3	81.61	1	Mitogen-activated protein kinase
HORVU.MOREX.r3.7HG0684040.V3	81.4442	1	Glutamate-1-semialdehyde 2
HORVU.MOREX.r3.6HG0580590.V3	81.4423	2	Peroxisomal membrane protein PMP22
HORVU.MOREX.r3.5HG0525590.V3	81.4345	16	evolutionarily conserved C-terminal region 10
HORVU.MOREX.r3.5HG0511800.V3	81.4296	1	Alpha-1
HORVU.MOREX.r3.6HG0616110.V3	81.4227	1	Pyruvate dehydrogenase E1 component subunit alpha
HORVU.MOREX.r3.1HG0085490.V3	81.3214	2	Dynamin-related protein
HORVU.MOREX.r3.4HG0401130.V3	81.2414	2	La-related protein
HORVU.MOREX.r3.UnG0753160.V3	81.1576	1	Sucrose-phosphate synthase
HORVU.MOREX.r3.3HG0257890.V3	81.1318	2	COP9 signalosome complex subunit 2
HORVU.MOREX.r3.2HG0124160.V3	81.1061	2	AP-4 complex subunit mu
HORVU.MOREX.r3.6HG0614480.V3	81.0981	2	Sec14p-like phosphatidylinositol transfer family protein
HORVU.MOREX.r3.4HG0374280.V3	81.009	4	Nucleolar protein 12
HORVU.MOREX.r3.6HG0612070.V3	80.9878	1	RNA-binding family protein
HORVU.MOREX.r3.5HG0517860.V3	80.9361	1	Kinase family protein
HORVU.MOREX.r3.3HG0312310.V3	80.9236	4	Auxin response factor
HORVU.MOREX.r3.2HG0217540.V3	80.8914	16	sensitive to freezing 6
HORVU.MOREX.r3.4HG0401910.V3	80.8882	5	flocculation FLO11-like protein
HORVU.MOREX.r3.6HG0633470.V3	80.8164	1	Mitochondrial intermediate peptidase
HORVU.MOREX.r3.1HG0084980.V3	80.7959	5	Gibberellin-regulated family protein
HORVU.MOREX.r3.5HG0480600.V3	80.7907	6	Jasmonate zim-domain protein
HORVU.MOREX.r3.5HG0495990.V3	80.7263	1	Proteasome subunit beta type
HORVU.MOREX.r3.4HG0358180.V3	80.6434	2	Glucan endo-1
HORVU.MOREX.r3.2HG0150450.V3	80.5971	1	Pyruvate kinase
HORVU.MOREX.r3.3HG0232400.V3	80.5331	1	Glutamate decarboxylase
HORVU.MOREX.r3.2HG0193460.V3	80.5156	3	Calcium-binding EF hand protein
HORVU.MOREX.r3.6HG0602290.V3	80.46	2	Transmembrane protein-like protein
HORVU.MOREX.r3.4HG0344110.V3	80.4407	2	PHD finger alfin-like protein
HORVU.MOREX.r3.6HG0558870.V3	80.4186	2	Histone H2A
HORVU.MOREX.r3.7HG0703410.V3	80.4033	2	Pre-mRNA-splicing factor SLU7-like protein
HORVU.MOREX.r3.2HG0165060.V3	80.4019	1	Desiccation-related protein PCC13-62
HORVU.MOREX.r3.4HG0409260.V3	80.4003	1	ATP phosphoribosyltransferase
HORVU.MOREX.r3.3HG0241540.V3	80.3913	2	Alba DNA/RNA-binding protein
HORVU.MOREX.r3.6HG0538470.V3	80.3468	8	Thionin
HORVU.MOREX.r3.1HG0075530.V3	80.342	5	Gibberellin-regulated protein 2
HORVU.MOREX.r3.1HG0058170.V3	80.2702	2	Autophagy-related protein 3
HORVU.MOREX.r3.4HG0378540.V3	80.2573	1	Appr-1-P processing enzyme family protein
HORVU.MOREX.r3.7HG0691210.V3	80.2148	1	ADP-ribosylation factor family protein
HORVU.MOREX.r3.2HG0217920.V3	80.1337	1	Ras family protein
HORVU.MOREX.r3.2HG0119820.V3	80.1054	5	S2 self-incompatibility locus-linked pollen 3.2 protein
HORVU.MOREX.r3.5HG0518960.V3	79.9653	2	PITH domain-containing protein 1
HORVU.MOREX.r3.2HG0213170.V3	79.9423	1	Ubiquinol oxidase
HORVU.MOREX.r3.7HG0653850.V3	79.9286	1	Succinate dehydrogenase assembly factor 4
HORVU.MOREX.r3.5HG0497900.V3	79.8495	1	Rhomboid-like protein
HORVU.MOREX.r3.4HG0337190.V3	79.788	2	Ubiquitin-conjugating enzyme
HORVU.MOREX.r3.7HG0726790.V3	79.7683	2	Dolichyl-diphosphooligosaccharide--protein glycosyltransferase 48 kDa subunit
HORVU.MOREX.r3.7HG0748550.V3	79.6956	12	PRLI-interacting factor
HORVU.MOREX.r3.4HG0376940.V3	79.6716	12	Myb/SANT-like DNA-binding domain protein
HORVU.MOREX.r3.3HG0219120.V3	79.6429	8	Pectinesterase inhibitor
HORVU.MOREX.r3.4HG0375240.V3	79.6286	1	Acyl carrier protein
HORVU.MOREX.r3.5HG0524070.V3	79.6284	2	Mitochondrial Rho GTPase
HORVU.MOREX.r3.6HG0547380.V3	79.4662	12	thionin-like protein
HORVU.MOREX.r3.6HG0610890.V3	79.4458	2	KH domain-containing protein
HORVU.MOREX.r3.6HG0549210.V3	79.4444	16	NUP50 (Nucleoporin 50 kDa) protein
HORVU.MOREX.r3.3HG0260930.V3	79.4261	2	Carbohydrate-binding-like fold protein
HORVU.MOREX.r3.2HG0204260.V3	79.4176	1	Isoaspartyl peptidase/L-asparaginase
HORVU.MOREX.r3.4HG0413800.V3	79.4175	1	Rhomboid-like protein
HORVU.MOREX.r3.4HG0401440.V3	79.4169	4	DUF639 family protein
HORVU.MOREX.r3.7HG0746360.V3	79.3936	16	RING/U-box superfamily protein
HORVU.MOREX.r3.3HG0227390.V3	79.3396	6	Non-specific lipid-transfer protein
HORVU.MOREX.r3.6HG0554560.V3	79.317	4	BZIP transcription factor
HORVU.MOREX.r3.2HG0150100.V3	79.3126	2	Prefoldin subunit
HORVU.MOREX.r3.3HG0290920.V3	79.2188	3	tRNA (guanine-N(1)-)-methyltransferase
HORVU.MOREX.r3.6HG0548840.V3	79.1541	1	Arginine/serine-rich splicing factor
HORVU.MOREX.r3.6HG0620630.V3	79.1458	1	Subtilisin-like protease
HORVU.MOREX.r3.2HG0183850.V3	79.1202	1	Thioredoxin
HORVU.MOREX.r3.6HG0605880.V3	79.1169	4	Transcription factor jumonji (jmj) family protein / zinc finger (C5HC2 type) family protein
HORVU.MOREX.r3.4HG0397450.V3	79.0799	1	T-complex protein 1 subunit beta
HORVU.MOREX.r3.3HG0236540.V3	79.0488	2	Zinc finger CCCH domain-containing protein
HORVU.MOREX.r3.1HG0014530.V3	78.9956	1	Acyl-CoA dehydrogenase
HORVU.MOREX.r3.1HG0057870.V3	78.9836	1	Serine hydroxymethyltransferase
HORVU.MOREX.r3.7HG0645780.V3	78.978	9	Avr9/Cf-9 rapidly elicited protein
HORVU.MOREX.r3.5HG0493200.V3	78.972	4	Fasciclin-like arabinogalactan-protein-like
HORVU.MOREX.r3.7HG0637570.V3	78.9307	8	Invertase inhibitor
HORVU.MOREX.r3.5HG0526050.V3	78.896	6	Zinc finger protein
HORVU.MOREX.r3.2HG0154110.V3	78.8908	1	Succinate dehydrogenase [ubiquinone] flavoprotein subunit
HORVU.MOREX.r3.1HG0026030.V3	78.8814	1	Thioredoxin-like protein
HORVU.MOREX.r3.3HG0245890.V3	78.8671	2	Sodium/calcium exchanger family protein / calcium-binding EF hand family protein
HORVU.MOREX.r3.5HG0512760.V3	78.8649	1	Upstream activation factor subunit spp27
HORVU.MOREX.r3.5HG0511610.V3	78.8585	2	Protein Asterix
HORVU.MOREX.r3.1HG0061740.V3	78.8397	2	Ran-binding protein 1 domain-containing
HORVU.MOREX.r3.1HG0089170.V3	78.805	3	cAMP-regulated phosphoprotein-like protein
HORVU.MOREX.r3.1HG0031210.V3	78.8027	5	Late embryogenesis abundant (LEA) hydroxyproline-rich glycoprotein family
HORVU.MOREX.r3.1HG0068710.V3	78.7597	3	Ethylene-responsive factor-like transcription factor
HORVU.MOREX.r3.7HG0663380.V3	78.6578	1	Transcription elongation factor SPT5
HORVU.MOREX.r3.2HG0133550.V3	78.5432	1	Calcium-dependent protein kinase
HORVU.MOREX.r3.1HG0060690.V3	78.5105	4	DUF538 family protein (Protein of unknown function
HORVU.MOREX.r3.3HG0263050.V3	78.5064	1	2-oxoglutarate (2OG) and Fe(II)-dependent oxygenase superfamily protein
HORVU.MOREX.r3.4HG0333750.V3	78.4143	1	Deoxyuridine 5'-triphosphate nucleotidohydrolase
HORVU.MOREX.r3.5HG0453940.V3	78.3391	2	Exocyst complex component Sec10-related family protein
HORVU.MOREX.r3.7HG0662100.V3	78.3309	1	Aldose 1-epimerase
HORVU.MOREX.r3.5HG0498770.V3	78.3169	1	Hexosyltransferase
HORVU.MOREX.r3.7HG0638550.V3	78.2576	1	5'-methylthioadenosine/S-adenosylhomocysteine nucleosidase
HORVU.MOREX.r3.2HG0144390.V3	78.2026	2	COP9 signalosome complex subunit-like protein
HORVU.MOREX.r3.4HG0382640.V3	78.1458	4	Mitochondrial import inner membrane translocase subunit Tim17/Tim22/Tim23 family protein
HORVU.MOREX.r3.3HG0228250.V3	78.1213	1	Ras family protein
HORVU.MOREX.r3.3HG0231550.V3	78.083	2	Sterol-8
HORVU.MOREX.r3.5HG0444920.V3	78.0613	7	Uveal autoantigen with coiled-coil domains and ankyrin repeats isoform 1
HORVU.MOREX.r3.1HG0029480.V3	78.0389	2	nuclease
HORVU.MOREX.r3.2HG0160170.V3	78.0119	1	Tetratricopeptide repeat (TPR)-like superfamily protein
HORVU.MOREX.r3.2HG0190710.V3	77.9905	1	Dehydrogenase
HORVU.MOREX.r3.5HG0490490.V3	77.94	8	PRAS-rich protein
HORVU.MOREX.r3.7HG0745070.V3	77.9207	1	Pyrophosphate-energized vacuolar membrane proton pump
HORVU.MOREX.r3.6HG0580890.V3	77.8933	4	Early nodulin 93
HORVU.MOREX.r3.3HG0289910.V3	77.7944	1	Katanin p60 ATPase-containing subunit
HORVU.MOREX.r3.2HG0181160.V3	77.7899	2	Caleosin
HORVU.MOREX.r3.7HG0645370.V3	77.7675	1	3-phosphoshikimate 1-carboxyvinyltransferase
HORVU.MOREX.r3.5HG0468890.V3	77.5956	1	Plastid-lipid-associated protein
HORVU.MOREX.r3.7HG0732000.V3	77.567	8	Wound-responsive family protein
HORVU.MOREX.r3.6HG0555000.V3	77.5093	2	Synaptotagmin-5
HORVU.MOREX.r3.5HG0492730.V3	77.5061	12	Cyclin-dependent protein kinase inhibitor SMR3
HORVU.MOREX.r3.2HG0152870.V3	77.493	3	Peroxisomal membrane protein 13
HORVU.MOREX.r3.3HG0283230.V3	77.4489	12	Dehydrin
HORVU.MOREX.r3.4HG0371810.V3	77.4293	2	ER membrane protein complex subunit 4
HORVU.MOREX.r3.5HG0489070.V3	77.3697	2	RING/U-box superfamily protein
HORVU.MOREX.r3.1HG0085960.V3	77.3643	2	ARM repeat superfamily protein
HORVU.MOREX.r3.1HG0059140.V3	77.3457	2	Fission 1 protein
HORVU.MOREX.r3.7HG0658120.V3	77.2932	2	Histone H3
HORVU.MOREX.r3.3HG0282170.V3	77.2381	1	Methyltransferase
HORVU.MOREX.r3.7HG0641060.V3	77.1657	1	Kinase-like protein
HORVU.MOREX.r3.7HG0669880.V3	77.1554	2	Signal recognition particle 9 kDa protein
HORVU.MOREX.r3.6HG0624650.V3	77.1118	2	Transmembrane 9 superfamily member
HORVU.MOREX.r3.1HG0027650.V3	77.0905	5	Plant/MSJ11-3 protein
HORVU.MOREX.r3.2HG0144000.V3	77.0617	1	Zeta-carotene desaturase
HORVU.MOREX.r3.5HG0527280.V3	77.0323	1	Ras-related protein
HORVU.MOREX.r3.7HG0655170.V3	77.0322	4	Late embryogenesis abundant protein
HORVU.MOREX.r3.1HG0039350.V3	77.0251	1	Ubiquitin-conjugating enzyme E2
HORVU.MOREX.r3.3HG0274270.V3	77.0237	2	Thaumatin-like protein
HORVU.MOREX.r3.1HG0019380.V3	76.9363	2	Glioma tumor suppressor-like protein
HORVU.MOREX.r3.4HG0386190.V3	76.9267	1	Glutathione-S-transferase
HORVU.MOREX.r3.1HG0047060.V3	76.8432	1	Protochlorophyllide reductase
HORVU.MOREX.r3.7HG0706310.V3	76.8269	1	Alcohol dehydrogenase
HORVU.MOREX.r3.7HG0749840.V3	76.8232	3	Transducin/WD40 repeat protein
HORVU.MOREX.r3.5HG0522880.V3	76.82	1	Cellulose synthase
HORVU.MOREX.r3.6HG0608380.V3	76.8137	2	TBC domain containing protein
HORVU.MOREX.r3.5HG0491290.V3	76.7754	2	Calcineurin B-like protein
HORVU.MOREX.r3.4HG0380110.V3	76.7617	2	Mitochondrial import receptor subunit TOM40-1-like protein
HORVU.MOREX.r3.2HG0104500.V3	76.7486	2	INO80 complex subunit C
HORVU.MOREX.r3.4HG0359140.V3	76.7156	4	DUF538 family protein (Protein of unknown function
HORVU.MOREX.r3.5HG0446870.V3	76.7106	1	Methylthioribulose-1-phosphate dehydratase
HORVU.MOREX.r3.7HG0661890.V3	76.6852	1	3-oxoacyl-[acyl-carrier-protein] synthase
HORVU.MOREX.r3.6HG0551860.V3	76.6733	2	Eukaryotic translation initiation factor 3 subunit F
HORVU.MOREX.r3.2HG0110840.V3	76.6459	1	2-dehydro-3-deoxyphosphooctonate aldolase
HORVU.MOREX.r3.6HG0541580.V3	76.6153	1	Aspartate aminotransferase
HORVU.MOREX.r3.3HG0228790.V3	76.6124	2	Mitochondrial glycoprotein
HORVU.MOREX.r3.7HG0707530.V3	76.6012	1	RNA-binding protein
HORVU.MOREX.r3.3HG0308570.V3	76.5918	4	Fiber protein Fb34
HORVU.MOREX.r3.5HG0508190.V3	76.4783	1	1-deoxy-D-xylulose 5-phosphate synthase 1
HORVU.MOREX.r3.5HG0512410.V3	76.4442	1	Upstream activation factor subunit spp27
HORVU.MOREX.r3.6HG0614350.V3	76.4319	2	Lipoxygenase domain-containing 1
HORVU.MOREX.r3.3HG0325850.V3	76.4175	2	General transcription factor IIE subunit 1
HORVU.MOREX.r3.5HG0476550.V3	76.3125	1	Trehalose 6-phosphate phosphatase
HORVU.MOREX.r3.1HG0064770.V3	76.232	4	ELKS/Rab6-interacting/CAST family protein
HORVU.MOREX.r3.5HG0433470.V3	76.2278	4	Auxin-responsive protein
HORVU.MOREX.r3.7HG0636380.V3	76.2034	16	Zinc finger transcription factor Trps1
HORVU.MOREX.r3.5HG0428340.V3	76.1455	2	Nucleolar and coiled-body phosphoprotein 1
HORVU.MOREX.r3.7HG0651110.V3	76.1249	2	AT4G29520-like protein
HORVU.MOREX.r3.1HG0063540.V3	76.1061	1	DNA-directed RNA polymerase II subunit
HORVU.MOREX.r3.2HG0159340.V3	76.0578	1	Chaperone protein dnaJ
HORVU.MOREX.r3.5HG0534960.V3	76.0398	2	U2 small nuclear ribonucleoprotein A
HORVU.MOREX.r3.2HG0122360.V3	76.0179	1	Ribonuclease
HORVU.MOREX.r3.7HG0745710.V3	76.0073	3	Ubiquitin system component Cue protein
HORVU.MOREX.r3.5HG0513750.V3	75.9355	8	Mitochondrial transcription termination factor family protein
HORVU.MOREX.r3.7HG0744260.V3	75.8676	7	NHL domain-containing protein
HORVU.MOREX.r3.7HG0710400.V3	75.8653	6	Arabinogalactan peptide-like protein
HORVU.MOREX.r3.2HG0163050.V3	75.7948	1	2-oxoglutarate dehydrogenase E1 component family protein
HORVU.MOREX.r3.4HG0334140.V3	75.7776	6	Glycine-rich protein
HORVU.MOREX.r3.1HG0059930.V3	75.7233	1	26S proteasome regulatory subunit
HORVU.MOREX.r3.7HG0680470.V3	75.7019	1	Succinyl-diaminopimelate desuccinylase
HORVU.MOREX.r3.4HG0392950.V3	75.6814	8	Stress inducible protein coi6.1
HORVU.MOREX.r3.2HG0200030.V3	75.6639	8	Wound-responsive family protein
HORVU.MOREX.r3.4HG0335910.V3	75.5243	1	Haloacid dehalogenase-like hydrolase
HORVU.MOREX.r3.7HG0708820.V3	75.5121	2	PHD finger family protein
HORVU.MOREX.r3.6HG0613700.V3	75.5092	6	tRNA (guanine-N(7)-)-methyltransferase
HORVU.MOREX.r3.1HG0052730.V3	75.4886	1	AMMECR1-like protein
HORVU.MOREX.r3.1HG0051310.V3	75.4784	4	F-box protein PP2-A13
HORVU.MOREX.r3.1HG0065590.V3	75.3754	2	PHD finger alfin-like protein
HORVU.MOREX.r3.7HG0648810.V3	75.3566	1	Acyl-[acyl-carrier-protein] hydrolase
HORVU.MOREX.r3.2HG0096610.V3	75.3203	2	StAR-related lipid transfer protein
HORVU.MOREX.r3.5HG0491380.V3	75.2967	4	Proton pump-interactor 1
HORVU.MOREX.r3.2HG0096600.V3	75.2698	1	Pyruvate dehydrogenase E1 component subunit alpha
HORVU.MOREX.r3.1HG0016790.V3	75.2395	1	Long-Chain Acyl-CoA Synthetase
HORVU.MOREX.r3.4HG0383130.V3	75.225	7	Long cell-linked locus protein
HORVU.MOREX.r3.1HG0008890.V3	75.2035	2	Coiled-coil domain-containing protein
HORVU.MOREX.r3.7HG0727060.V3	75.1965	4	Type 1 membrane protein-like
HORVU.MOREX.r3.5HG0509720.V3	75.1866	2	Magnesium transporter MRS2-like protein
HORVU.MOREX.r3.5HG0529790.V3	75.1396	1	Deaminase-related family protein
HORVU.MOREX.r3.7HG0701630.V3	75.1312	1	External alternative NAD(P)H-ubiquinone oxidoreductase B2
HORVU.MOREX.r3.5HG0436900.V3	75.0783	1	Syntaxin
HORVU.MOREX.r3.7HG0714850.V3	74.9419	1	3-hydroxyisobutyryl-CoA hydrolase-like protein
HORVU.MOREX.r3.3HG0275530.V3	74.8896	1	Sodium Bile acid symporter family
HORVU.MOREX.r3.4HG0382450.V3	74.8174	4	Maximins 7/H1
HORVU.MOREX.r3.2HG0186680.V3	74.8028	2	Histone H1
HORVU.MOREX.r3.4HG0364490.V3	74.7671	1	Inositol-1-monophosphatase family protein
HORVU.MOREX.r3.7HG0676860.V3	74.7643	3	DNA-BINDING TRANSCRIPTION FACTOR 2
[truncated: 16,670 more rows]
