# Supplementary material for: The phylotranscriptomic profile of angiosperm seed development follows a reverse hourglass pattern
Source: Plant Cell. 2025 Nov 12;37(12):koaf266. doi: 10.1093/plcell/koaf266 (PMC12677925; doi:10.1093/plcell/koaf266)
Supplement: koaf266_Supplementary_Data [file koaf266_supplementary_data.zip › ST-3.xlsx]

## Sheet: Sheet1
Supplementary Table S3. Phylostratiography of Arabidopsis genes determined using GenEra (v1.4.0).
gene_id	phylostratum	Phylostrata_rank	taxonomic_representativeness
AT1G01010	Embryophyta	4	100
AT1G01020	Eukaryota	2	92
AT1G01030	Viridiplantae	3	100
AT1G01040	cellular organisms	1	100
AT1G01050	cellular organisms	1	100
AT1G01060	Eukaryota	2	100
AT1G01070	Eukaryota	2	100
AT1G01073	Arabidopsis thaliana	16	100
AT1G01080	cellular organisms	1	100
AT1G01090	cellular organisms	1	100
AT1G01100	Eukaryota	2	100
AT1G01110	Embryophyta	4	100
AT1G01115	Arabidopsis thaliana	16	100
AT1G01120	cellular organisms	1	100
AT1G01130	Tracheophyta	5	100
AT1G01140	cellular organisms	1	100
AT1G01150	Tracheophyta	5	100
AT1G01160	Eukaryota	2	100
AT1G01170	Embryophyta	4	100
AT1G01180	cellular organisms	1	93
AT1G01190	cellular organisms	1	100
AT1G01200	cellular organisms	1	100
AT1G01210	cellular organisms	1	100
AT1G01220	cellular organisms	1	100
AT1G01225	Eukaryota	2	92
AT1G01230	Eukaryota	2	100
AT1G01240	Tracheophyta	5	100
AT1G01250	Viridiplantae	3	100
AT1G01260	Embryophyta	4	100
AT1G01280	cellular organisms	1	100
AT1G01290	cellular organisms	1	100
AT1G01300	Eukaryota	2	100
AT1G01305	Brassicales	12	75
AT1G01310	cellular organisms	1	100
AT1G01320	Eukaryota	2	92
AT1G01340	cellular organisms	1	100
AT1G01350	Eukaryota	2	100
AT1G01355	Tracheophyta	5	100
AT1G01360	Embryophyta	4	100
AT1G01370	Eukaryota	2	100
AT1G01380	Embryophyta	4	100
AT1G01390	Eukaryota	2	100
AT1G01400	Arabidopsis	15	100
AT1G01410	Pentapetalae	9	100
AT1G01420	Eukaryota	2	100
AT1G01430	Eukaryota	2	100
AT1G01440	cellular organisms	1	93
AT1G01450	cellular organisms	1	100
AT1G01453	Magnoliopsida	7	100
AT1G01460	Eukaryota	2	100
AT1G01470	Embryophyta	4	100
AT1G01471	Arabidopsis thaliana	16	100
AT1G01480	cellular organisms	1	100
AT1G01490	Spermatophyta	6	100
AT1G01500	Embryophyta	4	100
AT1G01510	cellular organisms	1	100
AT1G01520	Eukaryota	2	100
AT1G01530	Eukaryota	2	100
AT1G01540	cellular organisms	1	100
AT1G01550	Embryophyta	4	100
AT1G01560	cellular organisms	1	100
AT1G01570	Eukaryota	2	92
AT1G01580	cellular organisms	1	100
AT1G01590	cellular organisms	1	100
AT1G01600	cellular organisms	1	100
AT1G01610	Embryophyta	4	100
AT1G01620	cellular organisms	1	100
AT1G01630	Eukaryota	2	100
AT1G01640	Eukaryota	2	100
AT1G01650	cellular organisms	1	100
AT1G01660	Eukaryota	2	100
AT1G01670	Eukaryota	2	100
AT1G01680	Eukaryota	2	100
AT1G01690	Spermatophyta	6	100
AT1G01695	Magnoliopsida	7	100
AT1G01700	Eukaryota	2	92
AT1G01710	cellular organisms	1	93
AT1G01720	Embryophyta	4	100
AT1G01725	Magnoliopsida	7	100
AT1G01730	Mesangiospermae	8	100
AT1G01740	cellular organisms	1	100
AT1G01750	cellular organisms	1	100
AT1G01760	Eukaryota	2	100
AT1G01770	cellular organisms	1	93
AT1G01780	cellular organisms	1	100
AT1G01790	cellular organisms	1	100
AT1G01800	cellular organisms	1	100
AT1G01810	Brassicaceae	13	100
AT1G01820	Eukaryota	2	100
AT1G01830	Embryophyta	4	100
AT1G01840	Magnoliopsida	7	100
AT1G01860	cellular organisms	1	100
AT1G01880	cellular organisms	1	100
AT1G01900	cellular organisms	1	100
AT1G01910	cellular organisms	1	100
AT1G01920	Eukaryota	2	100
AT1G01930	Eukaryota	2	100
AT1G01940	cellular organisms	1	100
AT1G01950	Eukaryota	2	100
AT1G01960	cellular organisms	1	100
AT1G01970	Embryophyta	4	91
AT1G01980	cellular organisms	1	100
AT1G01990	Mesangiospermae	8	87
AT1G02000	cellular organisms	1	100
AT1G02010	Eukaryota	2	100
AT1G02020	cellular organisms	1	93
AT1G02030	Magnoliopsida	7	100
AT1G02040	Embryophyta	4	100
AT1G02050	cellular organisms	1	100
AT1G02060	Spermatophyta	6	100
AT1G02065	Viridiplantae	3	100
AT1G02070	Embryophyta	4	100
AT1G02074	Arabidopsis thaliana	16	100
AT1G02080	Eukaryota	2	100
AT1G02090	Eukaryota	2	100
AT1G02100	Eukaryota	2	100
AT1G02110	Embryophyta	4	100
AT1G02120	Eukaryota	2	100
AT1G02130	cellular organisms	1	100
AT1G02140	Eukaryota	2	100
AT1G02145	Eukaryota	2	100
AT1G02150	Embryophyta	4	100
AT1G02160	Eukaryota	2	92
AT1G02170	cellular organisms	1	100
AT1G02180	Tracheophyta	5	100
AT1G02190	cellular organisms	1	100
AT1G02205	cellular organisms	1	100
AT1G02210	rosids	10	83
AT1G02220	Embryophyta	4	100
AT1G02230	Embryophyta	4	100
AT1G02250	Embryophyta	4	100
AT1G02260	cellular organisms	1	100
AT1G02270	Eukaryota	2	92
AT1G02280	Eukaryota	2	100
AT1G02290	Eukaryota	2	92
AT1G02300	cellular organisms	1	100
AT1G02305	cellular organisms	1	100
AT1G02310	cellular organisms	1	100
AT1G02320	Arabidopsis thaliana	16	100
AT1G02330	Eukaryota	2	100
AT1G02335	cellular organisms	1	100
AT1G02340	Embryophyta	4	100
AT1G02350	Arabidopsis thaliana	16	100
AT1G02360	cellular organisms	1	100
AT1G02370	Embryophyta	4	100
AT1G02380	rosids	10	83
AT1G02390	Embryophyta	4	100
AT1G02391	Arabidopsis thaliana	16	100
AT1G02400	cellular organisms	1	100
AT1G02405	Brassicaceae	13	100
AT1G02410	cellular organisms	1	100
AT1G02420	Tracheophyta	5	100
AT1G02430	cellular organisms	1	100
AT1G02440	cellular organisms	1	100
AT1G02450	Brassicaceae	13	100
AT1G02460	cellular organisms	1	100
AT1G02470	cellular organisms	1	100
AT1G02475	cellular organisms	1	100
AT1G02490	Arabidopsis thaliana	16	100
AT1G02500	cellular organisms	1	100
AT1G02510	cellular organisms	1	100
AT1G02520	cellular organisms	1	100
AT1G02530	cellular organisms	1	100
AT1G02540	Brassicaceae	13	66
AT1G02550	Magnoliopsida	7	100
AT1G02560	cellular organisms	1	100
AT1G02570	Mesangiospermae	8	100
AT1G02575	Mesangiospermae	8	100
AT1G02580	cellular organisms	1	100
AT1G02590	cellular organisms	1	100
AT1G02610	Eukaryota	2	92
AT1G02620	Eukaryota	2	100
AT1G02630	Eukaryota	2	100
AT1G02640	cellular organisms	1	100
AT1G02650	Embryophyta	4	100
AT1G02660	Eukaryota	2	100
AT1G02670	cellular organisms	1	100
AT1G02680	Eukaryota	2	100
AT1G02690	Eukaryota	2	100
AT1G02700	Magnoliopsida	7	100
AT1G02710	Arabidopsis thaliana	16	100
AT1G02720	cellular organisms	1	100
AT1G02730	cellular organisms	1	86
AT1G02740	Eukaryota	2	100
AT1G02750	Embryophyta	4	100
AT1G02770	Brassicaceae	13	100
AT1G02780	cellular organisms	1	100
AT1G02790	cellular organisms	1	100
AT1G02800	cellular organisms	1	100
AT1G02810	cellular organisms	1	93
AT1G02813	Embryophyta	4	100
AT1G02816	Embryophyta	4	100
AT1G02820	Mesangiospermae	8	100
AT1G02830	Eukaryota	2	100
AT1G02840	cellular organisms	1	100
AT1G02850	cellular organisms	1	100
AT1G02860	Viridiplantae	3	100
AT1G02870	Eukaryota	2	100
AT1G02880	cellular organisms	1	100
AT1G02890	cellular organisms	1	100
AT1G02900	Eukaryota	2	92
AT1G02910	Eukaryota	2	100
AT1G02920	cellular organisms	1	100
AT1G02930	cellular organisms	1	100
AT1G02940	cellular organisms	1	100
AT1G02950	cellular organisms	1	100
AT1G02960	Embryophyta	4	91
AT1G02965	Brassicales	12	100
AT1G02970	cellular organisms	1	100
AT1G02980	Eukaryota	2	100
AT1G02990	Embryophyta	4	100
AT1G03000	cellular organisms	1	100
AT1G03010	Eukaryota	2	92
AT1G03020	cellular organisms	1	100
AT1G03022	Arabidopsis thaliana	16	100
AT1G03030	cellular organisms	1	100
AT1G03040	Embryophyta	4	100
AT1G03050	Eukaryota	2	100
AT1G03055	cellular organisms	1	100
AT1G03060	Eukaryota	2	100
AT1G03070	cellular organisms	1	100
AT1G03080	Tracheophyta	5	100
AT1G03090	cellular organisms	1	100
AT1G03100	Eukaryota	2	92
AT1G03103	Tracheophyta	5	100
AT1G03106	Arabidopsis	15	100
AT1G03110	Eukaryota	2	100
AT1G03120	Embryophyta	4	100
AT1G03130	cellular organisms	1	100
AT1G03140	Eukaryota	2	100
AT1G03150	cellular organisms	1	100
AT1G03160	cellular organisms	1	100
AT1G03170	Mesangiospermae	8	100
AT1G03180	Viridiplantae	3	92
AT1G03190	cellular organisms	1	100
AT1G03200	Arabidopsis	15	100
AT1G03210	cellular organisms	1	100
AT1G03220	Embryophyta	4	100
AT1G03230	Embryophyta	4	100
AT1G03240	Arabidopsis	15	100
AT1G03250	Eukaryota	2	100
AT1G03260	cellular organisms	1	100
AT1G03270	cellular organisms	1	100
AT1G03280	Eukaryota	2	100
AT1G03290	Embryophyta	4	100
AT1G03300	Spermatophyta	6	90
AT1G03310	cellular organisms	1	100
AT1G03320	Brassicaceae	13	100
AT1G03330	Eukaryota	2	100
AT1G03340	Spermatophyta	6	100
AT1G03350	Eukaryota	2	100
AT1G03360	cellular organisms	1	100
AT1G03365	Eukaryota	2	92
AT1G03370	Eukaryota	2	100
AT1G03380	Eukaryota	2	100
AT1G03390	Eukaryota	2	92
AT1G03400	cellular organisms	1	100
AT1G03410	cellular organisms	1	100
AT1G03430	cellular organisms	1	93
AT1G03440	Eukaryota	2	100
AT1G03445	cellular organisms	1	100
AT1G03457	cellular organisms	1	100
AT1G03470	Tracheophyta	5	100
AT1G03475	cellular organisms	1	100
AT1G03490	Pentapetalae	9	100
AT1G03495	Eukaryota	2	92
AT1G03510	Eukaryota	2	92
AT1G03520	cellular organisms	1	93
AT1G03530	Eukaryota	2	100
AT1G03540	Eukaryota	2	100
AT1G03550	Eukaryota	2	100
AT1G03560	Spermatophyta	6	100
AT1G03590	Eukaryota	2	100
AT1G03600	cellular organisms	1	100
AT1G03610	Viridiplantae	3	100
AT1G03620	Eukaryota	2	100
AT1G03630	cellular organisms	1	100
AT1G03650	cellular organisms	1	86
AT1G03660	Pentapetalae	9	85
AT1G03670	Eukaryota	2	78
AT1G03680	cellular organisms	1	100
AT1G03687	cellular organisms	1	86
AT1G03700	Embryophyta	4	100
AT1G03710	malvids	11	100
AT1G03720	Eukaryota	2	64
AT1G03730	Spermatophyta	6	100
AT1G03740	cellular organisms	1	100
AT1G03750	cellular organisms	1	100
AT1G03760	Eukaryota	2	100
AT1G03770	Eukaryota	2	100
AT1G03780	Eukaryota	2	100
AT1G03790	Eukaryota	2	100
AT1G03800	Viridiplantae	3	100
AT1G03810	cellular organisms	1	100
AT1G03820	rosids	10	100
AT1G03830	Eukaryota	2	100
AT1G03840	Eukaryota	2	92
AT1G03850	Embryophyta	4	100
AT1G03860	cellular organisms	1	100
AT1G03870	cellular organisms	1	80
AT1G03880	Eukaryota	2	85
AT1G03890	Eukaryota	2	85
AT1G03900	Eukaryota	2	100
AT1G03905	cellular organisms	1	100
AT1G03910	Eukaryota	2	100
AT1G03920	cellular organisms	1	100
AT1G03930	cellular organisms	1	100
AT1G03940	Eukaryota	2	92
AT1G03950	Eukaryota	2	100
AT1G03960	Eukaryota	2	100
AT1G03970	Embryophyta	4	100
AT1G03980	cellular organisms	1	93
AT1G03982	Spermatophyta	6	100
AT1G03990	cellular organisms	1	100
AT1G04000	Magnoliopsida	7	100
AT1G04010	Eukaryota	2	100
AT1G04020	Eukaryota	2	100
AT1G04030	Spermatophyta	6	100
AT1G04040	cellular organisms	1	93
AT1G04050	cellular organisms	1	100
AT1G04070	Viridiplantae	3	100
AT1G04080	Eukaryota	2	100
AT1G04090	cellular organisms	1	100
AT1G04100	Embryophyta	4	100
AT1G04110	cellular organisms	1	100
AT1G04120	cellular organisms	1	100
AT1G04130	Eukaryota	2	100
AT1G04140	Eukaryota	2	100
AT1G04150	Eukaryota	2	100
AT1G04160	Eukaryota	2	100
AT1G04170	cellular organisms	1	100
AT1G04171	Arabidopsis thaliana	16	100
AT1G04180	cellular organisms	1	100
AT1G04190	Eukaryota	2	100
AT1G04200	Eukaryota	2	92
AT1G04210	cellular organisms	1	100
AT1G04220	cellular organisms	1	100
AT1G04230	Eukaryota	2	100
AT1G04240	Embryophyta	4	100
AT1G04250	Embryophyta	4	100
AT1G04260	Eukaryota	2	100
AT1G04270	cellular organisms	1	100
AT1G04280	Eukaryota	2	100
AT1G04290	cellular organisms	1	93
AT1G04300	Eukaryota	2	100
AT1G04310	cellular organisms	1	93
AT1G04330	Mesangiospermae	8	100
AT1G04340	Viridiplantae	3	100
AT1G04350	cellular organisms	1	100
AT1G04360	Eukaryota	2	100
AT1G04370	Eukaryota	2	100
AT1G04380	cellular organisms	1	100
AT1G04390	Eukaryota	2	78
AT1G04400	cellular organisms	1	100
AT1G04410	cellular organisms	1	100
AT1G04420	cellular organisms	1	100
AT1G04430	Embryophyta	4	100
AT1G04440	cellular organisms	1	100
AT1G04445	Brassicaceae	13	100
AT1G04450	Spermatophyta	6	100
AT1G04470	Viridiplantae	3	100
AT1G04480	cellular organisms	1	100
AT1G04490	Tracheophyta	5	100
AT1G04500	Eukaryota	2	100
AT1G04501	Arabidopsis thaliana	16	100
AT1G04510	cellular organisms	1	100
AT1G04520	Tracheophyta	5	100
AT1G04530	Magnoliopsida	7	100
AT1G04540	Embryophyta	4	100
AT1G04550	Embryophyta	4	100
AT1G04555	Tracheophyta	5	100
AT1G04560	Embryophyta	4	100
AT1G04570	cellular organisms	1	100
AT1G04580	cellular organisms	1	100
AT1G04590	Embryophyta	4	100
AT1G04600	Eukaryota	2	100
AT1G04610	cellular organisms	1	100
AT1G04620	cellular organisms	1	100
AT1G04625	Spermatophyta	6	80
AT1G04630	Eukaryota	2	100
AT1G04635	Eukaryota	2	100
AT1G04640	cellular organisms	1	100
AT1G04645	Embryophyta	4	75
AT1G04650	Embryophyta	4	100
AT1G04660	Brassicaceae	13	100
AT1G04670	rosids	10	83
AT1G04680	cellular organisms	1	93
AT1G04684	Arabidopsis thaliana	16	100
AT1G04690	cellular organisms	1	100
AT1G04700	cellular organisms	1	100
AT1G04710	cellular organisms	1	100
AT1G04730	cellular organisms	1	100
AT1G04750	Eukaryota	2	100
AT1G04760	Eukaryota	2	100
AT1G04770	cellular organisms	1	93
AT1G04778	Brassicaceae	13	100
AT1G04780	Eukaryota	2	100
AT1G04790	Eukaryota	2	100
AT1G04800	Brassicaceae	13	100
AT1G04810	Eukaryota	2	100
AT1G04820	Eukaryota	2	100
AT1G04830	Eukaryota	2	100
AT1G04840	Eukaryota	2	92
AT1G04850	Eukaryota	2	100
AT1G04860	Eukaryota	2	100
AT1G04870	cellular organisms	1	100
AT1G04880	Eukaryota	2	100
AT1G04890	Embryophyta	4	100
AT1G04900	Eukaryota	2	100
AT1G04910	Embryophyta	4	100
AT1G04920	cellular organisms	1	100
AT1G04930	Spermatophyta	6	100
AT1G04940	cellular organisms	1	93
AT1G04945	Eukaryota	2	100
AT1G04950	Eukaryota	2	100
AT1G04960	Viridiplantae	3	100
AT1G04970	Eukaryota	2	92
AT1G04980	cellular organisms	1	100
AT1G04985	Eukaryota	2	92
AT1G04990	Embryophyta	4	100
AT1G05000	Eukaryota	2	92
AT1G05010	cellular organisms	1	100
AT1G05020	Eukaryota	2	100
AT1G05030	cellular organisms	1	100
AT1G05040	Brassicales	12	100
AT1G05055	Eukaryota	2	100
AT1G05060	Embryophyta	4	100
AT1G05065	Brassicaceae	13	100
AT1G05070	Tracheophyta	5	100
AT1G05080	Spermatophyta	6	100
AT1G05085	Arabidopsis thaliana	16	100
AT1G05090	Magnoliopsida	7	100
AT1G05100	cellular organisms	1	100
AT1G05120	cellular organisms	1	100
AT1G05136	Brassicaceae	13	66
AT1G05140	cellular organisms	1	100
AT1G05150	Viridiplantae	3	100
AT1G05160	cellular organisms	1	100
AT1G05170	Eukaryota	2	100
AT1G05180	cellular organisms	1	100
AT1G05190	cellular organisms	1	100
AT1G05200	cellular organisms	1	100
AT1G05205	Eukaryota	2	92
AT1G05210	Eukaryota	2	92
AT1G05220	Eukaryota	2	92
AT1G05230	Embryophyta	4	100
AT1G05240	Eukaryota	2	100
AT1G05250	Eukaryota	2	100
AT1G05260	Eukaryota	2	100
AT1G05270	cellular organisms	1	100
AT1G05280	Eukaryota	2	92
AT1G05290	Embryophyta	4	100
AT1G05291	Spermatophyta	6	100
AT1G05300	Eukaryota	2	100
AT1G05310	cellular organisms	1	93
AT1G05320	Magnoliopsida	7	100
AT1G05330	Brassicales	12	100
AT1G05340	Mesangiospermae	8	100
AT1G05350	cellular organisms	1	100
AT1G05360	Eukaryota	2	100
AT1G05370	Eukaryota	2	100
AT1G05380	Eukaryota	2	100
AT1G05385	Viridiplantae	3	100
AT1G05400	Camelineae	14	100
AT1G05410	Embryophyta	4	100
AT1G05420	Spermatophyta	6	100
AT1G05430	Spermatophyta	6	100
AT1G05440	Tracheophyta	5	100
AT1G05450	Spermatophyta	6	100
AT1G05460	cellular organisms	1	100
AT1G05470	Eukaryota	2	100
AT1G05490	cellular organisms	1	100
AT1G05500	Eukaryota	2	100
AT1G05510	cellular organisms	1	100
AT1G05520	Eukaryota	2	100
AT1G05530	cellular organisms	1	100
AT1G05540	Pentapetalae	9	71
AT1G05550	Mesangiospermae	8	75
AT1G05560	cellular organisms	1	100
AT1G05570	Eukaryota	2	100
AT1G05575	Magnoliopsida	7	100
AT1G05577	Embryophyta	4	100
AT1G05580	cellular organisms	1	93
AT1G05590	cellular organisms	1	100
AT1G05600	Spermatophyta	6	100
AT1G05610	cellular organisms	1	93
AT1G05615	Pentapetalae	9	85
AT1G05620	cellular organisms	1	100
AT1G05630	Eukaryota	2	100
AT1G05640	Eukaryota	2	78
AT1G05650	cellular organisms	1	93
AT1G05660	cellular organisms	1	93
AT1G05670	Spermatophyta	6	100
AT1G05675	cellular organisms	1	100
AT1G05680	cellular organisms	1	100
AT1G05690	Eukaryota	2	92
AT1G05700	cellular organisms	1	100
AT1G05710	Tracheophyta	5	100
AT1G05720	Eukaryota	2	100
AT1G05730	Eukaryota	2	100
AT1G05740	Spermatophyta	6	100
AT1G05750	Eukaryota	2	92
AT1G05760	Spermatophyta	6	100
AT1G05770	Spermatophyta	6	100
AT1G05780	Embryophyta	4	100
AT1G05785	Eukaryota	2	100
AT1G05790	Eukaryota	2	100
AT1G05800	cellular organisms	1	100
AT1G05805	Embryophyta	4	100
AT1G05810	cellular organisms	1	100
AT1G05820	cellular organisms	1	100
AT1G05830	cellular organisms	1	100
AT1G05835	Magnoliopsida	7	100
AT1G05840	Eukaryota	2	100
AT1G05850	cellular organisms	1	100
AT1G05860	Embryophyta	4	100
AT1G05870	Tracheophyta	5	100
AT1G05880	Eukaryota	2	100
AT1G05890	Eukaryota	2	100
AT1G05894	Mesangiospermae	8	100
AT1G05900	cellular organisms	1	100
AT1G05910	cellular organisms	1	100
AT1G05920	Mesangiospermae	8	100
AT1G05925	Arabidopsis thaliana	16	100
AT1G05930	Mesangiospermae	8	100
AT1G05940	cellular organisms	1	100
AT1G05950	Tracheophyta	5	100
AT1G05960	Eukaryota	2	100
AT1G05970	Embryophyta	4	100
AT1G05990	Eukaryota	2	100
AT1G06000	cellular organisms	1	100
AT1G06010	Magnoliopsida	7	100
AT1G06020	cellular organisms	1	100
AT1G06030	cellular organisms	1	100
AT1G06040	Eukaryota	2	100
AT1G06050	Eukaryota	2	100
AT1G06060	Eukaryota	2	100
AT1G06070	Viridiplantae	3	100
AT1G06080	cellular organisms	1	93
AT1G06090	cellular organisms	1	93
AT1G06100	cellular organisms	1	93
AT1G06110	cellular organisms	1	100
AT1G06120	cellular organisms	1	93
AT1G06130	cellular organisms	1	100
AT1G06135	Brassicales	12	100
AT1G06137	Brassicales	12	100
AT1G06140	Eukaryota	2	100
AT1G06148	Arabidopsis thaliana	16	100
AT1G06149	Pentapetalae	9	85
AT1G06150	Eukaryota	2	92
AT1G06160	Viridiplantae	3	100
AT1G06170	Embryophyta	4	100
AT1G06180	Eukaryota	2	100
AT1G06190	Magnoliopsida	7	100
AT1G06200	Eukaryota	2	100
AT1G06210	Eukaryota	2	100
AT1G06220	cellular organisms	1	100
AT1G06225	rosids	10	83
AT1G06230	Eukaryota	2	100
AT1G06240	cellular organisms	1	93
AT1G06250	cellular organisms	1	100
AT1G06260	cellular organisms	1	100
AT1G06270	Mesangiospermae	8	100
AT1G06280	Embryophyta	4	100
AT1G06290	cellular organisms	1	100
AT1G06310	cellular organisms	1	100
AT1G06320	Mesangiospermae	8	100
AT1G06330	Eukaryota	2	100
AT1G06340	Tracheophyta	5	100
AT1G06350	cellular organisms	1	93
AT1G06360	cellular organisms	1	93
AT1G06380	Eukaryota	2	100
AT1G06390	cellular organisms	1	100
AT1G06400	cellular organisms	1	100
AT1G06410	cellular organisms	1	100
AT1G06420	Brassicaceae	13	100
AT1G06430	cellular organisms	1	100
AT1G06440	Embryophyta	4	100
AT1G06450	Eukaryota	2	100
AT1G06460	cellular organisms	1	100
AT1G06470	Eukaryota	2	100
AT1G06475	Mesangiospermae	8	87
AT1G06490	Eukaryota	2	100
AT1G06500	Embryophyta	4	91
AT1G06510	Embryophyta	4	100
AT1G06515	Embryophyta	4	100
AT1G06520	Embryophyta	4	100
AT1G06530	Mesangiospermae	8	100
AT1G06540	Brassicales	12	100
AT1G06550	cellular organisms	1	100
AT1G06560	cellular organisms	1	100
AT1G06570	cellular organisms	1	100
AT1G06580	Mesangiospermae	8	100
AT1G06590	Eukaryota	2	100
AT1G06620	cellular organisms	1	100
AT1G06630	Spermatophyta	6	100
AT1G06640	cellular organisms	1	100
AT1G06645	cellular organisms	1	100
AT1G06650	cellular organisms	1	100
AT1G06660	Embryophyta	4	100
AT1G06670	cellular organisms	1	100
AT1G06680	cellular organisms	1	93
AT1G06690	cellular organisms	1	100
AT1G06700	cellular organisms	1	100
AT1G06710	Tracheophyta	5	100
AT1G06720	Eukaryota	2	100
AT1G06730	cellular organisms	1	100
AT1G06750	Eukaryota	2	100
AT1G06760	Eukaryota	2	100
AT1G06770	Eukaryota	2	100
AT1G06780	cellular organisms	1	100
AT1G06790	cellular organisms	1	100
AT1G06800	cellular organisms	1	100
AT1G06810	Mesangiospermae	8	75
AT1G06820	cellular organisms	1	100
AT1G06830	Eukaryota	2	100
AT1G06840	cellular organisms	1	100
AT1G06850	Viridiplantae	3	100
AT1G06870	cellular organisms	1	100
AT1G06890	Eukaryota	2	100
AT1G06900	cellular organisms	1	100
AT1G06910	Mesangiospermae	8	100
AT1G06920	Embryophyta	4	100
AT1G06923	Magnoliopsida	7	100
AT1G06925	Pentapetalae	9	85
AT1G06930	Mesangiospermae	8	100
AT1G06950	Eukaryota	2	100
AT1G06960	Eukaryota	2	100
AT1G06970	cellular organisms	1	93
AT1G06980	Embryophyta	4	91
AT1G06990	cellular organisms	1	93
AT1G07000	Eukaryota	2	100
AT1G07010	cellular organisms	1	100
AT1G07020	Magnoliopsida	7	100
AT1G07025	Eukaryota	2	100
AT1G07030	Eukaryota	2	100
AT1G07040	cellular organisms	1	100
AT1G07050	Viridiplantae	3	100
AT1G07060	Spermatophyta	6	100
AT1G07070	cellular organisms	1	100
AT1G07080	Eukaryota	2	100
AT1G07090	Eukaryota	2	92
AT1G07110	cellular organisms	1	100
AT1G07120	Eukaryota	2	100
AT1G07130	Eukaryota	2	92
AT1G07135	Brassicaceae	13	100
AT1G07140	Eukaryota	2	100
AT1G07150	cellular organisms	1	100
AT1G07160	cellular organisms	1	100
AT1G07170	Eukaryota	2	100
AT1G07175	Pentapetalae	9	100
AT1G07180	cellular organisms	1	100
AT1G07190	Mesangiospermae	8	100
AT1G07200	cellular organisms	1	100
AT1G07210	cellular organisms	1	100
AT1G07220	Eukaryota	2	92
AT1G07230	cellular organisms	1	93
AT1G07240	cellular organisms	1	100
AT1G07250	cellular organisms	1	100
AT1G07260	cellular organisms	1	100
AT1G07270	cellular organisms	1	100
AT1G07280	Embryophyta	4	100
AT1G07290	Eukaryota	2	100
AT1G07300	Mesangiospermae	8	100
AT1G07310	Embryophyta	4	91
AT1G07320	cellular organisms	1	100
AT1G07330	Magnoliopsida	7	100
AT1G07340	cellular organisms	1	100
AT1G07350	cellular organisms	1	100
AT1G07360	cellular organisms	1	100
AT1G07370	cellular organisms	1	100
AT1G07380	cellular organisms	1	100
AT1G07390	Viridiplantae	3	84
AT1G07400	cellular organisms	1	100
AT1G07410	cellular organisms	1	100
AT1G07420	cellular organisms	1	100
AT1G07430	cellular organisms	1	100
AT1G07440	cellular organisms	1	100
AT1G07450	cellular organisms	1	100
AT1G07460	cellular organisms	1	86
AT1G07470	Eukaryota	2	100
AT1G07473	rosids	10	83
AT1G07476	rosids	10	100
AT1G07480	Eukaryota	2	100
AT1G07485	Camelineae	14	100
AT1G07490	Magnoliopsida	7	100
AT1G07500	Brassicales	12	100
AT1G07510	cellular organisms	1	100
AT1G07520	cellular organisms	1	86
AT1G07530	cellular organisms	1	86
AT1G07540	Viridiplantae	3	100
AT1G07550	cellular organisms	1	100
AT1G07560	cellular organisms	1	100
AT1G07570	cellular organisms	1	100
AT1G07590	Embryophyta	4	100
AT1G07600	Arabidopsis thaliana	16	100
AT1G07610	Absent from the DIAMOND/MMseqs2 results	NA	NA
AT1G07615	cellular organisms	1	100
AT1G07620	Embryophyta	4	91
AT1G07630	Eukaryota	2	100
AT1G07640	Viridiplantae	3	100
AT1G07645	cellular organisms	1	93
AT1G07650	cellular organisms	1	100
AT1G07660	Eukaryota	2	100
AT1G07670	cellular organisms	1	100
AT1G07680	Brassicaceae	13	100
AT1G07690	Brassicaceae	13	100
AT1G07700	Eukaryota	2	100
AT1G07705	Eukaryota	2	100
AT1G07710	Spermatophyta	6	100
AT1G07720	cellular organisms	1	100
AT1G07725	Eukaryota	2	100
AT1G07730	Tracheophyta	5	100
AT1G07740	Spermatophyta	6	100
AT1G07745	cellular organisms	1	100
AT1G07747	Spermatophyta	6	100
AT1G07750	Eukaryota	2	85
AT1G07770	cellular organisms	1	100
AT1G07780	cellular organisms	1	100
AT1G07790	Eukaryota	2	100
AT1G07795	Embryophyta	4	91
AT1G07810	cellular organisms	1	100
AT1G07820	Eukaryota	2	100
AT1G07830	Eukaryota	2	100
AT1G07840	Eukaryota	2	100
AT1G07850	Eukaryota	2	92
AT1G07860	Mesangiospermae	8	100
AT1G07870	cellular organisms	1	100
AT1G07880	cellular organisms	1	100
AT1G07885	Arabidopsis thaliana	16	100
AT1G07890	cellular organisms	1	100
AT1G07900	Embryophyta	4	100
AT1G07901	Arabidopsis thaliana	16	100
AT1G07910	Eukaryota	2	100
AT1G07920	cellular organisms	1	100
AT1G07930	cellular organisms	1	100
AT1G07940	cellular organisms	1	100
AT1G07950	Eukaryota	2	92
AT1G07960	cellular organisms	1	100
AT1G07970	Eukaryota	2	100
AT1G07980	Eukaryota	2	92
AT1G07985	Magnoliopsida	7	100
AT1G07990	Eukaryota	2	100
AT1G08000	Eukaryota	2	100
AT1G08005	Brassicales	12	100
AT1G08010	Eukaryota	2	100
AT1G08030	Viridiplantae	3	100
AT1G08032	Arabidopsis thaliana	16	100
AT1G08035	rosids	10	100
AT1G08040	cellular organisms	1	100
AT1G08050	cellular organisms	1	93
AT1G08060	Eukaryota	2	100
AT1G08065	cellular organisms	1	100
AT1G08070	Eukaryota	2	100
AT1G08080	cellular organisms	1	100
AT1G08090	cellular organisms	1	100
AT1G08100	cellular organisms	1	100
AT1G08110	cellular organisms	1	100
AT1G08120	Eukaryota	2	100
AT1G08125	cellular organisms	1	100
AT1G08130	cellular organisms	1	100
AT1G08135	cellular organisms	1	93
AT1G08140	cellular organisms	1	93
AT1G08150	cellular organisms	1	93
AT1G08160	Embryophyta	4	100
AT1G08165	Arabidopsis	15	100
AT1G08170	Eukaryota	2	100
AT1G08180	rosids	10	100
AT1G08190	Eukaryota	2	100
AT1G08200	cellular organisms	1	100
AT1G08210	Eukaryota	2	100
AT1G08220	cellular organisms	1	93
AT1G08230	Eukaryota	2	100
AT1G08250	cellular organisms	1	100
AT1G08260	cellular organisms	1	100
AT1G08270	cellular organisms	1	100
AT1G08280	Eukaryota	2	100
AT1G08290	Eukaryota	2	100
AT1G08300	Eukaryota	2	100
AT1G08310	cellular organisms	1	100
AT1G08315	Embryophyta	4	100
AT1G08320	Viridiplantae	3	100
AT1G08340	Eukaryota	2	92
AT1G08350	Eukaryota	2	100
AT1G08360	cellular organisms	1	100
AT1G08370	Eukaryota	2	100
AT1G08380	Eukaryota	2	100
AT1G08390	Eukaryota	2	92
AT1G08400	Eukaryota	2	100
AT1G08410	cellular organisms	1	100
AT1G08420	cellular organisms	1	100
AT1G08430	Embryophyta	4	100
AT1G08440	Eukaryota	2	100
AT1G08450	Eukaryota	2	100
AT1G08460	cellular organisms	1	100
AT1G08465	Eukaryota	2	85
AT1G08470	cellular organisms	1	100
AT1G08480	Eukaryota	2	92
AT1G08490	cellular organisms	1	100
AT1G08500	Tracheophyta	5	100
AT1G08510	cellular organisms	1	93
AT1G08520	cellular organisms	1	100
AT1G08530	cellular organisms	1	93
AT1G08540	cellular organisms	1	100
AT1G08550	Eukaryota	2	100
AT1G08560	Eukaryota	2	100
AT1G08570	cellular organisms	1	100
AT1G08580	Spermatophyta	6	100
AT1G08590	cellular organisms	1	100
AT1G08600	cellular organisms	1	100
AT1G08610	Magnoliopsida	7	100
AT1G08620	Eukaryota	2	100
AT1G08630	cellular organisms	1	100
AT1G08640	Viridiplantae	3	100
AT1G08650	cellular organisms	1	100
AT1G08660	Eukaryota	2	100
AT1G08670	Eukaryota	2	92
AT1G08680	Eukaryota	2	100
AT1G08695	Brassicaceae	13	100
AT1G08700	Eukaryota	2	100
AT1G08710	Embryophyta	4	100
AT1G08720	cellular organisms	1	100
AT1G08730	Eukaryota	2	100
AT1G08750	cellular organisms	1	100
AT1G08760	Embryophyta	4	100
AT1G08770	Eukaryota	2	100
AT1G08780	Eukaryota	2	100
AT1G08790	Tracheophyta	5	100
AT1G08800	Embryophyta	4	100
AT1G08810	Eukaryota	2	100
AT1G08820	Eukaryota	2	100
AT1G08830	cellular organisms	1	100
AT1G08840	cellular organisms	1	100
AT1G08845	Viridiplantae	3	100
AT1G08860	Eukaryota	2	100
AT1G08880	Eukaryota	2	100
AT1G08890	cellular organisms	1	100
AT1G08900	cellular organisms	1	100
AT1G08910	Eukaryota	2	92
AT1G08920	cellular organisms	1	100
AT1G08930	cellular organisms	1	100
AT1G08940	cellular organisms	1	100
AT1G08960	cellular organisms	1	100
AT1G08970	Eukaryota	2	100
AT1G08980	cellular organisms	1	100
AT1G08985	malvids	11	80
AT1G08990	cellular organisms	1	100
AT1G09000	cellular organisms	1	100
AT1G09010	cellular organisms	1	100
AT1G09020	Eukaryota	2	100
AT1G09026	Arabidopsis thaliana	16	100
AT1G09030	Eukaryota	2	100
AT1G09040	Tracheophyta	5	100
AT1G09050	Tracheophyta	5	100
AT1G09060	Eukaryota	2	100
AT1G09070	Embryophyta	4	100
AT1G09080	cellular organisms	1	100
AT1G09090	cellular organisms	1	100
AT1G09100	cellular organisms	1	100
AT1G09130	cellular organisms	1	100
AT1G09140	cellular organisms	1	100
AT1G09150	cellular organisms	1	100
AT1G09155	Embryophyta	4	100
AT1G09157	Viridiplantae	3	100
AT1G09160	cellular organisms	1	100
AT1G09170	Eukaryota	2	100
AT1G09176	Brassicaceae	13	100
AT1G09180	cellular organisms	1	100
AT1G09190	Eukaryota	2	92
AT1G09195	cellular organisms	1	86
AT1G09200	Eukaryota	2	100
AT1G09210	Eukaryota	2	100
AT1G09220	Eukaryota	2	92
AT1G09230	Eukaryota	2	92
AT1G09240	cellular organisms	1	86
AT1G09245	Mesangiospermae	8	75
AT1G09250	Spermatophyta	6	100
AT1G09260	Eukaryota	2	78
AT1G09270	Eukaryota	2	100
AT1G09280	cellular organisms	1	100
AT1G09290	Embryophyta	4	100
AT1G09300	cellular organisms	1	100
AT1G09310	Embryophyta	4	100
AT1G09320	Viridiplantae	3	100
AT1G09330	Eukaryota	2	100
AT1G09340	cellular organisms	1	100
AT1G09350	cellular organisms	1	100
AT1G09360	Mesangiospermae	8	100
AT1G09370	Pentapetalae	9	100
AT1G09380	cellular organisms	1	100
AT1G09390	cellular organisms	1	93
AT1G09400	cellular organisms	1	100
AT1G09410	Eukaryota	2	92
AT1G09415	Brassicales	12	100
AT1G09420	cellular organisms	1	100
AT1G09430	cellular organisms	1	100
AT1G09440	cellular organisms	1	100
AT1G09450	Eukaryota	2	100
AT1G09460	Eukaryota	2	92
AT1G09470	Spermatophyta	6	100
AT1G09480	cellular organisms	1	100
AT1G09483	Spermatophyta	6	100
AT1G09490	cellular organisms	1	100
AT1G09500	cellular organisms	1	100
AT1G09510	cellular organisms	1	100
AT1G09520	Magnoliopsida	7	100
AT1G09530	Embryophyta	4	100
AT1G09540	Eukaryota	2	100
AT1G09550	Eukaryota	2	92
AT1G09560	cellular organisms	1	100
AT1G09570	cellular organisms	1	100
AT1G09575	Eukaryota	2	100
AT1G09580	Eukaryota	2	100
AT1G09590	cellular organisms	1	100
AT1G09600	cellular organisms	1	100
AT1G09610	cellular organisms	1	100
AT1G09620	cellular organisms	1	100
AT1G09625	Arabidopsis	15	100
AT1G09630	cellular organisms	1	100
AT1G09640	cellular organisms	1	100
AT1G09645	Embryophyta	4	100
AT1G09650	Mesangiospermae	8	100
AT1G09660	Eukaryota	2	100
AT1G09665	Embryophyta	4	91
AT1G09680	Spermatophyta	6	100
AT1G09690	cellular organisms	1	100
AT1G09700	Eukaryota	2	92
AT1G09710	Eukaryota	2	92
AT1G09720	Tracheophyta	5	100
AT1G09730	Eukaryota	2	100
AT1G09740	cellular organisms	1	100
AT1G09750	Eukaryota	2	100
AT1G09760	Eukaryota	2	100
AT1G09770	Eukaryota	2	100
AT1G09780	cellular organisms	1	100
AT1G09790	Embryophyta	4	100
AT1G09794	Eukaryota	2	92
AT1G09795	cellular organisms	1	100
AT1G09800	cellular organisms	1	100
AT1G09810	Eukaryota	2	100
AT1G09812	Tracheophyta	5	100
AT1G09815	Eukaryota	2	100
AT1G09820	Spermatophyta	6	100
AT1G09830	cellular organisms	1	100
AT1G09840	cellular organisms	1	100
AT1G09850	cellular organisms	1	100
AT1G09860	Tracheophyta	5	100
AT1G09870	cellular organisms	1	100
AT1G09880	cellular organisms	1	93
AT1G09890	cellular organisms	1	93
AT1G09900	Magnoliopsida	7	100
AT1G09910	cellular organisms	1	93
AT1G09920	Eukaryota	2	92
AT1G09930	Eukaryota	2	92
AT1G09932	cellular organisms	1	100
AT1G09935	cellular organisms	1	100
AT1G09940	cellular organisms	1	100
AT1G09950	Tracheophyta	5	100
AT1G09960	cellular organisms	1	93
AT1G09970	cellular organisms	1	100
AT1G09980	Eukaryota	2	92
AT1G09995	Mesangiospermae	8	100
AT1G10000	Spermatophyta	6	80
AT1G10010	Eukaryota	2	100
AT1G10020	Embryophyta	4	100
AT1G10030	Eukaryota	2	100
AT1G10040	Eukaryota	2	100
AT1G10050	cellular organisms	1	100
AT1G10060	cellular organisms	1	100
AT1G10070	cellular organisms	1	100
AT1G10090	Eukaryota	2	100
AT1G10095	Eukaryota	2	100
AT1G10100	Arabidopsis thaliana	16	100
AT1G10110	Brassicaceae	13	100
AT1G10120	Embryophyta	4	100
AT1G10130	cellular organisms	1	100
AT1G10140	Mesangiospermae	8	100
AT1G10150	Viridiplantae	3	100
AT1G10155	Tracheophyta	5	90
AT1G10170	Eukaryota	2	100
AT1G10180	Embryophyta	4	100
AT1G10190	Eukaryota	2	92
AT1G10200	cellular organisms	1	100
AT1G10210	cellular organisms	1	100
AT1G10220	Mesangiospermae	8	100
AT1G10230	Eukaryota	2	100
AT1G10240	Eukaryota	2	71
AT1G10250	Eukaryota	2	100
AT1G10270	Spermatophyta	6	100
AT1G10280	Eukaryota	2	100
AT1G10290	Eukaryota	2	100
AT1G10300	cellular organisms	1	100
AT1G10310	cellular organisms	1	100
AT1G10320	Eukaryota	2	100
AT1G10330	Eukaryota	2	92
AT1G10340	Eukaryota	2	78
AT1G10350	cellular organisms	1	100
AT1G10360	cellular organisms	1	86
AT1G10370	cellular organisms	1	100
AT1G10380	Spermatophyta	6	100
AT1G10385	Eukaryota	2	100
AT1G10390	Eukaryota	2	100
AT1G10400	Eukaryota	2	100
AT1G10410	Eukaryota	2	92
AT1G10417	Magnoliopsida	7	100
AT1G10430	cellular organisms	1	100
AT1G10450	Eukaryota	2	100
AT1G10455	Mesangiospermae	8	100
AT1G10460	cellular organisms	1	100
AT1G10470	cellular organisms	1	100
AT1G10480	Embryophyta	4	91
AT1G10490	cellular organisms	1	100
AT1G10500	cellular organisms	1	100
AT1G10510	Embryophyta	4	100
AT1G10520	cellular organisms	1	100
AT1G10522	Magnoliopsida	7	100
AT1G10530	Embryophyta	4	100
AT1G10540	cellular organisms	1	100
AT1G10550	cellular organisms	1	93
AT1G10560	Eukaryota	2	100
AT1G10570	Eukaryota	2	100
AT1G10580	cellular organisms	1	100
AT1G10585	Eukaryota	2	71
AT1G10586	Eukaryota	2	71
AT1G10588	Tracheophyta	5	100
AT1G10590	cellular organisms	1	100
AT1G10600	Eukaryota	2	100
AT1G10610	Embryophyta	4	100
AT1G10620	cellular organisms	1	100
AT1G10630	cellular organisms	1	100
AT1G10640	cellular organisms	1	93
AT1G10650	Eukaryota	2	92
AT1G10652	Arabidopsis thaliana	16	100
AT1G10657	Tracheophyta	5	100
AT1G10660	Eukaryota	2	100
AT1G10670	cellular organisms	1	100
AT1G10680	cellular organisms	1	100
AT1G10690	Magnoliopsida	7	100
AT1G10700	cellular organisms	1	100
AT1G10710	Spermatophyta	6	100
AT1G10717	malvids	11	100
AT1G10720	Eukaryota	2	92
AT1G10730	Eukaryota	2	100
AT1G10740	cellular organisms	1	93
AT1G10745	Brassicaceae	13	100
AT1G10747	Brassicales	12	100
AT1G10750	cellular organisms	1	93
AT1G10760	cellular organisms	1	100
AT1G10770	Magnoliopsida	7	100
AT1G10780	Tracheophyta	5	100
AT1G10790	Tracheophyta	5	100
AT1G10800	Embryophyta	4	100
AT1G10810	cellular organisms	1	100
AT1G10820	Eukaryota	2	100
AT1G10830	cellular organisms	1	100
AT1G10840	Eukaryota	2	100
AT1G10850	cellular organisms	1	100
AT1G10865	Eukaryota	2	100
AT1G10870	Eukaryota	2	100
AT1G10880	Eukaryota	2	100
AT1G10890	Magnoliopsida	7	100
AT1G10900	Eukaryota	2	100
AT1G10910	Embryophyta	4	100
AT1G10920	cellular organisms	1	93
AT1G10930	cellular organisms	1	100
AT1G10940	cellular organisms	1	100
AT1G10950	Eukaryota	2	100
AT1G10960	cellular organisms	1	100
AT1G10970	Eukaryota	2	100
AT1G10980	Eukaryota	2	100
AT1G10990	Arabidopsis thaliana	16	100
AT1G11000	Viridiplantae	3	100
AT1G11020	Eukaryota	2	100
AT1G11040	cellular organisms	1	100
AT1G11050	cellular organisms	1	100
AT1G11060	Eukaryota	2	100
AT1G11070	Eukaryota	2	78
AT1G11080	cellular organisms	1	100
AT1G11090	cellular organisms	1	100
AT1G11100	cellular organisms	1	100
AT1G11110	Eukaryota	2	100
AT1G11112	Mesangiospermae	8	87
AT1G11120	Tracheophyta	5	100
AT1G11125	Pentapetalae	9	100
AT1G11130	cellular organisms	1	100
AT1G11145	Brassicales	12	100
AT1G11160	Eukaryota	2	100
AT1G11170	Eukaryota	2	100
AT1G11180	Eukaryota	2	100
AT1G11190	cellular organisms	1	93
AT1G11200	Eukaryota	2	100
AT1G11210	Spermatophyta	6	100
AT1G11220	Spermatophyta	6	100
AT1G11230	Magnoliopsida	7	100
AT1G11240	Spermatophyta	6	100
AT1G11250	Eukaryota	2	100
AT1G11260	cellular organisms	1	100
AT1G11270	Magnoliopsida	7	100
AT1G11280	cellular organisms	1	100
AT1G11290	Eukaryota	2	100
AT1G11300	cellular organisms	1	100
AT1G11310	Viridiplantae	3	100
AT1G11320	Embryophyta	4	91
AT1G11330	cellular organisms	1	100
AT1G11340	cellular organisms	1	100
AT1G11350	cellular organisms	1	100
AT1G11360	cellular organisms	1	100
AT1G11362	Mesangiospermae	8	87
AT1G11370	cellular organisms	1	93
AT1G11380	Eukaryota	2	85
AT1G11390	cellular organisms	1	100
AT1G11400	Eukaryota	2	100
AT1G11410	cellular organisms	1	100
AT1G11420	Tracheophyta	5	100
AT1G11430	Spermatophyta	6	100
AT1G11440	Spermatophyta	6	100
AT1G11450	Eukaryota	2	100
AT1G11460	Eukaryota	2	100
AT1G11470	Brassicaceae	13	100
AT1G11475	cellular organisms	1	100
AT1G11480	Embryophyta	4	100
AT1G11490	Eukaryota	2	92
AT1G11500	Spermatophyta	6	100
AT1G11510	Magnoliopsida	7	100
AT1G11520	Eukaryota	2	92
AT1G11530	cellular organisms	1	100
AT1G11540	Eukaryota	2	100
AT1G11545	cellular organisms	1	93
AT1G11560	Eukaryota	2	100
AT1G11570	Eukaryota	2	100
AT1G11572	rosids	10	66
AT1G11580	cellular organisms	1	93
AT1G11590	cellular organisms	1	93
AT1G11593	Pentapetalae	9	100
AT1G11600	cellular organisms	1	100
AT1G11608	Brassicaceae	13	100
AT1G11610	cellular organisms	1	100
AT1G11620	Magnoliopsida	7	100
AT1G11630	Tracheophyta	5	100
AT1G11650	cellular organisms	1	100
AT1G11655	Mesangiospermae	8	100
AT1G11660	cellular organisms	1	100
AT1G11670	cellular organisms	1	100
AT1G11680	cellular organisms	1	100
AT1G11684	Arabidopsis	15	100
AT1G11690	Embryophyta	4	100
AT1G11700	Tracheophyta	5	100
AT1G11710	Spermatophyta	6	100
AT1G11720	cellular organisms	1	100
AT1G11730	Eukaryota	2	100
AT1G11740	Eukaryota	2	100
AT1G11750	cellular organisms	1	100
AT1G11755	Eukaryota	2	85
AT1G11760	Embryophyta	4	100
AT1G11765	Mesangiospermae	8	100
AT1G11770	cellular organisms	1	100
AT1G11780	cellular organisms	1	100
AT1G11785	Arabidopsis thaliana	16	100
AT1G11790	cellular organisms	1	100
AT1G11800	cellular organisms	1	100
AT1G11810	Mesangiospermae	8	100
AT1G11820	Eukaryota	2	92
AT1G11840	cellular organisms	1	100
AT1G11850	Brassicaceae	13	66
AT1G11860	cellular organisms	1	100
AT1G11870	cellular organisms	1	100
AT1G11880	Eukaryota	2	100
AT1G11890	Eukaryota	2	100
AT1G11900	Spermatophyta	6	100
AT1G11905	Spermatophyta	6	100
AT1G11910	Eukaryota	2	100
AT1G11915	Spermatophyta	6	100
AT1G11920	cellular organisms	1	93
AT1G11925	Magnoliopsida	7	100
AT1G11930	cellular organisms	1	100
AT1G11940	Eukaryota	2	100
AT1G11950	Eukaryota	2	100
AT1G11960	Eukaryota	2	100
AT1G11970	Brassicaceae	13	33
AT1G11980	cellular organisms	1	100
AT1G11990	Embryophyta	4	100
AT1G12000	cellular organisms	1	100
AT1G12010	cellular organisms	1	100
AT1G12020	Spermatophyta	6	100
AT1G12030	Viridiplantae	3	100
AT1G12040	Eukaryota	2	92
AT1G12050	cellular organisms	1	100
AT1G12060	Embryophyta	4	91
AT1G12064	Mesangiospermae	8	100
AT1G12070	Eukaryota	2	92
AT1G12080	Brassicaceae	13	100
AT1G12090	Spermatophyta	6	100
AT1G12100	Spermatophyta	6	100
AT1G12110	cellular organisms	1	100
AT1G12120	Mesangiospermae	8	100
AT1G12130	cellular organisms	1	100
AT1G12140	cellular organisms	1	100
AT1G12150	Spermatophyta	6	100
AT1G12160	cellular organisms	1	100
AT1G12170	Mesangiospermae	8	100
AT1G12180	Brassicaceae	13	100
AT1G12190	Mesangiospermae	8	100
AT1G12200	cellular organisms	1	100
AT1G12210	cellular organisms	1	93
AT1G12211	Arabidopsis thaliana	16	100
AT1G12220	cellular organisms	1	93
AT1G12230	cellular organisms	1	93
AT1G12240	cellular organisms	1	100
AT1G12244	cellular organisms	1	100
AT1G12250	cellular organisms	1	93
AT1G12260	Embryophyta	4	100
AT1G12270	Eukaryota	2	100
AT1G12280	cellular organisms	1	93
AT1G12290	cellular organisms	1	93
AT1G12300	Mesangiospermae	8	100
AT1G12310	cellular organisms	1	100
AT1G12320	Spermatophyta	6	100
AT1G12330	Embryophyta	4	100
AT1G12340	Eukaryota	2	100
AT1G12350	Eukaryota	2	100
AT1G12360	Eukaryota	2	100
AT1G12370	cellular organisms	1	100
AT1G12380	Eukaryota	2	100
AT1G12390	Eukaryota	2	100
AT1G12400	Eukaryota	2	100
AT1G12410	cellular organisms	1	100
AT1G12411	Arabidopsis thaliana	16	100
AT1G12420	cellular organisms	1	93
AT1G12423	Arabidopsis thaliana	16	100
AT1G12430	Eukaryota	2	100
AT1G12440	Eukaryota	2	100
AT1G12450	cellular organisms	1	100
AT1G12451	Arabidopsis thaliana	16	100
AT1G12460	cellular organisms	1	100
AT1G12470	Eukaryota	2	100
AT1G12480	cellular organisms	1	93
AT1G12490	Mesangiospermae	8	100
AT1G12500	Eukaryota	2	100
AT1G12520	cellular organisms	1	100
AT1G12530	Embryophyta	4	100
AT1G12540	Spermatophyta	6	100
AT1G12550	cellular organisms	1	100
AT1G12560	cellular organisms	1	100
AT1G12570	cellular organisms	1	100
AT1G12580	cellular organisms	1	100
AT1G12600	Eukaryota	2	100
AT1G12610	Viridiplantae	3	100
AT1G12620	Mesangiospermae	8	100
AT1G12630	Viridiplantae	3	100
AT1G12640	Eukaryota	2	100
AT1G12650	Eukaryota	2	100
AT1G12660	Mesangiospermae	8	87
AT1G12663	Mesangiospermae	8	100
AT1G12665	Brassicaceae	13	100
AT1G12672	Mesangiospermae	8	100
AT1G12680	cellular organisms	1	100
AT1G12700	cellular organisms	1	100
AT1G12710	Embryophyta	4	100
AT1G12730	Eukaryota	2	100
AT1G12740	cellular organisms	1	100
AT1G12750	cellular organisms	1	100
AT1G12760	Eukaryota	2	100
AT1G12770	cellular organisms	1	100
AT1G12775	Magnoliopsida	7	100
AT1G12780	cellular organisms	1	100
AT1G12790	Tracheophyta	5	100
AT1G12800	cellular organisms	1	93
AT1G12805	Brassicaceae	13	100
AT1G12810	Brassicaceae	13	100
AT1G12820	Eukaryota	2	92
AT1G12830	Mesangiospermae	8	100
AT1G12840	Eukaryota	2	100
AT1G12845	rosids	10	100
AT1G12850	cellular organisms	1	93
AT1G12855	Magnoliopsida	7	100
AT1G12860	Embryophyta	4	100
AT1G12870	Spermatophyta	6	100
AT1G12880	cellular organisms	1	100
AT1G12890	Viridiplantae	3	100
AT1G12900	cellular organisms	1	100
AT1G12910	Eukaryota	2	100
AT1G12920	cellular organisms	1	100
AT1G12930	Eukaryota	2	100
AT1G12938	Arabidopsis thaliana	16	100
AT1G12940	cellular organisms	1	100
AT1G12950	cellular organisms	1	100
AT1G12960	Eukaryota	2	100
AT1G12970	Spermatophyta	6	100
AT1G12980	Viridiplantae	3	100
AT1G12990	cellular organisms	1	100
AT1G13000	cellular organisms	1	100
AT1G13020	Viridiplantae	3	100
AT1G13030	Embryophyta	4	100
AT1G13040	Pentapetalae	9	100
AT1G13050	Embryophyta	4	91
AT1G13060	cellular organisms	1	100
AT1G13080	cellular organisms	1	100
AT1G13090	cellular organisms	1	100
AT1G13100	cellular organisms	1	100
AT1G13110	cellular organisms	1	100
AT1G13120	Eukaryota	2	100
AT1G13130	cellular organisms	1	93
AT1G13140	cellular organisms	1	100
AT1G13150	cellular organisms	1	100
AT1G13160	Eukaryota	2	100
AT1G13170	Eukaryota	2	100
AT1G13180	cellular organisms	1	100
AT1G13190	cellular organisms	1	100
AT1G13195	Viridiplantae	3	100
AT1G13200	Magnoliopsida	7	100
AT1G13210	cellular organisms	1	100
AT1G13220	Embryophyta	4	100
AT1G13230	Embryophyta	4	100
AT1G13245	Magnoliopsida	7	100
AT1G13250	cellular organisms	1	100
AT1G13260	Eukaryota	2	100
AT1G13270	cellular organisms	1	100
AT1G13280	cellular organisms	1	86
AT1G13290	Eukaryota	2	100
AT1G13300	Eukaryota	2	100
AT1G13310	Eukaryota	2	100
AT1G13320	Eukaryota	2	100
AT1G13330	Eukaryota	2	100
AT1G13340	Eukaryota	2	100
AT1G13350	cellular organisms	1	100
AT1G13360	Magnoliopsida	7	100
AT1G13370	Eukaryota	2	100
AT1G13380	Embryophyta	4	100
AT1G13390	Embryophyta	4	91
AT1G13400	Embryophyta	4	91
AT1G13410	Eukaryota	2	92
AT1G13420	cellular organisms	1	86
AT1G13430	cellular organisms	1	86
AT1G13440	cellular organisms	1	100
AT1G13450	Eukaryota	2	92
AT1G13460	Eukaryota	2	100
AT1G13470	Spermatophyta	6	100
AT1G13480	Spermatophyta	6	100
AT1G13485	Brassicaceae	13	100
AT1G13490	Spermatophyta	6	100
AT1G13500	Spermatophyta	6	100
AT1G13510	Spermatophyta	6	100
AT1G13520	Spermatophyta	6	100
AT1G13530	Spermatophyta	6	100
AT1G13540	Spermatophyta	6	100
AT1G13550	Spermatophyta	6	100
AT1G13560	cellular organisms	1	100
AT1G13570	Eukaryota	2	78
AT1G13580	Eukaryota	2	100
AT1G13590	rosids	10	83
AT1G13600	Embryophyta	4	91
AT1G13605	Brassicaceae	13	100
AT1G13607	Brassicaceae	13	100
AT1G13608	Brassicaceae	13	100
AT1G13609	Brassicaceae	13	100
AT1G13610	cellular organisms	1	100
AT1G13620	Brassicales	12	100
AT1G13630	Spermatophyta	6	100
AT1G13635	cellular organisms	1	100
AT1G13640	Eukaryota	2	100
AT1G13650	Mesangiospermae	8	100
AT1G13670	malvids	11	100
AT1G13680	cellular organisms	1	93
AT1G13690	cellular organisms	1	100
AT1G13700	cellular organisms	1	100
AT1G13710	cellular organisms	1	100
AT1G13730	Eukaryota	2	100
AT1G13740	Embryophyta	4	100
AT1G13750	cellular organisms	1	100
AT1G13755	Camelineae	14	100
AT1G13760	Arabidopsis thaliana	16	100
AT1G13770	Eukaryota	2	100
AT1G13780	Eukaryota	2	78
AT1G13790	Embryophyta	4	91
AT1G13800	Magnoliopsida	7	100
AT1G13810	Eukaryota	2	100
AT1G13820	cellular organisms	1	100
AT1G13830	Eukaryota	2	92
AT1G13860	Embryophyta	4	100
AT1G13870	Eukaryota	2	100
AT1G13880	Embryophyta	4	100
AT1G13890	Eukaryota	2	92
AT1G13900	cellular organisms	1	100
AT1G13910	Tracheophyta	5	100
AT1G13920	Magnoliopsida	7	100
AT1G13930	Magnoliopsida	7	100
AT1G13940	Spermatophyta	6	100
AT1G13950	cellular organisms	1	100
AT1G13960	Eukaryota	2	100
AT1G13970	Eukaryota	2	92
AT1G13980	cellular organisms	1	100
AT1G13990	Tracheophyta	5	100
AT1G14000	cellular organisms	1	100
AT1G14010	Eukaryota	2	100
AT1G14020	Embryophyta	4	100
AT1G14030	Eukaryota	2	100
AT1G14040	Eukaryota	2	100
AT1G14048	Magnoliopsida	7	100
AT1G14060	Eukaryota	2	100
AT1G14070	Eukaryota	2	92
AT1G14080	Eukaryota	2	92
AT1G14100	Eukaryota	2	100
AT1G14110	Eukaryota	2	92
AT1G14120	cellular organisms	1	100
AT1G14130	cellular organisms	1	100
AT1G14140	Eukaryota	2	100
AT1G14150	Embryophyta	4	100
AT1G14160	Embryophyta	4	91
AT1G14170	Eukaryota	2	100
AT1G14180	Embryophyta	4	100
AT1G14185	cellular organisms	1	100
AT1G14190	cellular organisms	1	100
AT1G14200	Eukaryota	2	100
AT1G14205	cellular organisms	1	100
AT1G14210	cellular organisms	1	100
AT1G14220	cellular organisms	1	100
AT1G14225	Arabidopsis thaliana	16	100
AT1G14230	cellular organisms	1	100
AT1G14240	cellular organisms	1	100
AT1G14250	cellular organisms	1	100
AT1G14260	Eukaryota	2	92
AT1G14270	cellular organisms	1	100
AT1G14280	Magnoliopsida	7	100
AT1G14290	cellular organisms	1	100
AT1G14300	Eukaryota	2	100
AT1G14310	cellular organisms	1	100
AT1G14315	Mesangiospermae	8	100
AT1G14320	cellular organisms	1	100
AT1G14330	Eukaryota	2	92
AT1G14340	Eukaryota	2	100
AT1G14345	cellular organisms	1	93
AT1G14350	Eukaryota	2	100
AT1G14360	Eukaryota	2	100
AT1G14370	cellular organisms	1	100
AT1G14380	Embryophyta	4	100
AT1G14390	Eukaryota	2	100
AT1G14400	Eukaryota	2	100
AT1G14410	Eukaryota	2	92
AT1G14420	cellular organisms	1	93
AT1G14430	cellular organisms	1	100
AT1G14440	Embryophyta	4	100
AT1G14450	Eukaryota	2	85
AT1G14455	Arabidopsis	15	100
AT1G14460	cellular organisms	1	100
AT1G14470	Eukaryota	2	92
AT1G14480	Spermatophyta	6	100
AT1G14490	Embryophyta	4	100
AT1G14500	Spermatophyta	6	100
AT1G14510	Eukaryota	2	100
AT1G14520	cellular organisms	1	100
AT1G14530	Eukaryota	2	100
AT1G14540	Eukaryota	2	100
AT1G14549	Arabidopsis thaliana	16	100
AT1G14550	Eukaryota	2	100
AT1G14560	Eukaryota	2	100
AT1G14570	Eukaryota	2	100
AT1G14580	Eukaryota	2	92
AT1G14590	Eukaryota	2	92
AT1G14600	Eukaryota	2	100
AT1G14610	cellular organisms	1	100
AT1G14620	Eukaryota	2	100
AT1G14630	Embryophyta	4	100
AT1G14640	Eukaryota	2	100
AT1G14642	Arabidopsis	15	100
AT1G14650	Eukaryota	2	100
AT1G14660	cellular organisms	1	100
AT1G14670	Eukaryota	2	100
AT1G14680	Magnoliopsida	7	100
AT1G14685	Embryophyta	4	100
AT1G14686	Tracheophyta	5	100
AT1G14687	Embryophyta	4	100
AT1G14688	Brassicaceae	13	100
AT1G14690	Eukaryota	2	100
AT1G14700	cellular organisms	1	100
AT1G14710	Viridiplantae	3	92
AT1G14720	cellular organisms	1	93
AT1G14730	Eukaryota	2	100
AT1G14740	Embryophyta	4	100
AT1G14750	Eukaryota	2	100
AT1G14755	Brassicaceae	13	100
AT1G14760	Mesangiospermae	8	87
AT1G14770	Pentapetalae	9	100
AT1G14780	Embryophyta	4	100
AT1G14790	Eukaryota	2	100
AT1G14800	Mesangiospermae	8	100
AT1G14810	cellular organisms	1	100
AT1G14820	Eukaryota	2	100
AT1G14830	Eukaryota	2	100
AT1G14840	Embryophyta	4	100
AT1G14850	Eukaryota	2	100
AT1G14860	cellular organisms	1	100
AT1G14870	Eukaryota	2	100
AT1G14880	Eukaryota	2	100
AT1G14890	Embryophyta	4	100
AT1G14900	Magnoliopsida	7	100
AT1G14910	Eukaryota	2	100
AT1G14920	cellular organisms	1	86
AT1G14930	Spermatophyta	6	90
AT1G14940	Eukaryota	2	64
AT1G14950	Magnoliopsida	7	100
AT1G14960	Eukaryota	2	78
AT1G14970	Embryophyta	4	100
AT1G14980	cellular organisms	1	100
AT1G14990	Embryophyta	4	91
AT1G15000	cellular organisms	1	100
AT1G15010	Embryophyta	4	91
AT1G15015	Magnoliopsida	7	88
AT1G15020	Eukaryota	2	100
AT1G15030	Viridiplantae	3	100
AT1G15040	cellular organisms	1	93
AT1G15045	Arabidopsis thaliana	16	100
AT1G15050	Embryophyta	4	100
AT1G15060	cellular organisms	1	100
AT1G15080	cellular organisms	1	100
AT1G15100	Eukaryota	2	100
AT1G15110	Eukaryota	2	100
AT1G15120	Eukaryota	2	100
AT1G15125	cellular organisms	1	100
AT1G15130	Eukaryota	2	100
AT1G15140	cellular organisms	1	100
AT1G15150	cellular organisms	1	100
AT1G15160	cellular organisms	1	100
AT1G15165	Embryophyta	4	91
AT1G15170	cellular organisms	1	100
AT1G15180	cellular organisms	1	100
AT1G15190	Mesangiospermae	8	100
AT1G15200	Embryophyta	4	100
AT1G15210	cellular organisms	1	100
AT1G15215	Embryophyta	4	100
AT1G15220	cellular organisms	1	80
AT1G15230	Embryophyta	4	100
AT1G15240	Eukaryota	2	100
AT1G15250	cellular organisms	1	100
AT1G15260	Mesangiospermae	8	100
AT1G15270	Eukaryota	2	85
AT1G15280	Embryophyta	4	100
AT1G15290	Eukaryota	2	92
AT1G15310	cellular organisms	1	100
AT1G15320	Spermatophyta	6	100
AT1G15330	Eukaryota	2	92
AT1G15340	Embryophyta	4	100
AT1G15350	Viridiplantae	3	100
AT1G15360	Viridiplantae	3	100
AT1G15370	Eukaryota	2	100
AT1G15380	cellular organisms	1	100
AT1G15385	Pentapetalae	9	100
AT1G15390	cellular organisms	1	100
AT1G15400	Mesangiospermae	8	100
AT1G15410	cellular organisms	1	86
AT1G15415	rosids	10	100
AT1G15420	Eukaryota	2	100
AT1G15430	Embryophyta	4	100
AT1G15440	cellular organisms	1	100
AT1G15460	cellular organisms	1	100
AT1G15470	cellular organisms	1	100
AT1G15480	Embryophyta	4	100
AT1G15490	cellular organisms	1	100
AT1G15500	cellular organisms	1	100
AT1G15510	Eukaryota	2	92
AT1G15520	cellular organisms	1	100
AT1G15530	cellular organisms	1	100
AT1G15540	cellular organisms	1	100
AT1G15550	cellular organisms	1	100
AT1G15570	Eukaryota	2	100
AT1G15580	Embryophyta	4	100
AT1G15590	Embryophyta	4	100
AT1G15600	Embryophyta	4	100
AT1G15610	Mesangiospermae	8	75
AT1G15620	Magnoliopsida	7	88
AT1G15630	Mesangiospermae	8	62
AT1G15640	Spermatophyta	6	80
AT1G15660	Viridiplantae	3	100
AT1G15670	Eukaryota	2	92
AT1G15680	Embryophyta	4	100
AT1G15690	cellular organisms	1	100
AT1G15700	cellular organisms	1	100
AT1G15710	cellular organisms	1	100
AT1G15720	Eukaryota	2	92
AT1G15730	cellular organisms	1	100
AT1G15740	Eukaryota	2	100
AT1G15750	Eukaryota	2	92
AT1G15757	Brassicaceae	13	100
AT1G15760	Spermatophyta	6	100
AT1G15770	Tracheophyta	5	100
AT1G15772	Pentapetalae	9	85
AT1G15780	Embryophyta	4	100
AT1G15790	Embryophyta	4	100
AT1G15800	Mesangiospermae	8	100
AT1G15810	cellular organisms	1	100
AT1G15820	Eukaryota	2	100
AT1G15825	Brassicales	12	100
AT1G15830	Brassicaceae	13	66
AT1G15840	Arabidopsis thaliana	16	100
AT1G15850	Eukaryota	2	100
AT1G15860	Eukaryota	2	100
AT1G15870	Eukaryota	2	100
AT1G15880	Eukaryota	2	100
AT1G15885	Arabidopsis thaliana	16	100
AT1G15890	cellular organisms	1	93
AT1G15900	Tracheophyta	5	90
AT1G15910	Embryophyta	4	91
AT1G15920	Eukaryota	2	100
AT1G15930	cellular organisms	1	100
AT1G15940	Eukaryota	2	100
AT1G15950	cellular organisms	1	100
AT1G15960	cellular organisms	1	100
AT1G15970	cellular organisms	1	100
AT1G15980	cellular organisms	1	86
AT1G15990	cellular organisms	1	100
AT1G16000	Spermatophyta	6	100
AT1G16010	Eukaryota	2	100
AT1G16020	Eukaryota	2	100
AT1G16022	Brassicaceae	13	100
AT1G16025	Arabidopsis thaliana	16	100
AT1G16030	cellular organisms	1	100
AT1G16040	Eukaryota	2	100
AT1G16060	Eukaryota	2	100
AT1G16070	Eukaryota	2	100
AT1G16080	cellular organisms	1	100
AT1G16090	Spermatophyta	6	100
AT1G16110	cellular organisms	1	100
AT1G16120	cellular organisms	1	100
AT1G16130	cellular organisms	1	100
AT1G16150	cellular organisms	1	100
AT1G16160	cellular organisms	1	100
AT1G16170	Embryophyta	4	100
AT1G16180	Eukaryota	2	100
AT1G16190	Eukaryota	2	100
AT1G16210	Eukaryota	2	100
AT1G16220	cellular organisms	1	100
AT1G16225	Eukaryota	2	100
AT1G16230	Eukaryota	2	100
AT1G16240	cellular organisms	1	100
AT1G16250	cellular organisms	1	93
AT1G16260	cellular organisms	1	100
AT1G16270	cellular organisms	1	100
AT1G16280	cellular organisms	1	100
AT1G16290	Embryophyta	4	100
AT1G16300	cellular organisms	1	100
AT1G16310	cellular organisms	1	100
AT1G16320	cellular organisms	1	100
AT1G16330	Eukaryota	2	100
AT1G16340	cellular organisms	1	100
AT1G16350	cellular organisms	1	100
AT1G16360	Eukaryota	2	100
AT1G16370	cellular organisms	1	93
AT1G16380	cellular organisms	1	93
AT1G16390	cellular organisms	1	100
AT1G16400	cellular organisms	1	100
AT1G16410	cellular organisms	1	100
AT1G16420	cellular organisms	1	100
AT1G16430	Eukaryota	2	92
AT1G16440	cellular organisms	1	100
AT1G16445	cellular organisms	1	100
AT1G16460	cellular organisms	1	100
AT1G16470	cellular organisms	1	100
AT1G16480	Eukaryota	2	92
AT1G16490	Eukaryota	2	100
AT1G16500	Spermatophyta	6	100
AT1G16510	Embryophyta	4	100
AT1G16515	Camelineae	14	50
AT1G16520	Eukaryota	2	100
AT1G16530	Embryophyta	4	100
AT1G16540	cellular organisms	1	100
AT1G16560	Eukaryota	2	100
AT1G16570	cellular organisms	1	100
AT1G16590	Eukaryota	2	100
AT1G16610	cellular organisms	1	100
AT1G16630	Magnoliopsida	7	100
AT1G16640	Magnoliopsida	7	100
AT1G16650	cellular organisms	1	93
AT1G16670	cellular organisms	1	100
AT1G16680	cellular organisms	1	100
AT1G16690	Eukaryota	2	100
AT1G16700	cellular organisms	1	100
AT1G16705	Spermatophyta	6	100
AT1G16710	Eukaryota	2	100
AT1G16720	cellular organisms	1	100
AT1G16730	Spermatophyta	6	90
AT1G16740	cellular organisms	1	100
AT1G16750	cellular organisms	1	100
AT1G16760	cellular organisms	1	100
AT1G16770	cellular organisms	1	100
AT1G16780	cellular organisms	1	100
AT1G16790	Embryophyta	4	100
AT1G16800	cellular organisms	1	100
AT1G16810	Eukaryota	2	100
AT1G16820	Embryophyta	4	100
AT1G16825	Embryophyta	4	100
AT1G16830	Spermatophyta	6	100
AT1G16840	Spermatophyta	6	100
AT1G16850	Pentapetalae	9	100
AT1G16858	Arabidopsis thaliana	16	100
AT1G16860	Embryophyta	4	100
AT1G16870	Eukaryota	2	100
AT1G16880	Viridiplantae	3	100
AT1G16890	Eukaryota	2	100
AT1G16900	Eukaryota	2	100
AT1G16905	Embryophyta	4	100
AT1G16910	Eukaryota	2	92
AT1G16916	Pentapetalae	9	100
AT1G16920	cellular organisms	1	100
AT1G16930	Eukaryota	2	78
AT1G16940	Spermatophyta	6	100
AT1G16950	Mesangiospermae	8	100
AT1G16960	Eukaryota	2	100
AT1G16970	Eukaryota	2	100
AT1G16980	cellular organisms	1	100
AT1G17000	cellular organisms	1	100
AT1G17010	cellular organisms	1	100
AT1G17020	cellular organisms	1	100
AT1G17030	Eukaryota	2	92
AT1G17040	Embryophyta	4	100
AT1G17050	cellular organisms	1	100
AT1G17060	cellular organisms	1	100
AT1G17070	Eukaryota	2	100
AT1G17080	Embryophyta	4	100
AT1G17090	Brassicales	12	100
AT1G17100	cellular organisms	1	100
AT1G17110	Eukaryota	2	100
AT1G17120	cellular organisms	1	100
AT1G17130	Eukaryota	2	100
AT1G17140	Magnoliopsida	7	100
AT1G17145	Eukaryota	2	100
AT1G17147	Mesangiospermae	8	100
AT1G17150	cellular organisms	1	93
AT1G17160	cellular organisms	1	100
AT1G17170	cellular organisms	1	93
AT1G17180	cellular organisms	1	93
AT1G17190	cellular organisms	1	93
AT1G17200	Embryophyta	4	100
AT1G17210	Eukaryota	2	100
AT1G17220	cellular organisms	1	100
AT1G17230	cellular organisms	1	100
AT1G17235	Possible contamination or HGT	NA	28
AT1G17240	Eukaryota	2	85
AT1G17250	Tracheophyta	5	100
AT1G17260	cellular organisms	1	100
AT1G17270	Embryophyta	4	100
AT1G17280	Eukaryota	2	100
AT1G17285	rosids	10	83
AT1G17290	cellular organisms	1	100
AT1G17300	Brassicales	12	100
AT1G17310	Eukaryota	2	100
AT1G17330	cellular organisms	1	100
AT1G17340	Eukaryota	2	100
AT1G17345	Embryophyta	4	100
AT1G17350	cellular organisms	1	100
AT1G17360	Embryophyta	4	100
AT1G17370	cellular organisms	1	100
AT1G17380	Magnoliopsida	7	100
AT1G17400	Magnoliopsida	7	100
AT1G17410	cellular organisms	1	100
AT1G17420	cellular organisms	1	100
AT1G17430	cellular organisms	1	93
AT1G17440	Eukaryota	2	100
AT1G17450	Eukaryota	2	100
AT1G17455	Viridiplantae	3	100
AT1G17460	Eukaryota	2	100
AT1G17470	cellular organisms	1	100
AT1G17480	Embryophyta	4	100
AT1G17490	Mesangiospermae	8	100
AT1G17500	cellular organisms	1	100
AT1G17510	rosids	10	100
AT1G17520	Eukaryota	2	100
AT1G17530	Eukaryota	2	100
AT1G17540	cellular organisms	1	100
AT1G17545	Embryophyta	4	100
AT1G17550	cellular organisms	1	100
AT1G17560	cellular organisms	1	100
AT1G17580	Eukaryota	2	100
AT1G17590	Eukaryota	2	100
AT1G17600	cellular organisms	1	86
AT1G17610	Embryophyta	4	91
AT1G17615	Embryophyta	4	91
AT1G17620	Embryophyta	4	100
AT1G17630	Eukaryota	2	100
AT1G17640	cellular organisms	1	100
AT1G17650	cellular organisms	1	100
AT1G17665	Embryophyta	4	91
AT1G17680	Eukaryota	2	100
AT1G17690	Eukaryota	2	100
AT1G17700	Viridiplantae	3	100
AT1G17710	Eukaryota	2	100
AT1G17720	Eukaryota	2	100
AT1G17730	Eukaryota	2	100
AT1G17744	Arabidopsis thaliana	16	100
AT1G17745	cellular organisms	1	100
AT1G17750	cellular organisms	1	100
AT1G17760	Eukaryota	2	100
AT1G17770	cellular organisms	1	100
AT1G17780	Pentapetalae	9	100
AT1G17790	Eukaryota	2	100
AT1G17800	Embryophyta	4	91
AT1G17810	cellular organisms	1	100
AT1G17820	Eukaryota	2	100
AT1G17830	Viridiplantae	3	100
AT1G17840	cellular organisms	1	100
AT1G17850	cellular organisms	1	100
AT1G17860	Spermatophyta	6	100
AT1G17870	cellular organisms	1	100
AT1G17880	Eukaryota	2	100
AT1G17890	cellular organisms	1	100
AT1G17910	cellular organisms	1	100
AT1G17920	Eukaryota	2	92
AT1G17930	Spermatophyta	6	100
AT1G17940	Eukaryota	2	92
AT1G17950	Eukaryota	2	100
AT1G17960	cellular organisms	1	100
AT1G17970	Eukaryota	2	100
AT1G17980	cellular organisms	1	100
AT1G17990	cellular organisms	1	100
AT1G18000	Eukaryota	2	92
AT1G18010	Eukaryota	2	92
AT1G18020	cellular organisms	1	100
AT1G18030	cellular organisms	1	100
AT1G18040	cellular organisms	1	100
AT1G18050	Eukaryota	2	71
AT1G18060	cellular organisms	1	100
AT1G18070	cellular organisms	1	100
AT1G18080	Eukaryota	2	100
AT1G18090	cellular organisms	1	100
AT1G18100	Eukaryota	2	100
AT1G18130	cellular organisms	1	100
AT1G18140	cellular organisms	1	100
AT1G18150	cellular organisms	1	100
AT1G18160	cellular organisms	1	100
AT1G18170	cellular organisms	1	100
AT1G18180	cellular organisms	1	100
AT1G18190	Eukaryota	2	92
AT1G18200	cellular organisms	1	100
AT1G18210	cellular organisms	1	100
AT1G18220	Arabidopsis thaliana	16	100
AT1G18250	cellular organisms	1	100
AT1G18260	Eukaryota	2	100
AT1G18265	Spermatophyta	6	100
AT1G18270	cellular organisms	1	100
AT1G18280	Embryophyta	4	91
AT1G18290	Spermatophyta	6	100
AT1G18300	cellular organisms	1	100
AT1G18310	cellular organisms	1	100
AT1G18320	Eukaryota	2	100
AT1G18330	Eukaryota	2	100
AT1G18335	Eukaryota	2	100
AT1G18340	Eukaryota	2	100
AT1G18350	cellular organisms	1	100
AT1G18360	cellular organisms	1	100
AT1G18370	Eukaryota	2	100
AT1G18390	cellular organisms	1	100
AT1G18400	Embryophyta	4	100
AT1G18410	Eukaryota	2	100
AT1G18420	Eukaryota	2	92
AT1G18440	cellular organisms	1	100
AT1G18450	cellular organisms	1	100
AT1G18460	Eukaryota	2	100
AT1G18470	Eukaryota	2	92
AT1G18480	cellular organisms	1	100
AT1G18485	Eukaryota	2	92
AT1G18486	rosids	10	83
AT1G18490	Eukaryota	2	100
AT1G18500	cellular organisms	1	100
AT1G18510	malvids	11	100
AT1G18520	Embryophyta	4	100
AT1G18530	Eukaryota	2	100
AT1G18540	Eukaryota	2	100
AT1G18550	Eukaryota	2	100
AT1G18560	Eukaryota	2	71
AT1G18570	Eukaryota	2	100
AT1G18580	cellular organisms	1	100
AT1G18590	cellular organisms	1	86
AT1G18600	cellular organisms	1	100
AT1G18610	Eukaryota	2	100
AT1G18620	Spermatophyta	6	100
AT1G18630	cellular organisms	1	100
AT1G18640	cellular organisms	1	100
AT1G18650	Eukaryota	2	92
AT1G18660	cellular organisms	1	100
AT1G18670	cellular organisms	1	100
AT1G18680	cellular organisms	1	93
AT1G18690	Eukaryota	2	100
AT1G18700	Viridiplantae	3	100
AT1G18710	Eukaryota	2	100
AT1G18720	cellular organisms	1	100
AT1G18730	Embryophyta	4	100
AT1G18740	Embryophyta	4	91
AT1G18750	Eukaryota	2	100
AT1G18760	Eukaryota	2	100
AT1G18770	Eukaryota	2	100
AT1G18773	Magnoliopsida	7	100
AT1G18780	Eukaryota	2	100
AT1G18790	Eukaryota	2	100
AT1G18800	Eukaryota	2	100
AT1G18810	Mesangiospermae	8	100
AT1G18830	Eukaryota	2	100
AT1G18835	Embryophyta	4	100
AT1G18840	Embryophyta	4	100
AT1G18850	Embryophyta	4	100
AT1G18860	Eukaryota	2	100
AT1G18870	cellular organisms	1	100
AT1G18871	Arabidopsis	15	100
AT1G18880	cellular organisms	1	100
AT1G18890	cellular organisms	1	100
AT1G18900	Embryophyta	4	100
AT1G18910	cellular organisms	1	100
AT1G18940	cellular organisms	1	100
AT1G18950	Eukaryota	2	100
AT1G18960	Eukaryota	2	100
AT1G18970	cellular organisms	1	100
AT1G18980	Eukaryota	2	100
AT1G18990	Embryophyta	4	100
AT1G19000	Eukaryota	2	100
AT1G19010	Spermatophyta	6	100
AT1G19020	Mesangiospermae	8	100
AT1G19025	Eukaryota	2	100
AT1G19040	rosids	10	100
AT1G19050	cellular organisms	1	100
AT1G19060	Brassicaceae	13	100
AT1G19070	Magnoliopsida	7	100
AT1G19080	Eukaryota	2	100
AT1G19086	Camelineae	14	100
AT1G19090	cellular organisms	1	100
AT1G19100	Eukaryota	2	100
AT1G19110	cellular organisms	1	86
AT1G19115	Magnoliopsida	7	100
AT1G19120	cellular organisms	1	100
AT1G19130	cellular organisms	1	100
AT1G19140	cellular organisms	1	100
AT1G19150	Eukaryota	2	100
AT1G19160	Spermatophyta	6	100
AT1G19170	cellular organisms	1	100
AT1G19180	Tracheophyta	5	100
AT1G19190	cellular organisms	1	100
AT1G19200	Spermatophyta	6	100
AT1G19210	Viridiplantae	3	100
AT1G19220	Embryophyta	4	100
AT1G19230	cellular organisms	1	100
AT1G19240	Magnoliopsida	7	100
AT1G19250	cellular organisms	1	100
AT1G19260	Eukaryota	2	78
AT1G19270	Eukaryota	2	100
AT1G19290	Spermatophyta	6	100
AT1G19300	cellular organisms	1	100
AT1G19310	Eukaryota	2	100
AT1G19320	cellular organisms	1	100
AT1G19330	Eukaryota	2	100
AT1G19340	cellular organisms	1	100
AT1G19350	Embryophyta	4	100
AT1G19360	Eukaryota	2	100
AT1G19370	Viridiplantae	3	100
AT1G19380	Tracheophyta	5	100
AT1G19390	cellular organisms	1	100
AT1G19394	Arabidopsis thaliana	16	100
AT1G19396	Arabidopsis thaliana	16	100
AT1G19397	Brassicaceae	13	66
AT1G19400	Embryophyta	4	100
AT1G19410	Mesangiospermae	8	100
AT1G19430	Embryophyta	4	100
AT1G19440	cellular organisms	1	100
AT1G19450	cellular organisms	1	100
AT1G19460	Eukaryota	2	92
AT1G19470	Eukaryota	2	85
AT1G19480	cellular organisms	1	93
AT1G19485	Eukaryota	2	100
AT1G19490	Embryophyta	4	91
AT1G19500	Brassicales	12	100
AT1G19510	Eukaryota	2	100
AT1G19520	Spermatophyta	6	100
AT1G19530	Embryophyta	4	91
AT1G19540	cellular organisms	1	93
AT1G19550	Eukaryota	2	100
AT1G19570	cellular organisms	1	100
AT1G19580	cellular organisms	1	100
AT1G19600	cellular organisms	1	100
AT1G19610	Spermatophyta	6	100
AT1G19620	Brassicaceae	13	100
AT1G19630	cellular organisms	1	100
AT1G19640	cellular organisms	1	100
AT1G19650	Eukaryota	2	100
AT1G19660	cellular organisms	1	93
AT1G19670	Eukaryota	2	92
AT1G19680	Embryophyta	4	100
AT1G19690	cellular organisms	1	100
AT1G19700	Eukaryota	2	100
AT1G19710	cellular organisms	1	93
AT1G19715	cellular organisms	1	93
AT1G19720	Eukaryota	2	92
AT1G19730	cellular organisms	1	100
AT1G19740	cellular organisms	1	100
AT1G19750	Eukaryota	2	100
AT1G19770	Tracheophyta	5	100
AT1G19780	cellular organisms	1	100
AT1G19790	Embryophyta	4	100
AT1G19800	cellular organisms	1	100
AT1G19830	Embryophyta	4	100
AT1G19835	Embryophyta	4	100
AT1G19840	Embryophyta	4	100
AT1G19850	Embryophyta	4	100
AT1G19860	Embryophyta	4	100
[truncated: 25,418 more rows]
