# Supplementary material for: The phylotranscriptomic profile of angiosperm seed development follows a reverse hourglass pattern
Source: Plant Cell. 2025 Nov 12;37(12):koaf266. doi: 10.1093/plcell/koaf266 (PMC12677925; doi:10.1093/plcell/koaf266)
Supplement: koaf266_Supplementary_Data [file koaf266_supplementary_data.zip › ST-4.xlsx]

## Sheet: Sheet1
Supplementary Table S4. Ka/Ks ratio of Arabidopsis genes as compared to A. lyrata.
gene id	Ka_Ks
AT1G16515	7.10936
AT1G72645	3.73897
AT3G10526	3.24064
AT1G51000	3.13546
AT2G07732	3.08729
AT5G49370	3.03145
AT1G52390	2.84098
AT5G15265	2.80377
AT5G36925	2.66226
AT2G17442	2.5116
AT5G55132	2.28105
AT1G62060	2.23452
AT3G20362	2.22981
AT2G32835	2.2128
AT5G23035	2.20831
AT1G62000	2.18292
AT5G53600	2.17607
AT4G39360	2.13359
AT5G51845	2.10648
AT2G39851	2.10553
AT5G44565	2.04827
AT1G36922	2.04498
AT3G06985	2.03169
AT5G52901	2.01388
AT5G22545	1.94819
AT2G31862	1.90252
AT3G48640	1.88815
AT4G01335	1.86501
AT5G06190	1.82029
AT2G34280	1.81901
AT5G46300	1.81724
AT4G11510	1.81189
AT5G08185	1.78603
AT2G43261	1.77312
AT3G50020	1.77197
AT1G23810	1.75694
AT1G56385	1.75469
AT5G53610	1.74881
AT4G03160	1.72207
AT5G01881	1.72111
AT1G52440	1.70449
AT1G24250	1.69674
AT5G01445	1.68535
AT3G18535	1.67198
AT4G18320	1.66081
AT2G40925	1.66012
AT1G62080	1.65436
AT3G55910	1.65035
AT3G49307	1.64577
AT4G25710	1.63708
AT5G03545	1.6355
AT5G48595	1.63233
AT1G22010	1.61613
AT4G15750	1.60339
AT3G57310	1.60116
AT3G43291	1.60025
AT4G29580	1.59944
AT4G23110	1.58394
AT5G55135	1.57238
AT5G19257	1.56208
AT2G41997	1.56142
AT1G35035	1.55454
AT4G29570	1.54928
AT1G15757	1.54723
AT5G04030	1.54081
AT1G20735	1.53581
AT1G20730	1.53421
AT1G35467	1.5338
AT1G42699	1.50904
AT3G57960	1.50657
AT3G31051	1.5053
AT3G57840	1.48554
AT1G64130	1.47238
AT5G48515	1.47124
AT3G22570	1.469
AT4G00760	1.46689
AT1G23145	1.46653
AT4G19038	1.46294
AT3G05741	1.45808
AT4G22210	1.45593
AT1G72800	1.44577
AT1G01400	1.44231
AT2G19893	1.4306
AT3G05880	1.42849
AT5G10590	1.42779
AT1G51320	1.40959
AT1G14455	1.4052
AT2G25305	1.40294
AT2G20070	1.40173
AT4G03350	1.39975
AT4G05310	1.39455
AT3G48490	1.38691
AT3G57970	1.38517
AT1G61093	1.38219
AT1G52470	1.37235
AT1G27260	1.36718
AT4G38410	1.36053
AT1G60987	1.35903
AT3G62336	1.35471
AT3G01260	1.35329
AT4G14226	1.34907
AT2G27505	1.3446
AT4G16810	1.33975
AT1G12180	1.33954
AT5G53700	1.32564
AT2G03320	1.3169
AT2G20480	1.30483
AT5G14995	1.30302
AT2G40520	1.30141
AT1G51913	1.29508
AT3G21590	1.2943
AT3G01325	1.28908
AT3G23860	1.28644
AT4G22212	1.27731
AT1G17285	1.27358
AT5G61605	1.27188
AT1G54230	1.27141
AT5G19230	1.26863
AT5G09370	1.26817
AT1G02074	1.2631
AT3G01331	1.26054
AT3G20400	1.25972
AT3G10595	1.25697
AT2G27520	1.25687
AT2G32785	1.25467
AT2G22941	1.25014
AT2G42640	1.23445
AT3G03405	1.23171
AT1G27270	1.23153
AT1G36622	1.23072
AT1G58055	1.22814
AT3G06610	1.22627
AT2G33000	1.22242
AT5G53910	1.22234
AT1G52460	1.21882
AT1G47810	1.21361
AT3G45093	1.21054
AT2G24670	1.20987
AT3G13228	1.20761
AT2G46840	1.20694
AT5G12280	1.20669
AT3G28320	1.20587
AT1G28306	1.20518
AT1G76954	1.20178
AT2G33796	1.19372
AT5G61110	1.19328
AT1G42980	1.19324
AT4G03370	1.18976
AT4G22400	1.18804
AT4G10895	1.18739
AT2G19700	1.1872
AT1G61688	1.18508
AT1G60570	1.18308
AT5G28288	1.18174
AT1G10717	1.18165
AT2G20463	1.18125
AT1G51970	1.1781
AT4G18310	1.17762
AT2G29780	1.17471
AT2G22320	1.17278
AT1G13608	1.17126
AT3G10580	1.16549
AT5G12070	1.15108
AT5G65207	1.15108
AT3G57210	1.1486
AT4G19560	1.14789
AT1G23950	1.14707
AT1G29600	1.14663
AT1G23960	1.14458
AT2G41415	1.1436
AT2G24285	1.14334
AT2G02280	1.14131
AT3G07005	1.14018
AT1G51930	1.14005
AT3G62340	1.13776
AT1G16225	1.13605
AT2G42885	1.13428
AT3G50925	1.13266
AT5G02980	1.13127
AT1G28500	1.12979
AT3G28300	1.12975
AT3G28290	1.12975
AT2G22000	1.12898
AT2G29820	1.12458
AT5G63820	1.12271
AT3G47295	1.12197
AT1G31990	1.12158
AT1G15630	1.11982
AT3G43833	1.11698
AT1G63280	1.11659
AT5G59105	1.11352
AT3G06570	1.11222
AT1G21990	1.11132
AT1G71290	1.10945
AT1G31630	1.10944
AT4G19360	1.10921
AT2G24460	1.10828
AT2G23067	1.10623
AT5G38670	1.10582
AT1G27860	1.10327
AT3G01324	1.10035
AT3G43910	1.10003
AT5G05640	1.09955
AT2G30032	1.09677
AT5G53895	1.09517
AT3G49270	1.09389
AT3G01329	1.09348
AT5G03550	1.09311
AT1G70380	1.09262
AT1G67623	1.09231
AT3G62990	1.09025
AT4G12140	1.0886
AT1G65190	1.08491
AT4G23090	1.08274
AT1G70895	1.08193
AT4G01735	1.08192
AT1G34930	1.08141
AT3G07450	1.07904
AT4G02870	1.07897
AT3G27999	1.07785
AT1G69650	1.0765
AT5G22180	1.07483
AT2G38220	1.07471
AT2G04034	1.07387
AT5G58210	1.07143
AT4G09450	1.07143
AT1G27720	1.07025
AT1G76830	1.07024
AT5G38170	1.06945
AT2G29850	1.06922
AT1G29570	1.06804
AT3G47030	1.06744
AT1G04070	1.06664
AT1G12170	1.06493
AT4G21240	1.06463
AT2G29810	1.0637
AT5G08315	1.0606
AT3G51750	1.06052
AT1G33607	1.05963
AT5G44345	1.05957
AT5G49260	1.05923
AT3G22580	1.05738
AT3G44210	1.054
AT1G70960	1.05377
AT3G24065	1.05016
AT3G02242	1.04962
AT5G44578	1.0481
AT2G20208	1.04773
AT4G13060	1.04744
AT1G59690	1.046
AT3G52320	1.04573
AT1G20740	1.04525
AT2G46190	1.04263
AT2G43730	1.04183
AT5G54340	1.04158
AT3G25750	1.04122
AT3G43260	1.03896
AT1G77525	1.03841
AT5G39470	1.03838
AT5G51730	1.03816
AT5G20045	1.03474
AT3G11880	1.03415
AT2G23680	1.03345
AT3G24700	1.03339
AT1G18773	1.03241
AT1G65370	1.02998
AT3G52700	1.02958
AT1G71320	1.02787
AT2G22807	1.02596
AT4G11653	1.02418
AT3G24280	1.02371
AT5G06520	1.02309
AT5G37250	1.02148
AT5G63087	1.02127
AT1G11593	1.02074
AT4G24860	1.01369
AT1G24062	1.01327
AT4G29283	1.01297
AT2G36560	1.01274
AT3G17265	1.01182
AT5G05657	1.01092
AT1G55010	1.01033
AT4G37682	1.00999
AT3G01730	1.00972
AT5G09780	1.00941
AT1G03320	1.00795
AT4G13680	1.00715
AT1G35500	1.00715
AT1G30795	1.00504
AT5G16285	1.00344
AT4G02950	1.00137
AT5G03480	1.00046
AT3G22870	0.999284
AT5G64450	0.999274
AT2G25230	0.998994
AT2G38900	0.998775
AT5G52770	0.99792
AT5G61100	0.997171
AT4G02970	0.997159
AT2G39790	0.997134
AT4G28160	0.996468
AT1G17510	0.996051
AT1G25141	0.993701
AT2G29605	0.99343
AT2G36440	0.993186
AT4G39320	0.992673
AT2G05117	0.99192
AT3G50674	0.991285
AT2G38195	0.990242
AT3G23633	0.988316
AT2G11620	0.986901
AT1G27280	0.98655
AT5G03390	0.984805
AT3G19350	0.982316
AT4G22960	0.982021
AT5G25640	0.981065
AT2G10965	0.980609
AT1G26515	0.980172
AT3G18330	0.979371
AT2G29430	0.978822
AT5G59330	0.978048
AT1G05615	0.977417
AT1G34280	0.976977
AT1G30473	0.976104
AT5G47340	0.975741
AT3G15420	0.974924
AT3G17152	0.97462
AT3G22700	0.973341
AT1G70220	0.973234
AT2G17160	0.972831
AT4G07675	0.972154
AT4G30750	0.970849
AT5G18340	0.968805
AT4G03380	0.968465
AT1G52827	0.967545
AT2G03560	0.966997
AT5G18330	0.966751
AT1G13605	0.965408
AT1G24010	0.965226
AT4G15053	0.965003
AT4G14400	0.964907
AT1G18050	0.96426
AT1G35400	0.963934
AT5G26070	0.963011
AT2G01790	0.962107
AT5G16023	0.961313
AT4G12220	0.960567
AT1G03982	0.958276
AT4G08485	0.956937
AT5G09240	0.956288
AT3G23245	0.954662
AT4G32717	0.954412
AT2G27270	0.953934
AT2G27070	0.953616
AT3G22350	0.95329
AT1G63540	0.953063
AT5G63063	0.952806
AT1G53620	0.952799
AT5G43730	0.952324
AT1G53550	0.951996
AT1G66790	0.951654
AT1G53370	0.951061
AT1G66630	0.949093
AT5G25860	0.94569
AT4G13095	0.945214
AT4G26920	0.944272
AT5G46380	0.943604
AT1G55430	0.943394
AT4G15735	0.943352
AT3G57250	0.942305
AT2G26950	0.940875
AT4G03945	0.940353
AT4G16860	0.938454
AT1G04000	0.937364
AT4G34780	0.936054
AT3G60790	0.935668
AT1G33070	0.935647
AT5G43660	0.935492
AT1G09995	0.934983
AT2G16190	0.932741
AT5G18407	0.932365
AT1G51530	0.932244
AT3G18980	0.931957
AT1G27540	0.931755
AT4G20480	0.931732
AT1G60380	0.931192
AT2G06090	0.930848
AT1G20600	0.930337
AT5G20440	0.926753
AT3G62430	0.926747
AT3G24770	0.925955
AT1G68765	0.925665
AT5G20430	0.925525
AT5G40430	0.925051
AT1G05330	0.924859
AT3G58220	0.924782
AT2G24350	0.923998
AT4G05260	0.923507
AT3G07920	0.923505
AT1G47389	0.923456
AT1G13607	0.923432
AT4G13490	0.923149
AT1G62690	0.922587
AT3G24260	0.922286
AT2G10535	0.920903
AT4G23770	0.920871
AT1G35210	0.920475
AT5G62110	0.919856
AT1G62220	0.919447
AT5G06040	0.918874
AT3G03828	0.918776
AT1G15940	0.918461
AT3G45800	0.918323
AT5G49390	0.918312
AT5G64680	0.918179
AT5G44940	0.917795
AT2G29640	0.917785
AT4G17565	0.916986
AT4G11700	0.916585
AT5G55131	0.914631
AT5G40155	0.914343
AT1G60815	0.914283
AT2G07140	0.913031
AT1G33840	0.912945
AT4G30760	0.912027
AT1G37007	0.911916
AT1G05930	0.911903
AT5G41765	0.911558
AT5G22520	0.910531
AT4G03170	0.910369
AT5G01870	0.910063
AT2G29830	0.908394
AT3G43990	0.908233
AT5G09560	0.906929
AT2G19890	0.906766
AT5G22970	0.906347
AT5G40050	0.905966
AT2G45161	0.905286
AT5G43285	0.904989
AT5G35698	0.903771
AT5G43740	0.903509
AT4G11940	0.90247
AT1G19060	0.902255
AT2G20160	0.901711
AT4G16165	0.901093
AT5G67120	0.900554
AT3G29375	0.90027
AT1G14688	0.897812
AT3G11870	0.894434
AT2G44790	0.893271
AT3G56670	0.892725
AT3G61100	0.891643
AT5G17140	0.891525
AT3G62670	0.89112
AT3G44120	0.890193
AT2G32470	0.888955
AT3G08810	0.888387
AT1G24230	0.888293
AT4G03360	0.88805
AT5G38590	0.887893
AT3G09230	0.887819
AT1G70970	0.887117
AT3G28155	0.885264
AT4G18080	0.884716
AT3G61827	0.884626
AT3G04410	0.883877
AT5G11760	0.882269
AT2G04930	0.882226
AT4G08263	0.882023
AT1G36640	0.880046
AT3G17225	0.879654
AT3G11745	0.879295
AT4G25930	0.879118
AT1G43667	0.879079
AT4G12150	0.878405
AT3G24513	0.87677
AT5G26114	0.876276
AT3G58440	0.87612
AT5G15820	0.875466
AT1G01530	0.875116
AT5G63760	0.874998
AT1G60625	0.874853
AT2G22345	0.874352
AT1G61255	0.874222
AT4G17850	0.874071
AT1G50800	0.873542
AT1G53815	0.873443
AT1G24060	0.873061
AT1G24256	0.872913
AT2G29600	0.871695
AT2G33010	0.871619
AT2G02350	0.871355
AT2G39855	0.870627
AT1G23970	0.870524
AT4G11745	0.870504
AT1G34795	0.870353
AT3G21840	0.870017
AT1G73603	0.869285
AT2G07696	0.868852
AT5G19240	0.868027
AT1G51150	0.867823
AT1G61095	0.867087
AT1G56418	0.865942
AT4G16880	0.864787
AT5G42235	0.864399
AT3G43710	0.864181
AT5G54225	0.86398
AT2G06667	0.863466
AT1G54980	0.862561
AT1G76960	0.862474
AT5G62660	0.861804
AT1G73607	0.861309
AT3G06790	0.860974
AT5G04730	0.86073
AT4G00232	0.860622
AT2G37435	0.859016
AT1G18760	0.857414
AT2G45406	0.855964
AT3G04184	0.855669
AT5G49380	0.855376
AT5G37473	0.854771
AT4G24300	0.854468
AT1G16640	0.854128
AT5G37910	0.854101
AT1G67775	0.854006
AT3G10590	0.853971
AT5G61470	0.853925
AT2G43745	0.853729
AT1G13650	0.853668
AT4G30730	0.853393
AT5G52480	0.853348
AT3G10750	0.852917
AT5G45080	0.852586
AT1G76965	0.851856
AT1G53480	0.851847
AT5G52610	0.850557
AT5G59616	0.850191
AT5G43110	0.849889
AT1G26710	0.848929
AT5G10040	0.848915
AT5G64890	0.848727
AT2G21727	0.847423
AT5G63085	0.84693
AT3G27906	0.846512
AT2G31432	0.845984
AT2G18930	0.844704
AT3G13280	0.844085
AT4G18501	0.843436
AT3G21000	0.843221
AT5G22190	0.842657
AT3G50808	0.842615
AT3G42770	0.842456
AT4G30845	0.842035
AT1G11810	0.84065
AT5G23405	0.840422
AT3G16970	0.840158
AT5G48420	0.838754
AT5G55507	0.838652
AT2G14365	0.836867
AT4G03505	0.836732
AT1G55175	0.836411
AT3G23260	0.836409
AT4G22230	0.836124
AT5G02930	0.835927
AT2G31720	0.835769
AT3G26940	0.83562
AT5G03020	0.83493
AT4G16950	0.834355
AT1G75360	0.833628
AT1G15600	0.832982
AT2G44175	0.832128
AT5G49250	0.832017
AT1G51030	0.831653
AT2G41440	0.830834
AT2G36340	0.830716
AT3G49770	0.829682
AT1G27580	0.829638
AT4G26870	0.829349
AT5G08780	0.829084
AT4G31875	0.828868
AT4G05250	0.828618
AT3G63420	0.827825
AT5G37900	0.827455
AT4G14723	0.826771
AT1G20405	0.826411
AT2G29800	0.826128
AT1G47680	0.825986
AT2G02660	0.824579
AT5G64930	0.824386
AT1G21835	0.824209
AT1G14048	0.823614
AT1G07690	0.823491
AT5G22660	0.82296
AT4G05010	0.822465
AT5G60553	0.822367
AT2G43960	0.822299
AT2G41390	0.821495
AT3G46910	0.821153
AT5G23380	0.819874
AT1G47317	0.819254
AT2G07681	0.81925
AT1G31380	0.819165
AT4G10845	0.819123
AT3G21371	0.819014
AT5G44960	0.819005
AT1G50325	0.818508
AT1G57550	0.818255
AT5G38810	0.816739
AT3G27940	0.816311
AT3G59230	0.815841
AT1G16230	0.815812
AT2G24880	0.814894
AT1G05240	0.81487
AT1G05250	0.81487
AT5G36720	0.814722
AT5G36805	0.814722
AT2G17785	0.814394
AT1G34860	0.814369
AT5G52690	0.814258
AT3G45480	0.81339
AT4G10400	0.813207
AT3G28870	0.81302
AT4G04601	0.812906
AT1G27550	0.812811
AT3G16555	0.81245
AT1G27570	0.812063
AT5G41430	0.81184
AT2G22121	0.811823
AT5G26270	0.811416
AT3G22421	0.811023
AT3G62850	0.810448
AT1G59833	0.810287
AT4G24420	0.809626
AT3G03360	0.809379
AT5G54360	0.808546
AT3G27831	0.807893
AT2G32310	0.807442
AT3G43870	0.807188
AT3G28750	0.807163
AT3G18720	0.807066
AT5G43200	0.806163
AT1G11520	0.805992
AT1G15640	0.805777
AT3G58290	0.805539
AT5G46960	0.805077
AT1G27240	0.804479
AT2G17690	0.804455
AT5G61990	0.8044
AT5G47350	0.80422
AT4G08691	0.803887
AT1G33010	0.803237
AT2G18810	0.802666
AT5G26130	0.80263
AT1G31640	0.802094
AT3G03826	0.80046
AT5G18403	0.800338
AT2G28220	0.799756
AT4G13968	0.799462
AT1G19160	0.799287
AT5G39365	0.799208
AT1G34850	0.797507
AT1G34840	0.797507
AT5G26692	0.796713
AT1G49900	0.796703
AT1G57565	0.796643
AT1G03103	0.796491
AT2G16592	0.795749
AT1G50530	0.795123
AT1G45100	0.794527
AT1G74130	0.793988
AT4G00250	0.793309
AT1G70390	0.793245
AT2G35140	0.792772
AT3G22770	0.792701
AT1G61563	0.792056
AT5G60090	0.790329
AT4G13570	0.790169
AT3G48840	0.790146
AT2G20820	0.790087
AT5G60140	0.790047
AT4G05497	0.789438
AT1G59730	0.788937
AT5G63905	0.788864
AT5G52680	0.788774
AT3G55210	0.788673
AT3G01323	0.788367
AT5G09570	0.788309
AT3G07250	0.788172
AT1G31090	0.788069
AT2G20620	0.787399
AT3G52330	0.786592
AT5G22530	0.786557
AT1G02770	0.786403
AT5G04750	0.785637
AT5G63240	0.785339
AT5G56369	0.784723
AT1G51370	0.784363
AT2G41100	0.784357
AT5G56430	0.784328
AT3G26920	0.784197
AT2G28355	0.784158
AT4G39060	0.784009
AT1G04645	0.783954
AT5G08055	0.783812
AT1G62130	0.78322
AT3G16820	0.782838
AT1G63522	0.782671
AT2G14935	0.782549
AT1G23201	0.78237
AT4G14785	0.782289
AT5G46950	0.781715
AT3G10845	0.781688
AT5G12060	0.781522
AT1G70910	0.781349
AT5G45220	0.781292
AT2G02440	0.78109
AT4G28397	0.780786
AT4G12580	0.780516
AT5G61940	0.780026
AT5G14490	0.779971
AT2G29770	0.779744
AT2G15360	0.779266
AT3G09750	0.779035
AT5G18720	0.778817
AT3G13437	0.777142
AT5G41750	0.777101
AT2G24255	0.776787
AT5G60080	0.776448
AT5G22590	0.776158
AT1G50750	0.775862
AT3G25080	0.775542
AT2G26370	0.775436
AT3G14970	0.775336
AT1G69828	0.774886
AT4G22214	0.774105
AT2G20921	0.773686
AT5G43185	0.773645
AT1G15610	0.772947
AT4G03050	0.772783
AT4G21950	0.772348
AT1G02405	0.772211
AT3G06710	0.771769
AT3G06970	0.771554
AT1G74620	0.771352
AT1G50400	0.771327
AT5G03495	0.770861
AT3G02160	0.770586
AT4G03156	0.770241
AT1G57730	0.770074
AT5G60560	0.769466
AT4G18680	0.769272
AT3G21450	0.769121
AT4G23170	0.768518
AT1G49715	0.768185
AT5G11360	0.76809
AT1G30190	0.767169
AT3G17620	0.767156
AT5G28720	0.766766
AT3G59455	0.766574
AT5G03920	0.766481
AT3G11860	0.766137
AT4G04680	0.766067
AT3G45450	0.76574
AT3G42473	0.765611
AT1G10710	0.765446
AT5G41660	0.765401
AT1G48740	0.764895
AT4G23080	0.764858
AT3G24093	0.764769
AT5G62830	0.764715
AT2G26160	0.764549
AT3G18280	0.763033
AT5G08695	0.762443
AT5G60180	0.762399
AT4G22430	0.762079
AT1G67130	0.761943
AT2G27840	0.76159
AT4G29020	0.761438
AT1G57580	0.761359
AT2G13542	0.761299
AT5G07650	0.761213
AT2G06166	0.760256
AT3G10460	0.760196
AT5G34869	0.760058
AT1G63960	0.759006
AT5G51000	0.758986
AT1G61160	0.75888
AT3G06435	0.758843
AT3G45510	0.758804
AT3G18320	0.758064
AT3G56730	0.757499
AT3G20030	0.757314
AT4G21030	0.757117
AT5G52000	0.756773
AT1G34830	0.756639
AT1G34810	0.756639
AT1G34815	0.756639
AT4G18110	0.756394
AT1G70270	0.756158
AT1G60250	0.756131
AT4G07666	0.755423
AT2G28040	0.75527
AT5G05720	0.755234
AT1G77650	0.755203
AT4G28920	0.754965
AT2G14500	0.754783
AT3G58240	0.754574
AT5G15480	0.75403
AT4G21895	0.753951
AT5G41690	0.753928
AT1G06630	0.753721
AT4G31520	0.753613
AT2G40920	0.753256
AT4G12810	0.75299
AT1G31530	0.75258
AT1G20680	0.752225
AT1G65250	0.752185
AT5G07880	0.752144
AT2G03190	0.75185
AT1G63950	0.751771
AT3G54910	0.751746
AT5G46877	0.751725
AT3G48205	0.751442
AT3G26800	0.751421
AT5G26622	0.751347
AT4G13195	0.749993
AT5G40620	0.749972
AT4G16920	0.749657
AT3G29152	0.749386
AT1G24220	0.749222
AT5G46310	0.748929
AT5G22610	0.748425
AT1G72910	0.747951
AT3G25655	0.747908
AT1G08035	0.747351
AT5G41500	0.74728
AT1G26890	0.747112
AT4G16220	0.746774
AT3G17280	0.746058
AT4G18490	0.745116
AT1G15280	0.745092
AT1G06810	0.744307
AT5G02680	0.744228
AT1G51920	0.743881
AT4G16008	0.743878
AT4G08869	0.742492
AT3G27835	0.742409
AT1G78750	0.742384
AT5G35540	0.742016
AT1G53360	0.740987
AT2G34240	0.740978
AT3G43500	0.740931
AT1G11470	0.740852
AT4G16940	0.740654
AT1G48145	0.740437
AT1G55070	0.74042
AT5G35830	0.740359
AT4G17990	0.7402
AT2G11200	0.740172
AT2G19802	0.740138
AT5G44980	0.740083
AT4G15715	0.739666
AT2G36920	0.739446
AT3G55860	0.739076
AT5G61300	0.738863
AT2G16018	0.73875
AT2G34230	0.738152
AT1G34800	0.737943
AT1G34805	0.737943
AT1G34820	0.737943
AT1G34825	0.737943
AT2G41780	0.737764
AT3G55252	0.737462
AT1G29560	0.737403
AT2G43470	0.737361
AT1G03490	0.737059
AT1G71370	0.737027
AT3G13630	0.736911
AT3G04945	0.736564
AT4G08560	0.736409
AT1G63530	0.736321
AT1G47450	0.736165
AT1G17590	0.736103
AT2G07215	0.736044
AT1G27250	0.735886
AT1G31400	0.735833
AT2G04810	0.735786
AT3G13030	0.735744
AT2G16505	0.735541
AT2G40350	0.735351
AT3G16930	0.735198
AT5G61950	0.734971
AT5G44585	0.734622
AT5G63150	0.73446
AT4G10410	0.734291
AT5G64400	0.733838
AT5G64800	0.733546
AT1G15810	0.733526
AT4G15056	0.733497
AT1G05400	0.733306
AT1G58090	0.733081
AT5G54745	0.732813
AT2G22340	0.732532
AT5G14960	0.732409
AT1G31390	0.732352
AT1G73510	0.732068
AT3G19470	0.731282
AT1G54300	0.730926
AT1G33850	0.730423
AT1G62410	0.730416
AT3G43750	0.730414
AT1G30250	0.730199
AT1G32610	0.729775
AT4G39590	0.729258
AT4G39290	0.728906
AT5G06690	0.728327
AT5G19810	0.728323
AT3G60020	0.728287
AT5G07770	0.728118
AT3G59460	0.72809
AT5G55750	0.728072
AT1G61090	0.727893
AT3G52561	0.727688
AT4G15730	0.72746
AT4G05240	0.72665
AT2G18200	0.726508
AT1G54930	0.726407
AT3G01960	0.725676
AT5G06755	0.725619
AT2G03460	0.725569
AT2G15960	0.725056
AT3G17400	0.724792
AT2G03020	0.724436
AT3G19560	0.724374
AT3G10116	0.724311
AT2G20380	0.724309
AT2G21725	0.724088
AT1G54240	0.724
AT5G36240	0.722968
AT3G13677	0.722886
AT4G35370	0.722829
AT5G41740	0.722671
AT2G32275	0.722584
AT2G29860	0.722242
AT5G15660	0.722235
AT1G47390	0.722141
AT3G16670	0.722098
AT5G22680	0.722053
AT3G26390	0.721573
AT3G44716	0.721498
AT5G22700	0.721495
AT2G44000	0.721475
AT1G25310	0.721211
AT4G11590	0.720836
AT2G31770	0.720293
AT3G30247	0.720145
AT2G17043	0.719956
AT1G36675	0.719872
AT2G20250	0.719508
AT1G20967	0.719442
AT3G23850	0.719352
AT3G19410	0.718771
AT2G04190	0.718554
AT5G53840	0.718295
AT2G45100	0.718212
AT1G47813	0.71816
AT3G11060	0.718106
AT5G56550	0.717841
AT1G19620	0.717572
AT5G19400	0.717367
AT5G35945	0.717333
AT2G12475	0.71732
AT2G33720	0.717279
AT1G16590	0.717196
AT3G01327	0.716936
AT3G44130	0.71652
AT1G09650	0.716473
AT3G05770	0.715938
AT1G71280	0.715828
AT1G21470	0.715531
AT2G32820	0.715391
AT5G15620	0.714862
AT5G02700	0.714558
AT1G22420	0.714548
AT5G07210	0.714124
AT5G52620	0.713639
AT5G03060	0.713404
AT2G41650	0.713281
AT5G52550	0.712909
AT1G51010	0.712771
AT1G60300	0.712547
AT2G33780	0.712377
AT1G02900	0.712229
AT5G52710	0.712072
AT1G52710	0.711876
AT2G01280	0.7118
AT1G16090	0.711574
AT5G61050	0.71144
AT1G26590	0.711369
AT2G41225	0.711293
AT3G50510	0.710938
AT5G48605	0.710603
AT3G61182	0.710522
AT2G12940	0.71046
AT2G41280	0.710192
AT2G07120	0.709915
AT1G48390	0.709901
AT1G17300	0.709794
AT1G37010	0.709778
AT2G04425	0.709711
AT5G38160	0.709258
AT5G44490	0.708595
AT1G02430	0.708471
AT5G55460	0.708429
AT2G15610	0.708367
AT4G16960	0.708346
AT3G23680	0.708148
AT3G22720	0.708134
AT3G55670	0.708065
AT2G22030	0.707938
AT1G74140	0.707064
AT3G04160	0.706813
AT5G57170	0.706732
AT4G28580	0.706723
AT4G05040	0.706676
AT3G29050	0.70664
AT1G66420	0.706537
AT4G10420	0.70651
AT1G59630	0.706155
AT3G17155	0.705976
AT4G08370	0.705378
AT1G20795	0.705262
AT1G59920	0.704554
AT1G55440	0.704543
AT4G01390	0.704227
AT3G42310	0.703902
AT3G31900	0.703811
AT1G32660	0.703703
AT5G15000	0.70368
AT1G10110	0.703611
AT5G27960	0.70342
AT1G49330	0.703204
AT1G22000	0.70318
AT4G09920	0.702853
AT1G02620	0.70253
AT5G26673	0.702364
AT2G37000	0.702224
AT2G20400	0.701833
AT4G34550	0.701749
AT1G66610	0.701383
AT4G35725	0.701346
AT1G35410	0.701186
AT5G43518	0.700853
AT3G53080	0.700845
AT3G44430	0.700238
AT1G35614	0.699792
AT3G20380	0.699656
AT2G10450	0.69895
AT1G65990	0.698895
AT2G24681	0.698635
AT1G65346	0.698549
AT5G62780	0.698533
AT1G59800	0.698035
AT1G45403	0.698028
AT3G28250	0.697878
AT3G24255	0.697135
AT1G53950	0.697028
AT1G30814	0.69666
AT4G25430	0.696324
AT5G56770	0.696186
AT5G09978	0.696065
AT2G26940	0.695962
AT1G55152	0.69595
AT1G59780	0.695901
AT1G19930	0.69568
AT4G19870	0.695606
AT3G60270	0.694729
AT5G66658	0.6946
AT1G23680	0.693718
AT1G06925	0.693488
AT5G28919	0.693269
AT3G19040	0.69297
AT5G42242	0.692593
AT1G66060	0.692541
AT4G39020	0.692442
AT2G37070	0.692432
AT1G54160	0.692334
AT1G21475	0.692311
AT5G03010	0.692108
AT1G36970	0.691898
AT4G13955	0.691805
AT1G15770	0.6918
AT5G35120	0.691796
AT5G41290	0.691333
AT2G43535	0.690948
AT1G02590	0.690781
AT4G12100	0.690697
AT4G00280	0.690627
AT1G30974	0.690538
AT5G36910	0.69049
AT2G33435	0.690157
AT1G19200	0.689744
AT3G45500	0.689457
AT1G53282	0.689384
AT1G53690	0.689324
AT1G18770	0.689218
AT2G11623	0.68912
AT2G34270	0.688629
AT5G41530	0.688514
AT3G18340	0.688371
AT4G22650	0.688273
AT1G59550	0.68821
AT3G21080	0.688148
AT3G20690	0.687286
AT4G14260	0.686979
AT4G07526	0.68681
AT5G46500	0.686532
AT4G09870	0.686528
AT4G22610	0.686445
AT1G06340	0.686393
AT2G41360	0.686389
AT3G11825	0.68634
AT1G15620	0.686293
AT4G11770	0.686192
AT2G27650	0.686156
AT5G44568	0.685654
AT3G58910	0.685585
AT3G13830	0.685502
AT4G09784	0.685498
AT5G41490	0.685378
AT5G37270	0.685198
AT5G65050	0.684852
AT1G58270	0.684365
AT1G24210	0.684099
AT4G03470	0.683936
AT3G59240	0.683901
AT1G76740	0.683812
AT2G13630	0.683291
AT1G47790	0.683089
AT2G42340	0.683074
AT5G11690	0.682969
AT5G07640	0.682026
AT4G39750	0.681747
AT4G02380	0.681554
AT4G27850	0.681322
AT2G24870	0.68132
AT3G58380	0.681246
AT3G46880	0.681103
AT1G62210	0.680853
AT5G41510	0.680664
AT2G04830	0.6806
AT1G32430	0.680576
AT3G60980	0.680314
AT1G04445	0.680233
AT4G16890	0.680166
AT2G07768	0.680006
AT2G25120	0.679807
AT2G39240	0.679763
AT2G18320	0.679386
AT1G51480	0.679144
AT1G12490	0.678834
AT1G78740	0.678631
AT3G20520	0.67858
AT3G48620	0.678291
AT1G25370	0.678128
AT5G56690	0.67719
AT1G51290	0.676918
AT1G63206	0.676862
AT3G11890	0.676689
AT4G29610	0.676565
AT5G23830	0.676433
AT4G29640	0.67638
AT5G08141	0.675914
AT3G21130	0.675563
AT3G56560	0.674696
AT2G24250	0.674674
AT5G50050	0.674651
AT5G62330	0.674619
AT1G66550	0.674571
AT4G00690	0.674261
AT2G18880	0.674083
AT1G01150	0.673937
AT2G43660	0.673898
AT5G56820	0.673844
AT1G64290	0.67384
AT5G57650	0.673626
AT3G26830	0.673622
AT1G10588	0.673595
AT3G22730	0.673571
AT5G62970	0.673323
AT5G23820	0.673249
AT1G48190	0.673121
AT2G40500	0.672648
AT3G54760	0.672526
AT5G22170	0.672382
AT1G63590	0.671638
AT4G08640	0.671543
AT1G31510	0.671291
AT3G17230	0.671184
AT5G42430	0.671113
AT2G18070	0.670719
AT5G39690	0.670447
AT4G03590	0.670249
AT5G15430	0.670051
AT3G44180	0.669811
AT1G01730	0.669698
AT3G04997	0.669599
AT3G16960	0.669381
AT5G39330	0.669375
AT3G44690	0.668925
AT1G17460	0.66889
AT2G31420	0.668576
AT5G52700	0.66847
AT1G60350	0.668327
AT3G23370	0.667644
AT1G70985	0.667229
AT5G40930	0.667206
AT2G31250	0.666855
AT3G15355	0.666781
AT2G31850	0.666583
AT3G49020	0.66645
AT5G37210	0.666359
AT3G19085	0.666231
AT1G56620	0.666223
AT1G55420	0.666173
AT1G23270	0.666102
AT1G34315	0.666066
AT3G23970	0.666012
AT1G24265	0.665668
AT5G26290	0.66555
AT5G54220	0.665524
AT4G25180	0.665412
AT4G09795	0.665372
AT1G51035	0.66525
AT1G50880	0.665205
AT1G30455	0.665123
AT5G50423	0.665042
AT5G37230	0.664728
AT5G08760	0.664683
AT4G08875	0.664597
AT1G47730	0.664581
AT3G54530	0.664472
AT4G23330	0.66447
AT5G66270	0.664319
AT5G28550	0.66424
AT1G50870	0.664145
AT1G15660	0.664112
AT1G20690	0.66406
AT3G10790	0.664023
AT5G53635	0.663977
AT5G05420	0.663962
AT3G43850	0.663891
AT3G58890	0.663809
AT3G24465	0.663792
AT1G19086	0.663684
AT2G26130	0.663586
AT1G26510	0.663287
AT3G30540	0.662997
AT1G61540	0.66276
AT4G12170	0.66272
AT5G38580	0.66268
AT1G27220	0.662573
AT5G66100	0.6625
AT5G12450	0.662449
AT5G41550	0.662379
AT4G12670	0.662105
AT1G30590	0.662085
AT1G50050	0.662037
AT4G14390	0.661905
AT1G05080	0.661871
AT3G28410	0.661552
AT1G29410	0.661535
AT3G32920	0.661352
AT4G18720	0.661282
AT1G02965	0.661219
AT1G77270	0.66118
AT5G43490	0.661127
AT1G72290	0.660959
AT2G05335	0.660617
AT1G23700	0.660604
AT3G53075	0.660561
AT1G67910	0.660142
AT2G37810	0.660108
AT4G32714	0.660032
AT5G23780	0.660008
AT5G39010	0.659639
AT1G47940	0.659586
AT2G46970	0.659493
AT1G51900	0.659403
AT3G17720	0.659076
AT2G23990	0.659028
AT4G09840	0.659007
AT1G47495	0.658949
AT3G17080	0.658926
AT4G29370	0.658861
AT5G03750	0.658855
AT3G25460	0.658735
AT1G33020	0.658667
AT3G61500	0.658478
AT3G28270	0.658431
AT1G67025	0.658379
AT5G15060	0.658373
AT1G51430	0.658238
AT1G65985	0.657917
AT1G29850	0.657442
AT3G05936	0.657404
AT1G54950	0.657329
AT2G38690	0.656762
AT3G21120	0.656733
AT5G03830	0.656593
AT1G61097	0.656133
AT1G35750	0.656019
AT3G14280	0.655908
AT5G07550	0.655576
AT3G23165	0.654807
AT3G18150	0.654744
AT1G49150	0.65466
AT1G24000	0.654355
AT3G22940	0.654227
AT5G38570	0.654207
AT3G49030	0.654202
AT5G26650	0.654116
AT4G22235	0.653972
AT3G49130	0.653892
AT1G05291	0.653857
AT1G52490	0.653599
AT5G54950	0.653585
AT1G36990	0.653414
AT4G11750	0.65338
AT1G02250	0.653277
AT4G09170	0.653179
AT1G03720	0.652986
AT2G21930	0.652708
AT2G14288	0.652578
AT4G38290	0.652252
AT4G16900	0.652105
AT5G19800	0.65204
AT2G22805	0.651359
AT1G37000	0.651295
AT4G12617	0.651267
AT3G43170	0.650893
AT3G30840	0.650756
AT5G25415	0.650645
AT5G44580	0.650566
AT5G03740	0.650547
AT5G66980	0.650515
AT5G26717	0.65048
AT2G40020	0.650175
AT1G59675	0.649937
AT3G13520	0.649818
AT5G02920	0.649782
AT2G39880	0.649668
AT5G65870	0.649665
AT3G44760	0.649317
AT5G33210	0.649139
AT2G14560	0.649013
AT5G42530	0.648994
AT1G75510	0.648517
AT3G49610	0.648374
AT2G22040	0.647687
AT3G25200	0.647291
AT5G56700	0.647005
AT1G11110	0.646867
AT4G31900	0.646582
AT5G39640	0.646032
AT5G48945	0.64569
AT1G53935	0.645389
AT2G23430	0.645251
AT5G22730	0.645189
AT5G39493	0.644957
AT3G12850	0.644818
AT5G61880	0.644646
AT3G06280	0.64457
AT1G51055	0.644467
AT4G00930	0.644415
AT1G24800	0.644339
AT1G24881	0.644339
AT1G25055	0.644339
AT1G25150	0.644339
AT3G17570	0.644264
AT5G37280	0.64421
AT1G59930	0.643834
AT5G48610	0.643696
AT4G29305	0.643322
AT2G44220	0.643283
AT5G37410	0.643173
AT1G59790	0.64315
AT5G39230	0.642785
AT5G49240	0.642551
AT3G25790	0.642486
AT5G45050	0.642438
AT3G26010	0.641916
AT1G30925	0.641876
AT5G25290	0.641755
AT2G28570	0.641699
AT1G34792	0.641634
AT5G59280	0.641478
AT3G28620	0.641307
AT5G09210	0.641276
AT2G41473	0.641271
AT3G29580	0.641015
AT1G18830	0.641004
AT5G53640	0.640736
AT5G44690	0.640666
AT5G50500	0.640604
AT3G44935	0.640317
AT3G33528	0.640253
AT2G04622	0.640173
AT3G49480	0.640015
AT1G31620	0.639976
AT3G44800	0.639763
AT3G21660	0.639632
AT5G37190	0.639557
AT2G01810	0.639494
AT4G12820	0.639452
AT3G44080	0.639437
AT1G02220	0.639204
AT1G60880	0.638959
AT2G29910	0.638925
AT5G67245	0.638694
AT5G64910	0.638543
AT1G69970	0.638368
AT2G32645	0.638345
AT3G11310	0.638254
AT5G25020	0.638252
AT1G47765	0.638218
AT1G12660	0.638155
AT3G52170	0.637988
AT4G17700	0.63785
AT4G18870	0.637778
AT1G50340	0.637716
AT5G52720	0.637235
AT5G38565	0.636872
AT2G41090	0.636846
AT4G00651	0.636731
AT2G03000	0.636515
AT2G47115	0.63644
AT5G40855	0.636379
AT5G38750	0.636246
AT1G48195	0.636158
AT4G05490	0.636011
AT1G50770	0.635989
AT5G17590	0.635907
AT5G01910	0.635859
AT2G34600	0.635665
AT3G49450	0.635636
AT5G17830	0.63561
AT3G26050	0.635542
AT4G29730	0.635532
AT5G50470	0.634922
AT1G61570	0.634711
AT3G25573	0.634449
AT5G26580	0.634437
AT3G19520	0.634435
AT4G31351	0.634124
AT3G12420	0.634041
AT4G22170	0.634041
AT3G04980	0.633988
AT5G15725	0.633887
AT1G45248	0.633766
AT5G46820	0.63375
AT5G45260	0.633722
AT1G10790	0.633669
AT2G26050	0.633597
AT5G51530	0.633557
AT2G31218	0.63347
AT2G17180	0.633418
AT3G58420	0.63318
AT5G59860	0.632967
AT5G56410	0.632914
AT4G22660	0.632899
AT3G01950	0.632889
AT5G24190	0.632825
AT5G27945	0.632443
AT1G66145	0.632393
AT1G66855	0.632358
AT5G45150	0.632227
AT5G46000	0.632226
AT2G40560	0.632073
AT2G34100	0.63188
AT2G31335	0.631868
AT4G23760	0.631829
AT5G64710	0.631417
AT2G05420	0.63131
AT3G49040	0.631241
AT5G53690	0.630994
AT4G13200	0.630956
AT5G07930	0.63059
AT4G28365	0.630087
AT5G38396	0.629598
AT2G27320	0.629436
AT5G43470	0.62942
AT3G09160	0.629218
AT2G31083	0.629086
AT1G31150	0.629049
AT3G17150	0.629034
AT1G01355	0.628949
AT1G34245	0.628859
AT5G03435	0.628741
AT5G43401	0.628674
AT3G20750	0.62841
AT3G23060	0.628399
AT3G20980	0.628125
AT3G06360	0.62805
AT1G29860	0.62801
AT3G53050	0.627928
AT4G19550	0.627729
AT3G45150	0.627477
AT5G48980	0.627362
AT3G14140	0.627282
AT1G50980	0.627088
AT4G39600	0.627067
AT3G23167	0.627035
AT5G60340	0.626856
AT5G03930	0.626848
AT1G70030	0.626697
AT5G36820	0.626645
AT5G36730	0.626645
AT1G73130	0.626603
AT2G01554	0.626572
AT5G35890	0.626553
AT2G27750	0.626544
AT2G04115	0.626516
AT5G07760	0.62635
AT5G56452	0.626261
AT1G50690	0.626243
AT3G54570	0.626213
AT1G78470	0.626193
AT5G56325	0.625945
AT4G32375	0.62594
AT1G48325	0.625801
AT4G00260	0.625568
AT3G63040	0.625544
AT5G39490	0.62553
AT5G23470	0.625154
AT3G17490	0.625112
AT1G55600	0.625026
AT4G35120	0.624914
AT3G29340	0.624809
AT1G47885	0.624758
AT1G24200	0.624704
AT4G19930	0.624382
AT4G27530	0.624247
AT3G25550	0.624087
AT5G46130	0.624058
AT2G41400	0.623848
AT3G26510	0.623787
AT5G43240	0.62378
AT3G11773	0.623684
AT3G47020	0.623424
AT3G58770	0.623242
AT4G13965	0.622978
AT4G18740	0.622817
AT2G20805	0.622645
AT5G50610	0.62229
AT5G50710	0.62229
AT1G30780	0.62217
AT4G22160	0.62194
AT1G77960	0.621801
AT5G54420	0.621789
AT3G44090	0.621591
AT4G29710	0.621523
AT1G63240	0.621311
AT5G66052	0.621231
AT4G10190	0.621125
AT2G06020	0.621072
AT1G02230	0.621037
AT3G09310	0.620718
AT3G11020	0.620568
AT1G49700	0.620441
AT1G63360	0.620438
AT1G21928	0.620397
AT1G47300	0.620294
AT2G43740	0.620275
AT1G21150	0.619807
AT2G44735	0.619803
AT5G62623	0.619741
AT3G21830	0.619735
AT1G02980	0.619608
AT2G03160	0.619365
AT3G56890	0.619317
AT1G18130	0.619153
AT5G33406	0.61908
AT4G14905	0.619032
AT3G30730	0.618456
AT3G61200	0.618429
AT5G56390	0.618264
AT5G16430	0.618085
AT3G47130	0.617878
AT4G16930	0.617596
AT3G01328	0.61711
AT1G02290	0.616998
AT3G20280	0.616904
AT3G48080	0.616811
AT2G25580	0.616789
AT5G34908	0.615874
AT1G54700	0.615826
AT4G33290	0.615799
AT5G07510	0.615585
AT4G00130	0.615344
AT2G20597	0.615206
AT5G48175	0.615135
AT3G05725	0.615079
AT5G40450	0.61406
AT2G28240	0.613913
AT5G10570	0.613774
AT3G46470	0.613613
AT5G02520	0.613572
AT5G60150	0.613342
AT5G28310	0.6133
AT3G07730	0.613134
AT2G05330	0.612861
AT3G10440	0.612714
AT4G16807	0.612531
AT5G35640	0.612529
AT5G17890	0.612425
AT4G05553	0.612047
AT2G21680	0.61203
AT2G38590	0.611747
AT2G40910	0.611365
AT4G32340	0.61129
AT1G23935	0.61113
AT4G22280	0.61104
AT2G27630	0.610804
AT1G71740	0.610752
AT5G11080	0.61071
AT2G24510	0.61051
AT3G10430	0.610379
AT1G16040	0.610328
AT3G54070	0.610097
AT2G02340	0.609866
AT1G66090	0.609717
AT3G10900	0.609599
AT4G22517	0.609571
AT3G27025	0.609355
AT4G22180	0.609242
AT2G41445	0.609165
AT2G25482	0.608935
AT3G26930	0.608538
AT5G65609	0.608163
AT4G32670	0.60815
AT5G23510	0.608102
AT1G63057	0.607971
AT5G50940	0.607337
AT4G02733	0.607131
AT4G31354	0.607101
AT1G63535	0.606672
AT4G05470	0.606521
AT2G16220	0.606439
AT5G22160	0.606341
AT5G52330	0.606142
AT3G32090	0.606046
AT5G57720	0.605979
AT1G02440	0.605862
AT4G20810	0.605763
AT4G13880	0.605499
AT5G03090	0.60545
AT1G09370	0.605202
AT5G44582	0.605162
AT3G62460	0.605037
AT4G02880	0.605022
AT1G11270	0.604853
AT5G43513	0.604797
AT1G21950	0.604625
AT1G70949	0.604327
AT5G07780	0.604242
AT5G24355	0.604043
AT3G30235	0.603974
AT3G29639	0.603755
AT5G44920	0.603605
AT3G13010	0.6036
AT3G17500	0.60354
AT2G34220	0.603389
AT5G42460	0.603337
AT2G46375	0.602836
AT1G34170	0.602738
AT1G62886	0.602737
AT2G24410	0.60267
AT1G08060	0.602567
AT1G21925	0.602517
AT4G04957	0.602435
AT3G17460	0.602321
AT5G44780	0.602215
AT5G63260	0.601885
AT5G38130	0.60161
AT5G07530	0.601503
AT3G62050	0.601234
AT5G43570	0.601147
AT1G63200	0.601128
AT4G09080	0.601007
AT4G16200	0.600907
AT5G17090	0.600805
AT1G17780	0.600776
AT5G03360	0.60061
AT3G61035	0.60055
AT3G03776	0.600529
AT1G22890	0.600382
AT5G36810	0.600248
AT5G36722	0.600248
AT5G41830	0.600208
AT2G17830	0.600083
AT4G05350	0.599939
AT5G26880	0.599936
AT5G41910	0.599927
AT1G19460	0.599863
AT1G32880	0.599838
AT1G55390	0.599657
AT2G32780	0.599411
AT4G23210	0.59924
AT3G28310	0.599205
AT3G60950	0.599075
AT1G70505	0.599049
AT5G44850	0.598763
AT2G04046	0.598737
AT3G56770	0.598673
AT1G27140	0.598652
AT5G32460	0.598531
AT1G25211	0.598123
AT1G66000	0.598082
AT4G16970	0.597928
AT5G41630	0.597493
AT4G00320	0.597477
AT1G18630	0.597253
AT5G37920	0.597238
AT1G23965	0.59712
AT4G11400	0.597018
AT4G18600	0.596971
AT5G50220	0.596594
AT4G08530	0.596552
AT4G21326	0.596551
AT5G62120	0.596551
AT3G04150	0.596349
AT5G11460	0.595731
AT5G56570	0.595436
AT1G62170	0.595305
AT1G67470	0.595262
AT3G52010	0.595261
AT1G72260	0.595235
AT4G00238	0.595114
AT1G50470	0.594984
AT5G39560	0.594906
AT5G18990	0.594687
AT5G56380	0.594539
AT4G07524	0.594114
AT5G02990	0.593881
AT4G16045	0.593762
AT3G54520	0.593746
AT1G32140	0.593702
AT1G49940	0.5937
AT5G48090	0.593407
AT3G48220	0.593407
AT1G63560	0.593404
AT2G05635	0.593397
AT2G34440	0.593367
AT3G17320	0.593277
AT5G15040	0.593221
AT3G13226	0.593191
AT1G27135	0.593082
AT1G08680	0.592879
AT2G25590	0.592747
AT4G03740	0.592615
AT3G44070	0.592505
AT2G17170	0.592492
AT3G58880	0.592084
AT3G04850	0.592015
AT1G48820	0.591911
AT3G15490	0.591896
AT3G23955	0.591841
AT5G05020	0.591294
AT5G26900	0.591276
AT5G27010	0.591258
AT4G15710	0.5912
AT5G20450	0.591138
AT2G20660	0.590715
AT1G65200	0.590587
AT4G01595	0.590561
AT5G18440	0.590523
AT1G71470	0.590421
AT1G55710	0.590314
AT5G23840	0.590237
AT5G38400	0.590153
AT4G39190	0.58987
AT5G57565	0.589862
AT4G09200	0.589815
AT4G09310	0.589815
AT5G28160	0.589773
AT2G10930	0.589741
AT3G11370	0.589551
AT4G11860	0.589549
AT2G29840	0.589481
AT2G35310	0.589432
AT5G05430	0.589298
AT1G35880	0.589179
AT1G55380	0.589167
AT4G14650	0.589001
AT4G05630	0.589
AT4G03298	0.588954
AT1G60370	0.58884
AT4G19240	0.588563
AT1G03800	0.588523
AT3G21352	0.588292
AT4G01640	0.588045
AT5G51451	0.58803
AT5G60110	0.587997
AT1G23037	0.58796
AT5G57820	0.587689
AT1G62630	0.587663
AT5G38090	0.587659
AT2G03060	0.587381
AT5G55170	0.587307
AT4G01540	0.587102
AT5G37430	0.586994
AT3G02890	0.58697
AT3G17530	0.586823
AT5G53592	0.586724
AT5G48620	0.586704
AT3G56450	0.586704
AT4G10210	0.586589
AT3G58980	0.586394
AT3G63320	0.586304
AT1G63750	0.586139
AT1G48220	0.586085
AT1G27008	0.586021
AT5G26060	0.58596
AT3G60040	0.585698
AT1G56510	0.585614
AT5G35050	0.585571
AT4G32490	0.585502
AT5G47600	0.585501
AT5G43090	0.585455
AT1G62225	0.585375
AT1G56520	0.585272
AT1G15680	0.58497
AT2G05400	0.584884
AT1G68350	0.584826
AT1G06420	0.584794
AT4G29280	0.584672
AT1G58450	0.584646
AT2G30890	0.584616
AT1G65160	0.584149
AT2G33620	0.583953
AT4G38980	0.58388
AT3G30320	0.583666
AT1G30920	0.583625
AT1G16022	0.583585
AT1G80400	0.583433
AT4G14365	0.583425
AT1G55050	0.583357
AT1G68240	0.58306
AT5G55855	0.582932
AT1G30972	0.582799
AT1G73610	0.582792
AT5G23180	0.582782
AT1G77765	0.582749
AT5G38435	0.582665
AT1G65110	0.582071
AT4G18300	0.581813
AT4G18860	0.58179
AT5G02650	0.581768
AT3G01345	0.581756
AT1G20360	0.581723
AT3G21170	0.581571
AT1G18265	0.58156
AT1G15590	0.581491
AT1G51020	0.581375
AT5G51900	0.581188
AT4G05620	0.581096
AT1G60930	0.581054
AT4G15070	0.580864
AT1G17235	0.580751
AT4G00315	0.580726
AT1G65130	0.580653
AT1G32270	0.580523
AT5G52930	0.58035
AT4G04404	0.580262
AT1G59722	0.580039
AT1G31140	0.579971
AT2G42530	0.579932
AT4G17780	0.579871
AT1G75470	0.579784
AT1G63055	0.579757
AT5G38140	0.579755
AT4G27050	0.579696
AT3G06990	0.579682
AT1G70020	0.579648
AT2G04920	0.579647
AT3G60890	0.579388
AT1G54550	0.579279
AT5G60805	0.579253
AT1G12540	0.578951
AT2G44250	0.578776
AT1G53170	0.57875
AT5G43990	0.578739
AT1G55546	0.578733
AT2G44850	0.578675
AT5G54610	0.578429
AT2G43445	0.578327
AT2G40995	0.578241
AT5G46810	0.578007
AT1G50780	0.57791
AT5G62627	0.577763
AT4G28775	0.577656
AT5G46550	0.577594
AT2G21465	0.577485
AT1G66440	0.57748
AT4G12360	0.577468
AT1G56415	0.577424
AT3G28140	0.57727
AT3G23175	0.577261
AT3G07580	0.576949
AT3G04250	0.576919
AT1G34460	0.576881
AT4G33900	0.576762
AT4G19340	0.576757
AT2G40960	0.576706
AT4G02040	0.576702
AT5G60100	0.576613
AT2G45403	0.576597
AT1G47800	0.576546
AT1G47960	0.576338
AT3G60650	0.57632
AT5G43210	0.576306
AT1G50620	0.576053
AT5G45500	0.576042
AT1G23250	0.576001
AT3G24340	0.575944
AT2G03610	0.575867
AT1G07700	0.575703
AT4G22420	0.575545
AT1G32585	0.575521
AT3G19510	0.575519
AT2G02320	0.575295
AT3G19515	0.57513
AT5G52730	0.575105
AT4G19940	0.575014
AT4G35785	0.574857
AT3G27910	0.574714
AT4G09250	0.57409
AT2G17310	0.574084
AT2G13150	0.574003
AT3G43490	0.573845
AT2G40440	0.573787
AT1G63860	0.573593
AT1G49190	0.573441
AT1G19410	0.573293
AT4G00070	0.573116
AT3G18960	0.572978
AT1G19397	0.572922
AT2G04840	0.572825
AT5G61180	0.572804
AT1G72080	0.572718
AT3G27490	0.572507
AT4G11845	0.572504
AT2G03170	0.572471
AT3G24750	0.57236
AT3G22345	0.572349
AT3G16580	0.572206
AT2G04039	0.572197
AT5G08600	0.57216
AT5G13590	0.572058
AT3G58320	0.572028
AT5G24155	0.57185
AT2G02890	0.571849
AT4G09647	0.571407
AT5G42280	0.571339
AT1G20350	0.571235
AT3G11000	0.571228
AT2G28405	0.57122
AT1G11145	0.571168
AT2G30820	0.571057
AT1G60913	0.570886
AT1G65486	0.570769
AT4G19035	0.57071
AT1G07060	0.570594
AT2G12290	0.570589
AT4G23360	0.570566
AT1G09700	0.570313
AT3G55665	0.570308
AT1G14755	0.570253
AT4G22115	0.570172
AT1G44810	0.570072
AT2G41470	0.570048
AT5G02210	0.570034
AT3G07200	0.569887
AT5G02670	0.569804
AT3G04960	0.569769
AT4G14358	0.56964
AT3G19030	0.569523
AT3G03930	0.569429
AT2G40450	0.569273
AT4G11550	0.569209
AT1G14380	0.569111
AT3G59250	0.569032
AT3G50010	0.569009
AT5G36780	0.568933
AT5G36690	0.568933
AT1G80555	0.568904
AT5G44575	0.568865
[truncated: 23,479 more rows]
