# Supplementary material for: The phylotranscriptomic profile of angiosperm seed development follows a reverse hourglass pattern
Source: Plant Cell. 2025 Nov 12;37(12):koaf266. doi: 10.1093/plcell/koaf266 (PMC12677925; doi:10.1093/plcell/koaf266)
Supplement: koaf266_Supplementary_Data [file koaf266_supplementary_data.zip › ST-5.xlsx]

## Sheet: Sheet1
Supplementary Table S5. Arabidopsis maturation expressed genes sorted based on corresponding phylostrata.
gene_id	gene_name	maturation_tpm_avg	Phylostratum	Araport11_description
AT4G27160	AT2S3	68908.9	9	seed storage albumin 3
AT4G28520	CRC/CRU3	50688.6	2	cruciferin 3
AT1G75830	PDF1.1/LCR67	38601.2	6	low-molecular-weight cysteine-rich 67
AT5G44120	CRA1	37768.6	2	RmlC-like cupins superfamily protein
AT2G01021	AT2G01021	26053.2	7	NULL
AT4G27170	AT2S4/SESA4	20486.8	9	seed storage albumin 4
AT4G25140	OLEO1	19308.9	4	oleosin 1
AT4G27150	AT2S2/SESA2	17017	9	seed storage albumin 2
AT4G27140	AT2S1/SESA1	16164.8	9	seed storage albumin 1
AT1G03880	CRB/CRU2	14662.5	2	cruciferin 2
AT5G66400	RAB18	13450.5	12	Dehydrin family protein
AT2G40170	EM6	8886.82	4	Stress induced protein
AT2G05580	AT2G05580	8246.87	13	Glycine-rich protein family
AT5G40420	OLEO2	8205.52	4	oleosin 2
AT5G54740	SESA5	7346.52	8	seed storage albumin 5
AT3G22640	PAP85	6865.57	5	cupin family protein
AT3G27660	OL2/OLEO4	6737.73	4	oleosin 4
AT1G68250	AT1G68250	6414.75	13	NULL
AT1G04560	AT1G04560	6276.97	4	AWPM-19-like family protein
AT3G15670	LEA29	5921.75	13	Late embryogenesis abundant protein (LEA) family protein
AT1G47540	AT1G47540	5729.45	12	Scorpion toxin-like knottin superfamily protein
AT2G27380	EPR1	5482.61	13	extensin proline-rich 1
AT5G35660	AT5G35660	5365.74	13	Glycine-rich protein family
AT2G21820	AT2G21820	5012.01	5	NULL
AT1G54870	AT1G54870	4931.36	1	NAD(P)-binding Rossmann-fold superfamily protein
AT2G02120	PDF2.1	4675.47	6	Scorpion toxin-like knottin superfamily protein
AT3G01570	AT3G01570	4555.31	4	Oleosin family protein
AT5G12030	HSP17.7/AT-HSP17.6A	4517.14	1	heat shock protein 17.6A
AT1G62080	AT1G62080	4224.99	13	NULL
AT2G41280	M10	3586.78	12	late embryogenesis abundant protein (M10) / LEA protein M10
AT5G50600	HSD1	3505.47	1	hydroxysteroid dehydrogenase 1
AT1G62000	AT1G62000	3433.73	13	NULL
AT1G05510	OBAP1A	3197.88	1	Protein of unknown function (DUF1264)
AT5G45690	OBAP2A	3120.1	1	Protein of unknown function (DUF1264)
AT2G21490	LEA	3102.8	9	dehydrin LEA
AT3G46230	HSP17.4A	3021.95	1	heat shock protein 17.4
AT1G48130	PER1	2986.3	1	1-cysteine peroxiredoxin 1
AT1G07600	MT1A	2944.22	16	metallothionein 1A
AT3G17520	AT3G17520	2691.41	13	Late embryogenesis abundant protein (LEA) family protein
AT5G06760	LEA46/LEA4-5	2686.18	7	Late Embryogenesis Abundant 4-5
AT2G35300	LEA18	2663.48	8	Late embryogenesis abundant protein, group 1 protein
AT3G02480	AT3G02480	2500.89	8	Late embryogenesis abundant protein (LEA) family protein
AT2G23240	MT4B	2481.11	5	Plant EC metallothionein-like protein, family 15
AT5G57550	XTH25	2334.79	1	xyloglucan endotransglucosylase/hydrolase 25
AT1G14950	AT1G14950	2127.63	7	Polyketide cyclase/dehydrase and lipid transport superfamily protein
AT3G21370	BGLU19	2121.69	1	beta glucosidase 19
AT1G32560	LEA6	2095.74	13	Late embryogenesis abundant protein, group 1 protein
AT1G73190	TIP3-1/ALPHA-TIP	2030.78	1	Aquaporin-like superfamily protein
AT5G50700	HSD1	1976.45	1	hydroxysteroid dehydrogenase 1
AT4G26740	PXG1/ATS1	1905.75	2	seed gene 1
AT2G28490	AT2G28490	1877.29	2	RmlC-like cupins superfamily protein
AT2G15010	AT2G15010	1866.72	8	Plant thionin
AT5G66780	AT5G66780	1850.97	7	NULL
AT3G12960	AT3G12960	1809.97	7	NULL
AT3G09390	MT2A	1767.39	6	metallothionein 2A
AT3G56350	MSD2	1763.82	1	Iron/manganese superoxide dismutase family protein
AT4G16160	OEP162	1746.45	4	Mitochondrial import inner membrane translocase subunit Tim17/Tim22/Tim23 family protein
AT1G03890	CRD	1744.68	2	RmlC-like cupins superfamily protein
AT2G41260	M17	1682.73	12	glycine-rich protein / late embryogenesis abundant protein (M17)
AT4G11310	RDL4	1671.53	1	Papain family cysteine protease
AT3G58450	AT3G58450	1669.03	1	Adenine nucleotide alpha hydrolases-like superfamily protein
AT5G01300	AT5G01300	1652.53	1	PEBP (phosphatidylethanolamine-binding protein) family protein
AT1G07500	SMR5	1554.47	12	NULL
AT4G21020	AT4G21020	1536.41	10	Late embryogenesis abundant protein (LEA) family protein
AT3G22500	ECP31	1527.32	4	Seed maturation protein
AT3G51810	EM1	1507.51	4	Stress induced protein
AT4G09600	GASA3	1470.99	5	GAST1 protein homolog 3
AT1G07985	AT1G07985	1446.42	7	Expressed protein
AT5G01670	AT5G01670	1435.95	1	NAD(P)-linked oxidoreductase superfamily protein
AT1G52690	LEA7	1416.18	13	Late embryogenesis abundant protein (LEA) family protein
AT1G17810	TIP3-2/BETA-TIP	1404.46	1	beta-tonoplast intrinsic protein
AT5G44310	AT5G44310	1392.47	12	Late embryogenesis abundant protein (LEA) family protein
AT5G07190	ATS3	1281.95	6	seed gene 3
AT3G05260	AT3G05260	1229.69	1	NAD(P)-binding Rossmann-fold superfamily protein
AT3G63040	AT3G63040	1208.18	13	NULL
AT3G50980	XERO1	1184.93	9	dehydrin xero 1
AT1G54860	AT1G54860	1142.07	5	Glycoprotein membrane precursor GPI-anchored
AT3G54940	RD19D	1130.68	1	Papain family cysteine protease
AT2G38905	AT2G38905	1074.39	1	Low temperature and salt responsive protein family
AT2G33070	NSP2	1019.24	1	nitrile specifier protein 2
AT5G55240	PXG2	1006.05	2	ARABIDOPSIS THALIANA PEROXYGENASE 2
AT5G62490	HVA22B	987.912	2	HVA22 homologue B
AT5G07330	AT5G07330	980.202	6	NULL
AT5G59170	AT5G59170	964.393	14	Proline-rich extensin-like family protein
AT3G10020	AT3G10020	924.223	4	NULL
AT1G70840	MLP31	914.236	2	MLP-like protein 31
AT3G48660	AT3G48660	912.331	4	Protein of unknown function (DUF 3339)
AT5G63030	GRXC1	907.619	1	Thioredoxin superfamily protein
AT2G42000	AT2G42000	893.482	5	Plant EC metallothionein-like protein, family 15
AT2G38530	LTP2	890.422	6	lipid transfer protein 2
AT5G54770	THI1	876.818	1	thiazole biosynthetic enzyme, chloroplast (ARA6) (THI1) (THI4)
AT5G51210	OL3/OLEO3	856.642	4	oleosin3
AT1G14940	AT1G14940	838.426	2	Polyketide cyclase/dehydrase and lipid transport superfamily protein
AT4G36700	AT4G36700	820.941	5	RmlC-like cupins superfamily protein
AT3G21720	ICL	818.242	1	isocitrate lyase
AT4G27530	AT4G27530	816.523	12	NULL
ATCG00020	PSBA	780.79	1	photosystem II reaction center protein A
AT4G21960	PER42/PRXR1	776.308	2	Peroxidase superfamily protein
AT4G38740	CYP18-3/ROC1	774.53	1	rotamase CYP 1
AT3G53040	AT3G53040	767.111	8	late embryogenesis abundant protein, putative / LEA protein, putative
AT2G31141	AT2G31141	751.301	16	NULL
AT2G42560	AT2G42560	747.348	9	late embryogenesis abundant domain-containing protein / LEA domain-containing protein
AT5G21020	AT5G21020	732.535	16	NULL
AT3G15280	AT3G15280	689.516	13	NULL
AT1G20620	CAT3	670.243	1	catalase 3
AT5G38160	AT5G38160	666.882	6	Bifunctional inhibitor/lipid-transfer protein/seed storage 2S albumin superfamily protein
AT1G14930	AT1G14930	666.647	6	Polyketide cyclase/dehydrase and lipid transport superfamily protein
AT3G12490	CYS6/ATCYSB	664.306	2	cystatin B
AT5G22470	AT5G22470	663.04	2	NAD+ ADP-ribosyltransferases;NAD+ ADP-ribosyltransferases
AT1G67785	AT1G67785	643.4	6	NULL
AT2G25890	AT2G25890	634.231	4	Oleosin family protein
AT3G11050	FER2	633.512	1	ferritin 2
AT3G21380	JAL36	629.779	4	Mannose-binding lectin superfamily protein
AT1G62710	BVPE/BETA-VPE	614.715	1	beta vacuolar processing enzyme
AT5G14995	AT5G14995	610.952	9	ECA1 gametogenesis related family protein
AT5G03860	MLS	599.905	1	malate synthase
AT2G29045	LCR62	598.989	13	low-molecular-weight cysteine-rich 62
AT4G09610	GASA2	597.551	5	GAST1 protein homolog 2
AT5G42980	TRX3	585.735	1	thioredoxin 3
AT1G65090	AT1G65090	583.186	6	NULL
AT1G72100	AT1G72100	567.134	2	late embryogenesis abundant domain-containing protein / LEA domain-containing protein
AT5G53895	AT5G53895	562.935	12	NULL
AT2G29980	FAD3	558.322	1	fatty acid desaturase 3
AT5G39720	AIG2LA/AIG2L	555.156	1	avirulence induced gene 2 like protein
AT1G07645	ATDSI-1VOC	554.775	1	dessication-induced 1VOC superfamily protein
AT2G34700	AT2G34700	539.778	5	Pollen Ole e 1 allergen and extensin family protein
AT5G64080	AT5G64080	536.924	6	Bifunctional inhibitor/lipid-transfer protein/seed storage 2S albumin superfamily protein
AT5G02380	MT2B	529.587	6	metallothionein 2B
AT3G50970	XERO2/LTI30	529.463	14	dehydrin family protein
AT1G62290	APA2	525.796	2	Saposin-like aspartyl protease family protein
AT1G27990	AT1G27990	524.41	4	NULL
AT3G16640	TCTP1/TCTP	515.418	2	translationally controlled tumor protein
AT4G31830	AT4G31830	514.159	6	NULL
AT5G60390	A1	512.196	1	GTP binding Elongation factor Tu family protein
AT2G23640	RTNLB13	509.894	4	Reticulan like protein B13
AT4G05320	UBQ10	499.599	1	polyubiquitin 10
AT1G65980	PRXIIB/TPX1	495.11	1	thioredoxin-dependent peroxidase 1
AT4G40040	HTR8	485.732	2	Histone superfamily protein
AT3G22490	RAB28	481.661	4	Seed maturation protein
AT3G62730	AT3G62730	474.661	1	NULL
AT4G36600	AT4G36600	472.972	12	Late embryogenesis abundant (LEA) protein
AT1G62225	AT1G62225	464.889	13	NULL
AT1G01720	NAC002/ATAF1	461.146	4	NAC (No Apical Meristem) domain transcriptional regulator superfamily protein
AT2G47770	TSPO	460.943	1	TSPO(outer membrane tryptophan-rich sensory protein)-related
AT3G12120	FAD2	460.68	1	fatty acid desaturase 2
AT1G68945	AT1G68945	460.176	14	NULL
AT3G03341	AT3G03341	443.375	2	NULL
AT2G23090	AT2G23090	443.068	2	Uncharacterised protein family SERF
AT4G39260	RBG8/CCR1	435.452	1	cold, circadian rhythm, and RNA binding 1
AT1G27461	AT1G27461	425.252	4	NULL
AT2G23110	AT2G23110	422.164	8	Late embryogenesis abundant protein, group 6
AT3G51642	AT3G51642	417.37	13	NULL
AT4G10020	HSD5	413.642	1	hydroxysteroid dehydrogenase 5
AT1G27350	AT1G27350	412.001	2	Ribosome associated membrane protein RAMP4
AT2G07671	AT2G07671	411.458	1	ATP synthase subunit C family protein
AT2G28420	AT2G28420	407.845	1	Lactoylglutathione lyase / glyoxalase I family protein
AT1G67090	RBCS-1A/RBCS1A	396.7	1	ribulose bisphosphate carboxylase small chain 1A
AT5G55750	AT5G55750	395.731	13	hydroxyproline-rich glycoprotein family protein
AT1G01470	LEA14	394.039	4	Late embryogenesis abundant protein
AT4G11600	GPX6	387.589	1	glutathione peroxidase 6
AT4G34881	AT4G34881	387.316	16	NULL
AT1G11910	APA1	387.264	2	aspartic proteinase A1
AT5G58070	TIL	385.019	1	temperature-induced lipocalin
AT4G05050	UBQ11	380.391	1	ubiquitin 11
AT3G51880	HMGB1	372.322	2	high mobility group B1
AT4G04840	MSRB6	370.645	1	methionine sulfoxide reductase B6
AT3G15260	AT3G15260	367.972	1	Protein phosphatase 2C family protein
ATCG00220	PSBM	367.709	2	photosystem II reaction center protein M
AT3G14595	AT3G14595	362.116	4	Ribosomal protein L18ae family
AT5G03240	UBQ3	358.089	1	polyubiquitin 3
AT2G42840	PDF1	355.349	4	protodermal factor 1
AT1G03790	SOM	354.667	2	Zinc finger C-x8-C-x5-C-x3-H type family protein
AT1G16730	UP6	351.586	6	unknown protein 6
AT5G55135	AT5G55135	351.003	13	NULL
AT3G52230	AT3G52230	350.634	6	NULL
AT1G02700	AT1G02700	344.796	7	NULL
AT3G58680	MBF1B	342.341	2	multiprotein bridging factor 1B
AT2G43520	ATTI2	341.063	12	trypsin inhibitor protein 2
AT1G69410	ELF5A-3	335.868	1	eukaryotic elongation factor 5A-3
AT1G62510	AT1G62510	333.417	6	Bifunctional inhibitor/lipid-transfer protein/seed storage 2S albumin superfamily protein
AT5G55620	AT5G55620	332.914	5	NULL
AT3G52590	RPL40B/UBQ1	331.93	1	ubiquitin extension protein 1
AT2G37970	SOUL-1	331.183	1	SOUL heme-binding family protein
AT1G21000	AT1G21000	328.449	2	PLATZ transcription factor family protein
AT5G56369	AT5G56369	326.644	14	Defensin-like (DEFL) family protein
AT3G30775	POX1/ERD5	325.14	1	Methylenetetrahydrofolate reductase family protein
AT2G19900	NADP-ME1	324.506	1	NADP-malic enzyme 1
AT1G16030	HSP70-5/HSP70B	322.868	1	heat shock protein 70B
AT3G48990	AAE3	321.892	1	AMP-dependent synthetase and ligase family protein
AT4G09030	AGP10	318.686	15	arabinogalactan protein 10
AT5G56100	AT5G56100	317.531	13	glycine-rich protein / oleosin
AT2G33150	PED1/PKT3	317.034	1	peroxisomal 3-ketoacyl-CoA thiolase 3
AT3G02470	SAMDC1/SAMDC	316.567	1	S-adenosylmethionine decarboxylase
AT5G52300	LTI65/RD29B	313.443	7	CAP160 protein
AT3G12580	MED37C/HSP70	312.621	1	heat shock protein 70
AT2G38870	AT2G38870	312.013	1	Serine protease inhibitor, potato inhibitor I-type family protein
AT1G51035	AT1G51035	311.972	14	NULL
AT3G04400	RPL23A/EMB2171	311.191	1	Ribosomal protein L14p/L23e family protein
AT1G02780	RPL19A/EMB2386	309.461	1	Ribosomal protein L19e family protein
AT4G02890	UBQ14	304.338	1	Ubiquitin family protein
AT2G36640	ECP63	304.278	8	embryonic cell protein 63
AT3G62450	AT3G62450	303.222	3	NULL
AT5G18380	RPS16C	301.557	1	Ribosomal protein S5 domain 2-like superfamily protein
AT3G06700	RPL29A	300.867	2	Ribosomal L29e protein family
AT1G19530	AT1G19530	300.108	4	NULL
AT2G46390	SDH8	299.15	10	NULL
AT4G35090	CAT2	299.057	1	catalase 2
AT1G56280	ATDI19	298.142	4	drought-induced 19
AT2G33520	AT2G33520	297.305	8	NULL
AT5G56710	RPL31C	294.817	1	Ribosomal protein L31e family protein
AT3G57020	SSL9	294.593	1	Calcium-dependent phosphotriesterase superfamily protein
AT1G77950	AGL67	294.32	2	AGAMOUS-like 67
AT3G05020	ACP1	293.37	1	acyl carrier protein 1
AT3G60245	RPL37AC	292.215	1	Zinc-binding ribosomal protein family protein
AT4G27090	RPL14B	290.088	2	Ribosomal protein L14
AT3G16770	RAP2-3/RAP2.3	289.961	3	ethylene-responsive element binding protein
AT3G11930	AT3G11930	289.951	1	Adenine nucleotide alpha hydrolases-like superfamily protein
AT2G38465	AT2G38465	289.035	6	NULL
AT4G18100	RPL32A	288.553	1	Ribosomal protein L32e
AT2G21660	RBG7/ATGRP7	288.449	1	cold, circadian rhythm, and rna binding 2
AT3G19920	AT3G19920	288.423	4	NULL
AT5G56540	AGP14	288.37	8	arabinogalactan protein 14
AT1G14320	RPL10A/SAC52	284.132	1	Ribosomal protein L16p/L10e family protein
AT2G34480	AT2G34480	283.882	2	Ribosomal protein L18ae/LX family protein
AT5G41010	NRPB12	283.736	2	DNA directed RNA polymerase, 7 kDa subunit
AT1G66410	CAM4	282.696	1	calmodulin 4
AT1G67430	RPL17B	282.644	1	Ribosomal protein L22p/L17e family protein
AT1G19540	AT1G19540	281.049	1	NmrA-like negative transcriptional regulator family protein
ATMG00516	NAD1C	280.963	1	#N/A
AT5G02960	RPS23B	280.349	1	Ribosomal protein S12/S23 family protein
AT1G62500	AT1G62500	278.673	6	Bifunctional inhibitor/lipid-transfer protein/seed storage 2S albumin superfamily protein
AT5G43770	AT5G43770	278.002	11	proline-rich family protein
AT1G29680	OBAP2C	275.958	1	Protein of unknown function (DUF1264)
AT1G04660	AT1G04660	274.389	13	glycine-rich protein
AT1G27950	LTPG1	273.818	4	glycosylphosphatidylinositol-anchored lipid protein transfer 1
AT3G61110	RPS27B/ARS27A	271.29	1	ribosomal protein S27
AT2G35750	AT2G35750	270.871	14	NULL
AT4G11910	SGR2	268.148	1	NULL
AT5G20290	RPS8A	267.717	1	Ribosomal protein S8e family protein
AT5G01350	AT5G01350	266.866	2	NULL
AT5G52420	AT5G52420	265.289	2	NULL
AT5G15970	KIN2	264.199	8	stress-responsive protein (KIN2) / stress-induced protein (KIN2) / cold-responsive protein (COR6.6) / cold-regulated protein (COR6.6)
AT1G16850	AT1G16850	261.7	9	NULL
AT5G65165	SDH2-3	261.278	1	succinate dehydrogenase 2-3
AT4G21860	MSRB2	261.089	1	methionine sulfoxide reductase B 2
AT1G28330	DRM1/DYL1	260.881	4	dormancy-associated protein-like 1
AT1G11840	GLX1	260.743	1	glyoxalase I homolog
AT2G33590	AT2G33590	260.626	1	NAD(P)-binding Rossmann-fold superfamily protein
AT5G53300	UBC10	258.585	1	ubiquitin-conjugating enzyme 10
AT4G02520	GSTF2	257.643	1	glutathione S-transferase PHI 2
AT5G55410	AT5G55410	257.38	6	Bifunctional inhibitor/lipid-transfer protein/seed storage 2S albumin superfamily protein
AT1G03106	AT1G03106	253.707	15	NULL
AT5G42300	UBL5	253.137	2	ubiquitin-like protein 5
AT4G34870	CYP18-4/ROC5	250.03	1	rotamase cyclophilin 5
AT1G77120	ADH1	249.669	1	alcohol dehydrogenase 1
AT3G05500	AT3G05500	247.176	4	Rubber elongation factor protein (REF)
AT1G79040	PSBR	247.148	3	photosystem II subunit R
AT3G49910	RPL26A	246.196	1	Translation protein SH3-like family protein
AT1G26630	ELF5A-2/FBR12	245.781	1	Eukaryotic translation initiation factor 5A-1 (eIF-5A 1) protein
AT1G75950	SKP1A/SKP1	243.837	2	S phase kinase-associated protein 1
AT4G22220	ISU1	243.525	1	SufE/NifU family protein
AT2G41390	AT2G41390	242.702	9	Pollen Ole e 1 allergen and extensin family protein
AT3G44010	RPS29C	242.007	1	Ribosomal protein S14p/S29e family protein
AT2G19320	AT2G19320	241.824	10	NULL
AT4G31985	RPL39A	241.724	1	Ribosomal protein L39 family protein
AT2G38900	AT2G38900	239.576	2	Serine protease inhibitor, potato inhibitor I-type family protein
AT5G11740	AGP15	237.098	15	arabinogalactan protein 15
AT4G39200	RPS25E	236.952	2	Ribosomal protein S25 family protein
AT1G08570	ACHT4	235.541	1	atypical CYS HIS rich thioredoxin 4
AT1G78380	GSTU19	234.271	1	glutathione S-transferase TAU 19
AT1G08170	AT1G08170	234.066	2	Histone superfamily protein
AT5G67480	BT4	232.395	2	BTB and TAZ domain protein 4
AT3G62250	RPS27AC/UBQ5	231.595	1	ubiquitin 5
AT5G57790	AT5G57790	231.199	9	NULL
AT5G65207	AT5G65207	230.776	10	NULL
AT4G34620	RPS16-1/SSR16	230.503	1	small subunit ribosomal protein 16
AT1G72370	RPSAA/P40	228.17	1	40s ribosomal protein SA
AT3G18740	RPL30C	226.081	1	Ribosomal protein L7Ae/L30e/S12e/Gadd45 family protein
AT1G12805	AT1G12805	225.303	13	nucleotide binding
AT1G56600	GOLS2	224.267	1	galactinol synthase 2
AT3G62290	ARFA1E	224.097	1	ADP-ribosylation factor A1E
AT5G48180	NSP5	223.966	2	nitrile specifier protein 5
AT4G40030	AT4G40030	223.409	2	Histone superfamily protein
AT1G80920	ATJ8/J8	223.158	1	Chaperone DnaJ-domain superfamily protein
AT1G77940	RPL30B	222.09	1	Ribosomal protein L7Ae/L30e/S12e/Gadd45 family protein
AT2G16586	AT2G16586	222.018	15	NULL
AT1G13440	GAPC2/GAPC-2	219.716	1	glyceraldehyde-3-phosphate dehydrogenase C2
AT1G62333	AT1G62333	218.684	16	NULL
AT4G27130	AT4G27130	218.473	1	Translation initiation factor SUI1 family protein
AT4G24220	VEP1	218.015	1	NAD(P)-binding Rossmann-fold superfamily protein
AT3G18570	AT3G18570	215.225	4	Oleosin family protein
AT5G09480	AT5G09480	214.367	13	hydroxyproline-rich glycoprotein family protein
AT1G78040	AT1G78040	214.298	7	Pollen Ole e 1 allergen and extensin family protein
AT2G44310	AT2G44310	214.294	4	Calcium-binding EF-hand family protein
AT2G23120	AT2G23120	213.975	8	Late embryogenesis abundant protein, group 6
AT3G53740	RPL36B	213.148	2	Ribosomal protein L36e family protein
AT2G29300	AT2G29300	213.087	1	NAD(P)-binding Rossmann-fold superfamily protein
AT4G06746	RAP2-9/RAP2.9	212.75	3	related to AP2 9
AT4G27450	AT4G27450	211.867	2	Aluminium induced protein with YGL and LRDR motifs
AT5G50240	PIMT2	211.448	1	protein-l-isoaspartate methyltransferase 2
AT3G09200	RPP0B	210.87	1	Ribosomal protein L10 family protein
AT5G60460	AT5G60460	210.715	2	Preprotein translocase Sec, Sec61-beta subunit protein
AT1G01170	AT1G01170	209.701	4	Protein of unknown function (DUF1138)
AT5G19140	ATAILP1	209.102	1	Aluminium induced protein with YGL and LRDR motifs
AT1G51200	SAP2	208.597	2	A20/AN1-like zinc finger family protein
AT4G33865	RPS29C	208.538	1	Ribosomal protein S14p/S29e family protein
AT4G29390	RPS30A	207.797	2	Ribosomal protein S30 family protein
AT3G44100	AT3G44100	207.49	2	MD-2-related lipid recognition domain-containing protein
AT4G02280	SUS3	207.401	1	sucrose synthase 3
AT1G31812	ACBP6	207.139	1	acyl-CoA-binding protein 6
AT1G04270	RPS15A/RPS15	206.517	1	cytosolic ribosomal protein S15
AT1G56220	AT1G56220	205.845	4	Dormancy/auxin associated family protein
AT5G15200	RPS9B	205.509	1	Ribosomal protein S4
AT1G33140	RPL9B/PGY2	205.225	1	Ribosomal protein L6 family
AT4G22920	SGR1/ATNYE1	204.993	1	non-yellowing 1
ATMG00470	ORF122A	204.79	16	NULL
AT5G42290	AT5G42290	204.736	4	transcription activator-related
AT1G17100	AT1G17100	204.3	1	SOUL heme-binding family protein
AT2G47110	RPS27AB/UBQ6	204.192	1	ubiquitin 6
AT4G25580	AT4G25580	203.772	7	CAP160 protein
AT2G22240	IPS2/ATMIPS2	202.849	1	myo-inositol-1-phosphate synthase 2
AT1G15270	AT1G15270	202.746	2	Translation machinery associated TMA7
AT4G39800	IPS1/MI-1-P SYNTHASE	201.995	1	myo-inositol-1-phosphate synthase 1
AT4G37870	PCKA/PCK1	201.926	1	phosphoenolpyruvate carboxykinase 1
AT2G33830	DRMH1	201.861	4	Dormancy/auxin associated family protein
AT4G31351	AT4G31351	201.617	15	NULL
AT4G15000	RPL27C	201.223	2	Ribosomal L27e protein family
AT5G27850	RPL18C	201.119	2	Ribosomal protein L18e/L15 superfamily protein
AT3G53020	RPL24B/STV1	200.774	1	Ribosomal protein L24e family protein
AT1G19570	DHAR1	198.769	1	dehydroascorbate reductase
AT5G02240	AT5G02240	198.615	1	NAD(P)-binding Rossmann-fold superfamily protein
AT1G75490	DREB2D	198.003	3	Integrase-type DNA-binding superfamily protein
AT1G70600	RPL27AC	197.71	1	Ribosomal protein L18e/L15 superfamily protein
AT1G67100	LBD40	196.497	4	LOB domain-containing protein 40
AT3G59540	RPL38A	196.274	2	Ribosomal L38e protein family
AT3G04170	AT3G04170	193.5	2	RmlC-like cupins superfamily protein
AT3G16190	AT3G16190	192.701	1	Isochorismatase family protein
AT1G02850	BGLU11	192.316	1	beta glucosidase 11
AT1G59359	RPS2B	192.15	1	Ribosomal protein S5 family protein
AT3G63052	AT3G63052	191.348	13	NULL
AT3G07230	AT3G07230	190.706	4	wound-responsive protein-related
ATMG00513	NAD5A	190.522	1	NADH dehydrogenase 5A
AT1G66240	ATX1	190.051	2	homolog of anti-oxidant 1
AT1G43170	ARP1/RP1	189.984	1	ribosomal protein 1
AT4G21680	NPF7.2/NRT1.8	189.962	1	NITRATE TRANSPORTER 1.8
AT2G27530	RPL10AB/PGY1	189.563	1	Ribosomal protein L1p/L10e family
AT3G41762	AT3G41762	189.066	16	NULL
AT1G29930	LHCB1.3/CAB1	188.644	1	chlorophyll A/B binding protein 1
AT1G48990	AT1G48990	187.952	4	Oleosin family protein
AT5G60760	AT5G60760	187.904	1	P-loop containing nucleoside triphosphate hydrolases superfamily protein
AT5G46230	AT5G46230	187.741	4	Protein of unknown function, DUF538
AT1G30230	AT1G30230	187.473	2	Glutathione S-transferase, C-terminal-like;Translation elongation factor EF1B/ribosomal protein S6
AT1G56070	LOS1	187.252	1	Ribosomal protein S5/Elongation factor G/III/V family protein
AT1G01100	RPP1A	186.256	2	60S acidic ribosomal protein family
AT1G48470	GLN1-5	186.036	1	glutamine synthetase 1;5
AT2G21580	RPS25B	185.954	2	Ribosomal protein S25 family protein
AT4G14320	AT4G14320	185.815	1	Zinc-binding ribosomal protein family protein
AT4G33467	AT4G33467	184.731	7	NULL
AT4G25170	AT4G25170	183.8	4	Uncharacterised conserved protein (UCP012943)
AT2G36270	ABI5	183.585	4	Basic-leucine zipper (bZIP) transcription factor family protein
AT1G09690	RPL21A	183.485	1	Translation protein SH3-like family protein
AT4G30660	AT4G30660	183.333	2	Low temperature and salt responsive protein family
AT2G25210	AT2G25210	182.551	1	Ribosomal protein L39 family protein
AT2G39460	RPL23AA/ATRPL23A	182.2	1	ribosomal protein L23AA
AT2G41070	EEL	181.043	4	Basic-leucine zipper (bZIP) transcription factor family protein
AT1G54100	ALDH7B4	180.467	1	aldehyde dehydrogenase 7B4
AT4G34050	CCOAOMT1	179.381	1	S-adenosyl-L-methionine-dependent methyltransferases superfamily protein
AT1G27300	AT1G27300	178.415	7	NULL
AT5G16470	MBS2	178.367	2	zinc finger (C2H2 type) family protein
AT5G09530	PELPK1	177.997	13	hydroxyproline-rich glycoprotein family protein
AT4G38810	AT4G38810	177.295	4	Calcium-binding EF-hand family protein
AT2G18020	RPL8A/EMB2296	177.138	1	Ribosomal protein L2 family
AT1G65820	AT1G65820	176.985	2	microsomal glutathione s-transferase, putative
AT3G09500	RPL35A	176.848	1	Ribosomal L29 family protein
AT3G12203	SCPL17	176.161	1	serine carboxypeptidase-like 17
AT5G51760	AHG1	176.149	1	Protein phosphatase 2C family protein
AT5G62300	RPS20C	175.305	1	Ribosomal protein S10p/S20e family protein
AT3G62870	RPL7AB	175.052	1	Ribosomal protein L7Ae/L30e/S12e/Gadd45 family protein
AT5G17190	AT5G17190	174.905	4	NULL
AT1G20693	HMGB2	174.539	2	high mobility group B2
AT1G69295	PDCB4	174.018	4	plasmodesmata callose-binding protein 4
AT1G56580	SVB	173.766	4	Protein of unknown function, DUF538
AT2G02930	GSTF3	173.729	1	glutathione S-transferase F3
AT5G64260	EXL2	171.682	2	EXORDIUM like 2
AT1G48920	NUCL1/ATNUC-L1	171.363	1	nucleolin like 1
AT2G04520	AT2G04520	171.164	1	Nucleic acid-binding, OB-fold-like protein
AT1G24735	AT1G24735	170.806	1	S-adenosyl-L-methionine-dependent methyltransferases superfamily protein
AT1G32710	AT1G32710	170.63	2	Cytochrome c oxidase, subunit Vib family protein
AT1G07920	A1	170.519	1	GTP binding Elongation factor Tu family protein
AT3G05590	RPL18B/RPL18	169.136	2	ribosomal protein L18
AT1G47980	AT1G47980	168.957	1	NULL
AT5G45310	AT5G45310	168.439	4	NULL
AT5G54640	RAT5/HTA1	167.866	2	Histone superfamily protein
AT1G76590	AT1G76590	167.825	2	PLATZ transcription factor family protein
AT2G18540	AT2G18540	166.661	5	RmlC-like cupins superfamily protein
AT5G02500	MED37E/HSC70-1	166.634	1	heat shock cognate protein 70-1
AT3G53870	RPS3B	166.606	1	Ribosomal protein S3 family protein
ATCG00070	PSBK	165.518	1	photosystem II reaction center protein K precursor
AT5G52640	HSP90-1/HSP81-1	165.022	1	heat shock protein 90.1
AT2G03520	UPS4	164.907	1	ureide permease 4
AT3G60730	PME36	164.591	1	Plant invertase/pectin methylesterase inhibitor superfamily
AT5G59910	HTB4	164.274	2	Histone superfamily protein
AT3G25520	ATL5	164.222	1	ribosomal protein L5
AT3G49010	RPL13B/ATBBC1	164.098	2	breast basic conserved 1
AT2G47180	GOLS1	163.789	1	galactinol synthase 1
AT5G02020	SIS	163.283	6	NULL
AT3G11940	RPS5B/ATRPS5A	161.681	1	ribosomal protein 5A
AT5G54940	AT5G54940	161.638	2	Translation initiation factor SUI1 family protein
AT1G76200	AT1G76200	161.364	2	NULL
AT5G20960	AAO1	160.841	1	aldehyde oxidase 1
AT5G52470	MED36B/FIB1	160.662	1	fibrillarin 1
AT3G04920	RPS24A	160.603	1	Ribosomal protein S24e family protein
AT1G77370	AT1G77370	160.343	1	Glutaredoxin family protein
AT1G12064	AT1G12064	159.934	8	NULL
AT5G14780	FDH1/FDH	159.91	1	formate dehydrogenase
AT4G11360	RHA1B	159.643	2	RING-H2 finger A1B
AT4G13010	CEQORH	159.638	1	Oxidoreductase, zinc-binding dehydrogenase family protein
AT4G16720	RPL15A	159.569	1	Ribosomal protein L23/L15e family protein
AT1G12010	AT1G12010	159.443	1	2-oxoglutarate (2OG) and Fe(II)-dependent oxygenase superfamily protein
AT5G67600	WIH1	158.74	8	NULL
AT1G08360	RPL10AA	158.184	1	Ribosomal protein L1p/L10e family
AT1G52300	RPL37B	157.897	1	Zinc-binding ribosomal protein family protein
AT5G10980	HTR8	157.625	2	Histone superfamily protein
AT1G05340	AT1G05340	157.608	8	NULL
AT4G18680	AT4G18680	156.805	4	NULL
AT5G08040	TOM5	156.381	4	mitochondrial import receptor subunit TOM5 homolog
AT1G23290	RPL27AB/RPL27A	155.843	1	Ribosomal protein L18e/L15 superfamily protein
AT4G24920	AT4G24920	155.827	2	secE/sec61-gamma protein transport protein
AT5G42890	ATSCP2	155.319	1	sterol carrier protein 2
AT4G12290	AT4G12290	154.791	1	Copper amine oxidase family protein
AT4G13850	RBG2/ATGRP2	154.339	1	glycine-rich RNA-binding protein 2
AT5G56150	UBC30	153.048	1	ubiquitin-conjugating enzyme 30
AT5G16970	AER	152.605	1	alkenal reductase
AT1G20696	HMGB3	151.854	2	high mobility group B3
AT5G51040	AT5G51040	151.757	2	NULL
AT4G17840	AT4G17840	151.657	4	NULL
AT1G52560	HSP26.5	151.386	1	HSP20-like chaperones superfamily protein
AT3G23920	BAM1	151.348	1	beta-amylase 1
AT2G27510	FD3	151.234	1	ferredoxin 3
AT5G56670	RPS30A	151.183	2	Ribosomal protein S30 family protein
AT5G10860	CBSX3	150.685	1	Cystathionine beta-synthase (CBS) family protein
AT4G17530	RABD2C/RAB1C	150.653	1	RAB GTPase homolog 1C
AT1G54580	ACP2	150.459	1	acyl carrier protein 2
AT1G19900	AT1G19900	150.282	1	glyoxal oxidase-related protein
AT2G47400	CP12-1	150.172	1	CP12 domain-containing protein 1
AT5G38170	AT5G38170	149.916	6	Bifunctional inhibitor/lipid-transfer protein/seed storage 2S albumin superfamily protein
AT1G31750	AT1G31750	149.063	13	proline-rich family protein
AT1G03103	AT1G03103	148.75	5	Bifunctional inhibitor/lipid-transfer protein/seed storage 2S albumin superfamily protein
AT1G07080	AT1G07080	148.722	2	Thioredoxin superfamily protein
AT5G40370	AT5G40370	148.414	1	Glutaredoxin family protein
AT5G46430	RPL32B	148.283	1	Ribosomal protein L32e
AT5G05220	AT5G05220	147.869	7	NULL
AT4G00100	RPS13B/ATRPS13A	147.712	1	ribosomal protein S13A
AT4G10270	AT4G10270	147.672	8	Wound-responsive family protein
AT1G69620	RPL34B	147.364	1	ribosomal protein L34
AT5G09810	ACT7	146.892	1	actin 7
AT5G15780	AT5G15780	146.846	6	Pollen Ole e 1 allergen and extensin family protein
AT4G34670	RPS3AB	146.318	1	Ribosomal protein S3Ae
AT3G56880	AT3G56880	145.987	6	VQ motif-containing protein
AT2G36460	FBA6	145.687	1	Aldolase superfamily protein
AT2G45510	CYP704A2	145.625	1	cytochrome P450, family 704, subfamily A, polypeptide 2
AT5G47550	CYS5	145.176	2	Cystatin/monellin superfamily protein
AT5G27760	AT5G27760	145.12	2	Hypoxia-responsive family protein
AT5G64400	AT5G64400	144.897	3	NULL
AT4G34520	FAE1	144.744	1	3-ketoacyl-CoA synthase 18
AT3G22230	RPL27B	144.48	2	Ribosomal L27e protein family
AT3G52960	PRXIIE	144.421	1	Thioredoxin superfamily protein
AT5G50920	CLPC1/CLPC	143.895	1	CLPC homologue 1
AT4G23630	RTNLB1/BTI1	143.878	2	VIRB2-interacting protein 1
AT3G15580	ATG8I	143.167	2	Ubiquitin-like superfamily protein
AT3G49780	PSK3/ATPSK4	143.137	6	phytosulfokine 4 precursor
AT5G39740	RPL5B/OLI7	142.893	1	ribosomal protein L5 B
AT1G41880	RPL35AB	142.425	1	Ribosomal protein L35Ae family protein
AT1G54630	ACP3	142.036	1	acyl carrier protein 3
AT4G09320	NDK1/NDPK1	141.937	1	Nucleoside diphosphate kinase family protein
AT4G38080	AT4G38080	141.346	12	hydroxyproline-rich glycoprotein family protein
AT5G03850	RPS28A	140.872	1	Nucleic acid-binding, OB-fold-like protein
AT1G17010	AT1G17010	140.845	1	2-oxoglutarate (2OG) and Fe(II)-dependent oxygenase superfamily protein
AT2G43710	FAB2/SSI2	140.654	1	Plant stearoyl-acyl-carrier-protein desaturase family protein
AT1G64750	ATDSS1(I)/DSS1(I)	140.191	8	deletion of SUV3 suppressor 1(I)
AT1G35516	AT1G35516	140.121	16	myb-like transcription factor family protein
AT3G08690	UBC11	139.914	1	ubiquitin-conjugating enzyme 11
AT5G27700	RPS21C	139.563	2	Ribosomal protein S21e
AT1G18540	RPL6A	138.786	2	Ribosomal protein L6 family protein
AT2G03090	EXPA15	138.651	1	expansin A15
AT5G19510	AT5G19510	138.451	2	Translation elongation factor EF1B/ribosomal protein S6 family protein
AT2G19730	RPL28A	138.4	2	Ribosomal L28e protein family
AT1G71950	AT1G71950	138.167	2	Proteinase inhibitor, propeptide
AT4G36360	BGAL3	138.071	1	beta-galactosidase 3
AT1G17880	BTF3	137.928	2	basic transcription factor 3
AT1G47970	AT1G47970	136.907	8	NULL
AT2G01450	MPK17	136.888	1	MAP kinase 17
AT2G34740	AT2G34740	136.235	1	Protein phosphatase 2C family protein
AT5G47930	RPS27D	136.011	1	Zinc-binding ribosomal protein family protein
AT5G58710	CYP20-1/ROC7	135.996	1	rotamase CYP 7
AT5G06360	AT5G06360	135.883	2	Ribosomal protein S8e family protein
AT5G47210	RGGC	135.873	4	Hyaluronan / mRNA binding family
AT1G62060	AT1G62060	135.491	13	NULL
AT1G66580	RPL10C/SAG24	135.41	1	senescence associated gene 24
AT1G62380	ACO2	135.293	1	ACC oxidase 2
AT4G13520	SMAP1	133.808	7	small acidic protein 1
AT2G34250	AT2G34250	133.718	1	SecY protein transport family protein
AT1G65720	AT1G65720	133.159	6	NULL
AT3G03100	AT3G03100	132.777	1	NADH:ubiquinone oxidoreductase, 17.2kDa subunit
AT5G42825	AT5G42825	132.569	16	NULL
AT3G12670	EMB2742	132.376	1	CTP synthase family protein
AT2G16600	CYP19-1/ROC3	132.007	1	rotamase CYP 3
AT1G74310	CLPB1/ATHSP101	131.68	1	heat shock protein 101
AT2G27720	AT2G27720	131.643	2	60S acidic ribosomal protein family
AT4G26050	PIRL8	131.131	7	plant intracellular ras group-related LRR 8
AT1G48750	AT1G48750	131.063	6	Bifunctional inhibitor/lipid-transfer protein/seed storage 2S albumin superfamily protein
AT1G15330	PV42A	131.062	2	Cystathionine beta-synthase (CBS) protein
AT2G02850	ARPN	131.005	4	plantacyanin
AT5G13800	PPH	130.988	1	pheophytinase
AT5G24316	AT5G24316	130.98	13	proline-rich family protein
AT1G54050	HSP17.4B	130.9	1	HSP20-like chaperones superfamily protein
AT4G03050	AOP3	130.619	1	2-oxoglutarate (2OG) and Fe(II)-dependent oxygenase superfamily protein
AT2G21720	AT2G21720	130.536	4	Plant protein of unknown function (DUF639)
AT4G35570	HMGB5	130.124	2	high mobility group B5
AT5G15960	KIN1	129.979	10	stress-responsive protein (KIN1) / stress-induced protein (KIN1)
AT3G10860	AT3G10860	129.956	3	Cytochrome b-c1 complex, subunit 8 protein
AT5G53560	CYTB5-E/ATB5-A	129.383	1	cytochrome B5 isoform E
AT5G64350	FKBP12	129.141	1	FK506-binding protein 12
AT1G72680	CAD1	129.077	1	cinnamyl-alcohol dehydrogenase
AT1G53540	HSP17.6C	128.956	1	HSP20-like chaperones superfamily protein
AT1G02140	MEE63	128.803	2	mago nashi family protein
AT1G52740	HTA9	128.732	2	histone H2A protein 9
AT2G45070	SEC61 BETA	128.557	2	Preprotein translocase Sec, Sec61-beta subunit protein
AT3G04840	RPS3AA	128.283	1	Ribosomal protein S3Ae
AT4G37830	AT4G37830	128.082	2	cytochrome c oxidase-related
AT5G50460	SEC61G2	127.607	2	secE/sec61-gamma protein transport protein
AT1G18720	AT1G18720	127.606	1	Protein of unknown function (DUF962)
AT4G21105	AT4G21105	127.58	4	cytochrome-c oxidases;electron carriers
AT2G27730	AT2G27730	127.458	4	copper ion binding
AT5G59613	AT5G59613	127.139	3	NULL
AT5G57290	RPP3B	127.042	2	60S acidic ribosomal protein family
AT5G64140	RPS28C/RPS28	126.666	1	ribosomal protein S28
AT3G51860	CAX3	126.306	1	cation exchanger 3
AT2G41840	RPS2C	126.132	1	Ribosomal protein S5 family protein
AT1G53690	AT1G53690	125.742	2	DNA directed RNA polymerase, 7 kDa subunit
AT4G15396	CYP702A6	125.685	1	cytochrome P450, family 702, subfamily A, polypeptide 6
AT5G10360	RPS6B/EMB3010	125.558	1	Ribosomal protein S6e
AT2G27710	RPP2B	125.303	2	60S acidic ribosomal protein family
AT2G34420	LHB1B2	125.156	1	photosystem II light harvesting complex gene B1B2
AT3G03150	AT3G03150	125.064	6	NULL
AT4G24690	NBR1	124.898	2	ubiquitin-associated (UBA)/TS-N domain-containing protein / octicosapeptide/Phox/Bemp1 (PB1) domain-containing protein
AT2G32090	AT2G32090	124.674	1	Lactoylglutathione lyase / glyoxalase I family protein
AT1G11170	AT1G11170	124.346	2	Protein of unknown function (DUF707)
AT5G04750	AT5G04750	124.201	7	F1F0-ATPase inhibitor protein, putative
AT4G25130	MSR4/PMSR4	124.005	1	peptide met sulfoxide reductase 4
AT2G45290	TKL-2	123.715	1	Transketolase
AT3G13920	EIF4A1	123.297	1	eukaryotic translation initiation factor 4A1
AT5G59880	ADF3	122.875	1	actin depolymerizing factor 3
AT4G18730	RPL11C/RPL16B	122.789	1	ribosomal protein L16B
AT3G44110	ATJ3	122.766	1	DNAJ homologue 3
AT2G29500	HSP17.6B	122.707	1	HSP20-like chaperones superfamily protein
AT2G01008	AT2G01008	122.373	16	NULL
AT1G17080	AT1G17080	122.117	4	Ribosomal protein L18ae family
AT1G30880	AT1G30880	121.885	8	NULL
AT1G16515	AT1G16515	121.14	14	NULL
AT2G01250	RPL7B	120.402	1	Ribosomal protein L30/L7 family protein
AT3G60770	RPS13A	120.396	1	Ribosomal protein S13/S15
AT5G07200	GA20OX3/YAP169	120.339	1	gibberellin 20-oxidase 3
AT5G49190	SUS2	120.259	1	sucrose synthase 2
AT1G70810	CAR7	120.113	2	Calcium-dependent lipid-binding (CaLB domain) family protein
AT1G80090	PV42B	119.935	2	Cystathionine beta-synthase (CBS) family protein
AT2G31980	CYS2	119.676	2	PHYTOCYSTATIN 2
AT5G45830	DOG1	119.599	4	delay of germination 1
AT4G07408	AT4G07408	118.634	15	NULL
AT3G53990	AT3G53990	118.33	1	Adenine nucleotide alpha hydrolases-like superfamily protein
AT4G05070	AT4G05070	118.238	8	Wound-responsive family protein
AT2G43970	LARP6B	118.203	2	RNA-binding protein
AT1G64230	UBC28	117.641	1	ubiquitin-conjugating enzyme 28
AT3G24830	RPL13AB	117.578	1	Ribosomal protein L13 family protein
AT1G33120	RPL9B	117.507	1	Ribosomal protein L6 family
AT2G36160	RPS14A	117.379	1	Ribosomal protein S11 family protein
AT5G17550	PEX19-2	116.812	2	peroxin 19-2
AT2G31610	RPS3A	116.411	1	Ribosomal protein S3 family protein
AT3G14452	AT3G14452	116.213	13	NULL
AT3G05880	RCI2A	115.995	1	Low temperature and salt responsive protein family
AT3G18490	ASPG1	115.936	2	Eukaryotic aspartyl protease family protein
AT1G53910	RAP2-12/RAP2.12	115.852	3	related to AP2 12
AT1G48300	AT1G48300	115.687	6	NULL
AT1G70680	PXG5	115.55	2	Caleosin-related family protein
AT3G48930	RPS11A/EMB1080	115.4	1	Nucleic acid-binding, OB-fold-like protein
AT5G50360	AT5G50360	115.314	7	NULL
AT1G19910	VHA-C2/AVA-P2	115.269	1	ATPase, F0/V0 complex, subunit C protein
AT2G29450	GSTU5	115.21	1	glutathione S-transferase tau 5
AT1G19660	BBD2	114.706	1	Wound-responsive family protein
AT2G36530	ENO2/LOS2	114.693	1	Enolase
AT3G61260	AT3G61260	114.625	5	Remorin family protein
AT1G60680	AGD2	114.603	1	NAD(P)-linked oxidoreductase superfamily protein
AT5G17310	UGP1/UGP2	114.533	1	UDP-glucose pyrophosphorylase 2
AT5G13850	NACA3	114.182	2	nascent polypeptide-associated complex subunit alpha-like protein 3
AT5G54070	HSFA9	114.017	2	heat shock transcription factor A9
AT3G21055	PSBTN	113.978	6	photosystem II subunit T
AT2G47610	RPL7AA	113.706	1	Ribosomal protein L7Ae/L30e/S12e/Gadd45 family protein
AT4G16520	ATG8F	113.67	2	Ubiquitin-like superfamily protein
AT5G52920	PKP2/PKP1	113.417	1	plastidic pyruvate kinase beta subunit 1
AT5G04000	AT5G04000	113.357	6	NULL
AT2G22820	AT2G22820	113.264	16	NULL
AT4G02450	P23-1	113.177	2	HSP20-like chaperones superfamily protein
AT5G66040	STR16	113.139	1	sulfurtransferase protein 16
AT1G15340	MBD10	112.744	4	methyl-CPG-binding domain 10
AT5G66580	AT5G66580	112.644	6	NULL
AT3G62840	AT3G62840	112.391	2	Small nuclear ribonucleoprotein family protein
AT2G45960	PIP1B	112.078	1	plasma membrane intrinsic protein 1B
AT5G63190	AT5G63190	112.02	2	MA3 domain-containing protein
AT5G18130	AT5G18130	111.998	6	NULL
AT1G79690	NUDT3	111.947	1	nudix hydrolase homolog 3
AT3G47340	ASN1	111.91	1	glutamine-dependent asparagine synthase 1
AT4G33980	AT4G33980	111.851	7	NULL
AT2G17360	RPS4A	111.765	1	Ribosomal protein S4 (RPS4A) family protein
AT5G07470	MSRA3/PMSR3	111.672	1	peptidemethionine sulfoxide reductase 3
AT1G53750	RPT1A	111.487	1	regulatory particle triple-A 1A
AT4G23100	GSH1/RML1	111.173	1	glutamate-cysteine ligase
AT1G18080	RACK1A/ATARCA	110.815	2	Transducin/WD40 repeat-like superfamily protein
AT1G64660	MGL	110.525	1	methionine gamma-lyase
AT1G70780	AT1G70780	110.5	5	NULL
AT1G70782	#N/A	110.483	10	#N/A
AT1G15825	AT1G15825	110.293	12	hydroxyproline-rich glycoprotein family protein
AT3G08610	AT3G08610	110.216	3	NULL
AT3G61880	CYP78A9	110.117	1	cytochrome p450 78a9
AT2G45820	DBP	109.677	4	Remorin family protein
AT1G61570	TIM13	109.588	2	translocase of the inner mitochondrial membrane 13
AT1G07770	RPS15AF/RPS15A	109.578	1	ribosomal protein S15A
AT4G27500	PPI1	109.502	5	proton pump interactor 1
AT5G11770	AT5G11770	109.41	1	NADH-ubiquinone oxidoreductase 20 kDa subunit, mitochondrial
AT3G02080	RPS19A	109.359	1	Ribosomal protein S19e family protein
AT1G63770	AT1G63770	109.158	1	Peptidase M1 family protein
AT4G20150	AT4G20150	108.557	2	NULL
AT1G35190	AT1G35190	108.543	1	2-oxoglutarate (2OG) and Fe(II)-dependent oxygenase superfamily protein
AT4G09800	RPS18C	108.283	1	S18 ribosomal protein
AT5G46020	AT5G46020	108.221	2	NULL
AT4G14880	OASA1	108.142	1	O-acetylserine (thiol) lyase (OAS-TL) isoform A1
AT1G05850	CTL1/POM1	108.096	1	Chitinase family protein
AT3G11510	RPS14B	107.789	1	Ribosomal protein S11 family protein
AT1G13360	AT1G13360	107.668	7	NULL
AT5G51970	SDH	107.493	1	GroES-like zinc-binding alcohol dehydrogenase family protein
AT4G13615	AT4G13615	107.143	3	Uncharacterised protein family SERF
AT3G23390	RPL36AB	107.097	1	Zinc-binding ribosomal protein family protein
ATCG00340	PSAB	107.066	1	Photosystem I, PsaA/PsaB protein
AT5G47700	RPP1C	106.696	2	60S acidic ribosomal protein family
AT1G03120	ATRAB28	106.669	4	NULL
AT1G16770	AT1G16770	106.614	1	NULL
AT5G07090	RPS4B	105.867	1	Ribosomal protein S4 (RPS4A) family protein
AT1G19000	AT1G19000	105.612	2	Homeodomain-like superfamily protein
AT4G25707	AT4G25707	105.485	14	NULL
AT5G19590	AT5G19590	105.477	4	Protein of unknown function, DUF538
AT3G23167	LCR39	105.4	11	low-molecular-weight cysteine-rich 39
AT2G43460	RPL38A	105.383	2	Ribosomal L38e protein family
AT2G42680	MBF1A	105.026	2	multiprotein bridging factor 1A
AT5G11500	AT5G11500	105.022	1	NULL
AT1G51650	AT1G51650	104.977	2	ATP synthase epsilon chain, mitochondrial
AT1G71695	PER12	104.361	2	Peroxidase superfamily protein
AT1G73230	AT1G73230	104.127	2	Nascent polypeptide-associated complex NAC
AT3G60600	PVA11/VAP27-1	103.912	2	vesicle associated protein
AT5G14180	LIP2/MPL1	103.508	1	Myzus persicae-induced lipase 1
AT3G09735	S1FA3	103.224	4	S1FA-like DNA-binding protein
AT4G31290	GGCT2;2	103.093	1	ChaC-like family protein
AT5G20720	CPN20	102.69	1	chaperonin 20
AT3G05560	RPL22B	102.688	2	Ribosomal L22e protein family
AT4G16500	CYS4	102.287	2	Cystatin/monellin superfamily protein
AT3G52850	VSR1	102.273	1	vacuolar sorting receptor homolog 1
AT3G17020	AT3G17020	102.26	1	Adenine nucleotide alpha hydrolases-like superfamily protein
AT4G18650	DOGL4	102.078	4	transcription factor-related
AT5G50170	AT5G50170	102.066	2	C2 calcium/lipid-binding and GRAM domain containing protein
AT2G22080	AT2G22080	101.953	13	NULL
AT1G27330	AT1G27330	101.827	2	Ribosome associated membrane protein RAMP4
AT5G07500	TZF6/PEI1	101.762	2	Zinc finger C-x8-C-x5-C-x3-H type family protein
AT5G03210	AT5G03210	101.654	13	NULL
AT2G37410	TIM17-2	101.544	2	translocase inner membrane subunit 17-2
AT3G55440	CTIMC	101.496	1	triosephosphate isomerase
AT3G22120	CWLP	101.427	6	cell wall-plasma membrane linker protein
AT3G09630	RPL4A	101.401	1	Ribosomal protein L4/L1 family
AT1G11650	RBP45B	101.318	1	RNA-binding (RRM/RBD/RNP motifs) family protein
AT2G20490	NOP10	101.312	2	nucleolar RNA-binding Nop10p family protein
AT4G37483	AT4G37483	101.167	16	NULL
AT3G07273	AT3G07273	101.139	14	NULL
AT4G31354	AT4G31354	100.966	15	NULL
AT2G01023	AT2G01023	100.939	16	NULL
AT3G53430	RPL12B	100.743	1	Ribosomal protein L11 family protein
AT5G41520	RPS10B	100.246	2	RNA binding Plectin/S10 domain-containing protein
AT4G24110	AT4G24110	99.9031	7	NULL
AT2G02390	ATGSTZ1	99.8682	1	glutathione S-transferase zeta 1
AT5G57123	AT5G57123	99.8629	6	NULL
AT5G58650	PSY1	99.8419	11	plant peptide containing sulfated tyrosine 1
AT3G51510	AT3G51510	99.7761	3	NULL
AT1G70580	GGAT2/AOAT2	99.5503	1	alanine-2-oxoglutarate aminotransferase 2
AT5G14030	AT5G14030	99.4094	2	translocon-associated protein beta (TRAPB) family protein
AT4G31700	RPS6A/RPS6	99.3692	1	ribosomal protein S6
AT1G12440	SAP1	99.3056	2	A20/AN1-like zinc finger family protein
AT5G38470	RAD23D	99.1953	2	Rad23 UV excision repair protein family
AT1G43890	RABC1/ATRAB18	99.1605	1	RAB GTPASE HOMOLOG B18
AT3G22440	FRL4A	99.1496	4	FRIGIDA-like protein
AT5G66110	HIPP27	99.1188	5	Heavy metal transport/detoxification superfamily protein
AT4G36910	CBSX1/LEJ2	99.0716	1	Cystathionine beta-synthase (CBS) family protein
AT1G03470	NET3A	99.0641	5	Kinase interacting (KIP1-like) family protein
AT1G17430	AT1G17430	98.6433	1	alpha/beta-Hydrolases superfamily protein
AT3G55750	RPL35AD	98.5852	1	Ribosomal protein L35Ae family protein
AT1G21750	PDIL1-1	98.4975	1	PDI-like 1-1
AT5G65530	AT5G65530	98.3923	1	Protein kinase superfamily protein
AT5G65430	GRF8	98.3245	2	general regulatory factor 8
AT2G20820	AT2G20820	98.2319	8	NULL
AT5G38195	AT5G38195	98.2195	6	Bifunctional inhibitor/lipid-transfer protein/seed storage 2S albumin superfamily protein
AT2G05220	RPS17B	98.1477	1	Ribosomal S17 family protein
AT1G69530	EXPA1	97.9746	2	expansin A1
AT5G39190	GLP5A/GLP2A	97.9717	2	germin-like protein 2
AT2G32060	RPS12C	97.3503	1	Ribosomal protein L7Ae/L30e/S12e/Gadd45 family protein
AT3G06860	MFP2	97.2946	1	multifunctional protein 2
AT2G35120	GDH2	97.1812	1	Single hybrid motif superfamily protein
AT2G02100	PDF2.2/LCR69	97.1614	6	low-molecular-weight cysteine-rich 69
AT4G13250	NYC1	97.0596	1	NAD(P)-binding Rossmann-fold superfamily protein
AT2G02710	TLP1/PLP	97.0253	1	PAS/LOV protein B
AT5G65550	UGT91B1	96.9172	1	UDP-Glycosyltransferase superfamily protein
AT3G17810	PYD1	96.8262	1	pyrimidine 1
AT4G35160	ASMT	96.6575	1	O-methyltransferase family protein
AT5G27200	ACP5	96.5628	1	acyl carrier protein 5
AT4G26850	VTC2	96.4346	1	mannose-1-phosphate guanylyltransferase (GDP)s;GDP-galactose:mannose-1-phosphate guanylyltransferases;GDP-galactose:glucose-1-phosphate guanylyltransferases;GDP-galactose:myoinositol-1-phosphate guanylyltransferases;glucose-1-phosphate guanylyltransferase
AT5G22650	HDT2/HD2B	96.2466	4	histone deacetylase 2B
AT3G13200	EMB2769	96.2004	2	Cwf15 / Cwc15 cell cycle control family protein
AT4G13940	SAHH1/HOG1	96.095	1	S-adenosyl-L-homocysteine hydrolase
AT5G16840	BPA1	95.9112	2	binding partner of acd11 1
AT2G06520	PSBX	95.84	3	photosystem II subunit X
AT4G24770	CP31A/RBP31	95.775	1	31-kDa RNA binding protein
AT3G06420	ATG8H	95.5363	2	Ubiquitin-like superfamily protein
AT5G23040	CPP1/CDF1	95.403	1	Protein of unknown function (DUF3353)
AT3G48000	ALDH2B4	95.3063	1	aldehyde dehydrogenase 2B4
AT1G74050	RPL6C	95.2212	2	Ribosomal protein L6 family protein
AT1G64110	AT1G64110	95.1612	1	P-loop containing nucleoside triphosphate hydrolases superfamily protein
AT2G19310	HSP18.5	95.1431	4	HSP20-like chaperones superfamily protein
AT1G33490	AT1G33490	95.1327	1	NULL
AT2G20560	AT2G20560	95.0847	1	DNAJ heat shock family protein
AT4G36195	AT4G36195	95.0089	1	Serine carboxypeptidase S28 family protein
AT5G13420	AT5G13420	94.9086	1	Aldolase-type TIM barrel family protein
AT4G18920	OBAP2B	94.8677	1	Protein of unknown function (DUF1264)
AT5G57655	XYLA	94.8675	1	xylose isomerase family protein
AT2G18570	UGT72D1	94.8113	2	UDP-Glycosyltransferase superfamily protein
AT5G16130	RPS7C	94.7607	2	Ribosomal protein S7e family protein
AT1G26665	AT1G26665	94.7583	2	Mediator complex, subunit Med10
AT1G18100	MFT/E12A11	94.579	2	PEBP (phosphatidylethanolamine-binding protein) family protein
AT5G18450	DREB2G	94.5432	3	Integrase-type DNA-binding superfamily protein
AT2G18340	AT2G18340	94.2209	13	late embryogenesis abundant domain-containing protein / LEA domain-containing protein
AT4G16146	AT4G16146	93.9071	4	cAMP-regulated phosphoprotein 19-related protein
AT5G09640	SCPL19/SNG2	93.8268	1	serine carboxypeptidase-like 19
AT3G23570	AT3G23570	93.5116	1	alpha/beta-Hydrolases superfamily protein
AT3G13460	ECT2	93.4464	2	evolutionarily conserved C-terminal region 2
AT1G16890	UBC36	93.3438	2	ubiquitin-conjugating enzyme 36
AT1G16210	AT1G16210	93.3415	2	NULL
AT3G46030	HTB11	93.3091	2	Histone superfamily protein
AT1G24880	AT1G24880	93.2586	1	UDP-3-O-acyl N-acetylglycosamine deacetylase family protein
AT2G01340	AT17.1	93.0908	6	NULL
AT1G80160	AT1G80160	93.0412	1	Lactoylglutathione lyase / glyoxalase I family protein
AT5G55160	SUM2	92.925	2	small ubiquitin-like modifier 2
AT1G30070	AT1G30070	92.6893	2	SGS domain-containing protein
AT2G31360	ADS2	92.5475	1	16:0delta9 desaturase 2
AT2G34315	AT2G34315	92.3924	14	Avirulence induced gene (AIG1) family protein
AT3G14600	RPL18AC	92.3562	2	Ribosomal protein L18ae/LX family protein
AT5G07360	AT5G07360	92.1652	1	Amidase family protein
AT1G09140	SR30/ATSRP30	92.0862	1	SERINE-ARGININE PROTEIN 30
AT4G13200	AT4G13200	92.0831	1	NULL
AT4G34110	PAB2	92.0063	1	poly(A) binding protein 2
AT1G15690	AVP1	91.9852	1	Inorganic H pyrophosphatase family protein
AT3G45030	RPS20C	91.8893	1	Ribosomal protein S10p/S20e family protein
AT3G09840	CDC48A/CDC48	91.3796	1	cell division cycle 48
AT1G16810	AT1G16810	91.3251	2	NULL
AT1G22780	RPS18C/PFL	91.1929	1	Ribosomal protein S13/S18 family
AT5G35530	RPS3C	91.1486	1	Ribosomal protein S3 family protein
AT2G32120	HSP70-8/HSP70T-2	91.0176	1	heat-shock protein 70T-2
AT3G23490	CYN	90.9318	1	cyanase
AT4G17790	AT4G17790	90.7631	1	SNARE associated Golgi protein family
AT4G03200	AT4G03200	90.6657	1	catalytics
AT5G08290	YLS8	90.6146	2	mRNA splicing factor, thioredoxin-like U5 snRNP
AT3G03070	AT3G03070	90.4673	2	NADH-ubiquinone oxidoreductase-related
AT1G34030	RPS18C	90.4616	1	Ribosomal protein S13/S18 family
AT5G09250	KIWI	90.324	2	ssDNA-binding transcriptional regulator
AT3G04120	GAPC1/GAPC	90.2208	1	glyceraldehyde-3-phosphate dehydrogenase C subunit 1
AT5G59850	RPS15AF	90.1524	1	Ribosomal protein S8 family protein
AT1G75380	BBD1	90.0366	1	bifunctional nuclease in basal defense response 1
AT2G41400	AT2G41400	89.7516	9	Pollen Ole e 1 allergen and extensin family protein
AT5G02450	RPL36C	89.7459	2	Ribosomal protein L36e family protein
ATCG01020	RPL32	89.6245	1	ribosomal protein L32
AT5G60220	TET4	89.505	4	tetraspanin4
AT5G62800	AT5G62800	89.3298	2	Protein with RING/U-box and TRAF-like domains
AT3G58610	AT3G58610	89.2252	1	ketol-acid reductoisomerase
AT3G22845	AT3G22845	89.0158	2	emp24/gp25L/p24 family/GOLD family protein
AT5G04590	SIR	88.924	1	sulfite reductase
AT1G32400	TOM2A	88.5728	3	tobamovirus multiplication 2A
AT1G14200	AT1G14200	88.484	2	RING/U-box superfamily protein
AT3G22110	PAC1	88.3879	1	20S proteasome alpha subunit C1
AT3G26580	AT3G26580	88.3731	1	Tetratricopeptide repeat (TPR)-like superfamily protein
AT4G01900	GLB1/PII	88.2437	1	GLNB1 homolog
AT5G58290	RPT3	88.1251	1	regulatory particle triple-A ATPase 3
AT1G42960	AT1G42960	88.0792	3	NULL
AT1G01090	PDH-E1 ALPHA	87.8133	1	pyruvate dehydrogenase E1 alpha
AT5G49940	NIFU2/NFU2	87.8124	1	NIFU-like protein 2
AT3G22320	NRPB5A/ATRPABC24.3	87.7985	1	Eukaryotic rpb5 RNA polymerase subunit family protein
AT2G18960	AHA1	87.7581	1	H(+)-ATPase 1
AT3G20770	EIN3	87.6715	4	Ethylene insensitive 3 family protein
AT2G40510	RPS26B	87.3205	1	Ribosomal protein S26e family protein
AT1G68220	AT1G68220	87.0198	4	Protein of unknown function (DUF1218)
AT4G04810	MSRB4	87.0064	1	methionine sulfoxide reductase B4
AT3G17820	GLN1-3/ATGSKB6	86.975	1	glutamine synthetase 1.3
AT1G79230	STR1/ST1	86.9355	1	mercaptopyruvate sulfurtransferase 1
AT2G04900	AT2G04900	86.9305	1	NULL
AT5G09510	RPS15D	86.9085	1	Ribosomal protein S19 family protein
AT2G17840	ERD7	86.8783	4	Senescence/dehydration-associated protein-related
AT5G06370	AT5G06370	86.8576	2	NC domain-containing protein-related
AT2G42790	CSY3	86.8448	1	citrate synthase 3
AT3G07560	PEX13/APM2	86.8273	3	peroxin 13
AT1G12810	AT1G12810	86.8116	13	proline-rich family protein
AT1G32050	SCAMP4	86.632	2	SCAMP family protein
AT1G10590	AT1G10590	86.4129	1	Nucleic acid-binding, OB-fold-like protein
AT2G19750	RPS30A	86.2182	2	Ribosomal protein S30 family protein
AT4G02360	AT4G02360	86.1974	4	Protein of unknown function, DUF538
AT4G32770	VTE1	86.1709	1	tocopherol cyclase, chloroplast / vitamin E deficient 1 (VTE1) / sucrose export defective 1 (SXD1)
AT5G57815	COX6B-2	85.8711	2	Cytochrome c oxidase, subunit Vib family protein
AT5G05410	DREB2A	85.8378	3	DRE-binding protein 2A
AT1G09590	RPL21A	85.7878	1	Translation protein SH3-like family protein
AT5G28060	RPS24B	85.7237	1	Ribosomal protein S24e family protein
AT5G24930	COL4	85.6171	3	CONSTANS-like 4
AT4G12680	AT4G12680	85.5943	4	NULL
AT4G15630	AT4G15630	85.5468	5	Uncharacterised protein family (UPF0497)
AT1G23070	AT1G23070	85.4899	2	Protein of unknown function (DUF300)
AT2G37220	CP29B	85.461	1	RNA-binding (RRM/RBD/RNP motifs) family protein
AT5G42190	SKP1B/ASK2	85.3961	2	E3 ubiquitin ligase SCF complex subunit SKP1/ASK1 family protein
AT5G66730	ENY	85.2103	2	C2H2-like zinc finger protein
AT4G11040	AT4G11040	85.2053	3	Protein phosphatase 2C family protein
AT5G49990	NAT5	85.1224	1	Xanthine/uracil permease family protein
AT1G16840	AT1G16840	84.9882	6	NULL
AT3G44006	AT3G44006	84.9752	16	NULL
AT4G02690	LFG3	84.9744	1	Bax inhibitor-1 family protein
AT1G49032	AT1G49032	84.8882	15	NULL
AT2G21160	AT2G21160	84.545	2	Translocon-associated protein (TRAP), alpha subunit
AT2G37600	RPL36A	84.5378	2	Ribosomal protein L36e family protein
AT1G07940	A1	84.5238	1	GTP binding Elongation factor Tu family protein
AT2G02760	UBC2	84.4969	1	ubiquiting-conjugating enzyme 2
AT4G16450	AT4G16450	84.471	2	NULL
AT4G29020	AT4G29020	84.3738	13	glycine-rich protein
AT1G62420	AT1G62420	84.2797	3	Protein of unknown function (DUF506)
AT4G30600	AT4G30600	84.1777	1	signal recognition particle receptor alpha subunit family protein
AT4G36210	AT4G36210	84.1706	1	Protein of unknown function (DUF726)
AT2G04690	AT2G04690	84.151	1	Pyridoxamine 5'-phosphate oxidase family protein
AT1G76990	ACR3	83.9237	1	ACT domain repeat 3
AT4G20850	TPP2	83.8869	1	tripeptidyl peptidase ii
AT3G12800	SDRB	83.7897	1	short-chain dehydrogenase-reductase B
AT1G74270	RPL35AC	83.7409	1	Ribosomal protein L35Ae family protein
AT5G18150	AT5G18150	83.664	4	Methyltransferase-related protein
AT3G06050	PRXIIF	83.5534	1	peroxiredoxin IIF
AT3G22960	PKP1	83.4656	1	Pyruvate kinase family protein
AT3G02190	RPL39B	83.4587	1	Ribosomal protein L39 family protein
AT4G14710	ATARD2	83.4354	1	RmlC-like cupins superfamily protein
AT3G46040	RPS15AD	83.3896	1	ribosomal protein S15A D
AT5G47810	PFK2	83.3619	1	phosphofructokinase 2
AT5G46030	AT5G46030	83.2832	2	NULL
AT3G52580	RPS14C	83.0789	1	Ribosomal protein S11 family protein
AT4G12130	AT4G12130	83.0439	1	Glycine cleavage T-protein family
AT5G54540	AT5G54540	83.0389	6	Uncharacterised conserved protein (UCP012943)
AT5G57900	SKIP1	82.9789	2	SKP1 interacting partner 1
AT3G12955	AT3G12955	82.7347	5	SAUR-like auxin-responsive protein family
AT4G32260	AT4G32260	82.7097	2	ATPase, F0 complex, subunit B/B', bacterial/chloroplast
AT3G04190	AT3G04190	82.6786	2	RmlC-like cupins superfamily protein
AT5G39510	VTI11	82.5704	2	Vesicle transport v-SNARE family protein
AT2G34870	MEE26	82.2775	13	hydroxyproline-rich glycoprotein family protein
AT2G33370	RPL23A	82.2124	1	Ribosomal protein L14p/L23e family protein
AT5G42850	AT5G42850	82.1763	2	Thioredoxin superfamily protein
AT2G22510	AT2G22510	82.0979	13	hydroxyproline-rich glycoprotein family protein
AT3G01280	VDAC1	82.0796	2	voltage dependent anion channel 1
AT3G21560	UGT84A2	81.958	1	UDP-Glycosyltransferase superfamily protein
AT2G26740	ATSEH	81.9365	1	soluble epoxide hydrolase
AT5G02770	MOS11	81.8789	8	NULL
AT3G07110	AT3G07110	81.7768	1	Ribosomal protein L13 family protein
AT2G40590	RPS26A	81.6139	1	Ribosomal protein S26e family protein
AT1G03600	PSB27-1/PSB27	81.6016	1	photosystem II family protein
AT5G62190	RH7/PRH75	81.5503	1	DEAD box RNA helicase (PRH75)
AT1G27730	ZAT10/STZ	81.4666	4	salt tolerance zinc finger
AT3G24100	AT3G24100	81.4423	3	Uncharacterised protein family SERF
AT1G32790	CID11	81.349	2	CTC-interacting domain 11
AT1G29910	LHCB1.1/CAB3	81.2481	1	chlorophyll A/B binding protein 3
AT5G26000	TGG1	81.212	1	thioglucoside glucohydrolase 1
AT5G65750	AT5G65750	81.1669	1	2-oxoglutarate dehydrogenase, E1 component
AT3G56340	RPS26C	81.1302	1	Ribosomal protein S26e family protein
AT1G20630	CAT1	81.0964	1	catalase 1
AT1G15230	AT1G15230	81.0068	4	NULL
AT5G03460	AT5G03460	81.0007	6	NULL
AT5G42570	AT5G42570	80.9432	4	B-cell receptor-associated 31-like
AT3G13520	AGP12	80.9085	8	arabinogalactan protein 12
AT3G03920	AT3G03920	80.8129	2	H/ACA ribonucleoprotein complex, subunit Gar1/Naf1 protein
AT3G55620	EIF6-2/EMB1624	80.766	1	Translation initiation factor IF6
AT1G80040	AT1G80040	80.7016	3	NULL
AT5G13440	UCR1-2	80.6228	1	Ubiquinol-cytochrome C reductase iron-sulfur subunit
AT5G15090	VDAC3	80.5154	2	voltage dependent anion channel 3
AT1G14980	CPN10	80.48	1	chaperonin 10
AT1G78070	AT1G78070	80.4536	2	Transducin/WD40 repeat-like superfamily protein
AT4G17940	AT4G17940	80.254	7	Tetratricopeptide repeat (TPR)-like superfamily protein
AT4G02230	RPL19C	80.2469	1	Ribosomal protein L19e family protein
AT5G54960	PDC2	80.1768	1	pyruvate decarboxylase-2
AT3G52730	AT3G52730	80.1428	2	ubiquinol-cytochrome C reductase UQCRX/QCR9-like family protein
AT2G25520	AT2G25520	80.0197	2	Drug/metabolite transporter superfamily protein
AT1G74060	RPL6B	80.0103	2	Ribosomal protein L6 family protein
AT5G54300	AT5G54300	79.9182	6	Protein of unknown function (DUF761)
AT3G03310	LCAT3	79.6787	1	lecithin:cholesterol acyltransferase 3
AT5G37600	GLN1-1/ATGSR1	79.5993	1	glutamine synthase clone R1
AT5G41685	TOM7-1	79.5851	2	Mitochondrial outer membrane translocase complex, subunit Tom7
AT3G15000	MORF8	79.5699	6	cobalt ion binding
AT5G50770	HSD6	79.5249	1	hydroxysteroid dehydrogenase 6
AT4G16830	RGGA	79.4758	4	Hyaluronan / mRNA binding family
AT3G08580	AAC1	79.385	2	ADP/ATP carrier 1
AT3G25910	AT3G25910	79.117	4	Protein of unknown function (DUF1644)
AT2G02130	PDF2.3	79.0946	6	low-molecular-weight cysteine-rich 68
AT1G69800	AT1G69800	78.9946	2	Cystathionine beta-synthase (CBS) protein
AT1G48830	RPS7A	78.9904	2	Ribosomal protein S7e family protein
AT2G04390	RPS17A	78.9242	1	Ribosomal S17 family protein
AT5G21090	LRR1	78.7561	4	Leucine-rich repeat (LRR) family protein
AT1G72020	AT1G72020	78.7508	3	NULL
AT5G09600	SDH3-1	78.6902	2	succinate dehydrogenase 3-1
AT2G37190	RPL12A	78.6832	1	Ribosomal protein L11 family protein
AT2G14520	CBSDUF3	78.4779	1	CBS domain-containing protein with a domain of unknown function (DUF21)
AT5G63350	AT5G63350	78.4719	7	NULL
AT3G46430	AT3G46430	78.402	3	NULL
AT5G55190	RAN3	78.3786	1	RAN GTPase 3
AT2G20890	THF1/PSB29	78.3343	1	photosystem II reaction center PSB29 protein
AT5G19860	AT5G19860	77.5388	4	Protein of unknown function, DUF538
AT3G11410	PP2CA	77.3793	1	protein phosphatase 2CA
AT3G53460	CP29	77.3265	1	chloroplast RNA-binding protein 29
AT3G15450	AT3G15450	77.3203	3	Aluminium induced protein with YGL and LRDR motifs
AT5G05320	MO3	77.2292	1	FAD/NAD(P)-binding oxidoreductase family protein
AT1G46768	RAP2-1/RAP2.1	77.2126	3	related to AP2 1
AT5G06755	AT5G06755	76.8461	14	NULL
AT5G09920	NRPB4/RPB15.9	76.8394	2	RNA polymerase II, Rpb4, core protein
AT3G43505	LCR30	76.8147	13	low-molecular-weight cysteine-rich 30
AT4G00430	PIP1.4/TMP-C	76.724	1	plasma membrane intrinsic protein 1;4
AT4G14615	AT4G14615	76.6596	3	NULL
AT1G11475	NRPB10	76.6352	1	RNA polymerases N / 8 kDa subunit
AT3G63520	CCD1	76.5143	1	carotenoid cleavage dioxygenase 1
AT3G44460	DPBF2	76.3315	4	Basic-leucine zipper (bZIP) transcription factor family protein
AT3G28940	AIG2B	76.2752	1	AIG2-like (avirulence induced gene) family protein
AT4G13530	AT4G13530	76.2096	6	NULL
AT3G10450	SCPL7	76.1705	1	serine carboxypeptidase-like 7
AT1G62480	AT1G62480	76.1625	13	Vacuolar calcium-binding protein-related
AT5G20920	EIF2B/EIF2 BETA	76.1571	1	eukaryotic translation initiation factor 2 beta subunit
AT1G62040	ATG8C	76.1405	2	Ubiquitin-like superfamily protein
AT3G28900	RPL34C	76.0909	1	Ribosomal protein L34e superfamily protein
AT2G31490	AT2G31490	76.0412	2	NULL
AT5G18100	CSD3	76.0242	1	copper/zinc superoxide dismutase 3
AT4G10040	CYTC-2	75.9917	1	cytochrome c-2
AT1G15930	RPS12A	75.7848	1	Ribosomal protein L7Ae/L30e/S12e/Gadd45 family protein
AT3G01390	VHA-G1/VMA10	75.7416	2	vacuolar membrane ATPase 10
AT4G05180	PSBQ2/PSBQ	75.7154	3	photosystem II subunit Q-2
AT5G45775	RPL11C	75.6906	1	Ribosomal L5P family protein
AT5G22290	NAC089	75.6436	4	NAC domain containing protein 89
AT2G21060	CSP4/ATGRP2B	75.6396	1	glycine-rich protein 2B
AT1G34370	STOP1	75.5531	2	C2H2 and C2HC zinc fingers superfamily protein
AT5G41210	GSTT1	75.534	1	glutathione S-transferase THETA 1
AT3G44310	NIT1	75.4362	1	nitrilase 1
AT4G16210	ECHIA	75.3735	1	enoyl-CoA hydratase/isomerase A
AT4G12040	SAP7	75.3614	2	A20/AN1-like zinc finger family protein
AT1G26880	RPL34A	75.1159	1	Ribosomal protein L34e superfamily protein
AT4G14716	ARD2/ATARD1	75.1088	1	acireductone dioxygenase 1
AT1G16740	AT1G16740	75.0241	1	Ribosomal protein L20
AT5G63530	HIPP07/ATFP3	74.7933	5	farnesylated protein 3
AT5G36100	AT5G36100	74.6615	6	NULL
AT1G64720	CP5	74.6038	2	Polyketide cyclase/dehydrase and lipid transport superfamily protein
AT3G10920	MSD1	74.5875	1	manganese superoxide dismutase 1
AT5G55850	NOI	74.5531	4	RPM1-interacting protein 4 (RIN4) family protein
AT5G44720	AT5G44720	74.4285	1	Molybdenum cofactor sulfurase family protein
AT1G07930	A1	74.3935	1	GTP binding Elongation factor Tu family protein
AT3G53890	RPS21B	74.3698	2	Ribosomal protein S21e
AT5G51940	NRPB6A	74.3525	1	RNA polymerase Rpb6
AT3G53370	S1FA1	74.3277	4	S1FA-like DNA-binding protein
AT4G17170	RABB1C/AT-RAB2	74.2673	1	RAB GTPase homolog B1C
ATCG00350	PSAA	74.1459	1	Photosystem I, PsaA/PsaB protein
AT4G30220	RUXF	74.1417	1	small nuclear ribonucleoprotein F
AT1G67920	AT1G67920	74.0358	8	NULL
AT1G19394	AT1G19394	73.9824	16	NULL
AT1G06760	AT1G06760	73.9355	2	winged-helix DNA-binding transcription factor family protein
AT4G21580	AT4G21580	73.9188	1	oxidoreductase, zinc-binding dehydrogenase family protein
AT4G27460	CBSX5	73.9075	4	Cystathionine beta-synthase (CBS) family protein
AT3G48890	MSBP2/ATMP2	73.7759	2	membrane-associated progesterone binding protein 3
AT5G57080	AT5G57080	73.7574	7	NULL
AT2G43820	UGT74F2/GT	73.727	1	UDP-glucosyltransferase 74F2
AT1G01240	AT1G01240	73.6894	5	NULL
AT2G05710	ACO3	73.6888	1	aconitase 3
AT1G77450	NAC032	73.6549	4	NAC domain containing protein 32
AT3G52090	NRPB11/ATRPB13.6	73.5445	2	DNA-directed RNA polymerase, RBP11-like
AT4G29410	RPL28C	73.4699	2	Ribosomal L28e protein family
AT1G65930	CICDH	73.436	1	cytosolic NADP+-dependent isocitrate dehydrogenase
AT5G16650	AT5G16650	73.3625	1	Chaperone DnaJ-domain superfamily protein
AT4G21980	APG8A	73.2195	2	Ubiquitin-like superfamily protein
AT4G29040	RPT2A	73.1457	1	regulatory particle AAA-ATPase 2A
AT2G45710	RPS27A	73.1445	1	Zinc-binding ribosomal protein family protein
AT5G54760	AT5G54760	73.0486	2	Translation initiation factor SUI1 family protein
AT2G28910	CXIP4	73.0119	2	CAX interacting protein 4
AT1G21065	AT1G21065	72.9025	1	NULL
AT2G29460	GSTU4	72.8575	1	glutathione S-transferase tau 4
AT5G54000	AT5G54000	72.8434	1	2-oxoglutarate (2OG) and Fe(II)-dependent oxygenase superfamily protein
AT4G35830	ACO1	72.753	1	aconitase 1
AT1G09070	SRC2	72.5123	4	soybean gene regulated by cold-2
AT5G67490	AT5G67490	72.5048	1	NULL
AT4G01410	AT4G01410	72.4272	4	Late embryogenesis abundant (LEA) hydroxyproline-rich glycoprotein family
AT1G04410	MDH1	72.3304	1	Lactate/malate dehydrogenase family protein
AT4G30010	AT4G30010	72.317	3	NULL
AT4G35450	AKR2	72.2974	3	ankyrin repeat-containing protein 2
AT5G03180	AT5G03180	72.2148	2	RING/U-box superfamily protein
AT5G37780	CAM1	72.1756	1	calmodulin 1
AT2G02990	RNS1	72.1607	1	ribonuclease 1
AT3G53970	AT3G53970	72.0416	2	proteasome inhibitor-related
AT4G31300	PBA1	71.8292	1	N-terminal nucleophile aminohydrolases (Ntn hydrolases) superfamily protein
AT5G09590	HSP70-10/MTHSC70-2	71.6602	1	mitochondrial HSO70 2
AT1G70800	CAR6	71.6425	2	Calcium-dependent lipid-binding (CaLB domain) family protein
AT3G62530	AT3G62530	71.6294	2	ARM repeat superfamily protein
AT2G23320	WRKY15	71.6048	2	WRKY DNA-binding protein 15
AT4G20360	TUFA/ATRAB8D	71.5872	1	RAB GTPase homolog E1B
AT5G04800	RPS17D	71.5564	1	Ribosomal S17 family protein
AT5G03660	AT5G03660	71.4761	4	Family of unknown function (DUF662)
AT4G27960	UBC9	71.3399	1	ubiquitin conjugating enzyme 9
AT4G29840	TS1/MTO2	71.2755	1	Pyridoxal-5'-phosphate-dependent enzyme family protein
AT2G01140	FBA3	71.2096	1	Aldolase superfamily protein
AT1G06110	SKIP16	71.1028	1	SKP1/ASK-interacting protein 16
AT5G67030	ZEP/ABA1	71.0741	1	zeaxanthin epoxidase (ZEP) (ABA1)
AT4G03280	PETC	71.0713	1	photosynthetic electron transfer C
AT2G28190	CSD2	70.9853	1	copper/zinc superoxide dismutase 2
AT1G67280	AT1G67280	70.8367	1	Glyoxalase/Bleomycin resistance protein/Dioxygenase superfamily protein
AT4G31860	AT4G31860	70.6953	1	Protein phosphatase 2C family protein
AT5G16050	GRF5	70.5976	2	general regulatory factor 5
AT4G11570	PYRP2	70.4457	1	Haloacid dehalogenase-like hydrolase (HAD) superfamily protein
AT2G25770	AT2G25770	70.4307	4	Polyketide cyclase/dehydrase and lipid transport superfamily protein
AT5G10140	FLC	70.4158	2	K-box region and MADS-box transcription factor family protein
AT2G02050	AT2G02050	70.406	2	NADH-ubiquinone oxidoreductase B18 subunit, putative
AT5G25900	KO/GA3	70.3953	1	GA requiring 3
AT1G70985	AT1G70985	70.387	9	hydroxyproline-rich glycoprotein family protein
AT3G14230	RAP2.2	70.3851	3	related to AP2 2
AT5G52650	RPS10C	70.3254	2	RNA binding Plectin/S10 domain-containing protein
AT3G16990	TENA_E	70.3247	1	Haem oxygenase-like, multi-helical
AT3G23400	PAP6/FIB4	70.275	1	Plastid-lipid associated protein PAP / fibrillin family protein
AT3G48270	CYP71A26	70.2748	1	cytochrome P450, family 71, subfamily A, polypeptide 26
AT3G27030	AT3G27030	70.2432	4	NULL
AT3G62090	PIF6/PIL2	70.0236	4	phytochrome interacting factor 3-like 2
AT2G05790	AT2G05790	69.9682	2	O-Glycosyl hydrolases family 17 protein
AT3G18820	RABG3F	69.9133	1	RAB GTPase homolog G3F
AT5G27770	RPL22C	69.8709	2	Ribosomal L22e protein family
AT5G59140	AT5G59140	69.8288	2	BTB/POZ domain-containing protein
AT2G38380	PER22	69.7864	2	Peroxidase superfamily protein
AT3G09860	AT3G09860	69.7087	4	NULL
AT4G17390	RPL15B	69.6655	1	Ribosomal protein L23/L15e family protein
AT2G20920	AT2G20920	69.6381	1	Protein of unknown function (DUF3353)
AT5G39850	RPS9C	69.6148	1	Ribosomal protein S4
AT5G43940	HOT5	69.5714	1	GroES-like zinc-binding dehydrogenase family protein
AT1G79550	PGK3/PGK	69.5498	1	phosphoglycerate kinase
AT2G36620	RPL24A	69.4753	1	ribosomal protein L24
AT2G44860	AT2G44860	69.412	1	Ribosomal protein L24e family protein
AT2G02510	AT2G02510	69.3573	3	NADH dehydrogenase (ubiquinone)s
AT2G44120	AT2G44120	69.2994	1	Ribosomal protein L30/L7 family protein
AT3G16080	RPL37C	69.283	1	Zinc-binding ribosomal protein family protein
AT4G33700	CBSDUF6	69.2567	1	CBS domain-containing protein with a domain of unknown function (DUF21)
AT1G59900	E1 ALPHA	69.2257	1	pyruvate dehydrogenase complex E1 alpha subunit
AT3G63160	AT3G63160	69.1281	10	NULL
AT1G80180	AT1G80180	69.035	7	NULL
AT1G57720	AT1G57720	68.9803	1	Translation elongation factor EF1B, gamma chain
AT5G15530	BCCP2	68.9532	1	biotin carboxyl carrier protein 2
AT2G43780	AT2G43780	68.9371	5	NULL
AT5G47030	AT5G47030	68.8653	1	ATPase, F1 complex, delta/epsilon subunit
AT5G20160	AT5G20160	68.8046	1	Ribosomal protein L7Ae/L30e/S12e/Gadd45 family protein
AT3G22890	APS1	68.6976	1	ATP sulfurylase 1
AT4G02570	CUL1	68.6677	2	cullin 1
AT4G16620	AT4G16620	68.607	4	nodulin MtN21 /EamA-like transporter family protein
AT2G41430	ERD15	68.5723	4	dehydration-induced protein (ERD15)
AT5G65660	AT5G65660	68.5545	5	hydroxyproline-rich glycoprotein family protein
AT1G55360	AT1G55360	68.5002	1	Protein of Unknown Function (DUF239)
AT1G14400	UBC1	68.4669	2	ubiquitin carrier protein 1
AT3G04184	AT3G04184	68.4447	13	NULL
AT2G24592	AT2G24592	68.4416	16	NULL
AT5G16660	AT5G16660	68.3419	3	NULL
AT5G35590	PAA1	68.2731	1	proteasome alpha subunit A1
AT5G61590	ERF107	68.163	3	Integrase-type DNA-binding superfamily protein
AT5G11680	AT5G11680	68.1608	2	NULL
AT2G01490	PAHX	68.1559	1	phytanoyl-CoA dioxygenase (PhyH) family protein
AT3G07760	AT3G07760	67.8645	5	Sterile alpha motif (SAM) domain-containing protein
AT3G23090	AT3G23090	67.786	4	TPX2 (targeting protein for Xklp2) protein family
AT5G35360	CAC2	67.7795	1	acetyl Co-enzyme a carboxylase biotin carboxylase subunit
AT5G04600	AT5G04600	67.6464	1	RNA-binding (RRM/RBD/RNP motifs) family protein
AT1G06400	RABA1A/ARA2	67.6316	1	Ras-related small GTP-binding family protein
AT5G65670	IAA9	67.6186	4	indole-3-acetic acid inducible 9
AT3G15480	AT3G15480	67.5837	4	Protein of unknown function (DUF1218)
AT5G42050	AT5G42050	67.5323	2	DCD (Development and Cell Death) domain protein
AT2G33770	UBC24	67.3938	2	phosphate 2
AT3G55280	RPL23AB	67.2571	1	ribosomal protein L23AB
AT3G11730	RABD1/ATFP8	67.2165	1	Ras-related small GTP-binding family protein
AT5G04430	BTR1	67.1245	2	binding to TOMV RNA 1L (long form)
AT4G04870	CLS	67.0687	1	cardiolipin synthase
AT1G65290	MTACP2	66.9334	1	mitochondrial acyl carrier protein 2
AT5G47880	ERF1-1	66.9089	1	eukaryotic release factor 1-1
AT5G45010	DSS1(V)	66.8922	7	DSS1 homolog on chromosome V
AT5G02870	RPL4D	66.8547	1	Ribosomal protein L4/L1 family
AT3G02560	RPS7B	66.8361	2	Ribosomal protein S7e family protein
AT3G27770	AT3G27770	66.7882	2	NULL
AT2G36930	AT2G36930	66.7515	2	zinc finger (C2H2 type) family protein
AT5G01410	PDX13/PDX1	66.6409	1	Aldolase-type TIM barrel family protein
AT2G22780	PMDH1	66.6349	1	peroxisomal NAD-malate dehydrogenase 1
AT5G66430	AT5G66430	66.5771	1	S-adenosyl-L-methionine-dependent methyltransferases superfamily protein
AT5G41700	UBC8	66.5565	1	ubiquitin conjugating enzyme 8
AT5G61410	RPE	66.5535	1	D-ribulose-5-phosphate-3-epimerase
AT1G67730	KCR1/YBR159	66.4092	1	beta-ketoacyl reductase 1
AT4G32290	AT4G32290	66.3857	2	Core-2/I-branching beta-1,6-N-acetylglucosaminyltransferase family protein
AT2G25625	AT2G25625	66.3645	7	NULL
AT2G39390	RPL35B	66.3431	1	Ribosomal L29 family protein
AT5G47060	AT5G47060	66.338	4	Protein of unknown function (DUF581)
AT2G46280	TIF3I1/TRIP-1	66.283	2	TGF-beta receptor interacting protein 1
AT2G31090	AT2G31090	66.2624	4	NULL
AT3G15660	GRXS15/ATGRX4	66.058	1	glutaredoxin 4
AT4G15620	AT4G15620	66.0343	5	Uncharacterised protein family (UPF0497)
AT4G10920	KELP	66.0131	2	transcriptional coactivator p15 (PC4) family protein (KELP)
AT5G01530	LHCB4.1	66.0039	2	light harvesting complex photosystem II
AT4G21110	AT4G21110	66.0023	2	G10 family protein
AT4G23420	AT4G23420	65.9559	1	NAD(P)-binding Rossmann-fold superfamily protein
AT3G14990	DJ1A	65.9475	1	Class I glutamine amidotransferase-like superfamily protein
AT1G27530	AT1G27530	65.8863	2	NULL
AT4G19390	AT4G19390	65.6081	1	Uncharacterised protein family (UPF0114)
AT4G12800	PSAL	65.4694	1	photosystem I subunit l
AT2G36060	MMZ3	65.4662	2	MMS ZWEI homologue 3
AT1G02816	AT1G02816	65.4333	4	Protein of unknown function, DUF538
AT4G27780	ACBP2	65.3752	1	acyl-CoA binding protein 2
AT4G26230	RPL31B	65.2929	1	Ribosomal protein L31e family protein
AT2G38820	AT2G38820	65.244	3	Protein of unknown function (DUF506)
AT3G03490	PEX19-1	65.2335	2	peroxin 19-1
AT1G55670	PSAG	65.1595	3	photosystem I subunit G
AT2G43090	AT2G43090	65.1269	1	Aconitase/3-isopropylmalate dehydratase protein
AT4G14270	CID2	65.1172	4	NULL
AT5G09990	PEP5/PROPEP5	65.083	13	elicitor peptide 5 precursor
AT1G02305	CATHB2	65.0783	1	Cysteine proteinases superfamily protein
AT1G56200	EMB1303	64.9436	7	embryo defective 1303
AT2G18050	HIS1-3	64.8524	2	histone H1-3
AT2G37340	RS2Z33/RSZ33	64.8492	2	arginine/serine-rich zinc knuckle-containing protein 33
AT5G13170	SWEET15/SAG29	64.8407	2	senescence-associated gene 29
AT1G30580	YCHF1	64.7244	1	GTP binding
AT2G04410	AT2G04410	64.6617	4	RPM1-interacting protein 4 (RIN4) family protein
AT4G38630	RPN10	64.6435	2	regulatory particle non-ATPase 10
AT3G07680	AT3G07680	64.5985	2	emp24/gp25L/p24 family/GOLD family protein
AT3G51500	AT3G51500	64.5797	6	NULL
AT2G42750	AT2G42750	64.5668	1	DNAJ heat shock N-terminal domain-containing protein
AT5G62200	ATS3B	64.5344	6	Embryo-specific protein 3, (ATS3)
AT5G61510	AT5G61510	64.4604	1	GroES-like zinc-binding alcohol dehydrogenase family protein
AT3G02630	S-ACP-DES5	64.3668	1	Plant stearoyl-acyl-carrier-protein desaturase family protein
AT5G63860	UVR8	64.2346	1	Regulator of chromosome condensation (RCC1) family protein
AT1G14530	THH1	64.1848	2	Protein of unknown function (DUF1084)
AT4G36850	AT4G36850	63.9929	2	PQ-loop repeat family protein / transmembrane family protein
AT5G54080	HGO	63.8335	1	homogentisate 1,2-dioxygenase
AT2G07698	AT2G07698	63.8082	1	ATPase, F1 complex, alpha subunit protein
AT5G66170	STR18	63.7715	1	sulfurtransferase 18
AT2G40460	NPF5.1	63.7651	1	Major facilitator superfamily protein
AT2G44350	CSY4/ATCS	63.7077	1	Citrate synthase family protein
AT3G26770	AT3G26770	63.6955	1	NAD(P)-binding Rossmann-fold superfamily protein
AT5G38530	TSBTYPE2	63.6839	1	tryptophan synthase beta type 2
AT3G60820	PBF1	63.59	1	N-terminal nucleophile aminohydrolases (Ntn hydrolases) superfamily protein
AT1G28540	AT1G28540	63.5823	4	NULL
AT5G01520	AIRP2	63.5075	2	RING/U-box superfamily protein
AT5G39890	PCO2	63.3875	2	Protein of unknown function (DUF1637)
AT1G16180	AT1G16180	63.3711	2	Serinc-domain containing serine and sphingolipid biosynthesis protein
AT5G10580	AT5G10580	63.3704	1	Protein of unknown function, DUF599
AT5G65050	AGL31	63.3347	2	AGAMOUS-like 31
AT3G07910	AT3G07910	63.2021	3	NULL
AT4G15530	PPDK	63.1693	1	pyruvate orthophosphate dikinase
AT1G75540	BBX21/STH2	63.0974	2	salt tolerance homolog2
AT5G23740	RPS11C/RPS11-BETA	62.9601	1	ribosomal protein S11-beta
AT5G11170	RH15	62.9513	1	DEAD/DEAH box RNA helicase family protein
AT1G22600	AT1G22600	62.9421	2	Late embryogenesis abundant protein (LEA) family protein
AT5G58110	AT5G58110	62.9362	2	chaperone binding;ATPase activators
AT1G10310	AT1G10310	62.9173	1	NAD(P)-binding Rossmann-fold superfamily protein
AT3G25870	AT3G25870	62.8838	7	NULL
AT4G09830	AT4G09830	62.8599	3	Uncharacterised conserved protein UCP009193
AT5G54430	ATPHOS32	62.8307	1	Adenine nucleotide alpha hydrolases-like superfamily protein
ATCG00470	ATPE	62.7728	1	ATP synthase epsilon chain
AT5G12840	NF-YA1/HAP2A	62.7658	2	nuclear factor Y, subunit A1
AT5G51570	HIR4	62.7532	1	SPFH/Band 7/PHB domain-containing membrane-associated protein family
AT1G73885	AT1G73885	62.6707	4	NULL
AT4G39090	RD19A/RD19	62.6199	1	Papain family cysteine protease
AT3G53730	AT3G53730	62.5955	2	Histone superfamily protein
AT5G42790	PAF1	62.5951	1	proteasome alpha subunit F1
AT3G17130	AT3G17130	62.594	7	Plant invertase/pectin methylesterase inhibitor superfamily protein
AT5G57390	AIL5	62.5154	1	AINTEGUMENTA-like 5
AT5G54680	ILR3	62.4944	3	basic helix-loop-helix (bHLH) DNA-binding superfamily protein
AT1G04480	RPL23A	62.3975	1	Ribosomal protein L14p/L23e family protein
AT4G02480	AT4G02480	62.3656	1	AAA-type ATPase family protein
AT1G17530	TIM23-1	62.1628	2	translocase of inner mitochondrial membrane 23
AT5G02610	AT5G02610	62.0596	2	Ribosomal L29 family protein
AT5G24130	AT5G24130	61.9607	4	NULL
AT5G48810	CYTB5-D/ATB5-B	61.9599	1	cytochrome B5 isoform D
AT2G37110	AT2G37110	61.955	2	PLAC8 family protein
AT1G01820	PEX11C	61.9476	2	peroxin 11c
AT1G45145	TRX5	61.9053	1	thioredoxin H-type 5
AT2G21870	MGP1	61.8867	3	copper ion binding;cobalt ion binding;zinc ion binding
AT4G36800	RCE1	61.8267	2	RUB1 conjugating enzyme 1
AT3G50060	MYB77	61.8012	2	myb domain protein 77
AT1G62240	AT1G62240	61.7968	14	NULL
AT2G19480	NAP1;2/NFA02	61.7714	2	nucleosome assembly protein 1;2
AT2G44100	GDI1	61.7619	2	guanosine nucleotide diphosphate dissociation inhibitor 1
AT5G56010	HSP90-3/HSP81-3	61.5822	1	heat shock protein 81-3
AT3G52560	UEV1D-4	61.5286	2	ubiquitin E2 variant 1D-4
AT1G77710	AT1G77710	61.5122	2	NULL
AT3G43520	FAX2	61.4651	2	Transmembrane proteins 14C
AT2G35635	RUB2/UBQ7	61.4133	1	ubiquitin 7
AT1G08630	THA1	61.4108	1	threonine aldolase 1
AT5G10510	AIL6	61.3124	2	AINTEGUMENTA-like 6
AT5G52240	MSBP1	61.2534	2	membrane steroid binding protein 1
AT3G62650	AT3G62650	61.2314	6	NULL
AT2G28720	AT2G28720	61.2236	2	Histone superfamily protein
AT4G13830	ATJ20/J20	61.0375	1	DNAJ-like 20
AT2G22670	IAA8	60.8974	4	indoleacetic acid-induced protein 8
AT5G56140	AT5G56140	60.8678	2	RNA-binding KH domain-containing protein
AT3G59940	SKIP20	60.7709	2	Galactose oxidase/kelch repeat superfamily protein
AT1G09640	AT1G09640	60.731	1	Translation elongation factor EF1B, gamma chain
AT5G67500	VDAC2	60.6946	2	voltage dependent anion channel 2
AT3G05220	HIPP34	60.6073	3	Heavy metal transport/detoxification superfamily protein
AT1G16240	SYP51	60.5952	1	syntaxin of plants 51
AT5G17920	MS1/ATCIMS	60.5946	1	Cobalamin-independent synthase family protein
AT4G38680	CSP2/GRP2	60.5552	1	glycine rich protein 2
AT1G74370	AT1G74370	60.5277	2	RING/U-box superfamily protein
AT1G06200	AT1G06200	60.5232	2	Peptidase S24/S26A/S26B/S26C family protein
AT5G41340	UBC4	60.4702	2	ubiquitin conjugating enzyme 4
AT1G76010	AT1G76010	60.4415	2	Alba DNA/RNA-binding protein
AT4G33510	DHS2	60.2759	1	3-deoxy-d-arabino-heptulosonate 7-phosphate synthase
AT1G09500	AT1G09500	60.2683	1	NAD(P)-binding Rossmann-fold superfamily protein
AT5G20010	RAN1/RAN-1	60.2096	1	RAS-related nuclear protein-1
AT2G24420	AT2G24420	60.0866	4	DNA repair ATPase-related
AT3G02780	IPP2	60.0608	1	isopentenyl pyrophosphate:dimethylallyl pyrophosphate isomerase 2
AT5G47120	BI-1	59.9993	1	BAX inhibitor 1
AT4G21660	AT4G21660	59.8993	2	proline-rich spliceosome-associated (PSP) family protein
AT5G54170	AT5G54170	59.8631	2	Polyketide cyclase/dehydrase and lipid transport superfamily protein
AT1G78500	PEN6	59.7712	1	Terpenoid cyclases family protein
AT1G56450	PBG1	59.7238	1	20S proteasome beta subunit G1
AT5G20570	ROC1	59.7224	2	RING-box 1
AT1G75280	AT1G75280	59.6998	1	NmrA-like negative transcriptional regulator family protein
AT1G12845	AT1G12845	59.6854	10	NULL
AT1G22190	RAP2-13	59.6789	3	Integrase-type DNA-binding superfamily protein
AT4G32940	GAMMA-VPE	59.6357	1	gamma vacuolar processing enzyme
AT3G48560	ALS/CSR1	59.5251	1	chlorsulfuron/imidazolinone resistant 1
AT4G10480	AT4G10480	59.464	2	Nascent polypeptide-associated complex (NAC), alpha subunit family protein
AT5G49640	AT5G49640	59.3586	16	NULL
AT5G27720	LSM4/EMB1644	59.2876	1	Small nuclear ribonucleoprotein family protein
AT4G34180	CYCLASE1	59.2778	1	Cyclase family protein
AT2G47380	AT2G47380	59.2499	3	Cytochrome c oxidase subunit Vc family protein
AT1G30860	AT1G30860	59.2066	2	RING/U-box superfamily protein
AT1G08200	AXS2	59.1937	1	UDP-D-apiose/UDP-D-xylose synthase 2
AT5G48100	TT10	59.1798	1	Laccase/Diphenol oxidase family protein
AT1G72710	CKL2	59.164	1	casein kinase 1-like protein 2
AT3G52420	OEP7	59.163	8	outer envelope membrane protein 7
AT4G01000	AT4G01000	59.1621	2	Ubiquitin-like superfamily protein
AT1G23440	AT1G23440	59.1607	1	Peptidase C15, pyroglutamyl peptidase I-like
AT1G60940	SRK2B/SNRK2-10	59.141	1	SNF1-related protein kinase 2.10
AT5G58420	RPS4D	59.1252	1	Ribosomal protein S4 (RPS4A) family protein
AT4G33250	TIF3K1/EIF3K	59.0641	2	eukaryotic translation initiation factor 3K
AT1G62210	AT1G62210	58.9881	15	NULL
AT1G56340	CRT1	58.9624	2	calreticulin 1a
AT4G12340	AT4G12340	58.8246	4	copper ion binding
AT1G06680	PSBP1	58.8191	1	photosystem II subunit P-1
AT2G05920	SBT1.8	58.7628	1	Subtilase family protein
AT4G24990	MUB3/ATGP4	58.7587	2	Ubiquitin family protein
AT2G38880	NF-YB1	58.7085	2	nuclear factor Y, subunit B1
AT1G67810	SUFE2	58.675	1	sulfur E2
AT1G61520	LHCA3	58.6724	2	photosystem I light harvesting complex gene 3
AT2G05630	ATG8D	58.6425	2	Ubiquitin-like superfamily protein
AT1G21770	AT1G21770	58.6345	1	Acyl-CoA N-acyltransferases (NAT) superfamily protein
AT3G12390	AT3G12390	58.6325	2	Nascent polypeptide-associated complex (NAC), alpha subunit family protein
AT5G21280	AT5G21280	58.5823	6	hydroxyproline-rich glycoprotein family protein
AT1G57660	RPL21E	58.5518	1	Translation protein SH3-like family protein
AT3G24650	ABI3	58.4789	3	AP2/B3-like transcriptional factor family protein
AT3G44735	PSK6/PSK3/PSK1	58.453	8	PHYTOSULFOKINE 3 PRECURSOR
AT5G13450	ATP5	58.4476	1	delta subunit of Mt ATP synthase
AT5G66570	PSBO1	58.4439	1	PS II oxygen-evolving complex 1
AT5G53260	AT5G53260	58.4043	4	Seed maturation protein
AT3G21730	FOLB3	58.2995	1	Dihydroneopterin aldolase
AT3G60300	AT3G60300	58.2935	2	RWD domain-containing protein
AT3G27200	AT3G27200	58.2921	3	Cupredoxin superfamily protein
AT3G02790	MBS1	58.2839	2	zinc finger (C2H2 type) family protein
AT4G16760	ACX1	58.2746	1	acyl-CoA oxidase 1
AT1G01550	BPS1	58.2247	4	Protein of unknown function (DUF793)
AT5G38650	AT5G38650	58.2227	2	Proteasome maturation factor UMP1
AT2G46540	AT2G46540	58.1502	6	NULL
AT2G47710	AT2G47710	58.0914	1	Adenine nucleotide alpha hydrolases-like superfamily protein
AT2G21270	UFD1	58.0646	2	ubiquitin fusion degradation 1
AT5G66090	AT5G66090	58.01	3	NULL
AT3G01740	AT3G01740	58.01	2	Mitochondrial ribosomal protein L37
AT5G45130	ATRAB5A	57.9929	1	RAB homolog 1
AT2G22660	GRDP1	57.9764	1	Protein of unknown function (duplicated DUF1399)
AT1G53780	AT1G53780	57.9029	1	peptidyl-prolyl cis-trans isomerases;hydrolases;nucleoside-triphosphatases;ATP binding;nucleotide binding;ATPases
AT5G62690	TUBB3/TUB2	57.8637	2	tubulin beta chain 2
AT1G76860	LSM3B	57.8594	1	Small nuclear ribonucleoprotein family protein
AT1G32230	RCD1	57.7477	2	WWE protein-protein interaction domain protein family
AT1G49970	CLPR1	57.6669	1	CLP protease proteolytic subunit 1
AT2G35680	DSP8	57.6657	1	Phosphotyrosine protein phosphatases superfamily protein
AT3G01520	AT3G01520	57.6297	1	Adenine nucleotide alpha hydrolases-like superfamily protein
AT4G29160	VPS32.2/SNF7.1	57.5632	2	SNF7 family protein
AT5G40382	AT5G40382	57.4858	3	Cytochrome c oxidase subunit Vc family protein
AT5G23540	RPN11	57.38	1	Mov34/MPN/PAD-1 family protein
AT5G25180	CYP71B14	57.36	1	cytochrome P450, family 71, subfamily B, polypeptide 14
AT1G77180	SKIP	57.3582	2	chromatin protein family
AT4G29070	AT4G29070	57.3496	4	Phospholipase A2 family protein
AT3G53500	RS2Z32/RSZ32	57.341	2	RNA-binding (RRM/RBD/RNP motifs) family protein with retrovirus zinc finger-like domain
AT5G03740	HDT3/HD2C	57.3154	4	histone deacetylase 2C
AT1G44575	PSBS/NPQ4	57.2824	3	Chlorophyll A-B binding family protein
AT5G56030	HSP81-2	57.2796	1	heat shock protein 81-2
AT5G01650	AT5G01650	57.2505	1	Tautomerase/MIF superfamily protein
AT4G39730	PLAT1	57.2056	2	Lipase/lipooxygenase, PLAT/LH2 family protein
AT4G29010	AIM1	57.2053	1	Enoyl-CoA hydratase/isomerase family
AT1G55680	AT1G55680	57.1434	2	Transducin/WD40 repeat-like superfamily protein
AT5G41560	AT5G41560	57.1222	2	NULL
AT5G39950	TRX2	56.9043	1	thioredoxin 2
AT2G45640	SAP18	56.8676	2	SIN3 associated polypeptide P18
AT2G44470	BGLU29	56.8543	1	beta glucosidase 29
AT5G37670	HSP15.7	56.8517	1	HSP20-like chaperones superfamily protein
AT2G45360	AT2G45360	56.8366	4	Protein of unknown function (DUF1442)
AT4G15390	AT4G15390	56.8017	2	HXXXD-type acyl-transferase family protein
AT4G25200	HSP23.6	56.7733	1	mitochondrion-localized small heat shock protein 23.6
AT1G26550	AT1G26550	56.6893	1	FKBP-like peptidyl-prolyl cis-trans isomerase family protein
AT3G47470	LHCA4	56.6764	2	light-harvesting chlorophyll-protein complex I subunit A4
AT4G15940	AT4G15940	56.6459	1	Fumarylacetoacetate (FAA) hydrolase family
AT1G22710	SUC2	56.6082	1	sucrose-proton symporter 2
AT1G09970	LRR XI-23	56.4896	1	Leucine-rich receptor-like protein kinase family protein
AT5G28640	GIF1/AN3	56.4796	2	SSXT family protein
AT4G19210	ABCE2/ATRLI2	56.4267	1	RNAse l inhibitor protein 2
AT1G13990	AT1G13990	56.419	5	NULL
AT4G19860	LCAT4	56.4047	1	alpha/beta-Hydrolases superfamily protein
AT5G07010	SOT15/ATST2A	56.3773	1	sulfotransferase 2A
AT3G11630	BAS1	56.3661	1	Thioredoxin superfamily protein
AT5G63460	AT5G63460	56.323	4	SAP domain-containing protein
AT1G43670	CYFBP	56.1999	1	Inositol monophosphatase family protein
AT1G02500	SAM1	56.1868	1	S-adenosylmethionine synthetase 1
AT2G32190	AT2G32190	56.1737	8	NULL
AT2G25080	GPX1	56.0677	1	glutathione peroxidase 1
ATMG00440	ORF152A	56.0635	16	NULL
AT1G15180	DTX13	55.9992	1	MATE efflux family protein
AT2G02570	AT2G02570	55.8973	2	nucleic acid binding;RNA binding
AT5G21940	AT5G21940	55.8926	4	NULL
AT2G37120	S1FA2	55.869	4	S1FA-like DNA-binding protein
AT5G51830	AT5G51830	55.8604	1	pfkB-like carbohydrate kinase family protein
AT5G60340	AAK6	55.8286	1	P-loop containing nucleoside triphosphate hydrolases superfamily protein
AT4G29350	PRO2/PFN2	55.7992	2	profilin 2
AT3G51800	ATG2	55.7961	1	metallopeptidase M24 family protein
AT1G01230	AT1G01230	55.7764	2	ORMDL family protein
AT1G55190	PRA1F2/PRA1.F2	55.7281	3	PRA1 (Prenylated rab acceptor) family protein
AT3G49300	AT3G49300	55.6635	13	proline-rich family protein
AT5G48760	RPL13AD	55.641	1	Ribosomal protein L13 family protein
AT4G24820	RPN7	55.6067	2	26S proteasome, regulatory subunit Rpn7;Proteasome component (PCI) domain
AT1G15100	RHA2A	55.5082	2	RING-H2 finger A2A
AT2G21195	AT2G21195	55.4828	7	NULL
AT1G75810	AT1G75810	55.4273	8	NULL
AT3G11400	EIF3G1	55.4066	1	eukaryotic translation initiation factor 3G1
AT3G26060	ATPRX Q	55.3608	1	Thioredoxin superfamily protein
AT5G35620	EIF(ISO)4E/LSP1	55.3346	2	Eukaryotic initiation factor 4E protein
AT5G50790	SWEET10	55.3295	2	Nodulin MtN3 family protein
AT1G76180	ERD14	55.3126	8	Dehydrin family protein
AT4G38580	HIPP26/ATFP6	55.2531	3	farnesylated protein 6
AT4G01610	CATHB3	55.2435	1	Cysteine proteinases superfamily protein
AT1G64520	RPN12A	55.1015	2	regulatory particle non-ATPase 12A
AT5G21274	CAM6	55.0969	1	calmodulin 6
AT1G20100	AT1G20100	55.0652	8	NULL
AT3G50360	CML20/ATCEN2	55.0301	1	centrin2
AT4G03520	ATHM2	54.9683	1	Thioredoxin superfamily protein
AT5G65380	DTX27	54.9616	1	MATE efflux family protein
AT5G54165	AT5G54165	54.9474	9	NULL
AT2G43950	OEP37	54.9392	4	chloroplast outer envelope protein 37
AT5G52840	AT5G52840	54.9073	2	NADH-ubiquinone oxidoreductase-related
AT1G02160	AT1G02160	54.8709	2	Cox19 family protein (CHCH motif)
AT3G56310	AGAL3	54.8144	1	Melibiase family protein
AT2G19450	DGAT1/TAG1	54.8135	2	membrane bound O-acyl transferase (MBOAT) family protein
AT4G30935	WRKY32	54.8015	2	WRKY DNA-binding protein 32
AT1G22840	CYTC-1	54.7683	1	CYTOCHROME C-1
AT3G52300	ATPQ	54.7274	2	ATP synthase D chain, mitochondrial
AT1G79920	AT1G79920	54.6069	1	Heat shock protein 70 (Hsp 70) family protein
AT5G28840	GME	54.5981	1	GDP-D-mannose 3',5'-epimerase
AT1G21190	LSM3A	54.5709	1	Small nuclear ribonucleoprotein family protein
AT4G35750	AT4G35750	54.5275	2	SEC14 cytosolic factor family protein / phosphoglyceride transfer family protein
AT2G47470	PDIL2-1	54.5167	1	thioredoxin family protein
AT4G39130	AT4G39130	54.422	13	Dehydrin family protein
AT1G63120	RBL2	54.3237	1	RHOMBOID-like 2
AT1G18210	CML27	54.3184	1	Calcium-binding EF-hand family protein
AT1G08480	SDH6	54.315	2	Encode subunit 6 of mitochondrial complex II and participates in the respiratory chain. It contributes to anchoring succinate dehydrogenase to the inner mitochondrial membrane. The mRNA is cell-to-cell mobile.
AT5G57260	CYP71B10	54.2661	1	cytochrome P450, family 71, subfamily B, polypeptide 10
AT1G27400	RPL17A	54.2437	1	Ribosomal protein L22p/L17e family protein
AT2G06010	ORG4	54.2167	4	OBP3-responsive gene 4
AT5G59690	AT5G59690	54.2055	2	Histone superfamily protein
AT4G11220	RTNLB2/BTI2	54.1836	2	VIRB2-interacting protein 2
AT1G80940	AT1G80940	54.1575	4	NULL
AT5G50580	SAE1B-2/SAE1B	54.1348	1	SUMO-activating enzyme 1B
AT1G19730	TRX4	54.1186	1	Thioredoxin superfamily protein
AT5G17380	HACL	54.1126	1	Thiamine pyrophosphate dependent pyruvate decarboxylase family protein
AT2G04030	HSP90-5/CR88	54.1112	1	Chaperone protein htpG family protein
AT1G18500	IPMS1/MAML-4	54.0963	1	methylthioalkylmalate synthase-like 4
AT1G23490	ARF2-A/ATARFA1A	54.0831	1	ADP-ribosylation factor 1
AT1G10840	TIF3H1	54.0796	2	translation initiation factor 3 subunit H1
AT1G58235	AT1G58235	54.0783	16	NULL
AT1G29418	AT1G29418	54.0225	16	NULL
AT1G48440	AT1G48440	54.0112	4	B-cell receptor-associated 31-like
AT4G28390	AAC3	53.9308	2	ADP/ATP carrier 3
AT2G29960	CYP19-4/CYP5	53.6547	1	cyclophilin 5
AT2G27040	AGO4	53.6117	2	Argonaute family protein
AT3G46000	ADF2	53.5962	1	actin depolymerizing factor 2
AT1G79010	AT1G79010	53.5949	1	Alpha-helical ferredoxin
AT2G38140	RPS31/PSRP4	53.5657	4	plastid-specific ribosomal protein 4
AT3G02220	AT3G02220	53.562	2	NULL
AT1G31170	ATSRX/SRX	53.5569	1	sulfiredoxin
AT2G23930	SNRNP-G	53.4866	1	probable small nuclear ribonucleoprotein G
AT4G11320	RDL5	53.4308	1	Papain family cysteine protease
AT4G15780	ATVAMP724	53.3803	2	vesicle-associated membrane protein 724
AT5G10730	AT5G10730	53.3475	1	NAD(P)-binding Rossmann-fold superfamily protein
AT4G31590	CSLC5	53.315	1	Cellulose-synthase-like C5
AT5G60790	ABCF1/ATGCN1	53.3056	1	ABC transporter family protein
AT1G29150	RPN6/ATS9	53.2932	2	non-ATPase subunit 9
AT3G19990	AT3G19990	53.2594	1	NULL
AT4G19640	RABF2B/ARA7	53.2294	1	Ras-related small GTP-binding family protein
AT1G01160	GIF2	53.1899	2	GRF1-interacting factor 2
AT1G58360	AAP1	53.1892	2	amino acid permease 1
ATCG00700	PSBN	53.1588	1	photosystem II reaction center protein N
AT2G27020	PAG1	53.1585	1	20S proteasome alpha subunit G1
AT2G37270	RPS5A/ATRPS5B	53.086	1	ribosomal protein 5B
AT1G08110	AT1G08110	53.0818	1	lactoylglutathione lyase family protein / glyoxalase I family protein
AT5G65210	TGA1	53.0333	3	bZIP transcription factor family protein
AT5G41040	HHT1	52.989	1	HXXXD-type acyl-transferase family protein
AT1G56170	NF-YC2/HAP5B	52.9748	2	nuclear factor Y, subunit C2
AT5G02750	SGR9	52.8193	2	RING/U-box superfamily protein
AT1G47530	DTX33	52.7867	1	MATE efflux family protein
AT5G47570	AT5G47570	52.7802	3	NULL
AT1G15250	RPL37A	52.7699	1	Zinc-binding ribosomal protein family protein
AT5G59220	SAG113/HAI1	52.7487	1	highly ABA-induced PP2C gene 1
AT2G33740	CUTA	52.7237	1	Nitrogen regulatory PII-like, alpha/beta
AT3G09980	AT3G09980	52.7022	4	Family of unknown function (DUF662)
AT1G80780	AT1G80780	52.6953	2	Polynucleotidyl transferase, ribonuclease H-like superfamily protein
AT1G50020	AT1G50020	52.6854	3	NULL
AT5G43850	ARD4	52.6454	1	RmlC-like cupins superfamily protein
AT2G30860	GSTF9	52.6178	1	glutathione S-transferase PHI 9
AT1G13060	PBE1	52.6058	1	20S proteasome beta subunit E1
AT4G28660	PSB28	52.57	1	photosystem II reaction center PSB28 protein
AT5G14120	AT5G14120	52.5489	1	Major facilitator superfamily protein
AT4G36530	AT4G36530	52.4725	1	alpha/beta-Hydrolases superfamily protein
AT5G58740	AT5G58740	52.4614	2	HSP20-like chaperones superfamily protein
AT1G21460	SWEET1	52.3981	2	Nodulin MtN3 family protein
AT2G40765	AT2G40765	52.3222	8	NULL
AT5G54390	AHL	52.3213	1	HAL2-like
AT1G50920	AT1G50920	52.2974	1	Nucleolar GTP-binding protein
AT5G42990	UBC18	52.237	2	ubiquitin-conjugating enzyme 18
AT5G67360	SBT1.7/ARA12	52.1819	1	Subtilase family protein
AT4G02620	VHA-F	52.1422	1	vacuolar ATPase subunit F family protein
AT3G02090	MPPBETA	52.1175	1	Insulinase (Peptidase family M16) protein
AT3G22740	HMT3	52.0395	1	homocysteine S-methyltransferase 3
AT5G07830	ATGUS2	51.9874	1	glucuronidase 2
AT2G31350	GLX2-5	51.9614	1	glyoxalase 2-5
AT1G07420	SMO2-2/ATSMO2	51.9613	1	sterol 4-alpha-methyl-oxidase 2-1
AT3G13310	AT3G13310	51.9554	1	Chaperone DnaJ-domain superfamily protein
AT1G07590	AT1G07590	51.9186	4	Tetratricopeptide repeat (TPR)-like superfamily protein
AT4G25100	FSD1	51.9109	1	Fe superoxide dismutase 1
AT5G12310	AT5G12310	51.8934	2	RING/U-box superfamily protein
AT3G51370	AT3G51370	51.8756	2	Protein phosphatase 2C family protein
AT5G42090	AT5G42090	51.868	2	Lung seven transmembrane receptor family protein
AT5G43970	TOM9-2/TOM22-V	51.8502	2	translocase of outer membrane 22-V
AT1G10500	ISCA/ATCPISCA	51.8197	1	chloroplast-localized ISCA-like protein
AT1G15950	CCR1	51.7847	1	cinnamoyl coa reductase 1
AT1G74560	NRP1	51.7386	2	NAP1-related protein 1
AT2G46800	MTP1/ZAT	51.6706	1	zinc transporter of Arabidopsis thaliana
AT1G24450	NFD2	51.655	1	Ribonuclease III family protein
AT5G02530	ALY2	51.6465	1	RNA-binding (RRM/RBD/RNP motifs) family protein
AT1G72040	AT1G72040	51.608	1	P-loop containing nucleoside triphosphate hydrolases superfamily protein
AT5G21990	OEP61/TPR7	51.5993	2	Tetratricopeptide repeat (TPR)-like superfamily protein
AT1G24360	AT1G24360	51.5929	1	NAD(P)-binding Rossmann-fold superfamily protein
AT5G01075	AT5G01075	51.5004	7	Glycosyl hydrolase family 35 protein
AT1G32380	PRS2	51.4969	1	phosphoribosyl pyrophosphate (PRPP) synthase 2
AT1G49475	AT1G49475	51.4933	7	AP2/B3-like transcriptional factor family protein
AT4G31441	AT4G31441	51.3714	16	NULL
AT3G16120	AT3G16120	51.3333	2	Dynein light chain type 1 family protein
AT5G19990	RPT6A	51.308	1	regulatory particle triple-A ATPase 6A
AT2G05990	MOD1	51.2381	1	NAD(P)-binding Rossmann-fold superfamily protein
AT1G63800	UBC5	51.23	2	ubiquitin-conjugating enzyme 5
AT5G20620	UBQ4	51.2086	1	ubiquitin 4
AT3G62700	ABCC14/ATMRP10	51.1753	1	multidrug resistance-associated protein 10
AT5G47870	RAD52-2	51.1713	1	NULL
AT5G20790	AT5G20790	51.1666	7	NULL
AT2G47120	AT2G47120	51.1628	1	NAD(P)-binding Rossmann-fold superfamily protein
AT5G10450	GRF6	51.1481	2	G-box regulating factor 6
AT4G22240	PAP2	51.1466	1	Plastid-lipid associated protein PAP / fibrillin family protein
AT4G30880	AT4G30880	51.0339	5	Bifunctional inhibitor/lipid-transfer protein/seed storage 2S albumin superfamily protein
AT5G05110	CYS7	51.0295	2	Cystatin/monellin family protein
AT1G28360	ERF12	51.0019	3	ERF domain protein 12
AT5G11520	ASP3	50.969	1	aspartate aminotransferase 3
AT4G02080	SAR1A/ASAR1	50.9688	1	secretion-associated RAS super family 2
AT5G61170	RPS19C	50.9666	1	Ribosomal protein S19e family protein
AT1G15500	AATP2/ATNTT2	50.9638	1	TLC ATP/ADP transporter
AT1G36980	AT1G36980	50.9354	2	NULL
AT5G11970	AT5G11970	50.9069	4	Protein of unknown function (DUF3511)
AT5G42060	AT5G42060	50.8991	10	DEK, chromatin associated protein
AT1G09130	AT1G09130	50.8985	1	ATP-dependent caseinolytic (Clp) protease/crotonase family protein
AT1G02840	SR34/SR1	50.8776	1	RNA-binding (RRM/RBD/RNP motifs) family protein
AT5G45360	SKIP31	50.8683	3	F-box family protein
AT2G19740	RPL31A	50.8214	1	Ribosomal protein L31e family protein
AT3G15353	MT3	50.7139	7	metallothionein 3
AT3G19760	EIF4A3/EIF4A-III	50.7106	1	eukaryotic initiation factor 4A-III
AT5G16880	TOL1	50.6717	2	Target of Myb protein 1
AT2G18740	AT2G18740	50.6457	1	Small nuclear ribonucleoprotein family protein
AT1G22300	GRF10	50.5615	2	general regulatory factor 10
AT5G25560	AT5G25560	50.5595	2	CHY-type/CTCHY-type/RING-type Zinc finger protein
AT5G12190	AT5G12190	50.5177	1	RNA-binding (RRM/RBD/RNP motifs) family protein
AT2G23790	AT2G23790	50.4544	2	Protein of unknown function (DUF607)
AT2G11891	AT2G11891	50.4102	15	NULL
AT2G27680	AT2G27680	50.373	1	NAD(P)-linked oxidoreductase superfamily protein
AT2G35820	AT2G35820	50.3706	1	ureidoglycolate hydrolases
AT2G40060	CLC2	50.3654	4	Clathrin light chain protein
AT4G12600	AT4G12600	50.3609	1	Ribosomal protein L7Ae/L30e/S12e/Gadd45 family protein
AT2G14910	AT2G14910	50.3031	1	NULL
AT1G10865	AT1G10865	50.3011	2	NULL
AT3G10350	AT3G10350	50.2678	1	P-loop containing nucleoside triphosphate hydrolases superfamily protein
AT3G54210	RPL17	50.2119	1	Ribosomal protein L17 family protein
AT2G02180	TOM3	50.1945	2	tobamovirus multiplication protein 3
AT1G02890	AT1G02890	50.1419	1	AAA-type ATPase family protein
AT2G31410	AT2G31410	50.0704	4	NULL
AT1G06290	ACX3	50.0254	1	acyl-CoA oxidase 3
AT1G05450	AT1G05450	49.8613	6	Bifunctional inhibitor/lipid-transfer protein/seed storage 2S albumin superfamily protein
AT2G27860	AXS1	49.808	1	UDP-D-apiose/UDP-D-xylose synthase 1
AT2G13547	AT2G13547	49.7972	16	NULL
AT2G09990	RPS16A	49.7952	1	Ribosomal protein S5 domain 2-like superfamily protein
AT1G79750	NADP-ME4	49.7671	1	NADP-malic enzyme 4
AT5G67590	FRO1	49.7395	1	NADH-ubiquinone oxidoreductase-related
AT3G62580	AT3G62580	49.7331	2	Late embryogenesis abundant protein (LEA) family protein
AT4G34700	CIB22	49.6519	2	LYR family of Fe/S cluster biogenesis protein
ATCG00280	PSBC	49.5661	1	photosystem II reaction center protein C
AT2G25340	VAMP712	49.5557	2	vesicle-associated membrane protein 712
AT5G20020	RAN2	49.5524	1	RAS-related GTP-binding nuclear protein 2
AT1G62180	37347	49.4969	1	5'adenylylphosphosulfate reductase 2
AT1G30380	PSAK	49.4805	3	photosystem I subunit K
AT1G28400	AT1G28400	49.4324	9	NULL
AT3G47370	RPS20B	49.3877	1	Ribosomal protein S10p/S20e family protein
AT1G30500	NF-YA7	49.3866	2	nuclear factor Y, subunit A7
AT4G36690	U2AF65A	49.3799	1	U2 snRNP auxilliary factor, large subunit, splicing factor
AT1G75220	AT1G75220	49.3706	1	Major facilitator superfamily protein
AT1G61340	AT1G61340	49.3048	6	F-box family protein
AT3G05530	RPT5A	49.2969	1	regulatory particle triple-A ATPase 5A
AT2G27940	ATL57	49.2132	2	RING/U-box superfamily protein
AT1G25530	AT1G25530	49.2066	2	Transmembrane amino acid transporter family protein
AT4G18425	DMP4	49.1633	3	Protein of unknown function (DUF679)
AT5G39730	AIG2LB	49.1177	1	AIG2-like (avirulence induced gene) family protein
AT4G27070	TSB2	49.0499	1	tryptophan synthase beta-subunit 2
AT3G10850	GLX2-2	49.0124	1	Metallo-hydrolase/oxidoreductase superfamily protein
AT1G17145	DA2L	48.9886	2	RING/U-box superfamily protein
AT1G51510	Y14	48.9754	1	RNA-binding (RRM/RBD/RNP motifs) family protein
AT2G04630	NRPB6B	48.9377	1	RNA polymerase Rpb6
AT1G78630	RPL13/EMB1473	48.884	1	Ribosomal protein L13 family protein
AT1G56330	SAR1B/SAR1	48.8376	1	secretion-associated RAS 1B
AT1G68660	CPLS1	48.7873	1	Ribosomal protein L12/ ATP-dependent Clp protease adaptor protein ClpS family protein
AT3G57520	RFS2/ATSIP2	48.7426	1	seed imbibition 2
AT1G47420	SDH5	48.6882	4	succinate dehydrogenase 5
AT1G08970	NF-YC9/HAP5C	48.6709	2	nuclear factor Y, subunit C9
AT4G36220	CYP84A1/FAH1	48.5854	1	ferulic acid 5-hydroxylase 1
AT2G29340	AT2G29340	48.5662	1	NAD-dependent epimerase/dehydratase family protein
AT4G26700	FIM1	48.5544	2	fimbrin 1
AT4G24275	AT4G24275	48.4781	10	NULL
AT5G47720	AT5G47720	48.4245	1	Thiolase family protein
AT5G42820	U2AF35B	48.4193	2	Zinc finger C-x8-C-x5-C-x3-H type family protein
AT2G20990	SYTA	48.4065	2	synaptotagmin A
AT1G55310	SR33	48.3772	1	SC35-like splicing factor 33
AT4G19200	AT4G19200	48.3767	13	proline-rich family protein
AT2G03820	AT2G03820	48.3735	2	nonsense-mediated mRNA decay NMD3 family protein
AT3G56190	ASNAP2/ALPHA-SNAP2	48.2406	2	alpha-soluble NSF attachment protein 2
AT1G74670	GASA6	48.2026	5	Gibberellin-regulated family protein
AT3G47836	AT3G47836	48.1986	14	NULL
AT2G17390	AKR2B	48.1914	3	ankyrin repeat-containing 2B
AT1G43700	VIP1	48.1897	3	VIRE2-interacting protein 1
AT1G27650	U2AF35A	48.1445	2	U2 snRNP auxiliary factor small subunit, putative
AT1G04690	KAB1	48.1383	1	potassium channel beta subunit 1
AT1G75350	RPL31/EMB2184	48.1128	1	Ribosomal protein L31
AT1G01250	ERF023	48.0616	3	Integrase-type DNA-binding superfamily protein
AT2G38450	AT2G38450	48.0418	3	NULL
AT5G58330	AT5G58330	48.016	1	lactate/malate dehydrogenase family protein
AT1G32700	AT1G32700	48.0135	2	PLATZ transcription factor family protein
AT3G15352	ATCOX17	47.9853	2	cytochrome c oxidase 17
AT1G08830	CSD1	47.98	1	copper/zinc superoxide dismutase 1
AT3G26790	FUS3	47.9311	3	AP2/B3-like transcriptional factor family protein
AT5G61790	CNX1	47.9258	2	calnexin 1
AT5G20500	GRXC4	47.9018	1	Glutaredoxin family protein
AT1G11240	AT1G11240	47.88	6	NULL
AT4G32020	AT4G32020	47.8709	7	NULL
AT1G01725	AT1G01725	47.8304	7	NULL
AT4G39675	AT4G39675	47.8195	13	NULL
AT1G07820	AT1G07820	47.8186	2	Histone superfamily protein
AT4G01320	FACE1/ATSTE24	47.8039	1	Peptidase family M48 family protein
AT2G45860	AT2G45860	47.7914	13	NULL
AT2G36170	RPL40B	47.7801	1	Ubiquitin supergroup;Ribosomal protein L40e
AT5G18110	NCBP	47.7183	2	novel cap-binding protein
AT5G39160	GLP2A	47.7141	2	RmlC-like cupins superfamily protein
AT1G22930	AT1G22930	47.67	2	T-complex protein 11
ATCG00140	ATPH	47.6634	1	ATP synthase subunit C family protein
AT4G11150	VHA-E1/TUF	47.6536	1	vacuolar ATP synthase subunit E1
AT4G36130	RPL8C	47.6487	1	Ribosomal protein L2 family
AT2G45560	CYP76C1	47.623	1	cytochrome P450, family 76, subfamily C, polypeptide 1
AT5G23411	AT5G23411	47.5934	16	NULL
AT3G58170	BET11/ATBS14A	47.5517	2	BET1P/SFT1P-like protein 14A
AT5G25350	EBF2	47.4892	2	EIN3-binding F box protein 2
AT2G19540	AT2G19540	47.4795	2	Transducin family protein / WD-40 repeat family protein
AT1G29850	AT1G29850	47.4057	1	double-stranded DNA-binding family protein
AT1G26110	DCP5	47.4004	2	decapping 5
AT1G73030	CHMP1B/VPS46.2	47.3996	2	SNF7 family protein
AT1G15120	AT1G15120	47.3994	2	Ubiquinol-cytochrome C reductase hinge protein
AT3G09350	FES1A	47.3862	2	Fes1A
AT3G58500	PP2A4/PP2A-4	47.3543	1	protein phosphatase 2A-4
AT3G14100	UBP1C	47.3121	1	RNA-binding (RRM/RBD/RNP motifs) family protein
AT2G46960	CYP709B1	47.2494	1	cytochrome P450, family 709, subfamily B, polypeptide 1
AT5G53350	CLPX1/CLPX	47.2457	1	CLP protease regulatory subunit X
AT1G78420	DA2	47.2353	2	RING/U-box superfamily protein
AT5G08180	AT5G08180	47.1497	1	Ribosomal protein L7Ae/L30e/S12e/Gadd45 family protein
AT2G42310	AT2G42310	47.1482	2	NULL
AT1G11530	CXXS1	47.0951	1	C-terminal cysteine residue is changed to a serine 1
AT3G19150	KRP6	47.0306	5	KIP-related protein 6
AT5G50750	RGP4	47.0299	1	reversibly glycosylated polypeptide 4
AT1G15200	AT1G15200	47.0148	4	protein-protein interaction regulator family protein
AT3G51240	F3H	46.9314	1	flavanone 3-hydroxylase
AT4G30750	AT4G30750	46.8477	14	NULL
AT4G35490	MRPL11	46.8446	1	mitochondrial ribosomal protein L11
AT1G20580	SMD3B	46.839	2	Small nuclear ribonucleoprotein family protein
AT5G59845	GASA10	46.8244	5	Gibberellin-regulated family protein
AT4G33670	LGALDH	46.7918	1	NAD(P)-linked oxidoreductase superfamily protein
AT5G27889	AT5G27889	46.6928	16	NULL
AT3G53630	AT3G53630	46.6702	4	NULL
AT1G49410	TOM6	46.6413	5	translocase of the outer mitochondrial membrane 6
AT5G55290	VHA-E1	46.6394	2	ATPase, V0 complex, subunit E
AT3G07565	AT3G07565	46.6312	3	Protein of unknown function (DUF3755)
AT2G15890	MEE14	46.6198	4	maternal effect embryo arrest 14
AT5G16460	SEI1	46.6188	2	Putative adipose-regulatory protein (Seipin)
AT3G20250	APUM5	46.5865	2	pumilio 5
AT3G51840	ACX4	46.5825	1	acyl-CoA oxidase 4
AT3G25160	AT3G25160	46.5754	2	ER lumen protein retaining receptor family protein
AT1G20225	AT1G20225	46.5711	1	Thioredoxin superfamily protein
AT1G65970	PRXIIC/TPX2	46.5424	1	thioredoxin-dependent peroxidase 2
AT3G20910	NF-YA9	46.5314	2	nuclear factor Y, subunit A9
AT2G33220	AT2G33220	46.5201	2	GRIM-19 protein
AT4G22670	ATHIP1	46.5122	2	HSP70-interacting protein 1
AT4G14030	SBP1	46.4788	1	selenium-binding protein 1
AT3G59810	LSM6A	46.4539	1	Small nuclear ribonucleoprotein family protein
AT5G53650	AT5G53650	46.4309	6	NULL
AT1G17490	AT1G17490	46.3729	8	NULL
AT5G64395	AT5G64395	46.3492	16	NULL
AT2G26250	FDH	46.2948	1	3-ketoacyl-CoA synthase 10
AT4G20480	AT4G20480	46.2704	5	Putative endonuclease or glycosyl hydrolase
AT3G47810	VPS29/MAG1	46.2278	1	Calcineurin-like metallo-phosphoesterase superfamily protein
AT3G07090	AT3G07090	46.2262	2	PPPDE putative thiol peptidase family protein
AT1G68140	AT1G68140	46.2104	4	Protein of unknown function (DUF1644)
AT5G46290	KASI	46.1971	1	3-ketoacyl-acyl carrier protein synthase I
AT1G03030	AT1G03030	46.1651	1	P-loop containing nucleoside triphosphate hydrolases superfamily protein
AT1G77080	MAF1	46.1506	2	K-box region and MADS-box transcription factor family protein
AT5G61020	ECT3	46.1391	2	evolutionarily conserved C-terminal region 3
AT2G20260	PSAE2	46.1266	1	photosystem I subunit E-2
AT2G03680	SPR1	46.1196	3	spiral1
AT5G16550	AT5G16550	46.1009	4	NULL
AT5G65720	NIFS1	46.0447	1	nitrogen fixation S (NIFS)-like 1
AT1G14520	MIOX1	46.0323	1	myo-inositol oxygenase 1
AT4G24130	AT4G24130	46.0302	4	Protein of unknown function, DUF538
AT5G64250	AT5G64250	46.0074	1	Aldolase-type TIM barrel family protein
AT4G28510	PHB1	45.9926	1	prohibitin 1
AT3G46660	UGT76E12	45.9212	1	UDP-glucosyl transferase 76E12
AT5G18900	P4H4	45.9105	1	2-oxoglutarate (2OG) and Fe(II)-dependent oxygenase superfamily protein
AT2G37200	AT2G37200	45.9046	4	Uncharacterised protein family (UPF0497)
AT2G28790	AT2G28790	45.8458	1	Pathogenesis-related thaumatin superfamily protein
AT3G14130	GLO4	45.8062	1	Aldolase-type TIM barrel family protein
AT3G16140	PSAH1/PSAH-1	45.7919	3	photosystem I subunit H-1
AT5G23900	RPL13D	45.7606	2	Ribosomal protein L13e family protein
AT5G28540	MED37A/BIP1	45.7591	1	heat shock protein 70 (Hsp 70) family protein
AT5G62900	AT5G62900	45.6719	4	NULL
AT5G24950	CYP71A15	45.6571	1	cytochrome P450, family 71, subfamily A, polypeptide 15
AT5G54160	OMT1	45.6545	1	O-methyltransferase 1
AT4G31510	AT4G31510	45.6537	6	NULL
AT2G45140	PVA12	45.5977	2	plant VAP homolog 12
AT3G19900	AT3G19900	45.5567	1	NULL
AT2G39990	TIF3F1/EIF2	45.5519	2	eukaryotic translation initiation factor 2
AT1G69460	AT1G69460	45.5333	2	emp24/gp25L/p24 family/GOLD family protein
AT5G02230	AT5G02230	45.5297	1	Haloacid dehalogenase-like hydrolase (HAD) superfamily protein
AT4G19700	BOI/RING	45.524	2	SBP (S-ribonuclease binding protein) family protein
AT5G06060	AT5G06060	45.5037	1	NAD(P)-binding Rossmann-fold superfamily protein
AT3G48680	GAMMACAL2	45.4205	1	gamma carbonic anhydrase-like 2
AT5G09390	AT5G09390	45.4013	2	CD2-binding protein-related
AT1G57860	RPL21E	45.3874	1	Translation protein SH3-like family protein
AT3G61990	OMTF3	45.3281	1	S-adenosyl-L-methionine-dependent methyltransferases superfamily protein
AT1G15820	LHCB6	45.2903	2	light harvesting complex photosystem II subunit 6
AT1G78870	UBC35	45.2624	2	ubiquitin-conjugating enzyme 35
AT4G28025	AT4G28025	45.256	4	NULL
AT1G23820	SPDSYN1/SPDS1	45.1659	1	spermidine synthase 1
AT5G11200	AT5G11200	45.1532	1	DEAD/DEAH box RNA helicase family protein
AT5G48870	LSM5/SAD1	45.1369	1	Small nuclear ribonucleoprotein family protein
AT3G17160	AT3G17160	45.1347	13	NULL
AT3G12260	AT3G12260	45.1317	2	LYR family of Fe/S cluster biogenesis protein
AT1G15400	AT1G15400	45.1101	8	NULL
AT1G55110	IDD7	45.1043	2	indeterminate(ID)-domain 7
AT4G02510	TOC159	45.0874	2	translocon at the outer envelope membrane of chloroplasts 159
AT2G44410	AT2G44410	45.083	2	RING/U-box superfamily protein
AT5G40930	TOM20-4	45.0278	3	translocase of outer membrane 20-4
AT2G46230	AT2G46230	45.0243	1	PIN domain-like family protein
AT5G47090	AT5G47090	44.991	2	NULL
AT5G36230	AT5G36230	44.9779	2	ARM repeat superfamily protein
AT3G61860	RS31/ATRSP31	44.9763	2	RNA-binding (RRM/RBD/RNP motifs) family protein
AT5G48850	SDI1	44.9446	1	Tetratricopeptide repeat (TPR)-like superfamily protein
AT1G08380	PSAO	44.8872	2	photosystem I subunit O
AT2G14880	AT2G14880	44.8338	1	SWIB/MDM2 domain superfamily protein
AT5G01010	AT5G01010	44.8155	2	NULL
AT5G24590	NAC091	44.8124	4	TCV-interacting protein
AT3G19910	BBR	44.8061	2	RING/U-box superfamily protein
AT2G24200	LAP1	44.7534	1	Cytosol aminopeptidase family protein
AT3G17860	TIFY6B/JAZ3	44.7531	4	jasmonate-zim-domain protein 3
AT3G28899	AT3G28899	44.7244	16	NULL
AT5G11090	AT5G11090	44.7039	6	serine-rich protein-related
AT2G39570	ACR9	44.6683	3	ACT domain-containing protein
AT2G19520	MSI4/FVE	44.6431	2	Transducin family protein / WD-40 repeat family protein
AT4G36040	ATJ11	44.6279	1	Chaperone DnaJ-domain superfamily protein
AT1G18070	AT1G18070	44.6156	1	Translation elongation factor EF1A/initiation factor IF2gamma family protein
AT1G52760	CSE/LYSOPL2	44.5721	1	lysophospholipase 2
AT5G58590	RANBP1C/RANBP1	44.5405	2	RAN binding protein 1
AT3G42790	AL3	44.5342	2	alfin-like 3
AT1G61780	AT1G61780	44.5259	2	postsynaptic protein-related
AT5G13330	ERF113/RAP2.6L	44.5044	3	related to AP2 6l
AT2G42975	AT2G42975	44.4762	4	NULL
AT1G04120	ABCC5/MRP5/ATMRP5	44.4687	1	multidrug resistance-associated protein 5
AT1G07901	AT1G07901	44.4171	16	NULL
AT5G40950	RPL27	44.382	1	ribosomal protein large subunit 27
AT5G35320	AT5G35320	44.3112	7	NULL
AT5G63670	SPT42	44.302	2	SPT4 homolog 2
AT5G44550	AT5G44550	44.2528	6	Uncharacterised protein family (UPF0497)
AT2G33450	RPL28	44.2523	1	Ribosomal L28 family
AT1G04530	TPR4	44.2337	7	Tetratricopeptide repeat (TPR)-like superfamily protein
AT5G64750	ABR1	44.2144	3	Integrase-type DNA-binding superfamily protein
AT3G30778	#N/A	44.1994	16	#N/A
AT5G42960	OEP24B	44.1971	4	NULL
AT3G03270	AT3G03270	44.0864	2	Adenine nucleotide alpha hydrolases-like superfamily protein
AT4G28300	AT4G28300	44.0718	3	Protein of unknown function (DUF1421)
AT5G53970	AT5G53970	44.0509	1	Tyrosine transaminase family protein
AT3G07360	PUB9	43.9869	2	plant U-box 9
AT1G54080	UBP1A	43.9552	1	oligouridylate-binding protein 1A
AT1G23950	AT1G23950	43.9516	13	Protein of unknown function (DUF626)
AT3G22840	ELIP1	43.8901	3	Chlorophyll A-B binding family protein
AT3G15790	MBD11	43.8852	4	methyl-CPG-binding domain 11
AT4G10810	AT4G10810	43.885	6	NULL
AT2G38710	AT2G38710	43.8705	1	AMMECR1 family
AT2G34160	AT2G34160	43.8671	2	Alba DNA/RNA-binding protein
AT1G77540	AT1G77540	43.8641	1	Acyl-CoA N-acyltransferases (NAT) superfamily protein
AT5G62810	PEX14	43.8259	2	peroxin 14
AT1G60950	FD2/FED A	43.7965	1	2Fe-2S ferredoxin-like superfamily protein
AT5G62575	SDH7B	43.7596	6	NULL
ATMG00430	ORF106A	43.7285	16	NULL
AT5G14105	AT5G14105	43.7179	3	NULL
AT5G50260	CEP1	43.7045	1	Cysteine proteinases superfamily protein
AT3G03320	AT3G03320	43.6714	1	RNA-binding ASCH domain protein
AT1G78890	AT1G78890	43.657	6	NULL
AT1G63180	UGE3	43.6522	1	UDP-D-glucose/UDP-D-galactose 4-epimerase 3
AT2G28800	ALB3	43.6128	1	63 kDa inner membrane family protein
AT5G10960	CAF1-10	43.5946	2	Polynucleotidyl transferase, ribonuclease H-like superfamily protein
AT1G29330	ERD2A/ATERD2	43.5727	2	ER lumen protein retaining receptor family protein
AT2G43535	ATTI4	43.5696	12	Scorpion toxin-like knottin superfamily protein
AT3G45093	AT3G45093	43.5553	13	Defensin-like (DEFL) family protein
AT4G24440	TFIIA-S	43.5197	2	transcription initiation factor IIA gamma chain / TFIIA-gamma (TFIIA-S)
AT5G54600	RPL24	43.4954	1	Translation protein SH3-like family protein
AT1G78780	AT1G78780	43.4535	1	pathogenesis-related family protein
AT4G12590	AT4G12590	43.4424	2	Protein of unknown function DUF106, transmembrane
AT5G38480	GRF3	43.3882	2	general regulatory factor 3
AT2G26060	CIA1/EMB1345	43.3859	2	Transducin/WD40 repeat-like superfamily protein
AT5G39130	AT5G39130	43.3771	2	RmlC-like cupins superfamily protein
AT3G53230	CDC48D	43.3231	1	ATPase, AAA-type, CDC48 protein
AT1G13590	PSK1	43.2942	10	phytosulfokine 1 precursor
AT5G47200	RABD2B	43.2165	1	RAB GTPase homolog 1A
AT4G30960	CIPK6	43.1769	1	SOS3-interacting protein 3
AT4G24660	ATHB-22	43.1591	4	homeobox protein 22
AT4G34350	ISPH/CLB6	43.1184	1	4-hydroxy-3-methylbut-2-enyl diphosphate reductase
AT3G02570	PMI1/MEE31	43.1146	1	Mannose-6-phosphate isomerase, type I
AT4G10080	AT4G10080	43.1122	6	NULL
AT3G03790	AT3G03790	43.0901	1	ankyrin repeat family protein / regulator of chromosome condensation (RCC1) family protein
AT3G49560	HP30-1	43.0839	3	Mitochondrial import inner membrane translocase subunit Tim17/Tim22/Tim23 family protein
AT4G22100	BGLU3	42.9828	1	beta glucosidase 2
AT5G39410	AT5G39410	42.9766	1	Saccharopine dehydrogenase
AT1G30120	PDH-E1 BETA	42.9647	1	pyruvate dehydrogenase E1 beta
AT3G08640	RER3	42.9534	2	Protein of unknown function (DUF3411)
AT2G46505	SDH4	42.9187	9	succinate dehydrogenase subunit 4
AT3G46560	TIM9	42.9128	2	Tim10/DDP family zinc finger protein
AT1G52670	AT1G52670	42.8949	1	Single hybrid motif superfamily protein
AT3G27020	YSL6	42.8644	1	YELLOW STRIPE like 6
AT3G15780	AT3G15780	42.841	12	NULL
AT3G15180	AT3G15180	42.8358	2	ARM repeat superfamily protein
AT5G13930	CHS	42.7957	1	Chalcone and stilbene synthase family protein
AT1G44770	AT1G44770	42.7758	4	NULL
AT3G59990	MAP2B	42.7698	1	methionine aminopeptidase 2B
AT2G30620	AT2G30620	42.7581	2	winged-helix DNA-binding transcription factor family protein
AT1G61620	CSU1	42.7453	2	phosphoinositide binding
AT5G10070	AT5G10070	42.739	1	RNase L inhibitor protein-related
AT3G59600	NRPB8B	42.7068	2	RNA polymerase Rpb8
AT3G26330	CYP71B37	42.6638	1	cytochrome P450, family 71, subfamily B, polypeptide 37
AT1G45000	RPT4B	42.6537	1	AAA-type ATPase family protein
AT1G04778	AT1G04778	42.6258	13	NULL
AT1G15740	AT1G15740	42.6218	2	Leucine-rich repeat family protein
AT5G22460	AT5G22460	42.5703	1	alpha/beta-Hydrolases superfamily protein
AT1G51400	AT1G51400	42.5353	6	Photosystem II 5 kD protein
AT3G29090	PME31	42.5335	1	pectin methylesterase 31
AT2G33040	ATPC/ATP3	42.5289	1	gamma subunit of Mt ATP synthase
AT3G18410	AT3G18410	42.5191	2	Complex I subunit NDUFS6
AT1G24881	AT1G24881	42.5053	8	F-box family protein
AT5G03560	AT5G03560	42.5044	6	Tetratricopeptide repeat (TPR)-like superfamily protein
AT1G73210	AT1G73210	42.5031	3	Protein of unknown function (DUF789)
AT3G14660	CYP72A13	42.4956	1	cytochrome P450, family 72, subfamily A, polypeptide 13
AT5G52570	BETA-OHASE 2	42.4452	1	beta-carotene hydroxylase 2
AT3G43980	RPS29C	42.4118	1	Ribosomal protein S14p/S29e family protein
AT5G48160	OBE2	42.3639	4	Protein of unknown function (DUF1423)
AT1G24490	ALB4	42.3592	1	OxaA/YidC-like membrane insertion protein
AT3G13240	AT3G13240	42.331	16	NULL
AT1G11930	AT1G11930	42.3077	1	Predicted pyridoxal phosphate-dependent enzyme, YBL036C type
AT3G58730	VHA-D	42.2929	1	vacuolar ATP synthase subunit D (VATD) / V-ATPase D subunit / vacuolar proton pump D subunit (VATPD)
AT1G51710	UBP6	42.2207	2	ubiquitin-specific protease 6
AT5G22000	RHF2A	42.2161	2	RING-H2 group F2A
AT5G59950	AT5G59950	42.192	1	RNA-binding (RRM/RBD/RNP motifs) family protein
AT3G62190	AT3G62190	42.1817	2	Chaperone DnaJ-domain superfamily protein
AT3G62560	AT3G62560	42.1714	1	Ras-related small GTP-binding family protein
AT5G46250	LARP6A	42.1637	2	RNA-binding protein
AT3G06680	AT3G06680	42.1603	2	Ribosomal L29e protein family
AT5G45390	CLPP4	42.1473	1	CLP protease P4
AT2G05840	PAA2	42.116	1	20S proteasome subunit PAA2
AT5G64130	AT5G64130	42.0913	4	cAMP-regulated phosphoprotein 19-related protein
AT4G13430	IIL1	42.073	1	isopropyl malate isomerase large subunit 1
AT1G78370	GSTU20	42.0621	1	glutathione S-transferase TAU 20
AT5G58490	AT5G58490	42.043	1	NAD(P)-binding Rossmann-fold superfamily protein
AT5G23750	AT5G23750	42.0267	4	Remorin family protein
AT3G58700	RPL11C	42.0198	1	Ribosomal L5P family protein
AT5G05250	AT5G05250	41.9688	4	NULL
AT5G48655	AT5G48655	41.9581	2	RING/U-box superfamily protein
AT5G36160	TAT	41.9283	1	Tyrosine transaminase family protein
AT1G27760	SAT32	41.9081	2	interferon-related developmental regulator family protein / IFRD protein family
AT1G77000	SKP2B/ATSKP2;2	41.8862	4	RNI-like superfamily protein
AT3G10770	AT3G10770	41.8711	2	Single-stranded nucleic acid binding R3H protein
AT1G78900	VHA-A	41.8368	1	vacuolar ATP synthase subunit A
AT2G24270	ALDH11A3	41.8149	1	aldehyde dehydrogenase 11A3
AT2G28400	AT2G28400	41.8143	4	Protein of unknown function, DUF584
AT2G40080	ELF4	41.7756	3	Protein of unknown function (DUF1313)
AT5G40610	DHAPRD	41.7713	1	NAD-dependent glycerol-3-phosphate dehydrogenase family protein
AT2G20770	GCL2	41.7323	1	GCR2-like 2
AT5G23230	NIC2	41.7233	1	nicotinamidase 2
AT3G29200	CM1	41.7094	1	chorismate mutase 1
AT5G26360	CCT3	41.6996	1	TCP-1/cpn60 chaperonin family protein
AT4G36980	AT4G36980	41.6825	2	NULL
AT3G63410	VTE3/APG1	41.6466	1	S-adenosyl-L-methionine-dependent methyltransferases superfamily protein
AT3G10090	RPS28A	41.6414	1	Nucleic acid-binding, OB-fold-like protein
AT3G50000	CKA2	41.6271	1	casein kinase II, alpha chain 2
AT1G65260	VIPP1/PTAC4	41.6184	1	plastid transcriptionally active 4
AT1G72430	SAUR78	41.6027	4	SAUR-like auxin-responsive protein family
ATCG00690	PSBT	41.5831	2	photosystem II reaction center protein T
AT2G20230	TOM2AH2	41.5581	3	Tetraspanin family protein
AT3G52220	AT3G52220	41.5154	2	NULL
AT5G52040	ATRSP41/RS41	41.5139	1	RNA-binding (RRM/RBD/RNP motifs) family protein
AT2G25964	AT2G25964	41.4704	16	NULL
AT2G21290	AT2G21290	41.4297	6	NULL
AT1G54410	HIRD11	41.4282	8	dehydrin family protein
AT5G16023	RTFL18	41.3925	7	ROTUNDIFOLIA like 18
ATCG00720	PETB	41.3746	1	photosynthetic electron transfer B
AT2G19790	AT2G19790	41.331	2	SNARE-like superfamily protein
AT5G53470	ACBP1	41.3286	1	acyl-CoA binding protein 1
AT2G38400	AGT3	41.313	1	alanine:glyoxylate aminotransferase 3
AT3G10130	AT3G10130	41.2864	1	SOUL heme-binding family protein
AT5G13030	AT5G13030	41.2739	1	NULL
AT1G07530	SCL14	41.2634	1	SCARECROW-like 14
AT3G14067	SBT1.4	41.2425	1	Subtilase family protein
AT1G74960	KAS2/FAB1	41.2242	1	fatty acid biosynthesis 1
AT4G22105	SCRL26	41.2219	13	SCR-like 26
AT3G52930	FBA8	41.2185	1	Aldolase superfamily protein
AT5G54810	TSB1	41.2063	1	tryptophan synthase beta-subunit 1
AT3G55460	SCL30	41.2021	1	SC35-like splicing factor 30
AT4G38920	VHA-C3/AVA-P3	41.182	1	vacuolar-type H(+)-ATPase C3
AT1G61800	GPT2	41.1773	2	glucose-6-phosphate/phosphate translocator 2
AT1G24050	AT1G24050	41.1682	2	RNA-processing, Lsm domain
AT2G41710	AT2G41710	41.1453	3	Integrase-type DNA-binding superfamily protein
AT5G04410	NAC078/NTL11	41.1439	4	NAC domain containing protein 2
AT5G32440	AT5G32440	41.0968	3	Ubiquitin system component Cue protein
AT4G15470	LFG5	41.0463	1	Bax inhibitor-1 family protein
AT1G16470	PAB1	41.0275	1	proteasome subunit PAB1
AT4G18910	NIP1-2	41.0133	1	NOD26-like intrinsic protein 1;2
AT3G63400	CYP63	41.009	1	Cyclophilin-like peptidyl-prolyl cis-trans isomerase family protein
AT1G60970	AT1G60970	40.9993	2	SNARE-like superfamily protein
AT5G20650	COPT5	40.9888	2	copper transporter 5
AT5G56550	OXS3	40.9828	5	oxidative stress 3
AT5G18250	AT5G18250	40.9733	4	NULL
AT5G24165	AT5G24165	40.9386	6	NULL
AT2G47780	AT2G47780	40.9335	4	Rubber elongation factor protein (REF)
AT1G36730	AT1G36730	40.9216	1	Translation initiation factor IF2/IF5
AT4G24280	HSP70-6/CPHSC70-1	40.9198	1	chloroplast heat shock protein 70-1
AT1G36732	#N/A	40.9056	16	#N/A
AT3G25230	ROF1	40.8543	1	rotamase FKBP 1
ATCG00670	CLPP1	40.8391	1	plastid-encoded CLP P
AT5G44280	ATRING1A	40.7972	2	RING 1A
AT1G01300	APF2	40.7787	2	Eukaryotic aspartyl protease family protein
AT3G44880	PAO/ACD1	40.7633	1	Pheophorbide a oxygenase family protein with Rieske [2Fe-2S] domain
AT1G13640	PI4KG6	40.7578	2	Phosphatidylinositol 3- and 4-kinase family protein
AT5G03795	AT5G03795	40.7266	1	Exostosin family protein
AT4G32240	AT4G32240	40.7085	16	NULL
AT3G10985	SAG20	40.6987	4	senescence associated gene 20
AT3G56150	TIF3C1/EIF3C	40.6975	2	eukaryotic translation initiation factor 3C
AT1G26470	AT1G26470	40.6874	4	NULL
AT5G26600	CPNIFS3	40.6533	1	Pyridoxal phosphate (PLP)-dependent transferases superfamily protein
AT4G01120	GBF2	40.645	3	G-box binding factor 2
AT3G11810	AT3G11810	40.6425	6	NULL
AT4G00270	GEBP	40.6343	7	DNA-binding storekeeper protein-related transcriptional regulator
AT5G54290	CCDA	40.6236	1	cytochrome c biogenesis protein family
AT3G44290	NAC060/NTL5	40.6062	4	NAC domain containing protein 60
AT3G10410	SCPL49	40.5933	1	SERINE CARBOXYPEPTIDASE-LIKE 49
AT1G02560	CLPP5	40.571	1	nuclear encoded CLP protease 5
AT4G34450	AT4G34450	40.5286	2	coatomer gamma-2 subunit, putative / gamma-2 coat protein, putative / gamma-2 COP, putative
AT3G25220	FKBP15-1	40.4806	1	FK506-binding protein 15 kD-1
AT2G26140	FTSH4	40.4787	1	FTSH protease 4
AT3G26744	SCRM/ICE1	40.4709	4	basic helix-loop-helix (bHLH) DNA-binding superfamily protein
AT4G15930	AT4G15930	40.4316	2	Dynein light chain type 1 family protein
AT5G64840	ABCF5/GCN5	40.4088	1	general control non-repressible 5
AT4G25340	FKBP53	40.3341	1	FK506 BINDING PROTEIN 53
AT4G19110	AT4G19110	40.2816	1	Protein kinase superfamily protein
AT5G66720	AT5G66720	40.2765	2	Protein phosphatase 2C family protein
AT5G53400	BOB1	40.258	2	HSP20-like chaperones superfamily protein
AT4G18280	AT4G18280	40.2537	13	glycine-rich cell wall protein-related
AT2G18700	TPS11	40.2452	1	trehalose phosphatase/synthase 11
AT1G71691	AT1G71691	40.2142	1	GDSL-like Lipase/Acylhydrolase superfamily protein
AT1G06430	FTSH8	40.1917	1	FTSH protease 8
AT1G15430	AT1G15430	40.1881	4	Protein of unknown function (DUF1644)
AT1G12410	CLPR2	40.1711	1	CLP protease proteolytic subunit 2
AT4G17730	SYP23	40.1466	2	syntaxin of plants 23
AT5G65470	OFUT39	40.1336	4	O-fucosyltransferase family protein
AT4G21320	HSA32	40.1303	1	Aldolase-type TIM barrel family protein
AT4G38570	PIS2	40.1169	2	probable CDP-diacylglycerol--inositol 3-phosphatidyltransferase 2
AT3G22630	PBD1	40.0972	1	20S proteasome beta subunit D1
AT1G74230	RBG5/GR-RBP5	40.0721	1	glycine-rich RNA-binding protein 5
AT5G16240	S-ACP-DES1	40.0673	1	Plant stearoyl-acyl-carrier-protein desaturase family protein
AT3G54660	EMB2360/GR	40.0603	1	glutathione reductase
AT3G14360	AT3G14360	40.0396	1	alpha/beta-Hydrolases superfamily protein
AT3G61470	LHCA2	40.0222	2	photosystem I light harvesting complex gene 2
AT5G08570	AT5G08570	40.0187	1	Pyruvate kinase family protein
AT3G61040	CYP76C7	40.0044	1	cytochrome P450, family 76, subfamily C, polypeptide 7
AT3G17240	LPD2/MTLPD2	40.0037	1	lipoamide dehydrogenase 2
AT2G46550	AT2G46550	39.9872	4	NULL
AT1G77880	AT1G77880	39.9153	4	Galactose oxidase/kelch repeat superfamily protein
AT4G33560	AT4G33560	39.8616	8	Wound-responsive family protein
AT5G19150	AT5G19150	39.8488	1	pfkB-like carbohydrate kinase family protein
AT5G10000	FD4	39.8451	1	ferredoxin 4
AT5G38660	APE1	39.806	1	acclimation of photosynthesis to environment
AT1G09815	POLD4	39.8041	2	polymerase delta 4
AT5G22080	AT5G22080	39.8021	2	Chaperone DnaJ-domain superfamily protein
AT3G63490	RPL1	39.8004	1	Ribosomal protein L1p/L10e family
AT5G47890	AT5G47890	39.7981	2	NADH-ubiquinone oxidoreductase B8 subunit, putative
AT2G20280	AT2G20280	39.7541	2	Zinc finger C-x8-C-x5-C-x3-H type family protein
AT3G58200	AT3G58200	39.7527	2	TRAF-like family protein
AT1G80380	GLYK	39.7492	1	P-loop containing nucleoside triphosphate hydrolases superfamily protein
AT5G20090	MPC1	39.7442	2	Uncharacterised protein family (UPF0041)
AT2G25950	AT2G25950	39.7364	2	Protein of unknown function (DUF1000)
AT2G38270	GRXS16/CXIP2	39.6589	1	CAX-interacting protein 2
AT5G50960	NBP35	39.6301	1	nucleotide binding protein 35
AT2G30570	PSBW	39.6071	3	photosystem II reaction center W
AT1G74470	CHLP	39.5898	1	Pyridine nucleotide-disulphide oxidoreductase family protein
AT5G28050	AT5G28050	39.5643	1	Cytidine/deoxycytidylate deaminase family protein
AT5G35680	AT5G35680	39.5631	1	Nucleic acid-binding, OB-fold-like protein
AT4G17040	CLPR4	39.5481	1	CLP protease R subunit 4
AT3G13580	RPL7D	39.5476	1	Ribosomal protein L30/L7 family protein
AT5G65495	SKIP34	39.5343	8	NULL
AT1G11360	AT1G11360	39.5341	1	Adenine nucleotide alpha hydrolases-like superfamily protein
AT2G03120	SPP	39.5265	2	signal peptide peptidase
AT1G09380	AT1G09380	39.5246	1	nodulin MtN21 /EamA-like transporter family protein
AT3G29030	EXPA5	39.5087	1	expansin A5
AT5G22875	AT5G22875	39.4818	4	NULL
AT2G29700	PH1	39.4797	2	pleckstrin homologue 1
AT5G48385	FRL3	39.4451	4	FRIGIDA-like protein
AT2G16890	UGT90A1	39.4381	1	UDP-Glycosyltransferase superfamily protein
AT5G08060	AT5G08060	39.4044	3	NULL
AT5G05080	UBC22	39.3947	1	ubiquitin-conjugating enzyme 22
AT3G45980	H2B	39.3713	2	Histone superfamily protein
AT5G07290	ML4	39.3591	2	MEI2-like 4
AT3G22240	AT3G22240	39.2759	8	NULL
AT3G42150	AT3G42150	39.2622	3	NULL
AT2G21620	RD2	39.2579	1	Adenine nucleotide alpha hydrolases-like superfamily protein
AT1G68240	bHLH109	39.2418	7	basic helix-loop-helix (bHLH) DNA-binding superfamily protein
AT3G18035	HON4	39.2415	3	winged-helix DNA-binding transcription factor family protein
AT1G33640	AT1G33640	39.2379	16	NULL
AT1G69840	HIR2	39.2342	1	SPFH/Band 7/PHB domain-containing membrane-associated protein family
AT1G80070	PRP8A/SUS2	39.1906	2	Pre-mRNA-processing-splicing factor
AT2G46270	GBF3	39.1797	3	G-box binding factor 3
AT1G60200	AT1G60200	39.1416	2	splicing factor PWI domain-containing protein / RNA recognition motif (RRM)-containing protein
AT2G07707	YMF19	39.0595	4	Plant mitochondrial ATPase, F0 complex, subunit 8 protein
AT1G03990	FAO1	39.0449	1	Long-chain fatty alcohol dehydrogenase family protein
AT5G58060	YKT61	39.0352	2	SNARE-like superfamily protein
AT5G62440	EMB514	39.0193	1	Protein of unknown function (DUF3223)
AT1G47550	SEC3A	38.9936	2	exocyst complex component sec3A
AT3G51010	AT3G51010	38.9805	6	NULL
AT4G10610	CID12/RBP37	38.9784	2	CTC-interacting domain 12
AT4G13840	CER26	38.9747	4	HXXXD-type acyl-transferase family protein
AT3G56070	CYP19-3/ROC2	38.973	1	rotamase cyclophilin 2
AT1G06530	PMD2	38.9329	8	Tropomyosin-related
AT4G09000	GRF1	38.905	2	general regulatory factor 1
AT4G01150	CURT1A	38.9016	1	NULL
AT5G09880	AT5G09880	38.8885	1	Splicing factor, CC1-like
AT5G15254	#N/A	38.8868	16	#N/A
AT5G19540	AT5G19540	38.8729	1	NULL
AT4G19410	AT4G19410	38.8606	1	Pectinacetylesterase family protein
AT1G04750	VAMP721/VAMP7B	38.8582	2	vesicle-associated membrane protein 721
AT5G13780	NAA10	38.846	1	Acyl-CoA N-acyltransferases (NAT) superfamily protein
AT2G42170	AT2G42170	38.8459	1	Actin family protein
AT1G53320	TULP7/ATTLP7	38.8341	2	tubby like protein 7
AT2G41650	AT2G41650	38.8222	15	NULL
AT5G25280	AT5G25280	38.7903	6	serine-rich protein-related
AT3G05510	AT3G05510	38.7895	1	Phospholipid/glycerol acyltransferase family protein
AT5G10480	PAS2	38.7782	2	Protein-tyrosine phosphatase-like, PTPLA
[truncated: 14,018 more rows]
