# Supplementary material for: The phylotranscriptomic profile of angiosperm seed development follows a reverse hourglass pattern
Source: Plant Cell. 2025 Nov 12;37(12):koaf266. doi: 10.1093/plcell/koaf266 (PMC12677925; doi:10.1093/plcell/koaf266)
Supplement: koaf266_Supplementary_Data [file koaf266_supplementary_data.zip › ST-6.xlsx]

## Sheet: top_20%_genes
Supplementary Table S6. Top 20% Arabidopsis genes with the highest average expression during maturation time points. Genes were sorted based on average expression (TPM). From this list the top 160, 320, 801, 1602, and 3203 genes were used as top 1%, 2%, 5%, 10%, and 20% in the analysis shown in Supplemental Fig. 4. The top 5% genes are shown in bold.
gene id	maturation_tpm_avg	Phylostratum	Orthogroup
AT4G27160	68908.9	9	OG0010265
AT4G28520	50688.6	2	OG0000713
AT1G75830	38601.2	6	OG0002344
AT5G44120	37768.6	2	OG0000713
AT2G01021	26053.2	7	OG0008078
AT4G27170	20486.8	9	OG0010265
AT4G25140	19308.9	4	OG0004616
AT4G27150	17017	9	OG0010265
AT4G27140	16164.8	9	OG0010265
AT1G03880	14662.5	2	OG0000713
AT5G66400	13450.5	12	OG0013338
AT2G40170	8886.82	4	OG0006440
AT2G05580	8246.87	13	OG0024159
AT5G40420	8205.52	4	OG0001779
AT5G54740	7346.52	8	OG0010265
AT3G22640	6865.57	5	OG0003061
AT3G27660	6737.73	4	OG0001779
AT1G68250	6414.75	13	OG0016678
AT1G04560	6276.97	4	OG0003307
AT3G15670	5921.75	13	OG0012423
AT1G47540	5729.45	12	OG0009624
AT2G27380	5482.61	13	OG0019639
AT5G35660	5365.74	13	OG0020519
AT2G21820	5012.01	5	OG0007996
AT1G54870	4931.36	1	OG0007655
AT2G02120	4675.47	6	OG0001629
AT3G01570	4555.31	4	OG0001779
AT5G12030	4517.14	1	OG0000998
AT1G62080	4224.99	13	OG0014272
AT2G41280	3586.78	12	OG0016772
AT5G50600	3505.47	1	OG0003181
AT1G62000	3433.73	13	OG0014272
AT1G05510	3197.88	1	OG0006130
AT5G45690	3120.1	1	OG0001921
AT2G21490	3102.8	9	OG0019724
AT3G46230	3021.95	1	OG0000196
AT1G48130	2986.3	1	OG0011719
AT1G07600	2944.22	16	OG0032207
AT3G17520	2691.41	13	OG0019831
AT5G06760	2686.18	7	OG0002208
AT2G35300	2663.48	8	OG0019549
AT3G02480	2500.89	8	OG0002115
AT2G23240	2481.11	5	OG0014672
AT5G57550	2334.79	1	OG0000505
AT1G14950	2127.63	7	OG0002702
AT3G21370	2121.69	1	OG0014961
AT1G32560	2095.74	13	OG0032349
AT1G73190	2030.78	1	OG0001389
AT5G50700	1976.45	1	OG0003181
AT4G26740	1905.75	2	OG0000647
AT2G28490	1877.29	2	OG0002969
AT2G15010	1866.72	8	OG0005016
AT5G66780	1850.97	7	OG0004682
AT3G12960	1809.97	7	OG0012694
AT3G09390	1767.39	6	OG0000750
AT3G56350	1763.82	1	OG0019807
AT4G16160	1746.45	4	OG0006961
AT1G03890	1744.68	2	OG0000713
AT2G41260	1682.73	12	OG0016772
AT4G11310	1671.53	1	OG0017192
AT3G58450	1669.03	1	OG0001304
AT5G01300	1652.53	1	OG0002201
AT1G07500	1554.47	12	OG0011314
AT4G21020	1536.41	10	OG0017159
AT3G22500	1527.32	4	OG0002531
AT3G51810	1507.51	4	OG0032878
AT4G09600	1470.99	5	OG0000440
AT1G07985	1446.42	7	OG0011591
AT5G01670	1435.95	1	OG0013597
AT1G52690	1416.18	13	OG0032295
AT1G17810	1404.46	1	OG0001389
AT5G44310	1392.47	12	OG0015477
AT5G07190	1281.95	6	OG0020585
AT3G05260	1229.69	1	OG0007655
AT3G63040	1208.18	13	OG0020043
AT3G50980	1184.93	9	OG0020037
AT1G54860	1142.07	5	OG0024015
AT3G54940	1130.68	1	OG0012469
AT2G38905	1074.39	1	OG0000431
AT2G33070	1019.24	1	OG0012279
AT5G55240	1006.05	2	OG0000647
AT5G62490	987.912	2	OG0020593
AT5G07330	980.202	6	OG0010688
AT5G59170	964.393	14	OG0033634
AT3G10020	924.223	4	OG0004457
AT1G70840	914.236	2	OG0000331
AT3G48660	912.331	4	OG0033003
AT5G63030	907.619	1	OG0002633
AT2G42000	893.482	5	OG0014672
AT2G38530	890.422	6	OG0000237
AT5G54770	876.818	1	OG0015311
AT5G51210	856.642	4	OG0020450
AT1G14940	838.426	2	OG0002702
AT4G36700	820.941	5	OG0005318
AT3G21720	818.242	1	OG0010165
AT4G27530	816.523	12	OG0017111
ATCG00020	780.79	1	OG0001156
AT4G21960	776.308	2	OG0015169
AT4G38740	774.53	1	OG0000721
AT3G53040	767.111	8	OG0005344
AT2G31141	751.301	16	OG0032764
AT2G42560	747.348	9	OG0014577
AT5G21020	732.535	16	OG0033528
AT3G15280	689.516	13	OG0014962
AT1G20620	670.243	1	OG0001647
AT5G38160	666.882	6	OG0003444
AT1G14930	666.647	6	OG0002702
AT3G12490	664.306	2	OG0005547
AT5G22470	663.04	2	OG0008638
AT1G67785	643.4	6	OG0006324
AT2G25890	634.231	4	OG0016823
AT3G11050	633.512	1	OG0001268
AT3G21380	629.779	4	OG0012642
AT1G62710	614.715	1	OG0006184
AT5G14995	610.952	9	OG0004416
AT5G03860	599.905	1	OG0013531
AT2G29045	598.989	13	OG0016887
AT4G09610	597.551	5	OG0000440
AT5G42980	585.735	1	OG0001650
AT1G65090	583.186	6	OG0007823
AT1G72100	567.134	2	OG0004031
AT5G53895	562.935	12	OG0024425
AT2G29980	558.322	1	OG0003537
AT5G39720	555.156	1	OG0017283
AT1G07645	554.775	1	OG0007680
AT2G34700	539.778	5	OG0002009
AT5G64080	536.924	6	OG0004309
AT5G02380	529.587	6	OG0000750
AT3G50970	529.463	14	OG0033001
AT1G62290	525.796	2	OG0001699
AT1G27990	524.41	4	OG0009381
AT3G16640	515.418	2	OG0003615
AT4G31830	514.159	6	OG0008450
AT5G60390	512.196	1	OG0000273
AT2G23640	509.894	4	OG0016769
AT4G05320	499.599	1	OG0000101
AT1G65980	495.11	1	OG0006069
AT4G40040	485.732	2	OG0000034
AT3G22490	481.661	4	OG0002531
AT3G62730	474.661	1	OG0006601
AT4G36600	472.972	12	OG0019513
AT1G62225	464.889	13	OG0014272
AT1G01720	461.146	4	OG0004016
AT2G47770	460.943	1	OG0007959
AT3G12120	460.68	1	OG0003622
AT1G68945	460.176	14	OG0032211
AT3G03341	443.375	2	OG0010241
AT2G23090	443.068	2	OG0006400
AT4G39260	435.452	1	OG0002082
AT1G27461	425.252	4	OG0011842
AT2G23110	422.164	8	OG0006474
AT3G51642	417.37	13	OG0033165
AT4G10020	413.642	1	OG0015031
AT1G27350	412.001	2	OG0001047
AT2G07671	411.458	1	OG0005367
AT2G28420	407.845	1	OG0012099
AT1G67090	396.7	1	OG0000278
AT5G55750	395.731	13	OG0013517
AT1G01470	394.039	4	OG0001081
AT4G11600	387.589	1	OG0001401
AT4G34881	387.316	16	OG0033492
AT1G11910	387.264	2	OG0001699
AT5G58070	385.019	1	OG0002620
AT4G05050	380.391	1	OG0000101
AT3G51880	372.322	2	OG0010228
AT4G04840	370.645	1	OG0033380
AT3G15260	367.972	1	OG0001470
ATCG00220	367.709	2	OG0024520
AT3G14595	362.116	4	OG0017000
AT5G03240	358.089	1	OG0000101
AT2G42840	355.349	4	OG0002091
AT1G03790	354.667	2	OG0003429
AT1G16730	351.586	6	OG0019260
AT5G55135	351.003	13	OG0020600
AT3G52230	350.634	6	OG0008126
AT1G02700	344.796	7	OG0006307
AT3G58680	342.341	2	OG0002429
AT2G43520	341.063	12	OG0009624
AT1G69410	335.868	1	OG0000800
AT1G62510	333.417	6	OG0000083
AT5G55620	332.914	5	OG0017386
AT3G52590	331.93	1	OG0000594
AT2G37970	331.183	1	OG0004363
AT1G21000	328.449	2	OG0001609
AT5G56369	326.644	14	OG0033696
AT3G30775	325.14	1	OG0002549
AT2G19900	324.506	1	OG0000402
AT1G16030	322.868	1	OG0000288
AT3G48990	321.892	1	OG0008154
AT4G09030	318.686	15	OG0033319
AT5G56100	317.531	13	OG0017417
AT2G33150	317.034	1	OG0002796
AT3G02470	316.567	1	OG0000598
AT5G52300	313.443	7	OG0001549
AT3G12580	312.621	1	OG0000288
AT2G38870	312.013	1	OG0000589
AT1G51035	311.972	14	OG0032546
AT3G04400	311.191	1	OG0001628
AT1G02780	309.461	1	OG0001209
AT4G02890	304.338	1	OG0000101
AT2G36640	304.278	8	OG0005344
AT3G62450	303.222	3	OG0010162
AT5G18380	301.557	1	OG0001282
AT3G06700	300.867	2	OG0008310
AT1G19530	300.108	4	OG0014405
AT2G46390	299.15	10	OG0012083
AT4G35090	299.057	1	OG0001647
AT1G56280	298.142	4	OG0001451
AT2G33520	297.305	8	OG0019502
AT5G56710	294.817	1	OG0000843
AT3G57020	294.593	1	OG0019987
AT1G77950	294.32	2	OG0001222
AT3G05020	293.37	1	OG0000436
AT3G60245	292.215	1	OG0004478
AT4G27090	290.088	2	OG0006514
AT3G16770	289.961	3	OG0005568
AT3G11930	289.951	1	OG0001304
AT2G38465	289.035	6	OG0006520
AT4G18100	288.553	1	OG0001819
AT2G21660	288.449	1	OG0002082
AT3G19920	288.423	4	OG0012569
AT5G56540	288.37	8	OG0002000
AT1G14320	284.132	1	OG0001398
AT2G34480	283.882	2	OG0002316
AT5G41010	283.736	2	OG0017317
AT1G66410	282.696	1	OG0000115
AT1G67430	282.644	1	OG0005022
AT1G19540	281.049	1	OG0019272
ATMG00516	280.963	1	OG0003543
AT5G02960	280.349	1	OG0001521
AT1G62500	278.673	6	OG0016672
AT5G43770	278.002	11	OG0020722
AT1G29680	275.958	1	OG0001921
AT1G04660	274.389	13	OG0009419
AT1G27950	273.818	4	OG0003354
AT3G61110	271.29	1	OG0004298
AT2G35750	270.871	14	OG0032678
AT4G11910	268.148	1	OG0001829
AT5G20290	267.717	1	OG0002212
AT5G01350	266.866	2	OG0010651
AT5G52420	265.289	2	OG0010639
AT5G15970	264.199	8	OG0024475
AT1G16850	261.7	9	OG0014443
AT5G65165	261.278	1	OG0010763
AT4G21860	261.089	1	OG0001320
AT1G28330	260.881	4	OG0004270
AT1G11840	260.743	1	OG0011864
AT2G33590	260.626	1	OG0004320
AT5G53300	258.585	1	OG0000116
AT4G02520	257.643	1	OG0000430
AT5G55410	257.38	6	OG0000878
AT1G03106	253.707	15	OG0032250
AT5G42300	253.137	2	OG0012550
AT4G34870	250.03	1	OG0000721
AT1G77120	249.669	1	OG0006187
AT3G05500	247.176	4	OG0008180
AT1G79040	247.148	3	OG0005167
AT3G49910	246.196	1	OG0005461
AT1G26630	245.781	1	OG0000800
AT1G75950	243.837	2	OG0000786
AT4G22220	243.525	1	OG0002507
AT2G41390	242.702	9	OG0006420
AT3G44010	242.007	1	OG0003621
AT2G19320	241.824	10	OG0016754
AT4G31985	241.724	1	OG0007949
AT2G38900	239.576	2	OG0000589
AT5G11740	237.098	15	OG0010627
AT4G39200	236.952	2	OG0005323
AT1G08570	235.541	1	OG0003385
AT1G78380	234.271	1	OG0000163
AT1G08170	234.066	2	OG0000036
AT5G67480	232.395	2	OG0003447
AT3G62250	231.595	1	OG0000522
AT5G57790	231.199	9	OG0015230
AT5G65207	230.776	10	OG0005835
AT4G34620	230.503	1	OG0020355
AT1G72370	228.17	1	OG0001428
AT3G18740	226.081	1	OG0001220
AT1G12805	225.303	13	OG0014243
AT1G56600	224.267	1	OG0000692
AT3G62290	224.097	1	OG0000164
AT5G48180	223.966	2	OG0015279
AT4G40030	223.409	2	OG0000034
AT1G80920	223.158	1	OG0007597
AT1G77940	222.09	1	OG0001220
AT2G16586	222.018	15	OG0032704
AT1G13440	219.716	1	OG0001971
AT1G62333	218.684	16	OG0032507
AT4G27130	218.473	1	OG0001212
AT4G24220	218.015	1	OG0002171
AT3G18570	215.225	4	OG0002378
AT5G09480	214.367	13	OG0015445
AT1G78040	214.298	7	OG0001963
AT2G44310	214.294	4	OG0012225
AT2G23120	213.975	8	OG0019601
AT3G53740	213.148	2	OG0002418
AT2G29300	213.087	1	OG0005236
AT4G06746	212.75	3	OG0001423
AT4G27450	211.867	2	OG0002533
AT5G50240	211.448	1	OG0020571
AT3G09200	210.87	1	OG0005280
AT5G60460	210.715	2	OG0004701
AT1G01170	209.701	4	OG0002837
AT5G19140	209.102	1	OG0003866
AT1G51200	208.597	2	OG0002715
AT4G33865	208.538	1	OG0003621
AT4G29390	207.797	2	OG0008033
AT3G44100	207.49	2	OG0020097
AT4G02280	207.401	1	OG0000968
AT1G31812	207.139	1	OG0007427
AT1G04270	206.517	1	OG0001930
AT1G56220	205.845	4	OG0003449
AT5G15200	205.509	1	OG0002211
AT1G33140	205.225	1	OG0002023
AT4G22920	204.993	1	OG0001829
ATMG00470	204.79	16	OG0019745
AT5G42290	204.736	4	OG0017345
AT1G17100	204.3	1	OG0001905
AT2G47110	204.192	1	OG0000522
AT4G25580	203.772	7	OG0001549
AT2G22240	202.849	1	OG0001265
AT1G15270	202.746	2	OG0007738
AT4G39800	201.995	1	OG0001265
AT4G37870	201.926	1	OG0005685
AT2G33830	201.861	4	OG0004270
AT4G31351	201.617	15	OG0024386
AT4G15000	201.223	2	OG0001275
AT5G27850	201.119	2	OG0005443
AT3G53020	200.774	1	OG0001490
AT1G19570	198.769	1	OG0003393
AT5G02240	198.615	1	OG0004280
AT1G75490	198.003	3	OG0006256
AT1G70600	197.71	1	OG0006125
AT1G67100	196.497	4	OG0001448
AT3G59540	196.274	2	OG0009839
AT3G04170	193.5	2	OG0008171
AT3G16190	192.701	1	OG0012369
AT1G02850	192.316	1	OG0000217
AT1G59359	192.15	1	OG0002309
AT3G63052	191.348	13	OG0017083
AT3G07230	190.706	4	OG0014875
ATMG00513	190.522	1	OG0000669
AT1G66240	190.051	2	OG0004083
AT1G43170	189.984	1	OG0001420
AT4G21680	189.962	1	OG0000792
AT2G27530	189.563	1	OG0001663
AT3G41762	189.066	16	OG0033250
AT1G29930	188.644	1	OG0000479
AT1G48990	187.952	4	OG0002378
AT5G60760	187.904	1	OG0003709
AT5G46230	187.741	4	OG0005802
AT1G30230	187.473	2	OG0003451
AT1G56070	187.252	1	OG0001952
AT1G01100	186.256	2	OG0011671
AT1G48470	186.036	1	OG0000234
AT2G21580	185.954	2	OG0005323
AT4G14320	185.815	1	OG0033506
AT4G33467	184.731	7	OG0004673
AT4G25170	183.8	4	OG0004677
AT2G36270	183.585	4	OG0014722
AT1G09690	183.485	1	OG0002275
AT4G30660	183.333	2	OG0002451
AT2G25210	182.551	1	OG0007949
AT2G39460	182.2	1	OG0002441
AT2G41070	181.043	4	OG0001101
AT1G54100	180.467	1	OG0011449
AT4G34050	179.381	1	OG0003744
AT1G27300	178.415	7	OG0007531
AT5G16470	178.367	2	OG0003607
AT5G09530	177.997	13	OG0015437
AT4G38810	177.295	4	OG0008584
AT2G18020	177.138	1	OG0002921
AT1G65820	176.985	2	OG0007824
AT3G09500	176.848	1	OG0007970
AT3G12203	176.161	1	OG0000039
AT5G51760	176.149	1	OG0010702
AT5G62300	175.305	1	OG0001121
AT3G62870	175.052	1	OG0005270
AT5G17190	174.905	4	OG0006679
AT1G20693	174.539	2	OG0002317
AT1G69295	174.018	4	OG0014407
AT1G56580	173.766	4	OG0001195
AT2G02930	173.729	1	OG0000430
AT5G64260	171.682	2	OG0000295
AT1G48920	171.363	1	OG0001440
AT2G04520	171.164	1	OG0009777
AT1G24735	170.806	1	OG0002027
AT1G32710	170.63	2	OG0019417
AT1G07920	170.519	1	OG0000273
AT3G05590	169.136	2	OG0005443
AT1G47980	168.957	1	OG0009241
AT5G45310	168.439	4	OG0010596
AT5G54640	167.866	2	OG0001187
AT1G76590	167.825	2	OG0001609
AT2G18540	166.661	5	OG0005318
AT5G02500	166.634	1	OG0000288
AT3G53870	166.606	1	OG0001729
ATCG00070	165.518	1	OG0002218
AT5G52640	165.022	1	OG0001852
AT2G03520	164.907	1	OG0019605
AT3G60730	164.591	1	OG0020025
AT5G59910	164.274	2	OG0000036
AT3G25520	164.222	1	OG0005495
AT3G49010	164.098	2	OG0003004
AT2G47180	163.789	1	OG0000692
AT5G02020	163.283	6	OG0000850
AT3G11940	161.681	1	OG0002438
AT5G54940	161.638	2	OG0001212
AT1G76200	161.364	2	OG0004941
AT5G20960	160.841	1	OG0000199
AT5G52470	160.662	1	OG0010374
AT3G04920	160.603	1	OG0001303
AT1G77370	160.343	1	OG0014210
AT1G12064	159.934	8	OG0007803
AT5G14780	159.91	1	OG0007179
AT4G11360	159.643	2	OG0024351
AT4G13010	159.638	1	OG0008575
AT4G16720	159.569	1	OG0003111
AT1G12010	159.443	1	OG0000926
AT5G67600	158.74	8	OG0020769
AT1G08360	158.184	1	OG0001663
AT1G52300	157.897	1	OG0005129
AT5G10980	157.625	2	OG0000034
AT1G05340	157.608	8	OG0000802
AT4G18680	156.805	4	OG0000666
AT5G08040	156.381	4	OG0010563
AT1G23290	155.843	1	OG0006125
AT4G24920	155.827	2	OG0001807
AT5G42890	155.319	1	OG0015440
AT4G12290	154.791	1	OG0010371
AT4G13850	154.339	1	OG0001781
AT5G56150	153.048	1	OG0000116
AT5G16970	152.605	1	OG0000488
AT1G20696	151.854	2	OG0002317
AT5G51040	151.757	2	OG0007223
AT4G17840	151.657	4	OG0020151
AT1G52560	151.386	1	OG0009522
AT3G23920	151.348	1	OG0003695
AT2G27510	151.234	1	OG0001759
AT5G56670	151.183	2	OG0008033
AT5G10860	150.685	1	OG0013510
AT4G17530	150.653	1	OG0000377
AT1G54580	150.459	1	OG0000436
AT1G19900	150.282	1	OG0000579
AT2G47400	150.172	1	OG0001737
AT5G38170	149.916	6	OG0009612
AT1G31750	149.063	13	OG0019323
AT1G03103	148.75	5	OG0000313
AT1G07080	148.722	2	OG0001929
AT5G40370	148.414	1	OG0002633
AT5G46430	148.283	1	OG0001819
AT5G05220	147.869	7	OG0015415
AT4G00100	147.712	1	OG0001518
AT4G10270	147.672	8	OG0000603
AT1G69620	147.364	1	OG0001926
AT5G09810	146.892	1	OG0000068
AT5G15780	146.846	6	OG0008871
AT4G34670	146.318	1	OG0003635
AT3G56880	145.987	6	OG0004296
AT2G36460	145.687	1	OG0001111
AT2G45510	145.625	1	OG0006390
AT5G47550	145.176	2	OG0000757
AT5G27760	145.12	2	OG0003008
AT5G64400	144.897	3	OG0033699
AT4G34520	144.744	1	OG0020347
AT3G22230	144.48	2	OG0001275
AT3G52960	144.421	1	OG0005502
AT5G50920	143.895	1	OG0003626
AT4G23630	143.878	2	OG0001139
AT3G15580	143.167	2	OG0014931
AT3G49780	143.137	6	OG0000956
AT5G39740	142.893	1	OG0005495
AT1G41880	142.425	1	OG0001192
AT1G54630	142.036	1	OG0000436
AT4G09320	141.937	1	OG0004602
AT4G38080	141.346	12	OG0033376
AT5G03850	140.872	1	OG0003618
AT1G17010	140.845	1	OG0000136
AT2G43710	140.654	1	OG0001250
AT1G64750	140.191	8	OG0032538
AT1G35516	140.121	16	OG0032391
AT3G08690	139.914	1	OG0000116
AT5G27700	139.563	2	OG0000739
AT1G18540	138.786	2	OG0000484
AT2G03090	138.651	1	OG0000584
AT5G19510	138.451	2	OG0002621
AT2G19730	138.4	2	OG0001280
AT1G71950	138.167	2	OG0004053
AT4G36360	138.071	1	OG0002788
AT1G17880	137.928	2	OG0001900
AT1G47970	136.907	8	OG0016456
AT2G01450	136.888	1	OG0000113
AT2G34740	136.235	1	OG0014597
AT5G47930	136.011	1	OG0004298
AT5G58710	135.996	1	OG0004360
AT5G06360	135.883	2	OG0015236
AT5G47210	135.873	4	OG0013174
AT1G62060	135.491	13	OG0014272
AT1G66580	135.41	1	OG0001398
AT1G62380	135.293	1	OG0000926
AT4G13520	133.808	7	OG0015087
AT2G34250	133.718	1	OG0001928
AT1G65720	133.159	6	OG0004003
AT3G03100	132.777	1	OG0008160
AT5G42825	132.569	16	OG0033637
AT3G12670	132.376	1	OG0000634
AT2G16600	132.007	1	OG0000721
AT1G74310	131.68	1	OG0009610
AT2G27720	131.643	2	OG0002078
AT4G26050	131.131	7	OG0001722
AT1G48750	131.063	6	OG0000635
AT1G15330	131.062	2	OG0006170
AT2G02850	131.005	4	OG0002473
AT5G13800	130.988	1	OG0007110
AT5G24316	130.98	13	OG0020730
AT1G54050	130.9	1	OG0007564
AT4G03050	130.619	1	OG0000170
AT2G21720	130.536	4	OG0005342
AT4G35570	130.124	2	OG0012040
AT5G15960	129.979	10	OG0024475
AT3G10860	129.956	3	OG0005493
AT5G53560	129.383	1	OG0010515
AT5G64350	129.141	1	OG0008837
AT1G72680	129.077	1	OG0006300
AT1G53540	128.956	1	OG0000196
AT1G02140	128.803	2	OG0009393
AT1G52740	128.732	2	OG0001680
AT2G45070	128.557	2	OG0005293
AT3G04840	128.283	1	OG0003635
AT4G37830	128.082	2	OG0008529
AT5G50460	127.607	2	OG0001807
AT1G18720	127.606	1	OG0004143
AT4G21105	127.58	4	OG0003761
AT2G27730	127.458	4	OG0004402
AT5G59613	127.139	3	OG0006648
AT5G57290	127.042	2	OG0006925
AT5G64140	126.666	1	OG0003618
AT3G51860	126.306	1	OG0002486
AT2G41840	126.132	1	OG0002309
AT1G53690	125.742	2	OG0032228
AT4G15396	125.685	1	OG0007429
AT5G10360	125.558	1	OG0004593
AT2G27710	125.303	2	OG0002078
AT2G34420	125.156	1	OG0000479
AT3G03150	125.064	6	OG0003026
AT4G24690	124.898	2	OG0003731
AT2G32090	124.674	1	OG0012211
AT1G11170	124.346	2	OG0001413
AT5G04750	124.201	7	OG0007091
AT4G25130	124.005	1	OG0020272
AT2G45290	123.715	1	OG0002457
AT3G13920	123.297	1	OG0001051
AT5G59880	122.875	1	OG0000293
AT4G18730	122.789	1	OG0002433
AT3G44110	122.766	1	OG0000861
AT2G29500	122.707	1	OG0000196
AT2G01008	122.373	16	OG0024198
AT1G17080	122.117	4	OG0002727
AT1G30880	121.885	8	OG0002828
AT1G16515	121.14	14	OG0024025
AT2G01250	120.402	1	OG0001499
AT3G60770	120.396	1	OG0001518
AT5G07200	120.339	1	OG0016496
AT5G49190	120.259	1	OG0000968
AT1G70810	120.113	2	OG0004928
AT1G80090	119.935	2	OG0006170
AT2G31980	119.676	2	OG0006545
AT5G45830	119.599	4	OG0000666
AT4G07408	118.634	15	OG0033468
AT3G53990	118.33	1	OG0002577
AT4G05070	118.238	8	OG0017207
AT2G43970	118.203	2	OG0005303
AT1G64230	117.641	1	OG0032532
AT3G24830	117.578	1	OG0000972
AT1G33120	117.507	1	OG0002023
AT2G36160	117.379	1	OG0004404
AT5G17550	116.812	2	OG0005539
AT2G31610	116.411	1	OG0001729
AT3G14452	116.213	13	OG0033118
AT3G05880	115.995	1	OG0000431
AT3G18490	115.936	2	OG0020017
AT1G53910	115.852	3	OG0002751
AT1G48300	115.687	6	OG0011746
AT1G70680	115.55	2	OG0001914
AT3G48930	115.4	1	OG0005442
AT5G50360	115.314	7	OG0000748
AT1G19910	115.269	1	OG0001086
AT2G29450	115.21	1	OG0016821
AT1G19660	114.706	1	OG0004956
AT2G36530	114.693	1	OG0005321
AT3G61260	114.625	5	OG0000646
AT1G60680	114.603	1	OG0000896
AT5G17310	114.533	1	OG0004435
AT5G13850	114.182	2	OG0000636
AT5G54070	114.017	2	OG0033538
AT3G21055	113.978	6	OG0002791
AT2G47610	113.706	1	OG0005270
AT4G16520	113.67	2	OG0000637
AT5G52920	113.417	1	OG0002746
AT5G04000	113.357	6	OG0002199
AT2G22820	113.264	16	OG0032581
AT4G02450	113.177	2	OG0002593
AT5G66040	113.139	1	OG0005625
AT1G15340	112.744	4	OG0001096
AT5G66580	112.644	6	OG0000260
AT3G62840	112.391	2	OG0005267
AT2G45960	112.078	1	OG0000533
AT5G63190	112.02	2	OG0006726
AT5G18130	111.998	6	OG0003047
AT1G79690	111.947	1	OG0011754
AT3G47340	111.91	1	OG0000740
AT4G33980	111.851	7	OG0010498
AT2G17360	111.765	1	OG0006418
AT5G07470	111.672	1	OG0008667
AT1G53750	111.487	1	OG0002300
AT4G23100	111.173	1	OG0015128
AT1G18080	110.815	2	OG0002397
AT1G64660	110.525	1	OG0009436
AT1G70780	110.5	5	OG0000789
AT1G70782	110.483	10	OG0019467
AT1G15825	110.293	12	OG0019346
AT3G08610	110.216	3	OG0006602
AT3G61880	110.117	1	OG0001767
AT2G45820	109.677	4	OG0000646
AT1G61570	109.588	2	OG0011537
AT1G07770	109.578	1	OG0002365
AT4G27500	109.502	5	OG0003112
AT5G11770	109.41	1	OG0005768
AT3G02080	109.359	1	OG0001800
AT1G63770	109.158	1	OG0006385
AT4G20150	108.557	2	OG0005669
AT1G35190	108.543	1	OG0004201
AT4G09800	108.283	1	OG0006171
AT5G46020	108.221	2	OG0003842
AT4G14880	108.142	1	OG0002114
AT1G05850	108.096	1	OG0004235
AT3G11510	107.789	1	OG0004404
AT1G13360	107.668	7	OG0001031
AT5G51970	107.493	1	OG0013422
AT4G13615	107.143	3	OG0012498
AT3G23390	107.097	1	OG0012627
ATCG00340	107.066	1	OG0001859
AT5G47700	106.696	2	OG0011671
AT1G03120	106.669	4	OG0016529
AT1G16770	106.614	1	OG0014397
AT5G07090	105.867	1	OG0006418
AT1G19000	105.612	2	OG0004001
AT4G25707	105.485	14	OG0033430
AT5G19590	105.477	4	OG0008660
AT3G23167	105.4	11	OG0014750
AT2G43460	105.383	2	OG0009839
AT2G42680	105.026	2	OG0002429
AT5G11500	105.022	1	OG0005759
AT1G51650	104.977	2	OG0003358
AT1G71695	104.361	2	OG0002847
AT1G73230	104.127	2	OG0001900
AT3G60600	103.912	2	OG0001482
AT5G14180	103.508	1	OG0003187
AT3G09735	103.224	4	OG0001472
AT4G31290	103.093	1	OG0001816
AT5G20720	102.69	1	OG0003799
AT3G05560	102.688	2	OG0008170
AT4G16500	102.287	2	OG0005592
AT3G52850	102.273	1	OG0000734
AT3G17020	102.26	1	OG0002494
AT4G18650	102.078	4	OG0005692
AT5G50170	102.066	2	OG0013265
AT2G22080	101.953	13	OG0032566
AT1G27330	101.827	2	OG0001047
AT5G07500	101.762	2	OG0013309
AT5G03210	101.654	13	OG0010640
AT2G37410	101.544	2	OG0001700
AT3G55440	101.496	1	OG0008093
AT3G22120	101.427	6	OG0033012
AT3G09630	101.401	1	OG0004496
AT1G11650	101.318	1	OG0000716
AT2G20490	101.312	2	OG0005338
AT4G37483	101.167	16	OG0033412
AT3G07273	101.139	14	OG0033151
AT4G31354	100.966	15	OG0024386
AT2G01023	100.939	16	OG0032718
AT3G53430	100.743	1	OG0001258
AT5G41520	100.246	2	OG0002601
AT4G24110	99.9031	7	OG0004643
AT2G02390	99.8682	1	OG0006425
AT5G57123	99.8629	6	OG0000995
AT5G58650	99.8419	11	OG0017367
AT3G51510	99.7761	3	OG0009969
AT1G70580	99.5503	1	OG0002720
AT5G14030	99.4094	2	OG0005741
AT4G31700	99.3692	1	OG0004593
AT1G12440	99.3056	2	OG0006351
AT5G38470	99.1953	2	OG0001797
AT1G43890	99.1605	1	OG0011299
AT3G22440	99.1496	4	OG0006699
AT5G66110	99.1188	5	OG0000991
AT4G36910	99.0716	1	OG0001146
AT1G03470	99.0641	5	OG0004981
AT1G17430	98.6433	1	OG0007442
AT3G55750	98.5852	1	OG0001192
AT1G21750	98.4975	1	OG0000514
AT5G65530	98.3923	1	OG0001853
AT5G65430	98.3245	2	OG0000274
AT2G20820	98.2319	8	OG0004410
AT5G38195	98.2195	6	OG0017395
AT2G05220	98.1477	1	OG0002967
AT1G69530	97.9746	2	OG0000584
AT5G39190	97.9717	2	OG0000453
AT2G32060	97.3503	1	OG0000898
AT3G06860	97.2946	1	OG0005488
AT2G35120	97.1812	1	OG0003523
AT2G02100	97.1614	6	OG0001629
AT4G13250	97.0596	1	OG0013000
AT2G02710	97.0253	1	OG0009920
AT5G65550	96.9172	1	OG0002192
AT3G17810	96.8262	1	OG0008197
AT4G35160	96.6575	1	OG0002587
AT5G27200	96.5628	1	OG0000436
AT4G26850	96.4346	1	OG0003785
AT5G22650	96.2466	4	OG0000660
AT3G13200	96.2004	2	OG0002119
AT4G13940	96.095	1	OG0001512
AT5G16840	95.9112	2	OG0015494
AT2G06520	95.84	3	OG0002951
AT4G24770	95.775	1	OG0002146
AT3G06420	95.5363	2	OG0024282
AT5G23040	95.403	1	OG0004754
AT3G48000	95.3063	1	OG0005008
AT1G74050	95.2212	2	OG0000484
AT1G64110	95.1612	1	OG0000931
AT2G19310	95.1431	4	OG0024104
AT1G33490	95.1327	1	OG0002827
AT2G20560	95.0847	1	OG0000840
AT4G36195	95.0089	1	OG0002439
AT5G13420	94.9086	1	OG0010744
AT4G18920	94.8677	1	OG0001921
AT5G57655	94.8675	1	OG0013596
AT2G18570	94.8113	2	OG0007963
AT5G16130	94.7607	2	OG0002822
AT1G26665	94.7583	2	OG0011478
AT1G18100	94.579	2	OG0004111
AT5G18450	94.5432	3	OG0020756
AT2G18340	94.2209	13	OG0019513
AT4G16146	93.9071	4	OG0006924
AT5G09640	93.8268	1	OG0000039
AT3G23570	93.5116	1	OG0020088
AT3G13460	93.4464	2	OG0002035
AT1G16890	93.3438	2	OG0000929
AT1G16210	93.3415	2	OG0011327
AT3G46030	93.3091	2	OG0000036
AT1G24880	93.2586	1	OG0005046
AT2G01340	93.0908	6	OG0005330
AT1G80160	93.0412	1	OG0000798
AT5G55160	92.925	2	OG0033863
AT1G30070	92.6893	2	OG0009670
AT2G31360	92.5475	1	OG0024152
AT2G34315	92.3924	14	OG0032663
AT3G14600	92.3562	2	OG0002316
AT5G07360	92.1652	1	OG0013318
AT1G09140	92.0862	1	OG0000519
AT4G13200	92.0831	1	OG0012957
AT4G34110	92.0063	1	OG0000564
AT1G15690	91.9852	1	OG0000442
AT3G45030	91.8893	1	OG0001121
AT3G09840	91.3796	1	OG0000263
AT1G16810	91.3251	2	OG0000256
AT1G22780	91.1929	1	OG0006171
AT5G35530	91.1486	1	OG0001729
AT2G32120	91.0176	1	OG0012223
AT3G23490	90.9318	1	OG0012691
AT4G17790	90.7631	1	OG0003092
AT4G03200	90.6657	1	OG0012818
AT5G08290	90.6146	2	OG0006988
AT3G03070	90.4673	2	OG0006785
AT1G34030	90.4616	1	OG0006171
AT5G09250	90.324	2	OG0007181
AT3G04120	90.2208	1	OG0001971
AT5G59850	90.1524	1	OG0002365
AT1G75380	90.0366	1	OG0004956
AT2G41400	89.7516	9	OG0006420
AT5G02450	89.7459	2	OG0002418
ATCG01020	89.6245	1	OG0024522
AT5G60220	89.505	4	OG0003671
AT5G62800	89.3298	2	OG0000102
AT3G58610	89.2252	1	OG0008290
AT3G22845	89.0158	2	OG0005392
AT5G04590	88.924	1	OG0008712
AT1G32400	88.5728	3	OG0006180
AT1G14200	88.484	2	OG0001646
AT3G22110	88.3879	1	OG0010188
AT3G26580	88.3731	1	OG0012664
AT4G01900	88.2437	1	OG0015060
AT5G58290	88.1251	1	OG0002617
AT1G42960	88.0792	3	OG0014453
AT1G01090	87.8133	1	OG0011670
AT5G49940	87.8124	1	OG0008750
AT3G22320	87.7985	1	OG0003668
AT2G18960	87.7581	1	OG0000072
AT3G20770	87.6715	4	OG0001252
AT2G40510	87.3205	1	OG0003475
AT1G68220	87.0198	4	OG0009588
AT4G04810	87.0064	1	OG0001320
AT3G17820	86.975	1	OG0000234
AT1G79230	86.9355	1	OG0003298
AT2G04900	86.9305	1	OG0011911
AT5G09510	86.9085	1	OG0001930
AT2G17840	86.8783	4	OG0000833
AT5G06370	86.8576	2	OG0013137
AT2G42790	86.8448	1	OG0004300
AT3G07560	86.8273	3	OG0005440
AT1G12810	86.8116	13	OG0014544
AT1G32050	86.632	2	OG0003333
AT1G10590	86.4129	1	OG0001406
AT2G19750	86.2182	2	OG0008033
AT4G02360	86.1974	4	OG0001053
AT4G32770	86.1709	1	OG0013007
AT5G57815	85.8711	2	OG0006856
AT5G05410	85.8378	3	OG0002565
AT1G09590	85.7878	1	OG0002275
AT5G28060	85.7237	1	OG0001303
AT5G24930	85.6171	3	OG0008791
AT4G12680	85.5943	4	OG0015109
AT4G15630	85.5468	5	OG0005701
AT1G23070	85.4899	2	OG0011499
AT2G37220	85.461	1	OG0000730
AT5G42190	85.3961	2	OG0000786
AT5G66730	85.2103	2	OG0002105
AT4G11040	85.2053	3	OG0020185
AT5G49990	85.1224	1	OG0000572
AT1G16840	84.9882	6	OG0001988
AT3G44006	84.9752	16	OG0033093
AT4G02690	84.9744	1	OG0001947
AT1G49032	84.8882	15	OG0032506
AT2G21160	84.545	2	OG0005228
AT2G37600	84.5378	2	OG0002418
AT1G07940	84.5238	1	OG0000273
AT2G02760	84.4969	1	OG0000358
AT4G16450	84.471	2	OG0008404
AT4G29020	84.3738	13	OG0012856
AT1G62420	84.2797	3	OG0005174
AT4G30600	84.1777	1	OG0012885
AT4G36210	84.1706	1	OG0003492
AT2G04690	84.151	1	OG0014666
AT1G76990	83.9237	1	OG0006339
AT4G20850	83.8869	1	OG0008495
AT3G12800	83.7897	1	OG0006126
AT1G74270	83.7409	1	OG0001192
AT5G18150	83.664	4	OG0000874
AT3G06050	83.5534	1	OG0012312
AT3G22960	83.4656	1	OG0005508
AT3G02190	83.4587	1	OG0007949
AT4G14710	83.4354	1	OG0009786
AT3G46040	83.3896	1	OG0002365
AT5G47810	83.3619	1	OG0013535
AT5G46030	83.2832	2	OG0004719
AT3G52580	83.0789	1	OG0004404
AT4G12130	83.0439	1	OG0012927
AT5G54540	83.0389	6	OG0007078
AT5G57900	82.9789	2	OG0010550
AT3G12955	82.7347	5	OG0014991
AT4G32260	82.7097	2	OG0010444
AT3G04190	82.6786	2	OG0008171
AT5G39510	82.5704	2	OG0001954
AT2G34870	82.2775	13	OG0011676
AT2G33370	82.2124	1	OG0001628
AT5G42850	82.1763	2	OG0010769
AT2G22510	82.0979	13	OG0014731
AT3G01280	82.0796	2	OG0001129
AT3G21560	81.958	1	OG0000414
AT2G26740	81.9365	1	OG0011975
AT5G02770	81.8789	8	OG0008848
AT3G07110	81.7768	1	OG0000972
AT2G40590	81.6139	1	OG0003475
AT1G03600	81.6016	1	OG0006153
AT5G62190	81.5503	1	OG0008697
AT1G27730	81.4666	4	OG0000577
AT3G24100	81.4423	3	OG0012498
AT1G32790	81.349	2	OG0002874
AT1G29910	81.2481	1	OG0000479
AT5G26000	81.212	1	OG0020695
AT5G65750	81.1669	1	OG0002130
AT3G56340	81.1302	1	OG0003475
AT1G20630	81.0964	1	OG0001647
AT1G15230	81.0068	4	OG0014466
AT5G03460	81.0007	6	OG0010647
AT5G42570	80.9432	4	OG0002017
AT3G13520	80.9085	8	OG0002000
AT3G03920	80.8129	2	OG0004541
AT3G55620	80.766	1	OG0012538
AT1G80040	80.7016	3	OG0019490
AT5G13440	80.6228	1	OG0001331
AT5G15090	80.5154	2	OG0001129
AT1G14980	80.48	1	OG0001376
AT1G78070	80.4536	2	OG0009407
AT4G17940	80.254	7	OG0010293
AT4G02230	80.2469	1	OG0001209
AT5G54960	80.1768	1	OG0000872
AT3G52730	80.1428	2	OG0010211
AT2G25520	80.0197	2	OG0000835
AT1G74060	80.0103	2	OG0000484
AT5G54300	79.9182	6	OG0010631
AT3G03310	79.6787	1	OG0012348
AT5G37600	79.5993	1	OG0000234
AT5G41685	79.5851	2	OG0001981
AT3G15000	79.5699	6	OG0004527
AT5G50770	79.5249	1	OG0020796
AT4G16830	79.4758	4	OG0001823
AT3G08580	79.385	2	OG0000969
AT3G25910	79.117	4	OG0006683
AT2G02130	79.0946	6	OG0001629
AT1G69800	78.9946	2	OG0009639
AT1G48830	78.9904	2	OG0002822
AT2G04390	78.9242	1	OG0002967
AT5G21090	78.7561	4	OG0006797
AT1G72020	78.7508	3	OG0004951
AT5G09600	78.6902	2	OG0017190
AT2G37190	78.6832	1	OG0001258
AT2G14520	78.4779	1	OG0008043
AT5G63350	78.4719	7	OG0000748
AT3G46430	78.402	3	OG0006648
AT5G55190	78.3786	1	OG0002205
AT2G20890	78.3343	1	OG0011934
AT5G19860	77.5388	4	OG0013193
AT3G11410	77.3793	1	OG0001496
AT3G53460	77.3265	1	OG0000730
AT3G15450	77.3203	3	OG0002533
AT5G05320	77.2292	1	OG0002155
AT1G46768	77.2126	3	OG0001423
AT5G06755	76.8461	14	OG0033860
AT5G09920	76.8394	2	OG0007123
AT3G43505	76.8147	13	OG0003710
AT4G00430	76.724	1	OG0000533
AT4G14615	76.6596	3	OG0011581
AT1G11475	76.6352	1	OG0006163
AT3G63520	76.5143	1	OG0010160
AT3G44460	76.3315	4	OG0019937
AT3G28940	76.2752	1	OG0014898
AT4G13530	76.2096	6	OG0003735
AT3G10450	76.1705	1	OG0000039
AT1G62480	76.1625	13	OG0009567
AT5G20920	76.1571	1	OG0008792
AT1G62040	76.1405	2	OG0000637
AT3G28900	76.0909	1	OG0001926
AT2G31490	76.0412	2	OG0003554
AT5G18100	76.0242	1	OG0010768
AT4G10040	75.9917	1	OG0003278
AT1G15930	75.7848	1	OG0000898
AT3G01390	75.7416	2	OG0003650
AT4G05180	75.7154	3	OG0005607
AT5G45775	75.6906	1	OG0002433
AT5G22290	75.6436	4	OG0008631
AT2G21060	75.6396	1	OG0002886
AT1G34370	75.5531	2	OG0004058
AT5G41210	75.534	1	OG0004715
AT3G44310	75.4362	1	OG0014852
AT4G16210	75.3735	1	OG0012893
AT4G12040	75.3614	2	OG0006351
AT1G26880	75.1159	1	OG0001926
AT4G14716	75.1088	1	OG0009786
AT1G16740	75.0241	1	OG0009467
AT5G63530	74.7933	5	OG0002636
AT5G36100	74.6615	6	OG0007823
AT1G64720	74.6038	2	OG0009456
AT3G10920	74.5875	1	OG0008282
AT5G55850	74.5531	4	OG0033864
AT5G44720	74.4285	1	OG0001684
AT1G07930	74.3935	1	OG0000273
AT3G53890	74.3698	2	OG0000739
AT5G51940	74.3525	1	OG0006427
AT3G53370	74.3277	4	OG0001472
AT4G17170	74.2673	1	OG0001140
ATCG00350	74.1459	1	OG0008934
AT4G30220	74.1417	1	OG0010500
AT1G67920	74.0358	8	OG0006340
AT1G19394	73.9824	16	OG0032302
AT1G06760	73.9355	2	OG0016664
AT4G21580	73.9188	1	OG0013021
AT4G27460	73.9075	4	OG0002158
AT3G48890	73.7759	2	OG0003028
AT5G57080	73.7574	7	OG0006969
AT2G43820	73.727	1	OG0001247
AT1G01240	73.6894	5	OG0019345
AT2G05710	73.6888	1	OG0000649
AT1G77450	73.6549	4	OG0004016
AT3G52090	73.5445	2	OG0003717
AT4G29410	73.4699	2	OG0001280
AT1G65930	73.436	1	OG0000782
AT5G16650	73.3625	1	OG0008772
AT4G21980	73.2195	2	OG0000637
AT4G29040	73.1457	1	OG0002931
AT2G45710	73.1445	1	OG0004298
AT5G54760	73.0486	2	OG0001212
AT2G28910	73.0119	2	OG0007988
AT1G21065	72.9025	1	OG0007431
AT2G29460	72.8575	1	OG0002945
AT5G54000	72.8434	1	OG0000229
AT4G35830	72.753	1	OG0000649
AT1G09070	72.5123	4	OG0006200
AT5G67490	72.5048	1	OG0010779
AT4G01410	72.4272	4	OG0008489
AT1G04410	72.3304	1	OG0001635
AT4G30010	72.317	3	OG0005693
AT4G35450	72.2974	3	OG0001255
AT5G03180	72.2148	2	OG0010885
AT5G37780	72.1756	1	OG0033862
AT2G02990	72.1607	1	OG0003339
AT3G53970	72.0416	2	OG0003417
AT4G31300	71.8292	1	OG0004671
AT5G09590	71.6602	1	OG0001554
AT1G70800	71.6425	2	OG0004928
AT3G62530	71.6294	2	OG0024210
AT2G23320	71.6048	2	OG0016840
AT4G20360	71.5872	1	OG0012853
AT5G04800	71.5564	1	OG0002967
AT5G03660	71.4761	4	OG0000654
AT4G27960	71.3399	1	OG0000116
AT4G29840	71.2755	1	OG0002002
AT2G01140	71.2096	1	OG0001267
AT1G06110	71.1028	1	OG0007774
AT5G67030	71.0741	1	OG0007035
AT4G03280	71.0713	1	OG0008437
AT2G28190	70.9853	1	OG0007881
AT1G67280	70.8367	1	OG0006172
AT4G31860	70.6953	1	OG0002053
AT5G16050	70.5976	2	OG0033511
AT4G11570	70.4457	1	OG0010425
AT2G25770	70.4307	4	OG0002464
AT5G10140	70.4158	2	OG0000444
AT2G02050	70.406	2	OG0007889
AT5G25900	70.3953	1	OG0013400
AT1G70985	70.387	9	OG0016442
AT3G14230	70.3851	3	OG0002751
AT5G52650	70.3254	2	OG0002601
AT3G16990	70.3247	1	OG0009950
AT3G23400	70.275	1	OG0012630
AT3G48270	70.2748	1	OG0000264
AT3G27030	70.2432	4	OG0033016
AT3G62090	70.0236	4	OG0015010
AT2G05790	69.9682	2	OG0001487
AT3G18820	69.9133	1	OG0001215
AT5G27770	69.8709	2	OG0008170
AT5G59140	69.8288	2	OG0008834
AT2G38380	69.7864	2	OG0014695
AT3G09860	69.7087	4	OG0009995
AT4G17390	69.6655	1	OG0003111
AT2G20920	69.6381	1	OG0011962
AT5G39850	69.6148	1	OG0002211
AT5G43940	69.5714	1	OG0008923
AT1G79550	69.5498	1	OG0001400
AT2G36620	69.4753	1	OG0001490
AT2G44860	69.412	1	OG0007894
AT2G02510	69.3573	3	OG0004037
AT2G44120	69.2994	1	OG0001499
AT3G16080	69.283	1	OG0005129
AT4G33700	69.2567	1	OG0008043
AT1G59900	69.2257	1	OG0002753
AT3G63160	69.1281	10	OG0020022
AT1G80180	69.035	7	OG0002306
AT1G57720	68.9803	1	OG0003279
AT5G15530	68.9532	1	OG0013533
AT2G43780	68.9371	5	OG0014581
AT5G47030	68.8653	1	OG0003172
AT5G20160	68.8046	1	OG0033643
AT3G22890	68.6976	1	OG0001085
AT4G02570	68.6677	2	OG0001626
AT4G16620	68.607	4	OG0001830
AT2G41430	68.5723	4	OG0003561
AT5G65660	68.5545	5	OG0002188
AT1G55360	68.5002	1	OG0001685
AT1G14400	68.4669	2	OG0000358
AT3G04184	68.4447	13	OG0033091
AT2G24592	68.4416	16	OG0032758
AT5G16660	68.3419	3	OG0008286
AT5G35590	68.2731	1	OG0007983
AT5G61590	68.163	3	OG0004706
AT5G11680	68.1608	2	OG0008694
AT2G01490	68.1559	1	OG0012161
AT3G07760	67.8645	5	OG0005441
AT3G23090	67.786	4	OG0003660
AT5G35360	67.7795	1	OG0017461
AT5G04600	67.6464	1	OG0007076
AT1G06400	67.6316	1	OG0000151
AT5G65670	67.6186	4	OG0010535
AT3G15480	67.5837	4	OG0001429
AT5G42050	67.5323	2	OG0003855
AT2G33770	67.3938	2	OG0009830
AT3G55280	67.2571	1	OG0002441
AT3G11730	67.2165	1	OG0000377
AT5G04430	67.1245	2	OG0003158
AT4G04870	67.0687	1	OG0013046
AT1G65290	66.9334	1	OG0002324
AT5G47880	66.9089	1	OG0000902
AT5G45010	66.8922	7	OG0007152
AT5G02870	66.8547	1	OG0004496
AT3G02560	66.8361	2	OG0002822
AT3G27770	66.7882	2	OG0020041
AT2G36930	66.7515	2	OG0008030
AT5G01410	66.6409	1	OG0004294
AT2G22780	66.6349	1	OG0003469
AT5G66430	66.5771	1	OG0000238
AT5G41700	66.5565	1	OG0000116
AT5G61410	66.5535	1	OG0007053
AT1G67730	66.4092	1	OG0004203
AT4G32290	66.3857	2	OG0020363
AT2G25625	66.3645	7	OG0012259
AT2G39390	66.3431	1	OG0007970
AT5G47060	66.338	4	OG0002606
AT2G46280	66.283	2	OG0006433
AT2G31090	66.2624	4	OG0012239
AT3G15660	66.058	1	OG0005444
AT4G15620	66.0343	5	OG0005701
AT4G10920	66.0131	2	OG0010407
AT5G01530	66.0039	2	OG0010231
AT4G21110	66.0023	2	OG0003759
AT4G23420	65.9559	1	OG0002164
AT3G14990	65.9475	1	OG0024218
AT1G27530	65.8863	2	OG0007629
AT4G19390	65.6081	1	OG0012782
AT4G12800	65.4694	1	OG0008440
AT2G36060	65.4662	2	OG0006561
AT1G02816	65.4333	4	OG0001053
AT4G27780	65.3752	1	OG0006929
AT4G26230	65.2929	1	OG0000843
AT2G38820	65.244	3	OG0000590
AT3G03490	65.2335	2	OG0005539
AT1G55670	65.1595	3	OG0004949
AT2G43090	65.1269	1	OG0006430
AT4G14270	65.1172	4	OG0017147
AT5G09990	65.083	13	OG0020663
AT1G02305	65.0783	1	OG0001238
AT1G56200	64.9436	7	OG0004997
AT2G18050	64.8524	2	OG0012003
AT2G37340	64.8492	2	OG0001502
AT5G13170	64.8407	2	OG0010681
AT1G30580	64.7244	1	OG0005125
AT2G04410	64.6617	4	OG0002092
AT4G38630	64.6435	2	OG0006898
AT3G07680	64.5985	2	OG0003602
AT3G51500	64.5797	6	OG0009970
AT2G42750	64.5668	1	OG0007896
AT5G62200	64.5344	6	OG0001503
AT5G61510	64.4604	1	OG0013241
AT3G02630	64.3668	1	OG0001250
AT5G63860	64.2346	1	OG0004689
AT1G14530	64.1848	2	OG0004024
AT4G36850	63.9929	2	OG0020244
AT5G54080	63.8335	1	OG0013202
AT2G07698	63.8082	1	OG0019731
AT5G66170	63.7715	1	OG0000950
AT2G40460	63.7651	1	OG0009683
AT2G44350	63.7077	1	OG0003558
AT3G26770	63.6955	1	OG0000659
AT5G38530	63.6839	1	OG0010720
AT3G60820	63.59	1	OG0003616
AT1G28540	63.5823	4	OG0009251
AT5G01520	63.5075	2	OG0001858
AT5G39890	63.3875	2	OG0005862
AT1G16180	63.3711	2	OG0011359
AT5G10580	63.3704	1	OG0002152
AT5G65050	63.3347	2	OG0000444
AT3G07910	63.2021	3	OG0005484
AT4G15530	63.1693	1	OG0006966
AT1G75540	63.0974	2	OG0006258
AT5G23740	62.9601	1	OG0005442
AT5G11170	62.9513	1	OG0005897
AT1G22600	62.9421	2	OG0004031
AT5G58110	62.9362	2	OG0008641
AT1G10310	62.9173	1	OG0014419
AT3G25870	62.8838	7	OG0001031
AT4G09830	62.8599	3	OG0004572
AT5G54430	62.8307	1	OG0024350
ATCG00470	62.7728	1	OG0005912
AT5G12840	62.7658	2	OG0007093
AT5G51570	62.7532	1	OG0015358
AT1G73885	62.6707	4	OG0005149
AT4G39090	62.6199	1	OG0002482
AT3G53730	62.5955	2	OG0000038
AT5G42790	62.5951	1	OG0001967
AT3G17130	62.594	7	OG0014831
AT5G57390	62.5154	1	OG0013321
AT5G54680	62.4944	3	OG0003838
AT1G04480	62.3975	1	OG0001628
AT4G02480	62.3656	1	OG0002775
AT1G17530	62.1628	2	OG0001221
AT5G02610	62.0596	2	OG0033867
AT5G24130	61.9607	4	OG0013570
AT5G48810	61.9599	1	OG0015251
AT2G37110	61.955	2	OG0009749
AT1G01820	61.9476	2	OG0001959
AT1G45145	61.9053	1	OG0001650
AT2G21870	61.8867	3	OG0005380
AT4G36800	61.8267	2	OG0005268
AT3G50060	61.8012	2	OG0000280
AT1G62240	61.7968	14	OG0032368
AT2G19480	61.7714	2	OG0002055
AT2G44100	61.7619	2	OG0000722
AT5G56010	61.5822	1	OG0001852
AT3G52560	61.5286	2	OG0006561
AT1G77710	61.5122	2	OG0009236
AT3G43520	61.4651	2	OG0019981
AT2G35635	61.4133	1	OG0000101
AT1G08630	61.4108	1	OG0001671
AT5G10510	61.3124	2	OG0003885
AT5G52240	61.2534	2	OG0003028
AT3G62650	61.2314	6	OG0001739
AT2G28720	61.2236	2	OG0000036
AT4G13830	61.0375	1	OG0005710
AT2G22670	60.8974	4	OG0019783
AT5G56140	60.8678	2	OG0005609
AT3G59940	60.7709	2	OG0002948
AT1G09640	60.731	1	OG0003279
AT5G67500	60.6946	2	OG0003194
AT3G05220	60.6073	3	OG0008233
AT1G16240	60.5952	1	OG0001611
AT5G17920	60.5946	1	OG0000967
AT4G38680	60.5552	1	OG0002886
AT1G74370	60.5277	2	OG0014463
AT1G06200	60.5232	2	OG0003442
AT5G41340	60.4702	2	OG0001032
AT1G76010	60.4415	2	OG0000351
AT4G33510	60.2759	1	OG0001219
AT1G09500	60.2683	1	OG0007435
AT5G20010	60.2096	1	OG0002205
AT2G24420	60.0866	4	OG0000650
AT3G02780	60.0608	1	OG0004461
AT5G47120	59.9993	1	OG0004609
AT4G21660	59.8993	2	OG0006161
AT5G54170	59.8631	2	OG0013156
AT1G78500	59.7712	1	OG0004187
AT1G56450	59.7238	1	OG0004070
AT5G20570	59.7224	2	OG0033861
AT1G75280	59.6998	1	OG0002354
AT1G12845	59.6854	10	OG0009265
AT1G22190	59.6789	3	OG0001416
AT4G32940	59.6357	1	OG0003550
AT3G48560	59.5251	1	OG0004543
AT4G10480	59.464	2	OG0000636
AT5G49640	59.3586	16	OG0033585
AT5G27720	59.2876	1	OG0010671
AT4G34180	59.2778	1	OG0001194
AT2G47380	59.2499	3	OG0002071
AT1G30860	59.2066	2	OG0005111
AT1G08200	59.1937	1	OG0003368
AT5G48100	59.1798	1	OG0002637
AT1G72710	59.164	1	OG0000710
AT3G52420	59.163	8	OG0016920
AT4G01000	59.1621	2	OG0005534
AT1G23440	59.1607	1	OG0004093
AT1G60940	59.141	1	OG0000198
AT5G58420	59.1252	1	OG0006418
AT4G33250	59.0641	2	OG0006935
AT1G62210	58.9881	15	OG0024056
AT1G56340	58.9624	2	OG0004044
AT4G12340	58.8246	4	OG0008511
AT1G06680	58.8191	1	OG0004216
AT2G05920	58.7628	1	OG0009903
AT4G24990	58.7587	2	OG0002122
AT2G38880	58.7085	2	OG0001269
AT1G67810	58.675	1	OG0011708
AT1G61520	58.6724	2	OG0011535
AT2G05630	58.6425	2	OG0032853
AT1G21770	58.6345	1	OG0006118
AT3G12390	58.6325	2	OG0000636
AT5G21280	58.5823	6	OG0004708
AT1G57660	58.5518	1	OG0002275
AT3G24650	58.4789	3	OG0009982
AT3G44735	58.453	8	OG0002573
AT5G13450	58.4476	1	OG0005829
AT5G66570	58.4439	1	OG0003699
AT5G53260	58.4043	4	OG0013098
AT3G21730	58.2995	1	OG0004434
AT3G60300	58.2935	2	OG0015018
AT3G27200	58.2921	3	OG0012670
AT3G02790	58.2839	2	OG0003607
AT4G16760	58.2746	1	OG0005347
AT1G01550	58.2247	4	OG0003408
AT5G38650	58.2227	2	OG0001940
AT2G46540	58.1502	6	OG0012107
AT2G47710	58.0914	1	OG0004349
AT2G21270	58.0646	2	OG0008077
AT5G66090	58.01	3	OG0013344
AT3G01740	58.01	2	OG0009960
AT5G45130	57.9929	1	OG0001316
AT2G22660	57.9764	1	OG0002330
AT1G53780	57.9029	1	OG0032540
AT5G62690	57.8637	2	OG0000064
AT1G76860	57.8594	1	OG0007456
AT1G32230	57.7477	2	OG0001055
AT1G49970	57.6669	1	OG0014371
AT2G35680	57.6657	1	OG0003556
AT3G01520	57.6297	1	OG0006695
AT4G29160	57.5632	2	OG0003490
AT5G40382	57.4858	3	OG0002071
AT5G23540	57.38	1	OG0003870
AT5G25180	57.36	1	OG0013261
AT1G77180	57.3582	2	OG0007535
AT4G29070	57.3496	4	OG0010332
AT3G53500	57.341	2	OG0001502
AT5G03740	57.3154	4	OG0000660
AT1G44575	57.2824	3	OG0009263
AT5G56030	57.2796	1	OG0001852
AT5G01650	57.2505	1	OG0013626
AT4G39730	57.2056	2	OG0001749
AT4G29010	57.2053	1	OG0008468
AT1G55680	57.1434	2	OG0002282
AT5G41560	57.1222	2	OG0010733
AT5G39950	56.9043	1	OG0003189
AT2G45640	56.8676	2	OG0006447
AT2G44470	56.8543	1	OG0005362
AT5G37670	56.8517	1	OG0013433
AT2G45360	56.8366	4	OG0000491
AT4G15390	56.8017	2	OG0014804
AT4G25200	56.7733	1	OG0004607
AT1G26550	56.6893	1	OG0009357
AT3G47470	56.6764	2	OG0012396
AT4G15940	56.6459	1	OG0003609
AT1G22710	56.6082	1	OG0003303
AT1G09970	56.4896	1	OG0005199
AT5G28640	56.4796	2	OG0005879
AT4G19210	56.4267	1	OG0001514
AT1G13990	56.419	5	OG0011849
AT4G19860	56.4047	1	OG0008496
AT5G07010	56.3773	1	OG0000019
AT3G11630	56.3661	1	OG0006663
AT5G63460	56.323	4	OG0010877
AT1G43670	56.1999	1	OG0007788
AT1G02500	56.1868	1	OG0000532
AT2G32190	56.1737	8	OG0000802
AT2G25080	56.0677	1	OG0009740
ATMG00440	56.0635	16	OG0019726
AT1G15180	55.9992	1	OG0000277
AT2G02570	55.8973	2	OG0007926
AT5G21940	55.8926	4	OG0002135
AT2G37120	55.869	4	OG0001472
AT5G51830	55.8604	1	OG0017359
AT5G60340	55.8286	1	OG0013176
AT4G29350	55.7992	2	OG0000361
AT3G51800	55.7961	1	OG0008360
AT1G01230	55.7764	2	OG0002838
AT1G55190	55.7281	3	OG0001660
AT3G49300	55.6635	13	OG0014801
AT5G48760	55.641	1	OG0000972
AT4G24820	55.6067	2	OG0003727
AT1G15100	55.5082	2	OG0002398
AT2G21195	55.4828	7	OG0016888
AT1G75810	55.4273	8	OG0014404
AT3G11400	55.4066	1	OG0005585
AT3G26060	55.3608	1	OG0015025
AT5G35620	55.3346	2	OG0004795
AT5G50790	55.3295	2	OG0002640
AT1G76180	55.3126	8	OG0009240
AT4G38580	55.2531	3	OG0000991
AT4G01610	55.2435	1	OG0001238
AT1G64520	55.1015	2	OG0007633
AT5G21274	55.0969	1	OG0000115
AT1G20100	55.0652	8	OG0003322
AT3G50360	55.0301	1	OG0005417
AT4G03520	54.9683	1	OG0000717
AT5G65380	54.9616	1	OG0005793
AT5G54165	54.9474	9	OG0017453
AT2G43950	54.9392	4	OG0007947
AT5G52840	54.9073	2	OG0003819
AT1G02160	54.8709	2	OG0014534
AT3G56310	54.8144	1	OG0012705
AT2G19450	54.8135	2	OG0005254
AT4G30935	54.8015	2	OG0012860
AT1G22840	54.7683	1	OG0003278
AT3G52300	54.7274	2	OG0005435
AT1G79920	54.6069	1	OG0004107
AT5G28840	54.5981	1	OG0008774
AT1G21190	54.5709	1	OG0007456
AT4G35750	54.5275	2	OG0006869
AT2G47470	54.5167	1	OG0008065
AT4G39130	54.422	13	OG0020222
AT1G63120	54.3237	1	OG0000693
AT1G18210	54.3184	1	OG0000803
AT1G08480	54.315	2	OG0005070
AT5G57260	54.2661	1	OG0000834
AT1G27400	54.2437	1	OG0005022
AT2G06010	54.2167	4	OG0014741
AT5G59690	54.2055	2	OG0000038
AT4G11220	54.1836	2	OG0001139
AT1G80940	54.1575	4	OG0007793
AT5G50580	54.1348	1	OG0004579
AT1G19730	54.1186	1	OG0019108
AT5G17380	54.1126	1	OG0010539
AT2G04030	54.1112	1	OG0006541
AT1G18500	54.0963	1	OG0003378
AT1G23490	54.0831	1	OG0000164
AT1G10840	54.0796	2	OG0007794
AT1G58235	54.0783	16	OG0032311
AT1G29418	54.0225	16	OG0032393
AT1G48440	54.0112	4	OG0002022
AT4G28390	53.9308	2	OG0000969
AT2G29960	53.6547	1	OG0004360
AT2G27040	53.6117	2	OG0000639
AT3G46000	53.5962	1	OG0000293
AT1G79010	53.5949	1	OG0004159
AT2G38140	53.5657	4	OG0014670
AT3G02220	53.562	2	OG0012661
AT1G31170	53.5569	1	OG0011869
AT2G23930	53.4866	1	OG0005305
AT4G11320	53.4308	1	OG0017192
AT4G15780	53.3803	2	OG0020378
AT5G10730	53.3475	1	OG0008646
AT4G31590	53.315	1	OG0003526
AT5G60790	53.3056	1	OG0007170
AT1G29150	53.2932	2	OG0005165
AT3G19990	53.2594	1	OG0008313
AT4G19640	53.2294	1	OG0001316
AT1G01160	53.1899	2	OG0007822
AT1G58360	53.1892	2	OG0005124
ATCG00700	53.1588	1	OG0033876
AT2G27020	53.1585	1	OG0004314
AT2G37270	53.086	1	OG0002438
AT1G08110	53.0818	1	OG0011830
AT5G65210	53.0333	3	OG0000525
AT5G41040	52.989	1	OG0003155
AT1G56170	52.9748	2	OG0001208
AT5G02750	52.8193	2	OG0007015
AT1G47530	52.7867	1	OG0000905
AT5G47570	52.7802	3	OG0005764
AT1G15250	52.7699	1	OG0005129
AT5G59220	52.7487	1	OG0020718
AT2G33740	52.7237	1	OG0012248
AT3G09980	52.7022	4	OG0000654
AT1G80780	52.6953	2	OG0001717
AT1G50020	52.6854	3	OG0007666
AT5G43850	52.6454	1	OG0005887
AT2G30860	52.6178	1	OG0005304
AT1G13060	52.6058	1	OG0002879
AT4G28660	52.57	1	OG0006974
AT5G14120	52.5489	1	OG0003076
AT4G36530	52.4725	1	OG0010478
AT5G58740	52.4614	2	OG0013575
AT1G21460	52.3981	2	OG0003381
AT2G40765	52.3222	8	OG0006471
AT5G54390	52.3213	1	OG0005778
AT1G50920	52.2974	1	OG0003274
AT5G42990	52.237	2	OG0001957
AT5G67360	52.1819	1	OG0004765
AT4G02620	52.1422	1	OG0008494
AT3G02090	52.1175	1	OG0008367
AT3G22740	52.0395	1	OG0020044
AT5G07830	51.9874	1	OG0003147
AT2G31350	51.9614	1	OG0003430
AT1G07420	51.9613	1	OG0004947
AT3G13310	51.9554	1	OG0004468
AT1G07590	51.9186	4	OG0011329
AT4G25100	51.9109	1	OG0002154
AT5G12310	51.8934	2	OG0003157
AT3G51370	51.8756	2	OG0000384
AT5G42090	51.868	2	OG0007108
AT5G43970	51.8502	2	OG0002853
AT1G10500	51.8197	1	OG0004122
AT1G15950	51.7847	1	OG0001383
AT1G74560	51.7386	2	OG0005060
AT2G46800	51.6706	1	OG0003546
AT1G24450	51.655	1	OG0009506
AT5G02530	51.6465	1	OG0013229
AT1G72040	51.608	1	OG0004034
AT5G21990	51.5993	2	OG0008671
AT1G24360	51.5929	1	OG0002370
AT5G01075	51.5004	7	OG0007062
AT1G32380	51.4969	1	OG0002319
AT1G49475	51.4933	7	OG0004948
AT4G31441	51.3714	16	OG0033429
AT3G16120	51.3333	2	OG0008109
AT5G19990	51.308	1	OG0005876
AT2G05990	51.2381	1	OG0004398
AT1G63800	51.23	2	OG0001032
AT5G20620	51.2086	1	OG0000101
AT3G62700	51.1753	1	OG0005312
AT5G47870	51.1713	1	OG0004784
AT5G20790	51.1666	7	OG0008356
AT2G47120	51.1628	1	OG0002042
AT5G10450	51.1481	2	OG0000274
AT4G22240	51.1466	1	OG0003089
AT4G30880	51.0339	5	OG0006881
AT5G05110	51.0295	2	OG0020751
AT1G28360	51.0019	3	OG0006325
AT5G11520	50.969	1	OG0001243
AT4G02080	50.9688	1	OG0001198
AT5G61170	50.9666	1	OG0001800
AT1G15500	50.9638	1	OG0001404
AT1G36980	50.9354	2	OG0011277
AT5G11970	50.9069	4	OG0001843
AT5G42060	50.8991	10	OG0033610
AT1G09130	50.8985	1	OG0011866
AT1G02840	50.8776	1	OG0000519
AT5G45360	50.8683	3	OG0007023
AT2G19740	50.8214	1	OG0000843
AT3G15353	50.7139	7	OG0016998
AT3G19760	50.7106	1	OG0002268
AT5G16880	50.6717	2	OG0004794
AT2G18740	50.6457	1	OG0002925
AT1G22300	50.5615	2	OG0019194
AT5G25560	50.5595	2	OG0002627
AT5G12190	50.5177	1	OG0010649
AT2G23790	50.4544	2	OG0002041
AT2G11891	50.4102	15	OG0032793
AT2G27680	50.373	1	OG0012111
AT2G35820	50.3706	1	OG0007974
AT2G40060	50.3654	4	OG0002061
AT4G12600	50.3609	1	OG0033505
AT2G14910	50.3031	1	OG0007986
AT1G10865	50.3011	2	OG0014532
AT3G10350	50.2678	1	OG0006816
AT3G54210	50.2119	1	OG0008229
AT2G02180	50.1945	2	OG0004024
AT1G02890	50.1419	1	OG0002775
AT2G31410	50.0704	4	OG0005331
AT1G06290	50.0254	1	OG0006344
AT1G05450	49.8613	6	OG0014350
AT2G27860	49.808	1	OG0003368
AT2G13547	49.7972	16	OG0032823
AT2G09990	49.7952	1	OG0001282
AT1G79750	49.7671	1	OG0000402
AT5G67590	49.7395	1	OG0005889
AT3G62580	49.7331	2	OG0010212
AT4G34700	49.6519	2	OG0005695
ATCG00280	49.5661	1	OG0001339
AT2G25340	49.5557	2	OG0004347
AT5G20020	49.5524	1	OG0002205
AT1G62180	49.4969	1	OG0002394
AT1G30380	49.4805	3	OG0011607
AT1G28400	49.4324	9	OG0014483
AT3G47370	49.3877	1	OG0001121
AT1G30500	49.3866	2	OG0005188
AT4G36690	49.3799	1	OG0001918
AT1G75220	49.3706	1	OG0001606
AT1G61340	49.3048	6	OG0000720
AT3G05530	49.2969	1	OG0002736
AT2G27940	49.2132	2	OG0019691
AT1G25530	49.2066	2	OG0009514
AT4G18425	49.1633	3	OG0000988
AT5G39730	49.1177	1	OG0017283
AT4G27070	49.0499	1	OG0005620
AT3G10850	49.0124	1	OG0012511
AT1G17145	48.9886	2	OG0001390
AT1G51510	48.9754	1	OG0004120
AT2G04630	48.9377	1	OG0006427
AT1G78630	48.884	1	OG0011629
AT1G56330	48.8376	1	OG0001198
AT1G68660	48.7873	1	OG0007792
AT3G57520	48.7426	1	OG0008234
AT1G47420	48.6882	4	OG0004164
AT1G08970	48.6709	2	OG0009369
AT4G36220	48.5854	1	OG0005647
AT2G29340	48.5662	1	OG0005236
AT4G26700	48.5544	2	OG0000962
AT4G24275	48.4781	10	OG0024361
AT5G47720	48.4245	1	OG0002198
AT5G42820	48.4193	2	OG0001966
AT2G20990	48.4065	2	OG0002857
AT1G55310	48.3772	1	OG0002882
AT4G19200	48.3767	13	OG0015070
AT2G03820	48.3735	2	OG0008007
AT3G56190	48.2406	2	OG0003001
AT1G74670	48.2026	5	OG0000627
AT3G47836	48.1986	14	OG0033023
AT2G17390	48.1914	3	OG0001255
AT1G43700	48.1897	3	OG0002865
AT1G27650	48.1445	2	OG0001966
AT1G04690	48.1383	1	OG0006226
AT1G75350	48.1128	1	OG0009474
AT1G01250	48.0616	3	OG0024038
AT2G38450	48.0418	3	OG0016830
AT5G58330	48.016	1	OG0003890
AT1G32700	48.0135	2	OG0001242
AT3G15352	47.9853	2	OG0007481
AT1G08830	47.98	1	OG0011503
AT3G26790	47.9311	3	OG0008285
AT5G61790	47.9258	2	OG0002618
AT5G20500	47.9018	1	OG0013492
AT1G11240	47.88	6	OG0011461
AT4G32020	47.8709	7	OG0006473
AT1G01725	47.8304	7	OG0011647
AT4G39675	47.8195	13	OG0015162
AT1G07820	47.8186	2	OG0000038
AT4G01320	47.8039	1	OG0010359
AT2G45860	47.7914	13	OG0009810
AT2G36170	47.7801	1	OG0000594
AT5G18110	47.7183	2	OG0005871
AT5G39160	47.7141	2	OG0000453
AT1G22930	47.67	2	OG0004174
ATCG00140	47.6634	1	OG0015513
AT4G11150	47.6536	1	OG0001982
AT4G36130	47.6487	1	OG0002921
AT2G45560	47.623	1	OG0001224
AT5G23411	47.5934	16	OG0033795
AT3G58170	47.5517	2	OG0009989
AT5G25350	47.4892	2	OG0001108
AT2G19540	47.4795	2	OG0002054
AT1G29850	47.4057	1	OG0005209
AT1G26110	47.4004	2	OG0003404
AT1G73030	47.3996	2	OG0006280
AT1G15120	47.3994	2	OG0002412
AT3G09350	47.3862	2	OG0005569
AT3G58500	47.3543	1	OG0000165
AT3G14100	47.3121	1	OG0002706
AT2G46960	47.2494	1	OG0000830
AT5G53350	47.2457	1	OG0002380
AT1G78420	47.2353	2	OG0001390
AT5G08180	47.1497	1	OG0005748
AT2G42310	47.1482	2	OG0004342
AT1G11530	47.0951	1	OG0014282
AT3G19150	47.0306	5	OG0020052
AT5G50750	47.0299	1	OG0000600
AT1G15200	47.0148	4	OG0006379
AT3G51240	46.9314	1	OG0008304
AT4G30750	46.8477	14	OG0024331
AT4G35490	46.8446	1	OG0012833
AT1G20580	46.839	2	OG0002400
AT5G59845	46.8244	5	OG0000360
AT4G33670	46.7918	1	OG0012894
AT5G27889	46.6928	16	OG0033796
AT3G53630	46.6702	4	OG0002793
AT1G49410	46.6413	5	OG0023954
AT5G55290	46.6394	2	OG0001545
AT3G07565	46.6312	3	OG0006818
AT2G15890	46.6198	4	OG0009784
AT5G16460	46.6188	2	OG0010564
AT3G20250	46.5865	2	OG0010035
AT3G51840	46.5825	1	OG0008107
AT3G25160	46.5754	2	OG0006754
AT1G20225	46.5711	1	OG0001904
AT1G65970	46.5424	1	OG0006069
AT3G20910	46.5314	2	OG0014992
AT2G33220	46.5201	2	OG0004119
AT4G22670	46.5122	2	OG0008426
AT4G14030	46.4788	1	OG0002994
AT3G59810	46.4539	1	OG0006401
AT5G53650	46.4309	6	OG0007018
AT1G17490	46.3729	8	OG0011533
AT5G64395	46.3492	16	OG0033733
AT2G26250	46.2948	1	OG0007843
AT4G20480	46.2704	5	OG0011405
AT3G47810	46.2278	1	OG0012648
AT3G07090	46.2262	2	OG0010044
AT1G68140	46.2104	4	OG0004209
AT5G46290	46.1971	1	OG0003193
AT1G03030	46.1651	1	OG0011476
AT1G77080	46.1506	2	OG0000444
AT5G61020	46.1391	2	OG0003887
AT2G20260	46.1266	1	OG0005246
AT2G03680	46.1196	3	OG0024132
AT5G16550	46.1009	4	OG0004681
AT5G65720	46.0447	1	OG0013138
AT1G14520	46.0323	1	OG0001619
AT4G24130	46.0302	4	OG0010421
AT5G64250	46.0074	1	OG0013599
AT4G28510	45.9926	1	OG0002402
AT3G46660	45.9212	1	OG0000449
AT5G18900	45.9105	1	OG0001802
AT2G37200	45.9046	4	OG0002924
AT2G28790	45.8458	1	OG0007993
AT3G14130	45.8062	1	OG0005524
AT3G16140	45.7919	3	OG0001997
AT5G23900	45.7606	2	OG0003004
AT5G28540	45.7591	1	OG0000524
AT5G62900	45.6719	4	OG0008711
AT5G24950	45.6571	1	OG0006381
AT5G54160	45.6545	1	OG0002193
AT4G31510	45.6537	6	OG0015073
AT2G45140	45.5977	2	OG0001482
AT3G19900	45.5567	1	OG0012676
AT2G39990	45.5519	2	OG0005286
AT1G69460	45.5333	2	OG0001649
AT5G02230	45.5297	1	OG0005767
AT4G19700	45.524	2	OG0000694
AT5G06060	45.5037	1	OG0005733
AT3G48680	45.4205	1	OG0002553
AT5G09390	45.4013	2	OG0010784
AT1G57860	45.3874	1	OG0002275
AT3G61990	45.3281	1	OG0010193
AT1G15820	45.2903	2	OG0009533
AT1G78870	45.2624	2	OG0000929
AT4G28025	45.256	4	OG0008445
AT1G23820	45.1659	1	OG0005101
AT5G11200	45.1532	1	OG0005897
AT5G48870	45.1369	1	OG0007020
AT3G17160	45.1347	13	OG0024231
AT3G12260	45.1317	2	OG0006629
AT1G15400	45.1101	8	OG0002306
AT1G55110	45.1043	2	OG0011481
AT4G02510	45.0874	2	OG0012872
AT2G44410	45.083	2	OG0014706
AT5G40930	45.0278	3	OG0001073
AT2G46230	45.0243	1	OG0004100
AT5G47090	44.991	2	OG0008677
AT5G36230	44.9779	2	OG0007577
AT3G61860	44.9763	2	OG0006507
AT5G48850	44.9446	1	OG0001058
AT1G08380	44.8872	2	OG0006228
AT2G14880	44.8338	1	OG0002950
AT5G01010	44.8155	2	OG0010871
AT5G24590	44.8124	4	OG0020808
AT3G19910	44.8061	2	OG0005531
AT2G24200	44.7534	1	OG0002080
AT3G17860	44.7531	4	OG0005163
AT3G28899	44.7244	16	OG0033049
AT5G11090	44.7039	6	OG0001329
AT2G39570	44.6683	3	OG0009882
AT2G19520	44.6431	2	OG0003483
AT4G36040	44.6279	1	OG0000831
AT1G18070	44.6156	1	OG0011857
AT1G52760	44.5721	1	OG0016599
AT5G58590	44.5405	2	OG0000909
AT3G42790	44.5342	2	OG0000352
AT1G61780	44.5259	2	OG0011574
AT5G13330	44.5044	3	OG0004735
AT2G42975	44.4762	4	OG0012198
AT1G04120	44.4687	1	OG0009543
AT1G07901	44.4171	16	OG0032468
AT5G40950	44.382	1	OG0015327
AT5G35320	44.3112	7	OG0013551
AT5G63670	44.302	2	OG0010561
AT5G44550	44.2528	6	OG0004599
AT2G33450	44.2523	1	OG0009794
AT1G04530	44.2337	7	OG0011374
AT5G64750	44.2144	3	OG0020784
AT3G30778	44.1994	16	OG0033137
AT5G42960	44.1971	4	OG0005066
AT3G03270	44.0864	2	OG0012301
AT4G28300	44.0718	3	OG0003730
AT5G53970	44.0509	1	OG0001324
AT3G07360	43.9869	2	OG0006598
AT1G54080	43.9552	1	OG0002706
AT1G23950	43.9516	13	OG0007537
AT3G22840	43.8901	3	OG0000240
AT3G15790	43.8852	4	OG0001096
AT4G10810	43.885	6	OG0000994
AT2G38710	43.8705	1	OG0007900
AT2G34160	43.8671	2	OG0001045
AT1G77540	43.8641	1	OG0006118
AT5G62810	43.8259	2	OG0008724
AT1G60950	43.7965	1	OG0000688
AT5G62575	43.7596	6	OG0008344
ATMG00430	43.7285	16	OG0019728
AT5G14105	43.7179	3	OG0008867
AT5G50260	43.7045	1	OG0005833
AT3G03320	43.6714	1	OG0016944
AT1G78890	43.657	6	OG0001988
AT1G63180	43.6522	1	OG0009266
AT2G28800	43.6128	1	OG0009847
AT5G10960	43.5946	2	OG0024471
AT1G29330	43.5727	2	OG0007508
AT2G43535	43.5696	12	OG0014683
AT3G45093	43.5553	13	OG0024306
AT4G24440	43.5197	2	OG0010414
AT5G54600	43.4954	1	OG0008698
AT1G78780	43.4535	1	OG0005190
AT4G12590	43.4424	2	OG0005641
AT5G38480	43.3882	2	OG0000274
AT2G26060	43.3859	2	OG0006415
AT5G39130	43.3771	2	OG0000453
AT3G53230	43.3231	1	OG0000263
AT1G13590	43.2942	10	OG0011572
AT5G47200	43.2165	1	OG0000377
AT4G30960	43.1769	1	OG0003105
AT4G24660	43.1591	4	OG0001835
AT4G34350	43.1184	1	OG0010328
AT3G02570	43.1146	1	OG0002124
AT4G10080	43.1122	6	OG0003735
AT3G03790	43.0901	1	OG0008397
AT3G49560	43.0839	3	OG0002490
AT4G22100	42.9828	1	OG0000217
AT5G39410	42.9766	1	OG0008692
AT1G30120	42.9647	1	OG0002819
AT3G08640	42.9534	2	OG0005403
AT2G46505	42.9187	9	OG0016798
AT3G46560	42.9128	2	OG0014947
AT1G52670	42.8949	1	OG0009468
AT3G27020	42.8644	1	OG0005497
AT3G15780	42.841	12	OG0009521
AT3G15180	42.8358	2	OG0012739
AT5G13930	42.7957	1	OG0000184
AT1G44770	42.7758	4	OG0007475
AT3G59990	42.7698	1	OG0003552
AT2G30620	42.7581	2	OG0016664
AT1G61620	42.7453	2	OG0003367
AT5G10070	42.739	1	OG0015391
AT3G59600	42.7068	2	OG0009321
AT3G26330	42.6638	1	OG0000834
AT1G45000	42.6537	1	OG0002326
AT1G04778	42.6258	13	OG0032395
AT1G15740	42.6218	2	OG0003431
AT5G22460	42.5703	1	OG0003816
AT1G51400	42.5353	6	OG0002791
AT3G29090	42.5335	1	OG0006655
AT2G33040	42.5289	1	OG0007907
AT3G18410	42.5191	2	OG0003401
AT1G24881	42.5053	8	OG0000697
AT5G03560	42.5044	6	OG0017456
AT1G73210	42.5031	3	OG0023951
AT3G14660	42.4956	1	OG0000096
AT5G52570	42.4452	1	OG0002603
AT3G43980	42.4118	1	OG0003621
AT5G48160	42.3639	4	OG0004481
AT1G24490	42.3592	1	OG0006217
AT3G13240	42.331	16	OG0032925
AT1G11930	42.3077	1	OG0003421
AT3G58730	42.2929	1	OG0003700
AT1G51710	42.2207	2	OG0009379
AT5G22000	42.2161	2	OG0003828
AT5G59950	42.192	1	OG0007219
AT3G62190	42.1817	2	OG0012452
AT3G62560	42.1714	1	OG0001198
AT5G46250	42.1637	2	OG0004724
AT3G06680	42.1603	2	OG0008310
AT5G45390	42.1473	1	OG0015269
AT2G05840	42.116	1	OG0007983
AT5G64130	42.0913	4	OG0004799
AT4G13430	42.073	1	OG0006926
AT1G78370	42.0621	1	OG0000163
AT5G58490	42.043	1	OG0010517
AT5G23750	42.0267	4	OG0020794
AT3G58700	42.0198	1	OG0002433
AT5G05250	41.9688	4	OG0003574
AT5G48655	41.9581	2	OG0001126
AT5G36160	41.9283	1	OG0001324
AT1G27760	41.9081	2	OG0002348
AT1G77000	41.8862	4	OG0002770
AT3G10770	41.8711	2	OG0016932
AT1G78900	41.8368	1	OG0004983
AT2G24270	41.8149	1	OG0012292
AT2G28400	41.8143	4	OG0001485
AT2G40080	41.7756	3	OG0004334
AT5G40610	41.7713	1	OG0015295
AT2G20770	41.7323	1	OG0005082
AT5G23230	41.7233	1	OG0008763
AT3G29200	41.7094	1	OG0005396
AT5G26360	41.6996	1	OG0008686
AT4G36980	41.6825	2	OG0013076
AT3G63410	41.6466	1	OG0004512
AT3G10090	41.6414	1	OG0003618
AT3G50000	41.6271	1	OG0000723
AT1G65260	41.6184	1	OG0011491
AT1G72430	41.6027	4	OG0000475
ATCG00690	41.5831	2	OG0033878
AT2G20230	41.5581	3	OG0005250
AT3G52220	41.5154	2	OG0012343
AT5G52040	41.5139	1	OG0002594
AT2G25964	41.4704	16	OG0032842
AT2G21290	41.4297	6	OG0012080
AT1G54410	41.4282	8	OG0011263
AT5G16023	41.3925	7	OG0002719
ATCG00720	41.3746	1	OG0001117
AT2G19790	41.331	2	OG0012180
AT5G53470	41.3286	1	OG0006929
AT2G38400	41.313	1	OG0003565
AT3G10130	41.2864	1	OG0005544
AT5G13030	41.2739	1	OG0008725
AT1G07530	41.2634	1	OG0009256
AT3G14067	41.2425	1	OG0005532
AT1G74960	41.2242	1	OG0004015
AT4G22105	41.2219	13	OG0033395
AT3G52930	41.2185	1	OG0001111
AT5G54810	41.2063	1	OG0005620
AT3G55460	41.2021	1	OG0005419
AT4G38920	41.182	1	OG0001086
AT1G61800	41.1773	2	OG0001976
AT1G24050	41.1682	2	OG0003376
AT2G41710	41.1453	3	OG0006577
AT5G04410	41.1439	4	OG0004448
AT5G32440	41.0968	3	OG0001008
AT4G15470	41.0463	1	OG0001832
AT1G16470	41.0275	1	OG0003275
AT4G18910	41.0133	1	OG0000664
AT3G63400	41.009	1	OG0000721
AT1G60970	40.9993	2	OG0000695
AT5G20650	40.9888	2	OG0008651
AT5G56550	40.9828	5	OG0002181
AT5G18250	40.9733	4	OG0006665
AT5G24165	40.9386	6	OG0003119
AT2G47780	40.9335	4	OG0014676
AT1G36730	40.9216	1	OG0019034
AT4G24280	40.9198	1	OG0001834
AT1G36732	40.9056	16	OG0019466
AT3G25230	40.8543	1	OG0002582
ATCG00670	40.8391	1	OG0002646
AT5G44280	40.7972	2	OG0002036
AT1G01300	40.7787	2	OG0005130
AT3G44880	40.7633	1	OG0016971
AT1G13640	40.7578	2	OG0001067
AT5G03795	40.7266	1	OG0003891
AT4G32240	40.7085	16	OG0033353
AT3G10985	40.6987	4	OG0002541
AT3G56150	40.6975	2	OG0002497
AT1G26470	40.6874	4	OG0007709
AT5G26600	40.6533	1	OG0005439
AT4G01120	40.645	3	OG0002914
AT3G11810	40.6425	6	OG0007846
AT4G00270	40.6343	7	OG0011974
AT5G54290	40.6236	1	OG0015503
AT3G44290	40.6062	4	OG0012229
AT3G10410	40.5933	1	OG0001295
AT1G02560	40.571	1	OG0011679
AT4G34450	40.5286	2	OG0003776
AT3G25220	40.4806	1	OG0004524
AT2G26140	40.4787	1	OG0006422
AT3G26744	40.4709	4	OG0001392
AT4G15930	40.4316	2	OG0008525
AT5G64840	40.4088	1	OG0007132
AT4G25340	40.3341	1	OG0006904
AT4G19110	40.2816	1	OG0003134
AT5G66720	40.2765	2	OG0020480
AT5G53400	40.258	2	OG0000873
AT4G18280	40.2537	13	OG0033297
AT2G18700	40.2452	1	OG0005279
AT1G71691	40.2142	1	OG0004222
AT1G06430	40.1917	1	OG0002016
AT1G15430	40.1881	4	OG0011444
AT1G12410	40.1711	1	OG0011803
AT4G17730	40.1466	2	OG0000320
AT5G65470	40.1336	4	OG0004663
AT4G21320	40.1303	1	OG0012905
AT4G38570	40.1169	2	OG0002863
AT3G22630	40.0972	1	OG0004548
AT1G74230	40.0721	1	OG0014513
AT5G16240	40.0673	1	OG0001250
AT3G54660	40.0603	1	OG0009996
AT3G14360	40.0396	1	OG0014864
AT3G61470	40.0222	2	OG0014790
AT5G08570	40.0187	1	OG0000657
AT3G61040	40.0044	1	OG0019944
AT3G17240	40.0037	1	OG0004969
AT2G46550	39.9872	4	OG0006505
AT1G77880	39.9153	4	OG0006210
AT4G33560	39.8616	8	OG0020177
AT5G19150	39.8488	1	OG0005840
AT5G10000	39.8451	1	OG0020665
AT5G38660	39.806	1	OG0013348
AT1G09815	39.8041	2	OG0009334
AT5G22080	39.8021	2	OG0007044
AT3G63490	39.8004	1	OG0014926
AT5G47890	39.7981	2	OG0005877
AT2G20280	39.7541	2	OG0005247
AT3G58200	39.7527	2	OG0000378
AT1G80380	39.7492	1	OG0004929
AT5G20090	39.7442	2	OG0007200
AT2G25950	39.7364	2	OG0012217
AT2G38270	39.6589	1	OG0009721
AT5G50960	39.6301	1	OG0010807
AT2G30570	39.6071	3	OG0002898
AT1G74470	39.5898	1	OG0011733
AT5G28050	39.5643	1	OG0004502
AT5G35680	39.5631	1	OG0033869
AT4G17040	39.5481	1	OG0005601
AT3G13580	39.5476	1	OG0001499
AT5G65495	39.5343	8	OG0017414
AT1G11360	39.5341	1	OG0001042
AT2G03120	39.5265	2	OG0002476
AT1G09380	39.5246	1	OG0001029
AT3G29030	39.5087	1	OG0019960
AT5G22875	39.4818	4	OG0015318
AT2G29700	39.4797	2	OG0006527
AT5G48385	39.4451	4	OG0004775
AT2G16890	39.4381	1	OG0000819
AT5G08060	39.4044	3	OG0010566
AT5G05080	39.3947	1	OG0005809
AT3G45980	39.3713	2	OG0000036
AT5G07290	39.3591	2	OG0001325
AT3G22240	39.2759	8	OG0019951
AT3G42150	39.2622	3	OG0005118
AT2G21620	39.2579	1	OG0012244
AT1G68240	39.2418	7	OG0019395
AT3G18035	39.2415	3	OG0014822
AT1G33640	39.2379	16	OG0032270
AT1G69840	39.2342	1	OG0000924
AT1G80070	39.1906	2	OG0007541
AT2G46270	39.1797	3	OG0002914
AT1G60200	39.1416	2	OG0006363
AT2G07707	39.0595	4	OG0008029
AT1G03990	39.0449	1	OG0019366
AT5G58060	39.0352	2	OG0003892
AT5G62440	39.0193	1	OG0008745
AT1G47550	38.9936	2	OG0005081
AT3G51010	38.9805	6	OG0002559
AT4G10610	38.9784	2	OG0002874
AT4G13840	38.9747	4	OG0003055
AT3G56070	38.973	1	OG0000721
AT1G06530	38.9329	8	OG0007779
AT4G09000	38.905	2	OG0033499
AT4G01150	38.9016	1	OG0002604
AT5G09880	38.8885	1	OG0004753
AT5G15254	38.8868	16	OG0033803
AT5G19540	38.8729	1	OG0013159
AT4G19410	38.8606	1	OG0005614
AT1G04750	38.8582	2	OG0001217
AT5G13780	38.846	1	OG0015374
AT2G42170	38.8459	1	OG0032555
AT1G53320	38.8341	2	OG0006148
AT2G41650	38.8222	15	OG0032621
AT5G25280	38.7903	6	OG0001329
AT3G05510	38.7895	1	OG0010026
AT5G10480	38.7782	2	OG0008922
[truncated: 1,205 more rows]
