# Supplementary material for: The phylotranscriptomic profile of angiosperm seed development follows a reverse hourglass pattern
Source: Plant Cell. 2025 Nov 12;37(12):koaf266. doi: 10.1093/plcell/koaf266 (PMC12677925; doi:10.1093/plcell/koaf266)
Supplement: koaf266_Supplementary_Data [file koaf266_supplementary_data.zip › ST-7.xlsx]

## Sheet: Bna
Supplementary Table S7. Phylostratiography of B. napus (Bna), tomato (S. lycopersicum, Sly), maize (Z. mays, Zma), and H. vulgare (Hvu) determined using GenEra.
gene id	phylostratum name	phylostratum rank	taxonomic representativeness
BnaA01g00010D	Eukaryota	2	100
BnaA01g00020D	Spermatophyta	6	100
BnaA01g00030D	Eukaryota	2	100
BnaA01g00040D	Eukaryota	2	92
BnaA01g00050D	Embryophyta	4	100
BnaA01g00060D	Viridiplantae	3	100
BnaA01g00070D	Brassicaceae	13	100
BnaA01g00080D	Spermatophyta	6	100
BnaA01g00090D	cellular organisms	1	100
BnaA01g00100D	cellular organisms	1	100
BnaA01g00110D	cellular organisms	1	93
BnaA01g00120D	cellular organisms	1	100
BnaA01g00130D	Viridiplantae	3	100
BnaA01g00140D	cellular organisms	1	100
BnaA01g00150D	cellular organisms	1	100
BnaA01g00160D	Eukaryota	2	100
BnaA01g00170D	cellular organisms	1	100
BnaA01g00180D	Viridiplantae	3	100
BnaA01g00190D	cellular organisms	1	100
BnaA01g00200D	Eukaryota	2	100
BnaA01g00210D	cellular organisms	1	100
BnaA01g00220D	Spermatophyta	6	100
BnaA01g00230D	Embryophyta	4	100
BnaA01g00240D	cellular organisms	1	100
BnaA01g00250D	Tracheophyta	5	100
BnaA01g00260D	Embryophyta	4	100
BnaA01g00270D	cellular organisms	1	100
BnaA01g00280D	cellular organisms	1	100
BnaA01g00290D	Eukaryota	2	100
BnaA01g00300D	Embryophyta	4	100
BnaA01g00310D	Spermatophyta	6	100
BnaA01g00320D	cellular organisms	1	100
BnaA01g00330D	Mesangiospermae	8	100
BnaA01g00340D	cellular organisms	1	100
BnaA01g00350D	Mesangiospermae	8	100
BnaA01g00360D	Eukaryota	2	100
BnaA01g00370D	Embryophyta	4	100
BnaA01g00380D	cellular organisms	1	100
BnaA01g00390D	cellular organisms	1	100
BnaA01g00400D	Embryophyta	4	100
BnaA01g00410D	Eukaryota	2	100
BnaA01g00420D	cellular organisms	1	86
BnaA01g00430D	Eukaryota	2	100
BnaA01g00440D	Eukaryota	2	92
BnaA01g00450D	Pentapetalae	9	85
BnaA01g00460D	Spermatophyta	6	100
BnaA01g00470D	Magnoliopsida	7	100
BnaA01g00480D	Spermatophyta	6	100
BnaA01g00490D	Magnoliopsida	7	100
BnaA01g00500D	Spermatophyta	6	100
BnaA01g00510D	cellular organisms	1	100
BnaA01g00520D	cellular organisms	1	100
BnaA01g00530D	cellular organisms	1	100
BnaA01g00540D	Spermatophyta	6	100
BnaA01g00550D	Brassicaceae	13	33
BnaA01g00560D	Tracheophyta	5	100
BnaA01g00570D	cellular organisms	1	100
BnaA01g00580D	cellular organisms	1	100
BnaA01g00590D	cellular organisms	1	100
BnaA01g00600D	cellular organisms	1	100
BnaA01g00610D	Embryophyta	4	100
BnaA01g00620D	cellular organisms	1	100
BnaA01g00630D	Brassicales	12	75
BnaA01g00640D	rosids	10	83
BnaA01g00650D	Eukaryota	2	100
BnaA01g00660D	cellular organisms	1	100
BnaA01g00670D	Eukaryota	2	100
BnaA01g00680D	cellular organisms	1	100
BnaA01g00690D	cellular organisms	1	100
BnaA01g00700D	Eukaryota	2	92
BnaA01g00710D	Viridiplantae	3	100
BnaA01g00720D	Viridiplantae	3	100
BnaA01g00730D	Embryophyta	4	100
BnaA01g00740D	cellular organisms	1	100
BnaA01g00750D	Embryophyta	4	100
BnaA01g00760D	Magnoliopsida	7	100
BnaA01g00770D	Eukaryota	2	100
BnaA01g00780D	Embryophyta	4	100
BnaA01g00790D	cellular organisms	1	100
BnaA01g00800D	cellular organisms	1	100
BnaA01g00810D	cellular organisms	1	93
BnaA01g00820D	cellular organisms	1	93
BnaA01g00830D	cellular organisms	1	93
BnaA01g00840D	Brassiceae	14	100
BnaA01g00850D	cellular organisms	1	100
BnaA01g00860D	Magnoliopsida	7	100
BnaA01g00870D	Embryophyta	4	100
BnaA01g00880D	Eukaryota	2	100
BnaA01g00890D	Viridiplantae	3	100
BnaA01g00900D	cellular organisms	1	93
BnaA01g00910D	cellular organisms	1	100
BnaA01g00920D	Eukaryota	2	100
BnaA01g00930D	cellular organisms	1	100
BnaA01g00940D	Eukaryota	2	100
BnaA01g00950D	Embryophyta	4	100
BnaA01g00960D	Spermatophyta	6	100
BnaA01g00970D	Eukaryota	2	100
BnaA01g00980D	Eukaryota	2	100
BnaA01g00990D	cellular organisms	1	100
BnaA01g01000D	Eukaryota	2	100
BnaA01g01010D	Eukaryota	2	100
BnaA01g01020D	cellular organisms	1	100
BnaA01g01030D	cellular organisms	1	100
BnaA01g01040D	Embryophyta	4	100
BnaA01g01050D	Eukaryota	2	100
BnaA01g01060D	Brassicaceae	13	100
BnaA01g01070D	cellular organisms	1	100
BnaA01g01080D	cellular organisms	1	100
BnaA01g01090D	Eukaryota	2	92
BnaA01g01100D	Viridiplantae	3	100
BnaA01g01110D	Eukaryota	2	100
BnaA01g01120D	Embryophyta	4	100
BnaA01g01130D	cellular organisms	1	100
BnaA01g01140D	cellular organisms	1	100
BnaA01g01150D	Tracheophyta	5	100
BnaA01g01160D	cellular organisms	1	93
BnaA01g01170D	Eukaryota	2	100
BnaA01g01180D	Brassicaceae	13	66
BnaA01g01190D	Eukaryota	2	100
BnaA01g01200D	Viridiplantae	3	100
BnaA01g01210D	Eukaryota	2	100
BnaA01g01220D	Magnoliopsida	7	100
BnaA01g01230D	Magnoliopsida	7	100
BnaA01g01240D	cellular organisms	1	93
BnaA01g01250D	cellular organisms	1	100
BnaA01g01260D	Eukaryota	2	100
BnaA01g01270D	Embryophyta	4	100
BnaA01g01280D	Eukaryota	2	100
BnaA01g01290D	Brassicaceae	13	100
BnaA01g01300D	Eukaryota	2	100
BnaA01g01310D	cellular organisms	1	100
BnaA01g01320D	cellular organisms	1	100
BnaA01g01330D	cellular organisms	1	100
BnaA01g01340D	Eukaryota	2	100
BnaA01g01350D	Embryophyta	4	100
BnaA01g01360D	cellular organisms	1	100
BnaA01g01370D	Eukaryota	2	100
BnaA01g01380D	Brassicaceae	13	100
BnaA01g01390D	Brassica napus	16	100
BnaA01g01400D	cellular organisms	1	100
BnaA01g01410D	cellular organisms	1	100
BnaA01g01420D	cellular organisms	1	100
BnaA01g01430D	cellular organisms	1	100
BnaA01g01440D	Embryophyta	4	100
BnaA01g01450D	Embryophyta	4	100
BnaA01g01460D	Embryophyta	4	91
BnaA01g01470D	cellular organisms	1	100
BnaA01g01480D	Embryophyta	4	100
BnaA01g01490D	Embryophyta	4	100
BnaA01g01500D	Magnoliopsida	7	100
BnaA01g01510D	Eukaryota	2	92
BnaA01g01520D	Eukaryota	2	100
BnaA01g01530D	Brassica	15	100
BnaA01g01540D	cellular organisms	1	100
BnaA01g01550D	cellular organisms	1	100
BnaA01g01560D	cellular organisms	1	100
BnaA01g01570D	cellular organisms	1	100
BnaA01g01580D	cellular organisms	1	100
BnaA01g01590D	Embryophyta	4	100
BnaA01g01600D	cellular organisms	1	100
BnaA01g01610D	cellular organisms	1	100
BnaA01g01620D	Mesangiospermae	8	100
BnaA01g01630D	Eukaryota	2	92
BnaA01g01640D	Mesangiospermae	8	100
BnaA01g01650D	Eukaryota	2	100
BnaA01g01660D	Eukaryota	2	100
BnaA01g01670D	cellular organisms	1	100
BnaA01g01680D	Embryophyta	4	100
BnaA01g01690D	Eukaryota	2	100
BnaA01g01700D	cellular organisms	1	100
BnaA01g01710D	cellular organisms	1	100
BnaA01g01720D	Brassica napus	16	100
BnaA01g01730D	cellular organisms	1	100
BnaA01g01740D	cellular organisms	1	100
BnaA01g01750D	cellular organisms	1	100
BnaA01g01760D	cellular organisms	1	100
BnaA01g01770D	Mesangiospermae	8	87
BnaA01g01780D	cellular organisms	1	100
BnaA01g01790D	cellular organisms	1	100
BnaA01g01800D	Eukaryota	2	100
BnaA01g01810D	Eukaryota	2	100
BnaA01g01820D	Magnoliopsida	7	100
BnaA01g01830D	Mesangiospermae	8	100
BnaA01g01840D	Magnoliopsida	7	100
BnaA01g01850D	Magnoliopsida	7	100
BnaA01g01860D	Embryophyta	4	83
BnaA01g01870D	cellular organisms	1	100
BnaA01g01880D	Eukaryota	2	100
BnaA01g01890D	rosids	10	83
BnaA01g01900D	Eukaryota	2	100
BnaA01g01910D	Viridiplantae	3	100
BnaA01g01920D	Eukaryota	2	100
BnaA01g01930D	Eukaryota	2	92
BnaA01g01940D	Mesangiospermae	8	100
BnaA01g01950D	cellular organisms	1	100
BnaA01g01960D	Eukaryota	2	100
BnaA01g01970D	Embryophyta	4	91
BnaA01g01980D	Viridiplantae	3	100
BnaA01g01990D	cellular organisms	1	100
BnaA01g02000D	cellular organisms	1	100
BnaA01g02010D	Magnoliopsida	7	100
BnaA01g02020D	Eukaryota	2	100
BnaA01g02030D	Embryophyta	4	100
BnaA01g02040D	cellular organisms	1	100
BnaA01g02050D	cellular organisms	1	100
BnaA01g02060D	cellular organisms	1	100
BnaA01g02070D	Eukaryota	2	100
BnaA01g02080D	Magnoliopsida	7	100
BnaA01g02090D	cellular organisms	1	100
BnaA01g02100D	cellular organisms	1	100
BnaA01g02110D	Eukaryota	2	92
BnaA01g02120D	Eukaryota	2	92
BnaA01g02130D	Eukaryota	2	100
BnaA01g02140D	Embryophyta	4	100
BnaA01g02150D	Eukaryota	2	100
BnaA01g02160D	cellular organisms	1	100
BnaA01g02170D	Eukaryota	2	100
BnaA01g02180D	Embryophyta	4	100
BnaA01g02190D	cellular organisms	1	100
BnaA01g02200D	Brassicaceae	13	100
BnaA01g02210D	cellular organisms	1	100
BnaA01g02220D	cellular organisms	1	100
BnaA01g02230D	cellular organisms	1	100
BnaA01g02240D	Eukaryota	2	100
BnaA01g02250D	cellular organisms	1	100
BnaA01g02260D	cellular organisms	1	100
BnaA01g02270D	cellular organisms	1	100
BnaA01g02280D	Embryophyta	4	100
BnaA01g02290D	cellular organisms	1	100
BnaA01g02300D	cellular organisms	1	100
BnaA01g02310D	cellular organisms	1	86
BnaA01g02320D	cellular organisms	1	100
BnaA01g02330D	cellular organisms	1	100
BnaA01g02340D	cellular organisms	1	100
BnaA01g02350D	cellular organisms	1	86
BnaA01g02360D	cellular organisms	1	100
BnaA01g02370D	Viridiplantae	3	100
BnaA01g02380D	Tracheophyta	5	100
BnaA01g02390D	Embryophyta	4	100
BnaA01g02400D	Embryophyta	4	100
BnaA01g02410D	Embryophyta	4	100
BnaA01g02420D	Embryophyta	4	100
BnaA01g02430D	Embryophyta	4	100
BnaA01g02440D	cellular organisms	1	100
BnaA01g02450D	cellular organisms	1	100
BnaA01g02460D	cellular organisms	1	100
BnaA01g02470D	Eukaryota	2	100
BnaA01g02480D	Eukaryota	2	100
BnaA01g02490D	cellular organisms	1	100
BnaA01g02500D	Eukaryota	2	92
BnaA01g02510D	cellular organisms	1	100
BnaA01g02520D	cellular organisms	1	100
BnaA01g02530D	Pentapetalae	9	100
BnaA01g02540D	cellular organisms	1	100
BnaA01g02550D	Magnoliopsida	7	100
BnaA01g02560D	Brassica napus	16	100
BnaA01g02570D	Embryophyta	4	100
BnaA01g02580D	Eukaryota	2	100
BnaA01g02590D	cellular organisms	1	100
BnaA01g02600D	Mesangiospermae	8	100
BnaA01g02610D	cellular organisms	1	93
BnaA01g02620D	Embryophyta	4	100
BnaA01g02630D	cellular organisms	1	100
BnaA01g02640D	Eukaryota	2	100
BnaA01g02650D	Eukaryota	2	100
BnaA01g02660D	cellular organisms	1	100
BnaA01g02670D	Eukaryota	2	100
BnaA01g02680D	cellular organisms	1	100
BnaA01g02690D	Eukaryota	2	100
BnaA01g02700D	Eukaryota	2	92
BnaA01g02710D	Eukaryota	2	100
BnaA01g02720D	Viridiplantae	3	100
BnaA01g02730D	Eukaryota	2	92
BnaA01g02740D	cellular organisms	1	93
BnaA01g02750D	Brassica napus	16	100
BnaA01g02760D	Eukaryota	2	92
BnaA01g02770D	Eukaryota	2	100
BnaA01g02780D	cellular organisms	1	100
BnaA01g02790D	Eukaryota	2	100
BnaA01g02800D	cellular organisms	1	100
BnaA01g02810D	cellular organisms	1	100
BnaA01g02820D	Eukaryota	2	92
BnaA01g02830D	Eukaryota	2	100
BnaA01g02840D	Eukaryota	2	100
BnaA01g02850D	Spermatophyta	6	100
BnaA01g02860D	cellular organisms	1	93
BnaA01g02870D	cellular organisms	1	100
BnaA01g02880D	cellular organisms	1	100
BnaA01g02890D	cellular organisms	1	100
BnaA01g02900D	Eukaryota	2	100
BnaA01g02910D	cellular organisms	1	100
BnaA01g02920D	cellular organisms	1	100
BnaA01g02930D	cellular organisms	1	100
BnaA01g02940D	Embryophyta	4	100
BnaA01g02950D	Eukaryota	2	100
BnaA01g02960D	Mesangiospermae	8	100
BnaA01g02970D	Eukaryota	2	100
BnaA01g02980D	Eukaryota	2	100
BnaA01g02990D	Eukaryota	2	92
BnaA01g03000D	Brassiceae	14	100
BnaA01g03010D	Eukaryota	2	100
BnaA01g03020D	Eukaryota	2	100
BnaA01g03030D	cellular organisms	1	100
BnaA01g03040D	cellular organisms	1	100
BnaA01g03050D	cellular organisms	1	100
BnaA01g03060D	Eukaryota	2	100
BnaA01g03070D	cellular organisms	1	100
BnaA01g03080D	Mesangiospermae	8	100
BnaA01g03090D	Embryophyta	4	100
BnaA01g03100D	Brassicales	12	100
BnaA01g03110D	cellular organisms	1	100
BnaA01g03120D	Eukaryota	2	100
BnaA01g03130D	Eukaryota	2	92
BnaA01g03140D	cellular organisms	1	100
BnaA01g03150D	cellular organisms	1	100
BnaA01g03160D	Embryophyta	4	100
BnaA01g03170D	Eukaryota	2	100
BnaA01g03180D	Eukaryota	2	100
BnaA01g03190D	Magnoliopsida	7	100
BnaA01g03200D	cellular organisms	1	100
BnaA01g03210D	Tracheophyta	5	100
BnaA01g03220D	Eukaryota	2	100
BnaA01g03230D	cellular organisms	1	100
BnaA01g03240D	Magnoliopsida	7	100
BnaA01g03250D	cellular organisms	1	100
BnaA01g03260D	cellular organisms	1	100
BnaA01g03270D	cellular organisms	1	100
BnaA01g03280D	Viridiplantae	3	100
BnaA01g03290D	cellular organisms	1	100
BnaA01g03300D	Brassicaceae	13	100
BnaA01g03310D	Brassica napus	16	100
BnaA01g03320D	Eukaryota	2	100
BnaA01g03330D	Eukaryota	2	100
BnaA01g03340D	Viridiplantae	3	100
BnaA01g03350D	Eukaryota	2	100
BnaA01g03360D	cellular organisms	1	100
BnaA01g03370D	cellular organisms	1	100
BnaA01g03380D	cellular organisms	1	100
BnaA01g03390D	cellular organisms	1	100
BnaA01g03400D	cellular organisms	1	100
BnaA01g03410D	Eukaryota	2	100
BnaA01g03420D	Embryophyta	4	100
BnaA01g03430D	Eukaryota	2	100
BnaA01g03440D	Viridiplantae	3	92
BnaA01g03450D	Embryophyta	4	91
BnaA01g03460D	cellular organisms	1	100
BnaA01g03470D	Mesangiospermae	8	100
BnaA01g03480D	cellular organisms	1	100
BnaA01g03490D	Eukaryota	2	100
BnaA01g03500D	cellular organisms	1	100
BnaA01g03510D	cellular organisms	1	100
BnaA01g03520D	Eukaryota	2	100
BnaA01g03530D	Eukaryota	2	100
BnaA01g03540D	Eukaryota	2	100
BnaA01g03550D	Eukaryota	2	100
BnaA01g03560D	cellular organisms	1	100
BnaA01g03570D	cellular organisms	1	100
BnaA01g03580D	cellular organisms	1	93
BnaA01g03590D	cellular organisms	1	100
BnaA01g03600D	Eukaryota	2	100
BnaA01g03610D	cellular organisms	1	100
BnaA01g03620D	cellular organisms	1	93
BnaA01g03630D	Viridiplantae	3	100
BnaA01g03640D	Eukaryota	2	100
BnaA01g03650D	cellular organisms	1	100
BnaA01g03660D	Eukaryota	2	92
BnaA01g03670D	Embryophyta	4	100
BnaA01g03680D	cellular organisms	1	93
BnaA01g03690D	Pentapetalae	9	85
BnaA01g03700D	Pentapetalae	9	85
BnaA01g03710D	rosids	10	83
BnaA01g03720D	Pentapetalae	9	85
BnaA01g03730D	Eukaryota	2	92
BnaA01g03740D	Embryophyta	4	91
BnaA01g03750D	Eukaryota	2	100
BnaA01g03760D	Brassicales	12	100
BnaA01g03770D	cellular organisms	1	100
BnaA01g03780D	Eukaryota	2	85
BnaA01g03790D	cellular organisms	1	100
BnaA01g03800D	cellular organisms	1	100
BnaA01g03810D	cellular organisms	1	100
BnaA01g03820D	cellular organisms	1	100
BnaA01g03830D	Eukaryota	2	92
BnaA01g03840D	cellular organisms	1	100
BnaA01g03850D	Eukaryota	2	100
BnaA01g03860D	cellular organisms	1	100
BnaA01g03870D	Brassiceae	14	100
BnaA01g03880D	Eukaryota	2	100
BnaA01g03890D	Eukaryota	2	100
BnaA01g03900D	Brassica	15	100
BnaA01g03910D	Brassicaceae	13	100
BnaA01g03920D	Brassicaceae	13	100
BnaA01g03930D	Brassicaceae	13	100
BnaA01g03940D	Brassicaceae	13	100
BnaA01g03950D	Eukaryota	2	100
BnaA01g03960D	Brassicaceae	13	100
BnaA01g03970D	Brassica napus	16	100
BnaA01g03980D	Brassica	15	100
BnaA01g03990D	Embryophyta	4	100
BnaA01g04000D	cellular organisms	1	100
BnaA01g04010D	Eukaryota	2	100
BnaA01g04020D	Eukaryota	2	92
BnaA01g04030D	Eukaryota	2	100
BnaA01g04040D	cellular organisms	1	100
BnaA01g04050D	Eukaryota	2	100
BnaA01g04060D	Pentapetalae	9	100
BnaA01g04070D	Embryophyta	4	100
BnaA01g04080D	Mesangiospermae	8	100
BnaA01g04090D	Brassica napus	16	100
BnaA01g04100D	cellular organisms	1	100
BnaA01g04110D	cellular organisms	1	100
BnaA01g04120D	cellular organisms	1	100
BnaA01g04130D	Eukaryota	2	100
BnaA01g04140D	cellular organisms	1	100
BnaA01g04150D	Viridiplantae	3	100
BnaA01g04160D	Embryophyta	4	100
BnaA01g04170D	Spermatophyta	6	100
BnaA01g04180D	Brassica napus	16	100
BnaA01g04190D	Magnoliopsida	7	100
BnaA01g04200D	Eukaryota	2	100
BnaA01g04210D	Embryophyta	4	100
BnaA01g04220D	Eukaryota	2	100
BnaA01g04230D	Eukaryota	2	100
BnaA01g04240D	Brassicaceae	13	100
BnaA01g04250D	Brassicaceae	13	100
BnaA01g04260D	Brassicaceae	13	100
BnaA01g04270D	cellular organisms	1	100
BnaA01g04280D	Brassica napus	16	100
BnaA01g04290D	cellular organisms	1	100
BnaA01g04300D	cellular organisms	1	100
BnaA01g04310D	Spermatophyta	6	100
BnaA01g04320D	Eukaryota	2	100
BnaA01g04330D	Eukaryota	2	92
BnaA01g04340D	cellular organisms	1	100
BnaA01g04350D	cellular organisms	1	100
BnaA01g04360D	Eukaryota	2	100
BnaA01g04370D	Eukaryota	2	100
BnaA01g04380D	Embryophyta	4	100
BnaA01g04390D	Viridiplantae	3	100
BnaA01g04400D	Embryophyta	4	100
BnaA01g04410D	Brassica	15	100
BnaA01g04420D	Embryophyta	4	100
BnaA01g04430D	Eukaryota	2	100
BnaA01g04440D	Eukaryota	2	100
BnaA01g04450D	cellular organisms	1	100
BnaA01g04460D	Embryophyta	4	100
BnaA01g04470D	Eukaryota	2	100
BnaA01g04480D	cellular organisms	1	100
BnaA01g04490D	cellular organisms	1	100
BnaA01g04500D	cellular organisms	1	86
BnaA01g04510D	Eukaryota	2	100
BnaA01g04520D	cellular organisms	1	100
BnaA01g04530D	cellular organisms	1	100
BnaA01g04540D	Eukaryota	2	100
BnaA01g04550D	Spermatophyta	6	100
BnaA01g04560D	Eukaryota	2	92
BnaA01g04570D	Spermatophyta	6	100
BnaA01g04580D	Eukaryota	2	100
BnaA01g04590D	cellular organisms	1	100
BnaA01g04600D	cellular organisms	1	93
BnaA01g04610D	Eukaryota	2	100
BnaA01g04620D	Eukaryota	2	100
BnaA01g04630D	cellular organisms	1	100
BnaA01g04640D	Eukaryota	2	100
BnaA01g04650D	Mesangiospermae	8	100
BnaA01g04660D	Embryophyta	4	100
BnaA01g04670D	cellular organisms	1	100
BnaA01g04680D	Viridiplantae	3	92
BnaA01g04690D	Embryophyta	4	100
BnaA01g04700D	Eukaryota	2	100
BnaA01g04710D	Embryophyta	4	100
BnaA01g04720D	Eukaryota	2	92
BnaA01g04730D	cellular organisms	1	100
BnaA01g04740D	cellular organisms	1	100
BnaA01g04750D	Spermatophyta	6	100
BnaA01g04760D	cellular organisms	1	100
BnaA01g04770D	Viridiplantae	3	100
BnaA01g04780D	Eukaryota	2	100
BnaA01g04790D	Eukaryota	2	100
BnaA01g04800D	Eukaryota	2	100
BnaA01g04810D	Magnoliopsida	7	100
BnaA01g04820D	Magnoliopsida	7	100
BnaA01g04830D	Magnoliopsida	7	100
BnaA01g04840D	Eukaryota	2	85
BnaA01g04850D	Eukaryota	2	100
BnaA01g04860D	Eukaryota	2	100
BnaA01g04870D	Eukaryota	2	100
BnaA01g04880D	Mesangiospermae	8	100
BnaA01g04890D	Magnoliopsida	7	100
BnaA01g04900D	cellular organisms	1	100
BnaA01g04910D	cellular organisms	1	100
BnaA01g04920D	Possible contamination or HGT	NA	16
BnaA01g04930D	Eukaryota	2	100
BnaA01g04940D	cellular organisms	1	100
BnaA01g04950D	Brassicaceae	13	100
BnaA01g04960D	cellular organisms	1	100
BnaA01g04970D	Embryophyta	4	100
BnaA01g04980D	Eukaryota	2	100
BnaA01g04990D	Spermatophyta	6	90
BnaA01g05000D	Brassicaceae	13	66
BnaA01g05010D	Spermatophyta	6	100
BnaA01g05020D	Embryophyta	4	100
BnaA01g05030D	Spermatophyta	6	100
BnaA01g05040D	Eukaryota	2	92
BnaA01g05050D	Eukaryota	2	92
BnaA01g05060D	Eukaryota	2	100
BnaA01g05070D	cellular organisms	1	100
BnaA01g05080D	cellular organisms	1	100
BnaA01g05090D	cellular organisms	1	100
BnaA01g05100D	cellular organisms	1	100
BnaA01g05110D	Eukaryota	2	100
BnaA01g05120D	cellular organisms	1	100
BnaA01g05130D	cellular organisms	1	100
BnaA01g05140D	Eukaryota	2	100
BnaA01g05150D	Spermatophyta	6	100
BnaA01g05160D	Magnoliopsida	7	100
BnaA01g05170D	Mesangiospermae	8	100
BnaA01g05180D	Brassiceae	14	100
BnaA01g05190D	Embryophyta	4	100
BnaA01g05200D	Brassica napus	16	100
BnaA01g05210D	cellular organisms	1	100
BnaA01g05220D	cellular organisms	1	100
BnaA01g05230D	Embryophyta	4	100
BnaA01g05240D	Eukaryota	2	100
BnaA01g05250D	Eukaryota	2	78
BnaA01g05260D	cellular organisms	1	100
BnaA01g05270D	cellular organisms	1	100
BnaA01g05280D	cellular organisms	1	100
BnaA01g05290D	Viridiplantae	3	100
BnaA01g05300D	cellular organisms	1	100
BnaA01g05310D	Brassica napus	16	100
BnaA01g05320D	cellular organisms	1	100
BnaA01g05330D	Spermatophyta	6	70
BnaA01g05340D	cellular organisms	1	100
BnaA01g05350D	cellular organisms	1	100
BnaA01g05360D	Brassicaceae	13	100
BnaA01g05370D	Embryophyta	4	100
BnaA01g05380D	cellular organisms	1	100
BnaA01g05390D	Eukaryota	2	100
BnaA01g05400D	Embryophyta	4	100
BnaA01g05410D	cellular organisms	1	100
BnaA01g05420D	Mesangiospermae	8	100
BnaA01g05430D	Brassicales	12	100
BnaA01g05440D	Magnoliopsida	7	100
BnaA01g05450D	cellular organisms	1	100
BnaA01g05460D	Brassicaceae	13	100
BnaA01g05470D	Brassica napus	16	100
BnaA01g05480D	Eukaryota	2	100
BnaA01g05490D	cellular organisms	1	100
BnaA01g05500D	Eukaryota	2	100
BnaA01g05510D	Eukaryota	2	100
BnaA01g05520D	cellular organisms	1	100
BnaA01g05530D	cellular organisms	1	100
BnaA01g05540D	cellular organisms	1	100
BnaA01g05550D	Embryophyta	4	100
BnaA01g05560D	cellular organisms	1	93
BnaA01g05570D	Magnoliopsida	7	100
BnaA01g05580D	Eukaryota	2	92
BnaA01g05590D	Embryophyta	4	91
BnaA01g05600D	Brassica napus	16	100
BnaA01g05610D	Eukaryota	2	100
BnaA01g05620D	Eukaryota	2	92
BnaA01g05630D	cellular organisms	1	100
BnaA01g05640D	rosids	10	83
BnaA01g05650D	Brassica napus	16	100
BnaA01g05660D	cellular organisms	1	100
BnaA01g05670D	cellular organisms	1	100
BnaA01g05680D	Brassicaceae	13	100
BnaA01g05690D	Eukaryota	2	100
BnaA01g05700D	Eukaryota	2	92
BnaA01g05710D	Viridiplantae	3	100
BnaA01g05720D	cellular organisms	1	100
BnaA01g05730D	Tracheophyta	5	100
BnaA01g05740D	cellular organisms	1	100
BnaA01g05750D	Eukaryota	2	92
BnaA01g05760D	Viridiplantae	3	100
BnaA01g05770D	Embryophyta	4	100
BnaA01g05780D	Pentapetalae	9	71
BnaA01g05790D	Brassica napus	16	100
BnaA01g05800D	Eukaryota	2	92
BnaA01g05810D	Magnoliopsida	7	100
BnaA01g05820D	Eukaryota	2	100
BnaA01g05830D	Embryophyta	4	100
BnaA01g05840D	cellular organisms	1	100
BnaA01g05850D	Brassiceae	14	100
BnaA01g05860D	Embryophyta	4	100
BnaA01g05870D	Brassiceae	14	100
BnaA01g05880D	Eukaryota	2	92
BnaA01g05890D	Eukaryota	2	100
BnaA01g05900D	Eukaryota	2	100
BnaA01g05910D	Pentapetalae	9	42
BnaA01g05920D	Embryophyta	4	100
BnaA01g05930D	cellular organisms	1	93
BnaA01g05940D	Embryophyta	4	100
BnaA01g05950D	cellular organisms	1	100
BnaA01g05960D	cellular organisms	1	100
BnaA01g05970D	cellular organisms	1	100
BnaA01g05980D	cellular organisms	1	93
BnaA01g05990D	cellular organisms	1	100
BnaA01g06000D	Eukaryota	2	100
BnaA01g06010D	cellular organisms	1	100
BnaA01g06020D	cellular organisms	1	100
BnaA01g06030D	Eukaryota	2	92
BnaA01g06040D	Embryophyta	4	100
BnaA01g06050D	cellular organisms	1	100
BnaA01g06060D	cellular organisms	1	100
BnaA01g06070D	Brassica napus	16	100
BnaA01g06080D	cellular organisms	1	100
BnaA01g06090D	cellular organisms	1	100
BnaA01g06100D	cellular organisms	1	100
BnaA01g06110D	cellular organisms	1	100
BnaA01g06120D	Embryophyta	4	100
BnaA01g06130D	Tracheophyta	5	100
BnaA01g06140D	Eukaryota	2	100
BnaA01g06150D	cellular organisms	1	100
BnaA01g06160D	Spermatophyta	6	100
BnaA01g06170D	Embryophyta	4	100
BnaA01g06180D	cellular organisms	1	100
BnaA01g06190D	cellular organisms	1	100
BnaA01g06200D	Brassiceae	14	50
BnaA01g06210D	cellular organisms	1	100
BnaA01g06220D	cellular organisms	1	100
BnaA01g06230D	Eukaryota	2	78
BnaA01g06240D	cellular organisms	1	80
BnaA01g06250D	Eukaryota	2	100
BnaA01g06260D	Embryophyta	4	100
BnaA01g06270D	Eukaryota	2	100
BnaA01g06280D	Viridiplantae	3	100
BnaA01g06290D	Embryophyta	4	100
BnaA01g06300D	Spermatophyta	6	100
BnaA01g06310D	Eukaryota	2	92
BnaA01g06320D	cellular organisms	1	100
BnaA01g06330D	cellular organisms	1	100
BnaA01g06340D	Eukaryota	2	100
BnaA01g06350D	Eukaryota	2	92
BnaA01g06360D	Mesangiospermae	8	100
BnaA01g06370D	Eukaryota	2	92
BnaA01g06380D	Eukaryota	2	100
BnaA01g06390D	Brassicaceae	13	100
BnaA01g06400D	Eukaryota	2	100
BnaA01g06410D	Eukaryota	2	100
BnaA01g06420D	Embryophyta	4	100
BnaA01g06430D	cellular organisms	1	100
BnaA01g06440D	Brassicaceae	13	100
BnaA01g06450D	Magnoliopsida	7	100
BnaA01g06460D	Eukaryota	2	100
BnaA01g06470D	Brassicaceae	13	100
BnaA01g06480D	cellular organisms	1	93
BnaA01g06490D	cellular organisms	1	100
BnaA01g06500D	Tracheophyta	5	100
BnaA01g06510D	Mesangiospermae	8	100
BnaA01g06520D	Magnoliopsida	7	100
BnaA01g06530D	cellular organisms	1	100
BnaA01g06540D	cellular organisms	1	100
BnaA01g06550D	cellular organisms	1	100
BnaA01g06560D	Brassica napus	16	100
BnaA01g06570D	Eukaryota	2	100
BnaA01g06580D	Brassica napus	16	100
BnaA01g06590D	Eukaryota	2	100
BnaA01g06600D	Brassicales	12	100
BnaA01g06610D	cellular organisms	1	100
BnaA01g06620D	Embryophyta	4	100
BnaA01g06630D	cellular organisms	1	100
BnaA01g06640D	Tracheophyta	5	100
BnaA01g06650D	cellular organisms	1	93
BnaA01g06660D	Eukaryota	2	100
BnaA01g06670D	cellular organisms	1	100
BnaA01g06680D	cellular organisms	1	100
BnaA01g06690D	Tracheophyta	5	100
BnaA01g06700D	Eukaryota	2	100
BnaA01g06710D	cellular organisms	1	100
BnaA01g06720D	Spermatophyta	6	100
BnaA01g06730D	cellular organisms	1	100
BnaA01g06740D	cellular organisms	1	100
BnaA01g06750D	cellular organisms	1	93
BnaA01g06760D	Eukaryota	2	100
BnaA01g06770D	cellular organisms	1	100
BnaA01g06780D	Tracheophyta	5	100
BnaA01g06790D	Mesangiospermae	8	100
BnaA01g06800D	cellular organisms	1	100
BnaA01g06810D	Tracheophyta	5	100
BnaA01g06820D	cellular organisms	1	100
BnaA01g06830D	Eukaryota	2	100
BnaA01g06840D	Embryophyta	4	91
BnaA01g06850D	cellular organisms	1	100
BnaA01g06860D	Viridiplantae	3	100
BnaA01g06870D	Embryophyta	4	100
BnaA01g06880D	Embryophyta	4	100
BnaA01g06890D	cellular organisms	1	100
BnaA01g06900D	Spermatophyta	6	100
BnaA01g06910D	Embryophyta	4	100
BnaA01g06920D	Brassicaceae	13	66
BnaA01g06930D	Eukaryota	2	100
BnaA01g06940D	cellular organisms	1	100
BnaA01g06950D	cellular organisms	1	100
BnaA01g06960D	Brassicaceae	13	100
BnaA01g06970D	cellular organisms	1	100
BnaA01g06980D	cellular organisms	1	100
BnaA01g06990D	Embryophyta	4	100
BnaA01g07000D	Eukaryota	2	100
BnaA01g07010D	Eukaryota	2	100
BnaA01g07020D	Embryophyta	4	100
BnaA01g07030D	Brassiceae	14	100
BnaA01g07040D	Brassicales	12	100
BnaA01g07050D	Brassicaceae	13	100
BnaA01g07060D	Brassicaceae	13	100
BnaA01g07070D	Brassicaceae	13	100
BnaA01g07080D	Brassicaceae	13	100
BnaA01g07090D	Spermatophyta	6	100
BnaA01g07100D	cellular organisms	1	100
BnaA01g07110D	Eukaryota	2	100
BnaA01g07120D	Eukaryota	2	100
BnaA01g07130D	Eukaryota	2	100
BnaA01g07140D	cellular organisms	1	100
BnaA01g07150D	cellular organisms	1	100
BnaA01g07160D	Eukaryota	2	100
BnaA01g07170D	cellular organisms	1	100
BnaA01g07180D	cellular organisms	1	93
BnaA01g07190D	Embryophyta	4	100
BnaA01g07200D	Eukaryota	2	100
BnaA01g07210D	Eukaryota	2	100
BnaA01g07220D	cellular organisms	1	100
BnaA01g07230D	Brassica napus	16	100
BnaA01g07240D	cellular organisms	1	100
BnaA01g07250D	cellular organisms	1	100
BnaA01g07260D	cellular organisms	1	93
BnaA01g07270D	cellular organisms	1	100
BnaA01g07280D	cellular organisms	1	100
BnaA01g07290D	Embryophyta	4	91
BnaA01g07300D	Eukaryota	2	100
BnaA01g07310D	Brassicaceae	13	100
BnaA01g07320D	cellular organisms	1	100
BnaA01g07330D	Eukaryota	2	100
BnaA01g07340D	cellular organisms	1	100
BnaA01g07350D	cellular organisms	1	100
BnaA01g07360D	Viridiplantae	3	100
BnaA01g07370D	Brassica napus	16	100
BnaA01g07380D	Mesangiospermae	8	100
BnaA01g07390D	Viridiplantae	3	92
BnaA01g07400D	cellular organisms	1	100
BnaA01g07410D	Magnoliopsida	7	100
BnaA01g07420D	Eukaryota	2	100
BnaA01g07430D	cellular organisms	1	100
BnaA01g07440D	Embryophyta	4	83
BnaA01g07450D	Eukaryota	2	100
BnaA01g07460D	cellular organisms	1	93
BnaA01g07470D	Eukaryota	2	100
BnaA01g07480D	cellular organisms	1	100
BnaA01g07490D	Eukaryota	2	100
BnaA01g07500D	Embryophyta	4	100
BnaA01g07510D	Brassicaceae	13	100
BnaA01g07520D	Spermatophyta	6	90
BnaA01g07530D	Eukaryota	2	100
BnaA01g07540D	Eukaryota	2	100
BnaA01g07550D	Embryophyta	4	100
BnaA01g07560D	Brassicaceae	13	100
BnaA01g07570D	Embryophyta	4	100
BnaA01g07580D	Brassicales	12	100
BnaA01g07590D	cellular organisms	1	93
BnaA01g07600D	Embryophyta	4	100
BnaA01g07610D	cellular organisms	1	100
BnaA01g07620D	cellular organisms	1	100
BnaA01g07630D	Magnoliopsida	7	100
BnaA01g07640D	Eukaryota	2	100
BnaA01g07650D	Magnoliopsida	7	100
BnaA01g07660D	Eukaryota	2	100
BnaA01g07670D	Eukaryota	2	100
BnaA01g07680D	Brassicales	12	100
BnaA01g07690D	Tracheophyta	5	100
BnaA01g07700D	Brassica napus	16	100
BnaA01g07710D	Brassica napus	16	100
BnaA01g07720D	cellular organisms	1	100
BnaA01g07730D	Magnoliopsida	7	100
BnaA01g07740D	Brassica napus	16	100
BnaA01g07750D	cellular organisms	1	100
BnaA01g07760D	Brassica napus	16	100
BnaA01g07770D	Brassicaceae	13	100
BnaA01g07780D	Pentapetalae	9	57
BnaA01g07790D	Brassicaceae	13	100
BnaA01g07800D	Brassicaceae	13	100
BnaA01g07810D	Embryophyta	4	100
BnaA01g07820D	Embryophyta	4	100
BnaA01g07830D	cellular organisms	1	100
BnaA01g07840D	cellular organisms	1	100
BnaA01g07850D	Eukaryota	2	92
BnaA01g07860D	cellular organisms	1	100
BnaA01g07870D	Mesangiospermae	8	100
BnaA01g07880D	Brassicaceae	13	100
BnaA01g07890D	Pentapetalae	9	100
BnaA01g07900D	Brassicales	12	100
BnaA01g07910D	cellular organisms	1	100
BnaA01g07920D	Eukaryota	2	100
BnaA01g07930D	Eukaryota	2	85
BnaA01g07940D	cellular organisms	1	100
BnaA01g07950D	cellular organisms	1	100
BnaA01g07960D	cellular organisms	1	100
BnaA01g07970D	cellular organisms	1	86
BnaA01g07980D	Embryophyta	4	100
BnaA01g07990D	cellular organisms	1	100
BnaA01g08000D	cellular organisms	1	100
BnaA01g08010D	Eukaryota	2	100
BnaA01g08020D	cellular organisms	1	100
BnaA01g08030D	cellular organisms	1	93
BnaA01g08040D	Mesangiospermae	8	100
BnaA01g08050D	cellular organisms	1	100
BnaA01g08060D	Eukaryota	2	100
BnaA01g08070D	Embryophyta	4	100
BnaA01g08080D	Eukaryota	2	100
BnaA01g08090D	Embryophyta	4	100
BnaA01g08100D	Brassicaceae	13	100
BnaA01g08110D	Embryophyta	4	100
BnaA01g08120D	cellular organisms	1	93
BnaA01g08130D	Viridiplantae	3	100
BnaA01g08140D	Spermatophyta	6	100
BnaA01g08150D	cellular organisms	1	100
BnaA01g08160D	cellular organisms	1	100
BnaA01g08170D	cellular organisms	1	100
BnaA01g08180D	Brassicaceae	13	100
BnaA01g08190D	Embryophyta	4	100
BnaA01g08200D	cellular organisms	1	100
BnaA01g08210D	cellular organisms	1	100
BnaA01g08220D	cellular organisms	1	100
BnaA01g08230D	Eukaryota	2	100
BnaA01g08240D	cellular organisms	1	100
BnaA01g08250D	cellular organisms	1	100
BnaA01g08260D	cellular organisms	1	100
BnaA01g08270D	cellular organisms	1	100
BnaA01g08280D	Embryophyta	4	100
BnaA01g08290D	cellular organisms	1	100
BnaA01g08300D	Eukaryota	2	100
BnaA01g08310D	Eukaryota	2	92
BnaA01g08320D	Eukaryota	2	92
BnaA01g08330D	cellular organisms	1	100
BnaA01g08340D	Embryophyta	4	100
BnaA01g08350D	Eukaryota	2	85
BnaA01g08360D	cellular organisms	1	100
BnaA01g08370D	Embryophyta	4	100
BnaA01g08380D	cellular organisms	1	100
BnaA01g08390D	Brassica napus	16	100
BnaA01g08400D	Pentapetalae	9	71
BnaA01g08410D	Embryophyta	4	100
BnaA01g08420D	Viridiplantae	3	100
BnaA01g08430D	cellular organisms	1	100
BnaA01g08440D	Eukaryota	2	100
BnaA01g08450D	cellular organisms	1	100
BnaA01g08460D	Embryophyta	4	100
BnaA01g08470D	cellular organisms	1	100
BnaA01g08480D	Viridiplantae	3	100
BnaA01g08490D	Eukaryota	2	100
BnaA01g08500D	cellular organisms	1	93
BnaA01g08510D	cellular organisms	1	100
BnaA01g08520D	Eukaryota	2	100
BnaA01g08530D	Eukaryota	2	100
BnaA01g08540D	cellular organisms	1	100
BnaA01g08550D	Embryophyta	4	100
BnaA01g08560D	Brassicaceae	13	100
BnaA01g08570D	Brassicaceae	13	100
BnaA01g08580D	Brassica napus	16	100
BnaA01g08590D	Brassicaceae	13	100
BnaA01g08600D	cellular organisms	1	100
BnaA01g08610D	Eukaryota	2	100
BnaA01g08620D	Eukaryota	2	100
BnaA01g08630D	Eukaryota	2	100
BnaA01g08640D	Eukaryota	2	100
BnaA01g08650D	Spermatophyta	6	100
BnaA01g08660D	cellular organisms	1	100
BnaA01g08670D	Eukaryota	2	100
BnaA01g08680D	cellular organisms	1	100
BnaA01g08690D	Embryophyta	4	100
BnaA01g08700D	cellular organisms	1	100
BnaA01g08710D	Embryophyta	4	100
BnaA01g08720D	Embryophyta	4	91
BnaA01g08730D	Brassica napus	16	100
BnaA01g08740D	Brassica napus	16	100
BnaA01g08750D	Embryophyta	4	100
BnaA01g08760D	Eukaryota	2	100
BnaA01g08770D	Eukaryota	2	100
BnaA01g08780D	Eukaryota	2	100
BnaA01g08790D	Eukaryota	2	100
BnaA01g08800D	Magnoliopsida	7	100
BnaA01g08810D	Embryophyta	4	100
BnaA01g08820D	Embryophyta	4	100
BnaA01g08830D	Embryophyta	4	100
BnaA01g08840D	Brassica napus	16	100
BnaA01g08850D	cellular organisms	1	100
BnaA01g08860D	Eukaryota	2	100
BnaA01g08870D	Eukaryota	2	100
BnaA01g08880D	Magnoliopsida	7	100
BnaA01g08890D	Eukaryota	2	100
BnaA01g08900D	cellular organisms	1	86
BnaA01g08910D	Eukaryota	2	100
BnaA01g08920D	cellular organisms	1	100
BnaA01g08930D	Eukaryota	2	100
BnaA01g08940D	cellular organisms	1	100
BnaA01g08950D	Embryophyta	4	100
BnaA01g08960D	cellular organisms	1	100
BnaA01g08970D	Brassicales	12	100
BnaA01g08980D	Eukaryota	2	100
BnaA01g08990D	Eukaryota	2	100
BnaA01g09000D	Tracheophyta	5	100
BnaA01g09010D	Spermatophyta	6	100
BnaA01g09020D	Eukaryota	2	85
BnaA01g09030D	cellular organisms	1	100
BnaA01g09040D	Eukaryota	2	100
BnaA01g09050D	cellular organisms	1	100
BnaA01g09060D	cellular organisms	1	100
BnaA01g09070D	Eukaryota	2	92
BnaA01g09080D	Absent from the DIAMOND/MMseqs2 results	NA	NA
BnaA01g09090D	cellular organisms	1	100
BnaA01g09100D	cellular organisms	1	100
BnaA01g09110D	cellular organisms	1	100
BnaA01g09120D	Eukaryota	2	100
BnaA01g09130D	Eukaryota	2	100
BnaA01g09140D	Embryophyta	4	100
BnaA01g09150D	Embryophyta	4	100
BnaA01g09160D	Mesangiospermae	8	100
BnaA01g09170D	Brassicales	12	100
BnaA01g09180D	Spermatophyta	6	100
BnaA01g09190D	Brassica napus	16	100
BnaA01g09200D	Brassicaceae	13	100
BnaA01g09210D	Viridiplantae	3	100
BnaA01g09220D	cellular organisms	1	100
BnaA01g09230D	Viridiplantae	3	100
BnaA01g09240D	Spermatophyta	6	100
BnaA01g09250D	cellular organisms	1	100
BnaA01g09260D	cellular organisms	1	100
BnaA01g09270D	cellular organisms	1	100
BnaA01g09280D	Magnoliopsida	7	100
BnaA01g09290D	Brassicaceae	13	100
BnaA01g09300D	Brassica napus	16	100
BnaA01g09310D	Embryophyta	4	100
BnaA01g09320D	Magnoliopsida	7	100
BnaA01g09330D	Mesangiospermae	8	100
BnaA01g09340D	Brassicaceae	13	100
BnaA01g09350D	Brassicaceae	13	100
BnaA01g09360D	Eukaryota	2	100
BnaA01g09370D	Eukaryota	2	100
BnaA01g09380D	Brassicaceae	13	100
BnaA01g09390D	Eukaryota	2	100
BnaA01g09400D	Eukaryota	2	100
BnaA01g09410D	Spermatophyta	6	100
BnaA01g09420D	Mesangiospermae	8	100
BnaA01g09430D	Eukaryota	2	92
BnaA01g09440D	Eukaryota	2	92
BnaA01g09450D	Brassica napus	16	100
BnaA01g09460D	Embryophyta	4	100
BnaA01g09470D	Mesangiospermae	8	100
BnaA01g09480D	cellular organisms	1	100
BnaA01g09490D	Embryophyta	4	100
BnaA01g09500D	Embryophyta	4	91
BnaA01g09510D	Embryophyta	4	100
BnaA01g09520D	cellular organisms	1	100
BnaA01g09530D	cellular organisms	1	100
BnaA01g09540D	cellular organisms	1	100
BnaA01g09550D	Mesangiospermae	8	100
BnaA01g09560D	Eukaryota	2	100
BnaA01g09570D	Embryophyta	4	100
BnaA01g09580D	Eukaryota	2	100
BnaA01g09590D	Brassicaceae	13	100
BnaA01g09600D	Mesangiospermae	8	75
BnaA01g09610D	Spermatophyta	6	70
BnaA01g09620D	cellular organisms	1	100
BnaA01g09630D	Magnoliopsida	7	100
BnaA01g09640D	cellular organisms	1	100
BnaA01g09650D	cellular organisms	1	100
BnaA01g09660D	Embryophyta	4	100
BnaA01g09670D	Possible contamination or HGT	NA	16
BnaA01g09680D	Mesangiospermae	8	100
BnaA01g09690D	Eukaryota	2	100
BnaA01g09700D	Embryophyta	4	100
BnaA01g09710D	Eukaryota	2	100
BnaA01g09720D	cellular organisms	1	100
BnaA01g09730D	cellular organisms	1	100
BnaA01g09740D	cellular organisms	1	100
BnaA01g09750D	Brassicaceae	13	66
BnaA01g09760D	Eukaryota	2	100
BnaA01g09770D	Embryophyta	4	100
BnaA01g09780D	Embryophyta	4	91
BnaA01g09790D	cellular organisms	1	93
BnaA01g09800D	Eukaryota	2	100
BnaA01g09810D	cellular organisms	1	100
BnaA01g09820D	cellular organisms	1	100
BnaA01g09830D	Eukaryota	2	100
BnaA01g09840D	Eukaryota	2	78
BnaA01g09850D	Mesangiospermae	8	100
BnaA01g09860D	cellular organisms	1	86
BnaA01g09870D	Embryophyta	4	100
BnaA01g09880D	Eukaryota	2	92
BnaA01g09890D	cellular organisms	1	93
BnaA01g09900D	cellular organisms	1	100
BnaA01g09910D	cellular organisms	1	100
BnaA01g09920D	cellular organisms	1	100
BnaA01g09930D	Eukaryota	2	100
BnaA01g09940D	Brassicaceae	13	100
BnaA01g09950D	Eukaryota	2	100
BnaA01g09960D	Eukaryota	2	100
BnaA01g09970D	cellular organisms	1	100
BnaA01g09980D	Tracheophyta	5	100
BnaA01g09990D	cellular organisms	1	100
BnaA01g10000D	cellular organisms	1	100
BnaA01g10010D	Pentapetalae	9	100
BnaA01g10020D	Eukaryota	2	100
BnaA01g10030D	cellular organisms	1	93
BnaA01g10040D	Eukaryota	2	85
BnaA01g10050D	Eukaryota	2	100
BnaA01g10060D	cellular organisms	1	100
BnaA01g10070D	Eukaryota	2	100
BnaA01g10080D	cellular organisms	1	100
BnaA01g10090D	cellular organisms	1	100
BnaA01g10100D	cellular organisms	1	100
BnaA01g10110D	Eukaryota	2	100
BnaA01g10120D	Viridiplantae	3	100
BnaA01g10130D	Brassicaceae	13	100
BnaA01g10140D	Brassicaceae	13	100
BnaA01g10150D	Eukaryota	2	100
BnaA01g10160D	cellular organisms	1	100
BnaA01g10170D	Eukaryota	2	100
BnaA01g10180D	Brassicaceae	13	100
BnaA01g10190D	Brassica napus	16	100
BnaA01g10200D	Spermatophyta	6	100
BnaA01g10210D	Eukaryota	2	100
BnaA01g10220D	Embryophyta	4	100
BnaA01g10230D	Eukaryota	2	100
BnaA01g10240D	Eukaryota	2	100
BnaA01g10250D	Eukaryota	2	100
BnaA01g10260D	Embryophyta	4	100
BnaA01g10270D	cellular organisms	1	100
BnaA01g10280D	Eukaryota	2	100
BnaA01g10290D	Magnoliopsida	7	100
BnaA01g10300D	Magnoliopsida	7	100
BnaA01g10310D	cellular organisms	1	100
BnaA01g10320D	Eukaryota	2	92
BnaA01g10330D	Magnoliopsida	7	88
BnaA01g10340D	cellular organisms	1	93
BnaA01g10350D	Mesangiospermae	8	100
BnaA01g10360D	Spermatophyta	6	100
BnaA01g10370D	cellular organisms	1	100
BnaA01g10380D	Eukaryota	2	85
BnaA01g10390D	Eukaryota	2	85
BnaA01g10400D	Embryophyta	4	100
BnaA01g10410D	Spermatophyta	6	100
BnaA01g10420D	cellular organisms	1	100
BnaA01g10430D	cellular organisms	1	100
BnaA01g10440D	Eukaryota	2	100
BnaA01g10450D	Eukaryota	2	92
BnaA01g10460D	Eukaryota	2	92
BnaA01g10470D	Magnoliopsida	7	100
BnaA01g10480D	cellular organisms	1	100
BnaA01g10490D	Eukaryota	2	100
BnaA01g10500D	Embryophyta	4	100
BnaA01g10510D	cellular organisms	1	93
BnaA01g10520D	Brassica napus	16	100
BnaA01g10530D	cellular organisms	1	100
BnaA01g10540D	cellular organisms	1	100
BnaA01g10550D	cellular organisms	1	100
BnaA01g10560D	cellular organisms	1	100
BnaA01g10570D	Eukaryota	2	100
BnaA01g10580D	Embryophyta	4	100
BnaA01g10590D	Eukaryota	2	100
BnaA01g10600D	Eukaryota	2	100
BnaA01g10610D	Brassicales	12	100
BnaA01g10620D	cellular organisms	1	100
BnaA01g10630D	Eukaryota	2	100
BnaA01g10640D	Brassica napus	16	100
BnaA01g10650D	cellular organisms	1	100
BnaA01g10660D	Embryophyta	4	91
BnaA01g10670D	cellular organisms	1	100
BnaA01g10680D	Eukaryota	2	92
BnaA01g10690D	cellular organisms	1	100
BnaA01g10700D	Eukaryota	2	92
BnaA01g10710D	cellular organisms	1	100
BnaA01g10720D	cellular organisms	1	100
BnaA01g10730D	Mesangiospermae	8	100
BnaA01g10740D	cellular organisms	1	100
BnaA01g10750D	cellular organisms	1	100
BnaA01g10760D	cellular organisms	1	100
BnaA01g10770D	cellular organisms	1	80
BnaA01g10780D	cellular organisms	1	100
BnaA01g10790D	Mesangiospermae	8	100
BnaA01g10800D	Eukaryota	2	100
BnaA01g10810D	cellular organisms	1	100
BnaA01g10820D	Embryophyta	4	100
BnaA01g10830D	cellular organisms	1	100
BnaA01g10840D	cellular organisms	1	100
BnaA01g10850D	cellular organisms	1	100
BnaA01g10860D	Spermatophyta	6	100
BnaA01g10870D	Mesangiospermae	8	100
BnaA01g10880D	rosids	10	83
BnaA01g10890D	Viridiplantae	3	100
BnaA01g10900D	Possible contamination or HGT	NA	18
BnaA01g10910D	Viridiplantae	3	100
BnaA01g10920D	Viridiplantae	3	100
BnaA01g10930D	Viridiplantae	3	100
BnaA01g10940D	Mesangiospermae	8	100
BnaA01g10950D	Viridiplantae	3	100
BnaA01g10960D	Eukaryota	2	100
BnaA01g10970D	Eukaryota	2	100
BnaA01g10980D	Eukaryota	2	92
BnaA01g10990D	cellular organisms	1	100
BnaA01g11000D	Embryophyta	4	91
BnaA01g11010D	cellular organisms	1	100
BnaA01g11020D	Eukaryota	2	100
BnaA01g11030D	Embryophyta	4	91
BnaA01g11040D	cellular organisms	1	100
BnaA01g11050D	cellular organisms	1	100
BnaA01g11060D	Eukaryota	2	100
BnaA01g11070D	Eukaryota	2	100
BnaA01g11080D	Spermatophyta	6	100
BnaA01g11090D	cellular organisms	1	100
BnaA01g11100D	Embryophyta	4	100
BnaA01g11110D	cellular organisms	1	93
BnaA01g11120D	cellular organisms	1	100
BnaA01g11130D	cellular organisms	1	100
BnaA01g11140D	Mesangiospermae	8	100
BnaA01g11150D	Spermatophyta	6	100
BnaA01g11160D	Spermatophyta	6	100
BnaA01g11170D	Tracheophyta	5	90
BnaA01g11180D	cellular organisms	1	100
BnaA01g11190D	Viridiplantae	3	100
BnaA01g11200D	Eukaryota	2	92
BnaA01g11210D	Tracheophyta	5	100
BnaA01g11220D	cellular organisms	1	100
BnaA01g11230D	cellular organisms	1	100
BnaA01g11240D	Brassicaceae	13	100
BnaA01g11250D	cellular organisms	1	100
BnaA01g11260D	cellular organisms	1	86
BnaA01g11270D	Eukaryota	2	100
BnaA01g11280D	Eukaryota	2	100
BnaA01g11290D	cellular organisms	1	86
BnaA01g11300D	cellular organisms	1	93
BnaA01g11310D	Eukaryota	2	92
BnaA01g11320D	cellular organisms	1	100
BnaA01g11330D	cellular organisms	1	100
BnaA01g11340D	Magnoliopsida	7	100
BnaA01g11350D	Embryophyta	4	100
BnaA01g11360D	Eukaryota	2	100
BnaA01g11370D	Eukaryota	2	100
BnaA01g11380D	Viridiplantae	3	100
BnaA01g11390D	Eukaryota	2	100
BnaA01g11400D	Eukaryota	2	100
BnaA01g11410D	Mesangiospermae	8	100
BnaA01g11420D	Spermatophyta	6	100
BnaA01g11430D	cellular organisms	1	100
BnaA01g11440D	cellular organisms	1	100
BnaA01g11450D	cellular organisms	1	93
BnaA01g11460D	cellular organisms	1	93
BnaA01g11470D	Mesangiospermae	8	100
BnaA01g11480D	cellular organisms	1	100
BnaA01g11490D	Eukaryota	2	100
BnaA01g11500D	Viridiplantae	3	100
BnaA01g11510D	cellular organisms	1	100
BnaA01g11520D	Embryophyta	4	100
BnaA01g11530D	cellular organisms	1	100
BnaA01g11540D	Eukaryota	2	78
BnaA01g11550D	Pentapetalae	9	100
BnaA01g11560D	Spermatophyta	6	100
BnaA01g11570D	Embryophyta	4	91
BnaA01g11580D	Embryophyta	4	100
BnaA01g11590D	cellular organisms	1	100
BnaA01g11600D	cellular organisms	1	100
BnaA01g11610D	Mesangiospermae	8	100
BnaA01g11620D	Eukaryota	2	100
BnaA01g11630D	cellular organisms	1	100
BnaA01g11640D	Eukaryota	2	100
BnaA01g11650D	Eukaryota	2	100
BnaA01g11660D	cellular organisms	1	100
BnaA01g11670D	cellular organisms	1	100
BnaA01g11680D	Eukaryota	2	92
BnaA01g11690D	Eukaryota	2	92
BnaA01g11700D	Embryophyta	4	100
BnaA01g11710D	Embryophyta	4	100
BnaA01g11720D	Embryophyta	4	100
BnaA01g11730D	Embryophyta	4	100
BnaA01g11740D	Eukaryota	2	100
BnaA01g11750D	Mesangiospermae	8	100
BnaA01g11760D	cellular organisms	1	100
BnaA01g11770D	Embryophyta	4	100
BnaA01g11780D	Mesangiospermae	8	100
BnaA01g11790D	cellular organisms	1	100
BnaA01g11800D	Eukaryota	2	100
BnaA01g11810D	Brassica napus	16	100
BnaA01g11820D	Embryophyta	4	100
BnaA01g11830D	Eukaryota	2	100
BnaA01g11840D	cellular organisms	1	100
BnaA01g11850D	Mesangiospermae	8	100
BnaA01g11860D	Eukaryota	2	92
BnaA01g11870D	cellular organisms	1	100
BnaA01g11880D	Magnoliopsida	7	100
BnaA01g11890D	cellular organisms	1	93
BnaA01g11900D	Brassicaceae	13	100
BnaA01g11910D	cellular organisms	1	100
BnaA01g11920D	Eukaryota	2	100
BnaA01g11930D	cellular organisms	1	100
BnaA01g11940D	Eukaryota	2	100
BnaA01g11950D	Eukaryota	2	100
BnaA01g11960D	Mesangiospermae	8	100
BnaA01g11970D	Brassicales	12	100
BnaA01g11980D	Mesangiospermae	8	75
BnaA01g11990D	cellular organisms	1	100
BnaA01g12000D	Brassica napus	16	100
BnaA01g12010D	Magnoliopsida	7	100
BnaA01g12020D	cellular organisms	1	100
BnaA01g12030D	Brassica napus	16	100
BnaA01g12040D	cellular organisms	1	100
BnaA01g12050D	Brassiceae	14	100
BnaA01g12060D	cellular organisms	1	100
BnaA01g12070D	Eukaryota	2	92
BnaA01g12080D	cellular organisms	1	100
BnaA01g12090D	Embryophyta	4	100
BnaA01g12100D	Embryophyta	4	100
BnaA01g12110D	Eukaryota	2	100
BnaA01g12120D	Eukaryota	2	100
BnaA01g12130D	Embryophyta	4	100
BnaA01g12140D	cellular organisms	1	93
BnaA01g12150D	cellular organisms	1	100
BnaA01g12160D	Eukaryota	2	100
BnaA01g12170D	cellular organisms	1	100
BnaA01g12180D	Spermatophyta	6	100
BnaA01g12190D	cellular organisms	1	100
BnaA01g12200D	Eukaryota	2	100
BnaA01g12210D	Brassica napus	16	100
BnaA01g12220D	Mesangiospermae	8	100
BnaA01g12230D	Spermatophyta	6	100
BnaA01g12240D	rosids	10	83
BnaA01g12250D	Brassicaceae	13	100
BnaA01g12260D	Spermatophyta	6	100
BnaA01g12270D	cellular organisms	1	100
BnaA01g12280D	Eukaryota	2	100
BnaA01g12290D	cellular organisms	1	100
BnaA01g12300D	Brassica napus	16	100
BnaA01g12310D	Eukaryota	2	100
BnaA01g12320D	cellular organisms	1	100
BnaA01g12330D	Spermatophyta	6	100
BnaA01g12340D	Embryophyta	4	100
BnaA01g12350D	Brassicales	12	100
BnaA01g12360D	Eukaryota	2	100
BnaA01g12370D	Eukaryota	2	100
BnaA01g12380D	cellular organisms	1	100
BnaA01g12390D	cellular organisms	1	100
BnaA01g12400D	cellular organisms	1	100
BnaA01g12410D	Brassicaceae	13	100
BnaA01g12420D	Spermatophyta	6	90
BnaA01g12430D	Eukaryota	2	100
BnaA01g12440D	cellular organisms	1	100
BnaA01g12450D	cellular organisms	1	100
BnaA01g12460D	Tracheophyta	5	100
BnaA01g12470D	Eukaryota	2	92
BnaA01g12480D	Embryophyta	4	100
BnaA01g12490D	cellular organisms	1	93
BnaA01g12500D	Eukaryota	2	92
BnaA01g12510D	cellular organisms	1	100
BnaA01g12520D	cellular organisms	1	100
BnaA01g12530D	cellular organisms	1	100
BnaA01g12540D	Eukaryota	2	100
BnaA01g12550D	Brassicales	12	100
BnaA01g12560D	cellular organisms	1	100
BnaA01g12570D	cellular organisms	1	93
BnaA01g12580D	cellular organisms	1	100
BnaA01g12590D	cellular organisms	1	100
BnaA01g12600D	Brassica napus	16	100
BnaA01g12610D	Brassica napus	16	100
BnaA01g12620D	Mesangiospermae	8	100
BnaA01g12630D	Brassica napus	16	100
BnaA01g12640D	cellular organisms	1	93
BnaA01g12650D	cellular organisms	1	100
BnaA01g12660D	cellular organisms	1	100
BnaA01g12670D	cellular organisms	1	100
BnaA01g12680D	cellular organisms	1	100
BnaA01g12690D	cellular organisms	1	100
BnaA01g12700D	Embryophyta	4	100
BnaA01g12710D	Eukaryota	2	100
BnaA01g12720D	Brassicales	12	100
BnaA01g12730D	Eukaryota	2	100
BnaA01g12740D	Eukaryota	2	100
BnaA01g12750D	Spermatophyta	6	100
BnaA01g12760D	Spermatophyta	6	100
BnaA01g12770D	Spermatophyta	6	100
BnaA01g12780D	Spermatophyta	6	100
BnaA01g12790D	cellular organisms	1	93
BnaA01g12800D	cellular organisms	1	100
BnaA01g12810D	Eukaryota	2	100
BnaA01g12820D	Magnoliopsida	7	100
BnaA01g12830D	Magnoliopsida	7	100
BnaA01g12840D	cellular organisms	1	100
BnaA01g12850D	Brassica napus	16	100
BnaA01g12860D	Viridiplantae	3	100
BnaA01g12870D	Embryophyta	4	100
BnaA01g12880D	cellular organisms	1	100
BnaA01g12890D	cellular organisms	1	100
BnaA01g12900D	cellular organisms	1	100
BnaA01g12910D	cellular organisms	1	100
BnaA01g12920D	cellular organisms	1	100
BnaA01g12930D	cellular organisms	1	100
BnaA01g12940D	cellular organisms	1	100
BnaA01g12950D	cellular organisms	1	100
BnaA01g12960D	cellular organisms	1	100
BnaA01g12970D	cellular organisms	1	100
BnaA01g12980D	cellular organisms	1	100
BnaA01g12990D	Tracheophyta	5	100
BnaA01g13000D	Embryophyta	4	91
BnaA01g13010D	Eukaryota	2	92
BnaA01g13020D	cellular organisms	1	93
BnaA01g13030D	cellular organisms	1	93
BnaA01g13040D	cellular organisms	1	100
BnaA01g13050D	cellular organisms	1	86
BnaA01g13060D	Eukaryota	2	100
BnaA01g13070D	Magnoliopsida	7	100
BnaA01g13080D	Eukaryota	2	100
BnaA01g13090D	Eukaryota	2	92
BnaA01g13100D	Mesangiospermae	8	100
BnaA01g13110D	Embryophyta	4	100
BnaA01g13120D	cellular organisms	1	100
BnaA01g13130D	cellular organisms	1	100
BnaA01g13140D	Pentapetalae	9	100
BnaA01g13150D	Brassica napus	16	100
BnaA01g13160D	Brassicaceae	13	100
BnaA01g13170D	Brassicaceae	13	100
BnaA01g13180D	Embryophyta	4	91
BnaA01g13190D	Brassicaceae	13	100
BnaA01g13200D	Eukaryota	2	100
BnaA01g13210D	Embryophyta	4	91
BnaA01g13220D	Eukaryota	2	100
BnaA01g13230D	Eukaryota	2	100
BnaA01g13240D	cellular organisms	1	100
BnaA01g13250D	Eukaryota	2	100
BnaA01g13260D	Eukaryota	2	100
BnaA01g13270D	cellular organisms	1	100
BnaA01g13280D	cellular organisms	1	100
BnaA01g13290D	Embryophyta	4	91
BnaA01g13300D	cellular organisms	1	100
BnaA01g13310D	Eukaryota	2	100
BnaA01g13320D	cellular organisms	1	100
BnaA01g13330D	cellular organisms	1	100
BnaA01g13340D	cellular organisms	1	100
BnaA01g13350D	Mesangiospermae	8	100
BnaA01g13360D	cellular organisms	1	100
BnaA01g13370D	Eukaryota	2	100
BnaA01g13380D	Mesangiospermae	8	100
BnaA01g13390D	cellular organisms	1	100
BnaA01g13400D	cellular organisms	1	100
BnaA01g13410D	Brassica napus	16	100
BnaA01g13420D	Viridiplantae	3	100
BnaA01g13430D	Eukaryota	2	100
BnaA01g13440D	Eukaryota	2	100
BnaA01g13450D	Spermatophyta	6	80
BnaA01g13460D	cellular organisms	1	100
BnaA01g13470D	cellular organisms	1	100
BnaA01g13480D	Eukaryota	2	92
BnaA01g13490D	Brassicales	12	100
BnaA01g13500D	Brassicales	12	100
BnaA01g13510D	cellular organisms	1	86
BnaA01g13520D	cellular organisms	1	100
BnaA01g13530D	Magnoliopsida	7	100
BnaA01g13540D	cellular organisms	1	100
BnaA01g13550D	Embryophyta	4	100
BnaA01g13560D	cellular organisms	1	100
BnaA01g13570D	Eukaryota	2	100
BnaA01g13580D	Embryophyta	4	100
BnaA01g13590D	Brassica napus	16	100
BnaA01g13600D	cellular organisms	1	93
BnaA01g13610D	Embryophyta	4	100
BnaA01g13620D	cellular organisms	1	86
BnaA01g13630D	cellular organisms	1	100
BnaA01g13640D	Eukaryota	2	100
BnaA01g13650D	Embryophyta	4	100
BnaA01g13660D	cellular organisms	1	100
BnaA01g13670D	cellular organisms	1	100
BnaA01g13680D	Eukaryota	2	100
BnaA01g13690D	Tracheophyta	5	100
BnaA01g13700D	cellular organisms	1	100
BnaA01g13710D	cellular organisms	1	100
BnaA01g13720D	Viridiplantae	3	100
BnaA01g13730D	Viridiplantae	3	100
BnaA01g13740D	cellular organisms	1	100
BnaA01g13750D	Mesangiospermae	8	87
BnaA01g13760D	cellular organisms	1	100
BnaA01g13770D	Brassicaceae	13	100
BnaA01g13780D	cellular organisms	1	100
BnaA01g13790D	cellular organisms	1	100
BnaA01g13800D	Eukaryota	2	92
BnaA01g13810D	Viridiplantae	3	100
BnaA01g13820D	Embryophyta	4	100
BnaA01g13830D	Eukaryota	2	100
BnaA01g13840D	Embryophyta	4	100
BnaA01g13850D	cellular organisms	1	80
BnaA01g13860D	cellular organisms	1	80
BnaA01g13870D	Magnoliopsida	7	100
BnaA01g13880D	Eukaryota	2	100
BnaA01g13890D	Eukaryota	2	92
BnaA01g13900D	cellular organisms	1	100
BnaA01g13910D	cellular organisms	1	100
BnaA01g13920D	Eukaryota	2	100
BnaA01g13930D	Eukaryota	2	100
BnaA01g13940D	Eukaryota	2	100
BnaA01g13950D	Eukaryota	2	100
BnaA01g13960D	Eukaryota	2	92
BnaA01g13970D	Viridiplantae	3	100
BnaA01g13980D	Embryophyta	4	100
BnaA01g13990D	cellular organisms	1	100
BnaA01g14000D	Eukaryota	2	100
BnaA01g14010D	Brassicales	12	100
BnaA01g14020D	Embryophyta	4	100
BnaA01g14030D	cellular organisms	1	93
BnaA01g14040D	Viridiplantae	3	100
BnaA01g14050D	Eukaryota	2	92
BnaA01g14060D	Magnoliopsida	7	100
BnaA01g14070D	cellular organisms	1	100
BnaA01g14080D	Viridiplantae	3	100
BnaA01g14090D	cellular organisms	1	100
BnaA01g14100D	cellular organisms	1	100
BnaA01g14110D	cellular organisms	1	100
BnaA01g14120D	cellular organisms	1	100
BnaA01g14130D	cellular organisms	1	93
BnaA01g14140D	cellular organisms	1	100
BnaA01g14150D	Eukaryota	2	100
BnaA01g14160D	Eukaryota	2	100
BnaA01g14170D	cellular organisms	1	86
BnaA01g14180D	Eukaryota	2	100
BnaA01g14190D	cellular organisms	1	100
BnaA01g14200D	Eukaryota	2	100
BnaA01g14210D	Brassicaceae	13	100
BnaA01g14220D	Mesangiospermae	8	100
BnaA01g14230D	cellular organisms	1	100
BnaA01g14240D	cellular organisms	1	100
BnaA01g14250D	Eukaryota	2	92
BnaA01g14260D	cellular organisms	1	93
BnaA01g14270D	Eukaryota	2	100
BnaA01g14280D	Eukaryota	2	71
BnaA01g14290D	Viridiplantae	3	100
BnaA01g14300D	cellular organisms	1	100
BnaA01g14310D	cellular organisms	1	100
BnaA01g14320D	Eukaryota	2	92
BnaA01g14330D	Eukaryota	2	100
BnaA01g14340D	Embryophyta	4	100
BnaA01g14350D	Viridiplantae	3	100
BnaA01g14360D	Eukaryota	2	100
BnaA01g14370D	Eukaryota	2	100
BnaA01g14380D	cellular organisms	1	93
BnaA01g14390D	Embryophyta	4	91
BnaA01g14400D	cellular organisms	1	100
BnaA01g14410D	Viridiplantae	3	100
BnaA01g14420D	cellular organisms	1	100
BnaA01g14430D	cellular organisms	1	86
BnaA01g14440D	Embryophyta	4	100
BnaA01g14450D	cellular organisms	1	100
BnaA01g14460D	cellular organisms	1	100
BnaA01g14470D	cellular organisms	1	100
BnaA01g14480D	Embryophyta	4	100
BnaA01g14490D	cellular organisms	1	100
BnaA01g14500D	cellular organisms	1	100
BnaA01g14510D	Embryophyta	4	100
BnaA01g14520D	Eukaryota	2	100
BnaA01g14530D	Eukaryota	2	100
BnaA01g14540D	Spermatophyta	6	100
BnaA01g14550D	Brassicaceae	13	100
BnaA01g14560D	cellular organisms	1	100
BnaA01g14570D	Magnoliopsida	7	100
BnaA01g14580D	cellular organisms	1	100
BnaA01g14590D	Eukaryota	2	100
BnaA01g14600D	cellular organisms	1	100
BnaA01g14610D	Spermatophyta	6	100
BnaA01g14620D	Spermatophyta	6	100
BnaA01g14630D	Spermatophyta	6	100
BnaA01g14640D	Tracheophyta	5	100
BnaA01g14650D	Eukaryota	2	92
BnaA01g14660D	cellular organisms	1	100
BnaA01g14670D	Tracheophyta	5	100
BnaA01g14680D	cellular organisms	1	100
BnaA01g14690D	cellular organisms	1	100
BnaA01g14700D	Viridiplantae	3	100
BnaA01g14710D	Embryophyta	4	100
BnaA01g14720D	cellular organisms	1	100
BnaA01g14730D	Eukaryota	2	100
BnaA01g14740D	Eukaryota	2	100
BnaA01g14750D	cellular organisms	1	100
BnaA01g14760D	Embryophyta	4	100
BnaA01g14770D	Embryophyta	4	100
BnaA01g14780D	Embryophyta	4	100
BnaA01g14790D	Eukaryota	2	100
BnaA01g14800D	Eukaryota	2	100
BnaA01g14810D	Pentapetalae	9	85
BnaA01g14820D	cellular organisms	1	100
BnaA01g14830D	cellular organisms	1	100
BnaA01g14840D	Embryophyta	4	100
BnaA01g14850D	Embryophyta	4	100
BnaA01g14860D	cellular organisms	1	100
BnaA01g14870D	cellular organisms	1	100
BnaA01g14880D	cellular organisms	1	100
BnaA01g14890D	Eukaryota	2	100
BnaA01g14900D	Spermatophyta	6	100
BnaA01g14910D	Eukaryota	2	100
BnaA01g14920D	Spermatophyta	6	100
BnaA01g14930D	Pentapetalae	9	57
BnaA01g14940D	cellular organisms	1	100
BnaA01g14950D	cellular organisms	1	100
BnaA01g14960D	Eukaryota	2	100
BnaA01g14970D	cellular organisms	1	100
BnaA01g14980D	Spermatophyta	6	100
BnaA01g14990D	Embryophyta	4	100
BnaA01g15000D	cellular organisms	1	100
BnaA01g15010D	Tracheophyta	5	100
BnaA01g15020D	cellular organisms	1	100
BnaA01g15030D	Eukaryota	2	100
BnaA01g15040D	Eukaryota	2	100
BnaA01g15050D	Viridiplantae	3	100
BnaA01g15060D	Eukaryota	2	100
BnaA01g15070D	Eukaryota	2	100
BnaA01g15080D	cellular organisms	1	100
BnaA01g15090D	cellular organisms	1	100
BnaA01g15100D	cellular organisms	1	100
BnaA01g15110D	Eukaryota	2	100
BnaA01g15120D	Eukaryota	2	100
BnaA01g15130D	cellular organisms	1	100
BnaA01g15140D	cellular organisms	1	100
BnaA01g15150D	Eukaryota	2	100
BnaA01g15160D	Embryophyta	4	100
BnaA01g15170D	Eukaryota	2	100
BnaA01g15180D	cellular organisms	1	100
BnaA01g15190D	Brassiceae	14	50
BnaA01g15200D	Eukaryota	2	100
BnaA01g15210D	Eukaryota	2	100
BnaA01g15220D	cellular organisms	1	100
BnaA01g15230D	Eukaryota	2	92
BnaA01g15240D	Magnoliopsida	7	100
BnaA01g15250D	cellular organisms	1	100
BnaA01g15260D	Brassicaceae	13	100
BnaA01g15270D	cellular organisms	1	93
BnaA01g15280D	Eukaryota	2	100
BnaA01g15290D	Embryophyta	4	100
BnaA01g15300D	Eukaryota	2	100
BnaA01g15310D	Embryophyta	4	100
BnaA01g15320D	Magnoliopsida	7	100
BnaA01g15330D	cellular organisms	1	100
BnaA01g15340D	Brassicales	12	100
BnaA01g15350D	Eukaryota	2	100
BnaA01g15360D	cellular organisms	1	100
BnaA01g15370D	Spermatophyta	6	90
BnaA01g15380D	cellular organisms	1	100
BnaA01g15390D	cellular organisms	1	100
BnaA01g15400D	cellular organisms	1	100
BnaA01g15410D	cellular organisms	1	100
BnaA01g15420D	cellular organisms	1	100
BnaA01g15430D	cellular organisms	1	86
BnaA01g15440D	Spermatophyta	6	100
BnaA01g15450D	cellular organisms	1	100
BnaA01g15460D	Mesangiospermae	8	100
BnaA01g15470D	Magnoliopsida	7	100
BnaA01g15480D	Spermatophyta	6	100
BnaA01g15490D	cellular organisms	1	86
BnaA01g15500D	Eukaryota	2	100
BnaA01g15510D	Viridiplantae	3	100
BnaA01g15520D	Brassica napus	16	100
BnaA01g15530D	Pentapetalae	9	100
BnaA01g15540D	cellular organisms	1	93
BnaA01g15550D	Eukaryota	2	100
BnaA01g15560D	Eukaryota	2	100
BnaA01g15570D	Eukaryota	2	100
BnaA01g15580D	cellular organisms	1	93
BnaA01g15590D	Magnoliopsida	7	100
BnaA01g15600D	Magnoliopsida	7	100
BnaA01g15610D	Embryophyta	4	100
BnaA01g15620D	cellular organisms	1	100
BnaA01g15630D	cellular organisms	1	100
BnaA01g15640D	cellular organisms	1	100
BnaA01g15650D	cellular organisms	1	100
BnaA01g15660D	Embryophyta	4	100
BnaA01g15670D	Eukaryota	2	100
BnaA01g15680D	cellular organisms	1	100
BnaA01g15690D	cellular organisms	1	100
BnaA01g15700D	Eukaryota	2	100
BnaA01g15710D	Eukaryota	2	92
BnaA01g15720D	cellular organisms	1	100
BnaA01g15730D	cellular organisms	1	100
BnaA01g15740D	cellular organisms	1	100
BnaA01g15750D	Eukaryota	2	100
BnaA01g15760D	Eukaryota	2	100
BnaA01g15770D	cellular organisms	1	100
BnaA01g15780D	Eukaryota	2	100
BnaA01g15790D	Magnoliopsida	7	88
BnaA01g15800D	cellular organisms	1	100
BnaA01g15810D	cellular organisms	1	100
BnaA01g15820D	Eukaryota	2	100
BnaA01g15830D	cellular organisms	1	100
BnaA01g15840D	cellular organisms	1	100
BnaA01g15850D	Viridiplantae	3	100
BnaA01g15860D	Eukaryota	2	100
BnaA01g15870D	Eukaryota	2	100
BnaA01g15880D	Eukaryota	2	100
BnaA01g15890D	cellular organisms	1	100
BnaA01g15900D	cellular organisms	1	100
BnaA01g15910D	cellular organisms	1	93
BnaA01g15920D	Mesangiospermae	8	100
BnaA01g15930D	cellular organisms	1	93
BnaA01g15940D	Eukaryota	2	100
BnaA01g15950D	cellular organisms	1	100
BnaA01g15960D	cellular organisms	1	100
BnaA01g15970D	Magnoliopsida	7	100
BnaA01g15980D	cellular organisms	1	100
BnaA01g15990D	Brassica	15	100
BnaA01g16000D	cellular organisms	1	100
BnaA01g16010D	cellular organisms	1	100
BnaA01g16020D	Tracheophyta	5	100
BnaA01g16030D	Eukaryota	2	78
BnaA01g16040D	cellular organisms	1	100
BnaA01g16050D	Tracheophyta	5	100
BnaA01g16060D	cellular organisms	1	100
BnaA01g16070D	Eukaryota	2	100
BnaA01g16080D	Eukaryota	2	92
BnaA01g16090D	cellular organisms	1	100
BnaA01g16100D	Eukaryota	2	100
BnaA01g16110D	Eukaryota	2	100
BnaA01g16120D	cellular organisms	1	100
BnaA01g16130D	Eukaryota	2	100
BnaA01g16140D	Eukaryota	2	100
BnaA01g16150D	Embryophyta	4	100
BnaA01g16160D	Eukaryota	2	100
BnaA01g16170D	cellular organisms	1	100
BnaA01g16180D	Pentapetalae	9	100
BnaA01g16190D	Mesangiospermae	8	87
BnaA01g16200D	Pentapetalae	9	100
BnaA01g16210D	Embryophyta	4	100
BnaA01g16220D	Pentapetalae	9	100
BnaA01g16230D	rosids	10	100
BnaA01g16240D	Eukaryota	2	100
BnaA01g16250D	Eukaryota	2	100
BnaA01g16260D	cellular organisms	1	93
BnaA01g16270D	Eukaryota	2	100
BnaA01g16280D	Eukaryota	2	92
BnaA01g16290D	cellular organisms	1	100
BnaA01g16300D	cellular organisms	1	100
BnaA01g16310D	cellular organisms	1	100
BnaA01g16320D	cellular organisms	1	100
BnaA01g16330D	cellular organisms	1	100
BnaA01g16340D	Pentapetalae	9	71
BnaA01g16350D	rosids	10	100
BnaA01g16360D	cellular organisms	1	100
BnaA01g16370D	cellular organisms	1	93
BnaA01g16380D	Eukaryota	2	100
BnaA01g16390D	Mesangiospermae	8	100
BnaA01g16400D	Embryophyta	4	100
BnaA01g16410D	cellular organisms	1	100
BnaA01g16420D	Embryophyta	4	100
BnaA01g16430D	Embryophyta	4	100
BnaA01g16440D	cellular organisms	1	100
BnaA01g16450D	Eukaryota	2	100
BnaA01g16460D	Embryophyta	4	100
BnaA01g16470D	Eukaryota	2	100
BnaA01g16480D	cellular organisms	1	93
BnaA01g16490D	cellular organisms	1	100
BnaA01g16500D	Embryophyta	4	100
BnaA01g16510D	Tracheophyta	5	100
BnaA01g16520D	Spermatophyta	6	100
BnaA01g16530D	Embryophyta	4	100
BnaA01g16540D	Embryophyta	4	100
BnaA01g16550D	Brassicaceae	13	100
BnaA01g16560D	cellular organisms	1	100
BnaA01g16570D	Brassica napus	16	100
BnaA01g16580D	Eukaryota	2	100
BnaA01g16590D	Tracheophyta	5	100
BnaA01g16600D	cellular organisms	1	100
BnaA01g16610D	Tracheophyta	5	100
BnaA01g16620D	Eukaryota	2	100
BnaA01g16630D	Eukaryota	2	100
BnaA01g16640D	Embryophyta	4	100
BnaA01g16650D	cellular organisms	1	100
BnaA01g16660D	cellular organisms	1	100
BnaA01g16670D	Eukaryota	2	100
BnaA01g16680D	Magnoliopsida	7	100
BnaA01g16690D	Embryophyta	4	100
BnaA01g16700D	Embryophyta	4	100
BnaA01g16710D	Embryophyta	4	100
BnaA01g16720D	Eukaryota	2	92
BnaA01g16730D	Eukaryota	2	100
BnaA01g16740D	Embryophyta	4	100
BnaA01g16750D	Eukaryota	2	100
BnaA01g16760D	Embryophyta	4	100
BnaA01g16770D	Eukaryota	2	100
BnaA01g16780D	cellular organisms	1	100
BnaA01g16790D	cellular organisms	1	100
BnaA01g16800D	Brassicales	12	100
BnaA01g16810D	Possible contamination or HGT	NA	16
BnaA01g16820D	Brassica napus	16	100
BnaA01g16830D	Embryophyta	4	100
BnaA01g16840D	cellular organisms	1	100
BnaA01g16850D	Embryophyta	4	100
BnaA01g16860D	Eukaryota	2	100
BnaA01g16870D	cellular organisms	1	100
BnaA01g16880D	rosids	10	66
BnaA01g16890D	Brassicaceae	13	100
BnaA01g16900D	Eukaryota	2	100
BnaA01g16910D	Viridiplantae	3	100
BnaA01g16920D	Brassica napus	16	100
BnaA01g16930D	Brassica napus	16	100
BnaA01g16940D	Brassicales	12	100
BnaA01g16950D	Spermatophyta	6	100
BnaA01g16960D	Brassicaceae	13	100
BnaA01g16970D	Spermatophyta	6	100
BnaA01g16980D	Magnoliopsida	7	100
BnaA01g16990D	Embryophyta	4	83
BnaA01g17000D	Magnoliopsida	7	100
BnaA01g17010D	Mesangiospermae	8	100
BnaA01g17020D	Eukaryota	2	100
BnaA01g17030D	Embryophyta	4	100
BnaA01g17040D	Mesangiospermae	8	87
BnaA01g17050D	Embryophyta	4	100
BnaA01g17060D	cellular organisms	1	100
BnaA01g17070D	Spermatophyta	6	100
BnaA01g17080D	Brassica napus	16	100
BnaA01g17090D	cellular organisms	1	100
BnaA01g17100D	Magnoliopsida	7	100
BnaA01g17110D	cellular organisms	1	100
BnaA01g17120D	cellular organisms	1	100
BnaA01g17130D	Embryophyta	4	100
BnaA01g17140D	cellular organisms	1	100
BnaA01g17150D	Embryophyta	4	100
BnaA01g17160D	Brassica napus	16	100
BnaA01g17170D	Eukaryota	2	100
BnaA01g17180D	Pentapetalae	9	100
BnaA01g17190D	Mesangiospermae	8	100
BnaA01g17200D	Pentapetalae	9	100
BnaA01g17210D	Embryophyta	4	91
BnaA01g17220D	Eukaryota	2	100
BnaA01g17230D	Brassicaceae	13	100
BnaA01g17240D	Eukaryota	2	100
BnaA01g17250D	Mesangiospermae	8	100
BnaA01g17260D	Tracheophyta	5	100
BnaA01g17270D	Brassica napus	16	100
BnaA01g17280D	Tracheophyta	5	100
BnaA01g17290D	Eukaryota	2	92
BnaA01g17300D	Mesangiospermae	8	100
BnaA01g17310D	Brassiceae	14	50
BnaA01g17320D	Brassica napus	16	100
BnaA01g17330D	Eukaryota	2	92
BnaA01g17340D	cellular organisms	1	100
BnaA01g17350D	Eukaryota	2	100
BnaA01g17360D	Pentapetalae	9	100
BnaA01g17370D	Brassiceae	14	100
BnaA01g17380D	Brassiceae	14	50
BnaA01g17390D	cellular organisms	1	93
BnaA01g17400D	Tracheophyta	5	100
BnaA01g17410D	cellular organisms	1	100
BnaA01g17420D	Embryophyta	4	100
BnaA01g17430D	Mesangiospermae	8	100
BnaA01g17440D	Mesangiospermae	8	100
BnaA01g17450D	Embryophyta	4	100
BnaA01g17460D	Magnoliopsida	7	100
BnaA01g17470D	Mesangiospermae	8	100
BnaA01g17480D	cellular organisms	1	100
BnaA01g17490D	Eukaryota	2	100
BnaA01g17500D	cellular organisms	1	100
BnaA01g17510D	cellular organisms	1	100
BnaA01g17520D	Eukaryota	2	100
BnaA01g17530D	cellular organisms	1	100
BnaA01g17540D	Eukaryota	2	92
BnaA01g17550D	cellular organisms	1	100
BnaA01g17560D	Eukaryota	2	100
BnaA01g17570D	cellular organisms	1	100
BnaA01g17580D	Eukaryota	2	100
BnaA01g17590D	cellular organisms	1	100
BnaA01g17600D	cellular organisms	1	100
BnaA01g17610D	Spermatophyta	6	100
BnaA01g17620D	Embryophyta	4	100
BnaA01g17630D	cellular organisms	1	100
BnaA01g17640D	Brassica napus	16	100
BnaA01g17650D	cellular organisms	1	100
BnaA01g17660D	Embryophyta	4	100
BnaA01g17670D	Spermatophyta	6	100
BnaA01g17680D	Eukaryota	2	100
BnaA01g17690D	Eukaryota	2	100
BnaA01g17700D	Eukaryota	2	100
BnaA01g17710D	Brassicaceae	13	100
BnaA01g17720D	cellular organisms	1	100
BnaA01g17730D	Brassicales	12	100
BnaA01g17740D	Embryophyta	4	100
BnaA01g17750D	Eukaryota	2	100
BnaA01g17760D	cellular organisms	1	100
BnaA01g17770D	Eukaryota	2	100
BnaA01g17780D	Eukaryota	2	100
BnaA01g17790D	Eukaryota	2	100
BnaA01g17800D	cellular organisms	1	100
BnaA01g17810D	Embryophyta	4	100
BnaA01g17820D	Brassiceae	14	50
BnaA01g17830D	Mesangiospermae	8	50
BnaA01g17840D	Tracheophyta	5	100
BnaA01g17850D	Spermatophyta	6	100
BnaA01g17860D	cellular organisms	1	86
BnaA01g17870D	Embryophyta	4	100
BnaA01g17880D	Eukaryota	2	100
BnaA01g17890D	Eukaryota	2	100
BnaA01g17900D	Spermatophyta	6	100
BnaA01g17910D	Eukaryota	2	92
BnaA01g17920D	Brassica napus	16	100
BnaA01g17930D	cellular organisms	1	100
BnaA01g17940D	cellular organisms	1	100
BnaA01g17950D	Eukaryota	2	100
BnaA01g17960D	Embryophyta	4	100
BnaA01g17970D	Spermatophyta	6	100
BnaA01g17980D	cellular organisms	1	100
BnaA01g17990D	cellular organisms	1	100
BnaA01g18000D	cellular organisms	1	86
BnaA01g18010D	Eukaryota	2	100
BnaA01g18020D	cellular organisms	1	100
BnaA01g18030D	Spermatophyta	6	100
BnaA01g18040D	Magnoliopsida	7	100
BnaA01g18050D	Brassicaceae	13	100
BnaA01g18060D	cellular organisms	1	100
BnaA01g18070D	Magnoliopsida	7	100
BnaA01g18080D	Eukaryota	2	92
BnaA01g18090D	Eukaryota	2	92
BnaA01g18100D	cellular organisms	1	100
BnaA01g18110D	Eukaryota	2	92
BnaA01g18120D	Brassica napus	16	100
BnaA01g18130D	Spermatophyta	6	100
BnaA01g18140D	Brassica napus	16	100
BnaA01g18150D	cellular organisms	1	100
BnaA01g18160D	cellular organisms	1	100
BnaA01g18170D	Viridiplantae	3	100
BnaA01g18180D	cellular organisms	1	100
BnaA01g18190D	Brassica napus	16	100
BnaA01g18200D	Brassica napus	16	100
BnaA01g18210D	Spermatophyta	6	100
BnaA01g18220D	rosids	10	100
BnaA01g18230D	Embryophyta	4	100
BnaA01g18240D	Brassica napus	16	100
BnaA01g18250D	Brassiceae	14	100
BnaA01g18260D	cellular organisms	1	100
BnaA01g18270D	Magnoliopsida	7	100
BnaA01g18280D	cellular organisms	1	100
BnaA01g18290D	cellular organisms	1	93
BnaA01g18300D	Spermatophyta	6	100
BnaA01g18310D	Brassicaceae	13	100
BnaA01g18320D	cellular organisms	1	100
BnaA01g18330D	Eukaryota	2	100
BnaA01g18340D	Eukaryota	2	100
BnaA01g18350D	Brassicaceae	13	100
BnaA01g18360D	cellular organisms	1	100
BnaA01g18370D	Brassica	15	100
BnaA01g18380D	Eukaryota	2	100
BnaA01g18390D	Eukaryota	2	92
BnaA01g18400D	Eukaryota	2	100
BnaA01g18410D	Eukaryota	2	100
BnaA01g18420D	Brassica napus	16	100
BnaA01g18430D	Eukaryota	2	100
BnaA01g18440D	Brassicales	12	100
BnaA01g18450D	cellular organisms	1	100
BnaA01g18460D	cellular organisms	1	100
BnaA01g18470D	cellular organisms	1	93
BnaA01g18480D	Eukaryota	2	100
BnaA01g18490D	Brassica napus	16	100
BnaA01g18500D	Tracheophyta	5	100
BnaA01g18510D	Eukaryota	2	100
BnaA01g18520D	Embryophyta	4	100
BnaA01g18530D	cellular organisms	1	100
BnaA01g18540D	cellular organisms	1	100
BnaA01g18550D	Embryophyta	4	100
BnaA01g18560D	cellular organisms	1	100
BnaA01g18570D	Mesangiospermae	8	87
BnaA01g18580D	Eukaryota	2	100
BnaA01g18590D	cellular organisms	1	100
BnaA01g18600D	Brassica napus	16	100
BnaA01g18610D	Viridiplantae	3	100
BnaA01g18620D	cellular organisms	1	100
BnaA01g18630D	Eukaryota	2	100
BnaA01g18640D	cellular organisms	1	100
BnaA01g18650D	Eukaryota	2	92
BnaA01g18660D	Eukaryota	2	92
BnaA01g18670D	Embryophyta	4	100
BnaA01g18680D	Eukaryota	2	100
BnaA01g18690D	Eukaryota	2	92
BnaA01g18700D	Embryophyta	4	91
BnaA01g18710D	Embryophyta	4	91
BnaA01g18720D	Eukaryota	2	100
BnaA01g18730D	cellular organisms	1	100
BnaA01g18740D	Spermatophyta	6	100
BnaA01g18750D	cellular organisms	1	100
BnaA01g18760D	Magnoliopsida	7	100
BnaA01g18770D	cellular organisms	1	100
BnaA01g18780D	Spermatophyta	6	100
BnaA01g18790D	Mesangiospermae	8	100
BnaA01g18800D	Embryophyta	4	100
BnaA01g18810D	Embryophyta	4	100
BnaA01g18820D	Embryophyta	4	100
BnaA01g18830D	Brassica napus	16	100
BnaA01g18840D	cellular organisms	1	93
BnaA01g18850D	cellular organisms	1	86
BnaA01g18860D	Spermatophyta	6	100
BnaA01g18870D	cellular organisms	1	100
BnaA01g18880D	cellular organisms	1	100
BnaA01g18890D	Embryophyta	4	100
BnaA01g18900D	Spermatophyta	6	100
BnaA01g18910D	Embryophyta	4	100
BnaA01g18920D	cellular organisms	1	100
BnaA01g18930D	cellular organisms	1	100
BnaA01g18940D	Magnoliopsida	7	100
BnaA01g18950D	Mesangiospermae	8	100
BnaA01g18960D	Eukaryota	2	100
BnaA01g18970D	Tracheophyta	5	100
BnaA01g18980D	Magnoliopsida	7	100
BnaA01g18990D	cellular organisms	1	100
BnaA01g19000D	cellular organisms	1	100
BnaA01g19010D	Embryophyta	4	100
BnaA01g19020D	Embryophyta	4	100
BnaA01g19030D	Eukaryota	2	100
BnaA01g19040D	cellular organisms	1	100
BnaA01g19050D	Pentapetalae	9	85
BnaA01g19060D	Brassica	15	100
BnaA01g19070D	Brassica napus	16	100
BnaA01g19080D	Embryophyta	4	100
BnaA01g19090D	Tracheophyta	5	100
BnaA01g19100D	cellular organisms	1	100
BnaA01g19110D	Viridiplantae	3	100
BnaA01g19120D	cellular organisms	1	100
BnaA01g19130D	cellular organisms	1	100
BnaA01g19140D	Brassicales	12	100
BnaA01g19150D	cellular organisms	1	100
BnaA01g19160D	Viridiplantae	3	100
BnaA01g19170D	Embryophyta	4	83
BnaA01g19180D	Spermatophyta	6	100
BnaA01g19190D	Eukaryota	2	85
BnaA01g19200D	Spermatophyta	6	100
BnaA01g19210D	cellular organisms	1	100
BnaA01g19220D	cellular organisms	1	100
BnaA01g19230D	cellular organisms	1	100
BnaA01g19240D	Magnoliopsida	7	100
BnaA01g19250D	Eukaryota	2	85
BnaA01g19260D	Embryophyta	4	100
BnaA01g19270D	Eukaryota	2	100
BnaA01g19280D	cellular organisms	1	100
BnaA01g19290D	Embryophyta	4	100
BnaA01g19300D	cellular organisms	1	100
BnaA01g19310D	cellular organisms	1	100
BnaA01g19320D	malvids	11	100
BnaA01g19330D	Eukaryota	2	100
BnaA01g19340D	Eukaryota	2	100
BnaA01g19350D	Spermatophyta	6	100
BnaA01g19360D	Spermatophyta	6	100
BnaA01g19370D	Magnoliopsida	7	100
BnaA01g19380D	cellular organisms	1	100
BnaA01g19390D	cellular organisms	1	100
BnaA01g19400D	Viridiplantae	3	100
BnaA01g19410D	Magnoliopsida	7	100
BnaA01g19420D	cellular organisms	1	100
BnaA01g19430D	cellular organisms	1	100
BnaA01g19440D	cellular organisms	1	100
BnaA01g19450D	Eukaryota	2	100
BnaA01g19460D	cellular organisms	1	100
BnaA01g19470D	cellular organisms	1	100
BnaA01g19480D	Magnoliopsida	7	100
BnaA01g19490D	Eukaryota	2	100
BnaA01g19500D	Eukaryota	2	100
BnaA01g19510D	cellular organisms	1	100
BnaA01g19520D	Brassiceae	14	100
BnaA01g19530D	Embryophyta	4	100
BnaA01g19540D	cellular organisms	1	100
BnaA01g19550D	Spermatophyta	6	100
BnaA01g19560D	Spermatophyta	6	100
BnaA01g19570D	Mesangiospermae	8	100
BnaA01g19580D	Brassica napus	16	100
BnaA01g19590D	cellular organisms	1	100
BnaA01g19600D	Embryophyta	4	100
BnaA01g19610D	Brassicaceae	13	66
BnaA01g19620D	Eukaryota	2	100
BnaA01g19630D	Brassica napus	16	100
BnaA01g19640D	Eukaryota	2	100
BnaA01g19650D	Eukaryota	2	100
BnaA01g19660D	Embryophyta	4	100
BnaA01g19670D	Spermatophyta	6	100
BnaA01g19680D	Embryophyta	4	100
BnaA01g19690D	Brassica napus	16	100
BnaA01g19700D	Eukaryota	2	100
BnaA01g19710D	cellular organisms	1	100
BnaA01g19720D	Magnoliopsida	7	100
BnaA01g19730D	cellular organisms	1	100
BnaA01g19740D	Brassica napus	16	100
BnaA01g19750D	cellular organisms	1	100
BnaA01g19760D	Magnoliopsida	7	88
BnaA01g19770D	Brassicaceae	13	33
BnaA01g19780D	Mesangiospermae	8	100
BnaA01g19790D	Eukaryota	2	100
BnaA01g19800D	Brassica napus	16	100
BnaA01g19810D	cellular organisms	1	100
BnaA01g19820D	Eukaryota	2	100
BnaA01g19830D	cellular organisms	1	100
BnaA01g19840D	Brassicaceae	13	100
BnaA01g19850D	cellular organisms	1	100
BnaA01g19860D	Spermatophyta	6	100
BnaA01g19870D	cellular organisms	1	86
BnaA01g19880D	Eukaryota	2	100
BnaA01g19890D	Eukaryota	2	100
BnaA01g19900D	Mesangiospermae	8	75
BnaA01g19910D	Brassica napus	16	100
BnaA01g19920D	Eukaryota	2	92
BnaA01g19930D	Brassica napus	16	100
BnaA01g19940D	Eukaryota	2	92
BnaA01g19950D	Eukaryota	2	78
BnaA01g19960D	Eukaryota	2	92
BnaA01g19970D	cellular organisms	1	100
BnaA01g19980D	Brassicales	12	100
[truncated: 99,042 more rows]

## Sheet: Sly
Supplemental Table 7. Phylostratiography of B. napus (Bna), S. lycopersicum (Sly), Z. mays (Zma), and H. vulgare (Hvu) determined using GenEra.
gene id	phylostratum name	phylostratum rank	taxonomic representativeness
Solyc00g005280.1	Solanum lycopersicum	16	100
Solyc00g006650.1	Solanum lycopersicum	16	100
Solyc00g007330.1	Mesangiospermae	8	77
Solyc00g007340.1	Solanum lycopersicum	16	100
Solyc00g007350.1	Embryophyta	4	92
Solyc00g007450.1	Mesangiospermae	8	88
Solyc00g007920.1	Solanum lycopersicum	16	100
Solyc00g007930.1	Solanum lycopersicum	16	100
Solyc00g007940.1	Solanum lycopersicum	16	100
Solyc00g011560.1	Eukaryota	2	93
Solyc00g011660.1	Spermatophyta	6	90
Solyc00g011670.1	Solanum lycopersicum	16	100
Solyc00g012540.1	Spermatophyta	6	100
Solyc00g013100.1	Solanum lycopersicum	16	100
Solyc00g013110.1	Solanum lycopersicum	16	100
Solyc00g013170.1	Possible contamination or HGT	NA	16
Solyc00g013180.1	cellular organisms	1	93
Solyc00g014290.1	Solanum lycopersicum	16	100
Solyc00g014790.2	Possible contamination or HGT	NA	25
Solyc00g014800.1	Tracheophyta	5	100
Solyc00g014810.1	Solanum lycopersicum	16	100
Solyc00g014850.1	Possible contamination or HGT	NA	25
Solyc00g014860.1	Solanum lycopersicum	16	100
Solyc00g015600.1	Solanum lycopersicum	16	100
Solyc00g016590.1	Solanum lycopersicum	16	100
Solyc00g019730.1	cellular organisms	1	100
Solyc00g019750.1	Solanum lycopersicum	16	100
Solyc00g019950.1	cellular organisms	1	87
Solyc00g019970.2	Solanum lycopersicum	16	100
Solyc00g019980.2	Solanum lycopersicum	16	100
Solyc00g019990.1	Solanum lycopersicum	16	100
Solyc00g020000.1	Solanum lycopersicum	16	100
Solyc00g020010.1	Solanum lycopersicum	16	100
Solyc00g020020.2	Possible contamination or HGT	NA	28
Solyc00g020030.1	Solanum lycopersicum	16	100
Solyc00g020040.1	Embryophyta	4	69
Solyc00g021630.1	cellular organisms	1	87
Solyc00g021640.2	Embryophyta	4	84
Solyc00g021650.1	Solanum lycopersicum	16	100
Solyc00g021660.1	cellular organisms	1	87
Solyc00g022070.1	Solanum lycopersicum	16	100
Solyc00g022080.1	Solanum lycopersicum	16	100
Solyc00g022090.1	Solanum lycopersicum	16	100
Solyc00g022100.1	Embryophyta	4	76
Solyc00g023570.1	Solanum lycopersicum	16	100
Solyc00g023580.1	Solanum lycopersicum	16	100
Solyc00g023590.2	Solanum lycopersicum	16	100
Solyc00g023600.1	Possible contamination or HGT	NA	25
Solyc00g023700.2	Solanum lycopersicum	16	100
Solyc00g023710.1	Solanum lycopersicum	16	100
Solyc00g025290.1	Mesangiospermae	8	55
Solyc00g025300.1	Mesangiospermae	8	88
Solyc00g025400.2	Solanum lycopersicum	16	100
Solyc00g028960.1	cellular organisms	1	100
Solyc00g032030.1	Eukaryota	2	93
Solyc00g036520.1	Solanum lycopersicum	16	100
Solyc00g036530.1	Solanum lycopersicum	16	100
Solyc00g047180.1	Solanum lycopersicum	16	100
Solyc00g047190.1	Solanum lycopersicum	16	100
Solyc00g047200.1	cellular organisms	1	93
Solyc00g049210.1	cellular organisms	1	87
Solyc00g049220.1	Solanoideae	14	33
Solyc00g052430.2	Embryophyta	4	92
Solyc00g052530.2	Solanum lycopersicum	16	100
Solyc00g052540.1	Solanum lycopersicum	16	100
Solyc00g069880.2	Solanum lycopersicum	16	100
Solyc00g072800.2	Possible contamination or HGT	NA	25
Solyc00g076250.1	Pentapetalae	9	100
Solyc00g094520.1	Possible contamination or HGT	NA	11
Solyc00g094530.1	cellular organisms	1	93
Solyc00g094540.1	Solanum lycopersicum	16	100
Solyc00g094550.1	Possible contamination or HGT	NA	25
Solyc00g112190.2	Possible contamination or HGT	NA	25
Solyc00g118680.2	Possible contamination or HGT	NA	16
Solyc00g118690.1	cellular organisms	1	87
Solyc00g125980.1	Possible contamination or HGT	NA	25
Solyc00g125990.1	cellular organisms	1	93
Solyc00g126000.1	Possible contamination or HGT	NA	12
Solyc00g126010.1	Solanum lycopersicum	16	100
Solyc00g142160.1	Mesangiospermae	8	66
Solyc00g142170.2	Magnoliopsida	7	80
Solyc00g153980.1	Solanum lycopersicum	16	100
Solyc00g164580.1	Solanum lycopersicum	16	100
Solyc00g180440.1	cellular organisms	1	87
Solyc00g181240.1	Solanum lycopersicum	16	100
Solyc00g181250.2	Solanum lycopersicum	16	100
Solyc00g198360.1	Mesangiospermae	8	88
Solyc00g210860.1	Pentapetalae	9	37
Solyc00g230060.1	Spermatophyta	6	81
Solyc00g230070.1	cellular organisms	1	87
Solyc00g230080.1	cellular organisms	1	93
Solyc00g244280.1	Possible contamination or HGT	NA	12
Solyc00g244290.1	cellular organisms	1	75
Solyc00g244300.1	Possible contamination or HGT	NA	16
Solyc00g254910.1	cellular organisms	1	93
Solyc00g266110.1	Eukaryota	2	93
Solyc00g277510.1	cellular organisms	1	87
Solyc00g281110.1	Solanaceae	13	50
Solyc00g284510.1	Solanaceae	13	100
Solyc00g308530.1	Solanum lycopersicum	16	100
Solyc00g309530.1	Solanum lycopersicum	16	100
Solyc00g316530.1	Possible contamination or HGT	NA	12
Solyc00g320430.1	Solanum lycopersicum	16	100
Solyc00g322630.1	cellular organisms	1	93
Solyc00g500001.1	cellular organisms	1	93
Solyc00g500002.1	cellular organisms	1	93
Solyc00g500003.1	Mesangiospermae	8	88
Solyc00g500004.1	Solanum lycopersicum	16	100
Solyc00g500005.1	Solanum lycopersicum	16	100
Solyc00g500006.1	Solanum lycopersicum	16	100
Solyc00g500007.1	Solanum lycopersicum	16	100
Solyc00g500008.1	Solanum lycopersicum	16	100
Solyc00g500009.1	Solanum lycopersicum	16	100
Solyc00g500010.1	Solanum lycopersicum	16	100
Solyc00g500011.1	Solanum lycopersicum	16	100
Solyc00g500012.1	Solanum lycopersicum	16	100
Solyc00g500013.1	Solanum lycopersicum	16	100
Solyc00g500014.1	Solanum lycopersicum	16	100
Solyc00g500015.1	Solanum lycopersicum	16	100
Solyc00g500016.1	Solanum lycopersicum	16	100
Solyc00g500017.1	Solanum lycopersicum	16	100
Solyc00g500018.1	Solanum lycopersicum	16	100
Solyc00g500019.1	cellular organisms	1	87
Solyc00g500020.1	cellular organisms	1	87
Solyc00g500021.1	cellular organisms	1	87
Solyc00g500022.1	cellular organisms	1	87
Solyc00g500023.1	cellular organisms	1	100
Solyc00g500024.1	cellular organisms	1	87
Solyc00g500025.1	Solanum lycopersicum	16	100
Solyc00g500026.1	cellular organisms	1	87
Solyc00g500027.1	cellular organisms	1	93
Solyc00g500028.1	cellular organisms	1	93
Solyc00g500029.1	cellular organisms	1	87
Solyc00g500030.1	cellular organisms	1	100
Solyc00g500031.1	cellular organisms	1	100
Solyc00g500032.1	cellular organisms	1	100
Solyc00g500033.1	Possible contamination or HGT	NA	22
Solyc00g500034.1	cellular organisms	1	93
Solyc00g500035.1	cellular organisms	1	100
Solyc00g500036.1	cellular organisms	1	87
Solyc00g500037.1	cellular organisms	1	87
Solyc00g500038.1	Mesangiospermae	8	66
Solyc00g500039.1	Mesangiospermae	8	55
Solyc00g500040.1	Eukaryota	2	66
Solyc00g500041.1	cellular organisms	1	93
Solyc00g500042.1	Eukaryota	2	80
Solyc00g500043.1	Eukaryota	2	80
Solyc00g500044.1	Mesangiospermae	8	55
Solyc00g500045.1	Mesangiospermae	8	66
Solyc00g500046.1	cellular organisms	1	87
Solyc00g500047.1	cellular organisms	1	100
Solyc00g500048.1	cellular organisms	1	81
Solyc00g500049.1	cellular organisms	1	87
Solyc00g500050.1	cellular organisms	1	100
Solyc00g500051.1	cellular organisms	1	87
Solyc00g500052.1	cellular organisms	1	100
Solyc00g500053.1	cellular organisms	1	100
Solyc00g500054.1	cellular organisms	1	93
Solyc00g500055.1	cellular organisms	1	87
Solyc00g500056.1	cellular organisms	1	87
Solyc00g500057.1	cellular organisms	1	87
Solyc00g500058.1	cellular organisms	1	87
Solyc00g500059.1	cellular organisms	1	87
Solyc00g500060.1	cellular organisms	1	87
Solyc00g500061.1	cellular organisms	1	87
Solyc00g500062.1	cellular organisms	1	100
Solyc00g500063.1	cellular organisms	1	87
Solyc00g500064.1	cellular organisms	1	100
Solyc00g500065.1	cellular organisms	1	93
Solyc00g500066.1	cellular organisms	1	87
Solyc00g500067.1	cellular organisms	1	87
Solyc00g500068.1	cellular organisms	1	87
Solyc00g500069.1	cellular organisms	1	87
Solyc00g500070.1	cellular organisms	1	100
Solyc00g500071.1	cellular organisms	1	87
Solyc00g500072.1	cellular organisms	1	87
Solyc00g500073.1	cellular organisms	1	93
Solyc00g500074.1	cellular organisms	1	87
Solyc00g500075.1	cellular organisms	1	100
Solyc00g500076.1	cellular organisms	1	100
Solyc00g500077.1	cellular organisms	1	100
Solyc00g500078.1	Possible contamination or HGT	NA	22
Solyc00g500079.1	cellular organisms	1	100
Solyc00g500080.1	cellular organisms	1	87
Solyc00g500081.1	cellular organisms	1	87
Solyc00g500082.1	Mesangiospermae	8	66
Solyc00g500083.1	Mesangiospermae	8	55
Solyc00g500084.1	Eukaryota	2	80
Solyc00g500085.1	cellular organisms	1	87
Solyc00g500086.1	cellular organisms	1	93
Solyc00g500087.1	cellular organisms	1	87
Solyc00g500088.1	Eukaryota	2	80
Solyc00g500089.1	Solanum lycopersicum	16	100
Solyc00g500090.1	Mesangiospermae	8	55
Solyc00g500091.1	Eukaryota	2	93
Solyc00g500092.1	Spermatophyta	6	100
Solyc00g500093.1	Spermatophyta	6	90
Solyc00g500094.1	cellular organisms	1	93
Solyc00g500095.1	cellular organisms	1	93
Solyc00g500096.1	Eukaryota	2	93
Solyc00g500097.1	Solanales	12	100
Solyc00g500098.1	cellular organisms	1	87
Solyc00g500099.1	Mesangiospermae	8	66
Solyc00g500100.1	cellular organisms	1	100
Solyc00g500101.1	cellular organisms	1	75
Solyc00g500102.1	Eukaryota	2	60
Solyc00g500103.1	cellular organisms	1	81
Solyc00g500104.1	Magnoliopsida	7	90
Solyc00g500105.1	Mesangiospermae	8	88
Solyc00g500106.1	Solanum lycopersicum	16	100
Solyc00g500107.1	Solanum lycopersicum	16	100
Solyc00g500108.1	Solanum lycopersicum	16	100
Solyc00g500109.1	Solanum lycopersicum	16	100
Solyc00g500110.1	Possible contamination or HGT	NA	25
Solyc00g500111.1	Embryophyta	4	69
Solyc00g500112.1	Eukaryota	2	73
Solyc00g500113.1	cellular organisms	1	81
Solyc00g500114.1	Mesangiospermae	8	88
Solyc00g500115.1	cellular organisms	1	93
Solyc00g500116.1	Mesangiospermae	8	66
Solyc00g500117.1	cellular organisms	1	100
Solyc00g500118.1	cellular organisms	1	75
Solyc00g500119.1	Eukaryota	2	60
Solyc00g500120.1	Solanum lycopersicum	16	100
Solyc00g500121.1	Solanum lycopersicum	16	100
Solyc00g500122.1	Solanum lycopersicum	16	100
Solyc00g500123.1	cellular organisms	1	93
Solyc00g500124.1	cellular organisms	1	87
Solyc00g500125.1	Eukaryota	2	80
Solyc00g500126.1	Eukaryota	2	80
Solyc00g500127.1	Mesangiospermae	8	66
Solyc00g500128.1	cellular organisms	1	87
Solyc00g500129.1	Possible contamination or HGT	NA	22
Solyc00g500130.1	cellular organisms	1	87
Solyc00g500131.1	cellular organisms	1	81
Solyc00g500132.1	cellular organisms	1	87
Solyc00g500133.1	cellular organisms	1	100
Solyc00g500134.1	cellular organisms	1	87
Solyc00g500135.1	cellular organisms	1	100
Solyc00g500136.1	cellular organisms	1	93
Solyc00g500137.1	cellular organisms	1	87
Solyc00g500138.1	cellular organisms	1	87
Solyc00g500139.1	cellular organisms	1	87
Solyc00g500140.1	cellular organisms	1	87
Solyc00g500141.1	cellular organisms	1	100
Solyc00g500142.1	cellular organisms	1	87
Solyc00g500143.1	cellular organisms	1	87
Solyc00g500144.1	cellular organisms	1	87
Solyc00g500145.1	cellular organisms	1	87
Solyc00g500146.1	cellular organisms	1	87
Solyc00g500147.1	Eukaryota	2	86
Solyc00g500148.1	Eukaryota	2	80
Solyc00g500149.1	Eukaryota	2	66
Solyc00g500150.1	cellular organisms	1	87
Solyc00g500151.1	Possible contamination or HGT	NA	22
Solyc00g500152.1	cellular organisms	1	100
Solyc00g500153.1	cellular organisms	1	87
Solyc00g500154.1	cellular organisms	1	100
Solyc00g500155.1	cellular organisms	1	100
Solyc00g500156.1	cellular organisms	1	100
Solyc00g500157.1	cellular organisms	1	87
Solyc00g500158.1	cellular organisms	1	93
Solyc00g500159.1	Solanum lycopersicum	16	100
Solyc00g500160.1	cellular organisms	1	93
Solyc00g500161.1	Solanum lycopersicum	16	100
Solyc00g500162.1	Solanum lycopersicum	16	100
Solyc00g500163.1	Solanum lycopersicum	16	100
Solyc00g500164.1	Solanum lycopersicum	16	100
Solyc00g500165.1	Solanum lycopersicum	16	100
Solyc00g500166.1	Solanum lycopersicum	16	100
Solyc00g500167.1	Spermatophyta	6	100
Solyc00g500168.1	cellular organisms	1	81
Solyc00g500169.1	cellular organisms	1	87
Solyc00g500170.1	Mesangiospermae	8	66
Solyc00g500171.1	cellular organisms	1	93
Solyc00g500172.1	cellular organisms	1	87
Solyc00g500173.1	Embryophyta	4	84
Solyc00g500174.1	Solanum lycopersicum	16	100
Solyc00g500175.1	Solanum lycopersicum	16	100
Solyc00g500176.1	Solanum lycopersicum	16	100
Solyc00g500177.1	Solanum lycopersicum	16	100
Solyc00g500178.1	Solanum lycopersicum	16	100
Solyc00g500179.1	Solanum lycopersicum	16	100
Solyc00g500180.1	Solanum lycopersicum	16	100
Solyc00g500181.1	Magnoliopsida	7	90
Solyc00g500182.1	Mesangiospermae	8	88
Solyc00g500183.1	cellular organisms	1	81
Solyc00g500184.1	cellular organisms	1	87
Solyc00g500185.1	cellular organisms	1	87
Solyc00g500186.1	cellular organisms	1	87
Solyc00g500187.1	cellular organisms	1	93
Solyc00g500188.1	cellular organisms	1	93
Solyc00g500189.1	cellular organisms	1	87
Solyc00g500190.1	Eukaryota	2	66
Solyc00g500191.1	Eukaryota	2	80
Solyc00g500192.1	cellular organisms	1	87
Solyc00g500193.1	cellular organisms	1	93
Solyc00g500194.1	Eukaryota	2	80
Solyc00g500195.1	cellular organisms	1	87
Solyc00g500196.1	cellular organisms	1	81
Solyc00g500197.1	Mesangiospermae	8	66
Solyc00g500198.1	cellular organisms	1	87
Solyc00g500199.1	Possible contamination or HGT	NA	22
Solyc00g500200.1	cellular organisms	1	87
Solyc00g500201.1	cellular organisms	1	81
Solyc00g500202.1	cellular organisms	1	87
Solyc00g500203.1	cellular organisms	1	100
Solyc00g500204.1	cellular organisms	1	87
Solyc00g500205.1	cellular organisms	1	100
Solyc00g500206.1	cellular organisms	1	93
Solyc00g500207.1	cellular organisms	1	87
Solyc00g500208.1	cellular organisms	1	87
Solyc00g500209.1	cellular organisms	1	87
Solyc00g500210.1	cellular organisms	1	87
Solyc00g500211.1	cellular organisms	1	87
Solyc00g500212.1	cellular organisms	1	87
Solyc00g500213.1	cellular organisms	1	93
Solyc00g500214.1	cellular organisms	1	100
Solyc00g500215.1	Solanum	15	100
Solyc00g500216.1	cellular organisms	1	100
Solyc00g500217.1	cellular organisms	1	93
Solyc00g500218.1	cellular organisms	1	100
Solyc00g500219.1	Spermatophyta	6	100
Solyc00g500220.1	Solanales	12	100
Solyc00g500221.1	Mesangiospermae	8	100
Solyc00g500222.1	Pentapetalae	9	100
Solyc00g500223.1	cellular organisms	1	93
Solyc00g500224.1	Embryophyta	4	92
Solyc00g500225.1	cellular organisms	1	93
Solyc00g500226.1	Mesangiospermae	8	88
Solyc00g500227.1	Magnoliopsida	7	90
Solyc00g500228.1	cellular organisms	1	81
Solyc00g500229.1	Solanum lycopersicum	16	100
Solyc00g500230.1	Solanum lycopersicum	16	100
Solyc00g500231.1	Solanum lycopersicum	16	100
Solyc00g500232.1	Solanum lycopersicum	16	100
Solyc00g500233.1	Solanum lycopersicum	16	100
Solyc00g500234.1	Solanum lycopersicum	16	100
Solyc00g500235.1	Solanum lycopersicum	16	100
Solyc00g500236.1	Mesangiospermae	8	77
Solyc00g500237.1	cellular organisms	1	75
Solyc00g500238.1	Solanum lycopersicum	16	100
Solyc00g500239.1	Eukaryota	2	73
Solyc00g500240.1	cellular organisms	1	93
Solyc00g500241.1	Embryophyta	4	92
Solyc00g500242.1	cellular organisms	1	75
Solyc00g500243.1	cellular organisms	1	93
Solyc00g500244.1	cellular organisms	1	75
Solyc00g500245.1	cellular organisms	1	100
Solyc00g500246.1	Solanum lycopersicum	16	100
Solyc00g500247.1	Embryophyta	4	100
Solyc00g500248.1	Embryophyta	4	100
Solyc00g500249.1	cellular organisms	1	87
Solyc00g500250.1	cellular organisms	1	87
Solyc00g500251.1	cellular organisms	1	93
Solyc00g500252.1	cellular organisms	1	93
Solyc00g500253.1	cellular organisms	1	87
Solyc00g500254.1	cellular organisms	1	93
Solyc00g500255.1	Magnoliopsida	7	80
Solyc00g500256.1	Eukaryota	2	73
Solyc00g500257.1	Mesangiospermae	8	88
Solyc00g500258.1	cellular organisms	1	100
Solyc00g500259.1	Possible contamination or HGT	NA	25
Solyc00g500260.1	cellular organisms	1	93
Solyc00g500261.1	cellular organisms	1	93
Solyc00g500262.1	Mesangiospermae	8	88
Solyc00g500263.1	Magnoliopsida	7	90
Solyc00g500264.1	Solanum lycopersicum	16	100
Solyc00g500265.1	Solanum lycopersicum	16	100
Solyc00g500266.1	Solanum lycopersicum	16	100
Solyc00g500267.1	Solanum lycopersicum	16	100
Solyc00g500268.1	Solanum lycopersicum	16	100
Solyc00g500269.1	Solanum lycopersicum	16	100
Solyc00g500270.1	Solanum lycopersicum	16	100
Solyc00g500271.1	cellular organisms	1	87
Solyc00g500272.1	Mesangiospermae	8	66
Solyc00g500273.1	cellular organisms	1	87
Solyc00g500274.1	cellular organisms	1	100
Solyc00g500275.1	cellular organisms	1	75
Solyc00g500276.1	Eukaryota	2	60
Solyc00g500277.1	cellular organisms	1	75
Solyc00g500278.1	Eukaryota	2	80
Solyc00g500279.1	Pentapetalae	9	75
Solyc00g500280.1	cellular organisms	1	87
Solyc00g500281.1	cellular organisms	1	93
Solyc00g500282.1	Solanum lycopersicum	16	100
Solyc00g500283.1	Solanum lycopersicum	16	100
Solyc00g500284.1	cellular organisms	1	93
Solyc00g500285.1	Eukaryota	2	93
Solyc00g500286.1	cellular organisms	1	93
Solyc00g500287.1	cellular organisms	1	93
Solyc00g500288.1	Solanum lycopersicum	16	100
Solyc00g500289.1	Solanum lycopersicum	16	100
Solyc00g500290.1	cellular organisms	1	100
Solyc00g500291.1	cellular organisms	1	87
Solyc00g500292.1	cellular organisms	1	100
Solyc00g500293.1	cellular organisms	1	87
Solyc00g500294.1	Solanum lycopersicum	16	100
Solyc00g500295.1	cellular organisms	1	81
Solyc00g500296.1	cellular organisms	1	87
Solyc00g500297.1	cellular organisms	1	100
Solyc00g500298.1	cellular organisms	1	87
Solyc00g500299.1	cellular organisms	1	87
Solyc00g500300.1	Mesangiospermae	8	66
Solyc00g500301.1	Mesangiospermae	8	55
Solyc00g500302.1	Embryophyta	4	84
Solyc00g500303.1	cellular organisms	1	100
Solyc00g500304.1	Eukaryota	2	73
Solyc00g500305.1	Solanum lycopersicum	16	100
Solyc00g500306.1	Solanum lycopersicum	16	100
Solyc00g500307.1	Solanum lycopersicum	16	100
Solyc00g500308.1	Solanum lycopersicum	16	100
Solyc00g500309.1	cellular organisms	1	100
Solyc00g500310.1	cellular organisms	1	75
Solyc00g500311.1	cellular organisms	1	93
Solyc00g500312.1	cellular organisms	1	93
Solyc00g500313.1	Solanum lycopersicum	16	100
Solyc00g500314.1	cellular organisms	1	93
Solyc00g500315.1	Possible contamination or HGT	NA	25
Solyc00g500316.1	cellular organisms	1	75
Solyc00g500317.1	cellular organisms	1	87
Solyc00g500318.1	Mesangiospermae	8	66
Solyc00g500319.1	cellular organisms	1	100
Solyc00g500320.1	cellular organisms	1	87
Solyc00g500321.1	cellular organisms	1	87
Solyc00g500322.1	Eukaryota	2	86
Solyc00g500323.1	cellular organisms	1	100
Solyc00g500324.1	Eukaryota	2	80
Solyc00g500325.1	Mesangiospermae	8	55
Solyc00g500326.1	Mesangiospermae	8	66
Solyc00g500327.1	cellular organisms	1	87
Solyc00g500328.1	Possible contamination or HGT	NA	22
Solyc00g500329.1	cellular organisms	1	87
Solyc00g500330.1	cellular organisms	1	81
Solyc00g500331.1	cellular organisms	1	87
Solyc00g500332.1	cellular organisms	1	100
Solyc00g500333.1	Eukaryota	2	80
Solyc00g500334.1	cellular organisms	1	87
Solyc00g500335.1	cellular organisms	1	87
Solyc00g500336.1	cellular organisms	1	87
Solyc00g500337.1	cellular organisms	1	87
Solyc00g500338.1	Solanum lycopersicum	16	100
Solyc00g500339.1	Solanum lycopersicum	16	100
Solyc00g500340.1	Solanum lycopersicum	16	100
Solyc00g500341.1	Solanum lycopersicum	16	100
Solyc00g500342.1	Solanum lycopersicum	16	100
Solyc00g500343.1	Mesangiospermae	8	66
Solyc00g500344.1	Mesangiospermae	8	77
Solyc00g500345.1	cellular organisms	1	100
Solyc00g500346.1	cellular organisms	1	81
Solyc00g500347.1	cellular organisms	1	100
Solyc00g500348.1	cellular organisms	1	87
Solyc00g500349.1	cellular organisms	1	87
Solyc00g500350.1	Magnoliopsida	7	90
Solyc00g500351.1	cellular organisms	1	100
Solyc00g500352.1	Solanum	15	100
Solyc00g500353.1	cellular organisms	1	93
Solyc00g500354.1	cellular organisms	1	93
Solyc00g500355.1	Solanum lycopersicum	16	100
Solyc00g500356.1	Solanum lycopersicum	16	100
Solyc00g500357.1	cellular organisms	1	81
Solyc00g500358.1	cellular organisms	1	100
Solyc00g500359.1	cellular organisms	1	75
Solyc00g500360.1	Eukaryota	2	60
Solyc00g500361.1	cellular organisms	1	87
Solyc00g500362.1	Eukaryota	2	86
Solyc00g500363.1	cellular organisms	1	100
Solyc00g500364.1	cellular organisms	1	93
Solyc00g500365.1	Solanum lycopersicum	16	100
Solyc00g500366.1	Solanum lycopersicum	16	100
Solyc00g500367.1	Solanum lycopersicum	16	100
Solyc00g500368.1	Solanum lycopersicum	16	100
Solyc00g500369.1	Solanum lycopersicum	16	100
Solyc00g500370.1	Solanum lycopersicum	16	100
Solyc00g500371.1	Solanum lycopersicum	16	100
Solyc00g500372.1	Solanum lycopersicum	16	100
Solyc00g500373.1	Embryophyta	4	92
Solyc00g500374.1	Solanum lycopersicum	16	100
Solyc00g500375.1	Solanum lycopersicum	16	100
Solyc00g500376.1	Solanum lycopersicum	16	100
Solyc00g500377.1	Solanum lycopersicum	16	100
Solyc00g500378.1	Solanaceae	13	75
Solyc00g500379.1	Solanum lycopersicum	16	100
Solyc00g500380.1	Solanum lycopersicum	16	100
Solyc00g500381.1	Solanum lycopersicum	16	100
Solyc00g500382.1	Solanum lycopersicum	16	100
Solyc00g500383.1	Solanum lycopersicum	16	100
Solyc00g500384.1	Solanum lycopersicum	16	100
Solyc00g500385.1	Solanum lycopersicum	16	100
Solyc00g500386.1	Solanum lycopersicum	16	100
Solyc00g500387.1	Solanum lycopersicum	16	100
Solyc00g500388.1	Solanum lycopersicum	16	100
Solyc00g500389.1	Solanum lycopersicum	16	100
Solyc00g500390.1	Solanum lycopersicum	16	100
Solyc00g500391.1	Solanum lycopersicum	16	100
Solyc00g500392.1	Solanum lycopersicum	16	100
Solyc00g500393.1	Solanum lycopersicum	16	100
Solyc00g500394.1	Solanum lycopersicum	16	100
Solyc00g500395.1	Solanum lycopersicum	16	100
Solyc00g500396.1	Solanum lycopersicum	16	100
Solyc00g500397.1	Solanum lycopersicum	16	100
Solyc00g500398.1	Solanum lycopersicum	16	100
Solyc00g500399.1	Solanum lycopersicum	16	100
Solyc00g500400.1	Solanum lycopersicum	16	100
Solyc00g500401.1	Solanum lycopersicum	16	100
Solyc00g500402.1	Solanum lycopersicum	16	100
Solyc00g500403.1	Solanum lycopersicum	16	100
Solyc00g500404.1	Solanum lycopersicum	16	100
Solyc00g500405.1	Magnoliopsida	7	100
Solyc00g500406.1	Embryophyta	4	100
Solyc00g500407.1	Solanum lycopersicum	16	100
Solyc00g500408.1	Solanum lycopersicum	16	100
Solyc00g500409.1	Solanum lycopersicum	16	100
Solyc01g004000.1	Solanum lycopersicum	16	100
Solyc01g004002.1	Solanum lycopersicum	16	100
Solyc01g004004.1	Solanum lycopersicum	16	100
Solyc01g004006.1	Solanum lycopersicum	16	100
Solyc01g004008.1	Solanum lycopersicum	16	100
Solyc01g005000.3	cellular organisms	1	100
Solyc01g005010.4	Embryophyta	4	100
Solyc01g005020.3	cellular organisms	1	100
Solyc01g005030.4	cellular organisms	1	100
Solyc01g005040.3	Magnoliopsida	7	100
Solyc01g005050.4	Solanaceae	13	100
Solyc01g005060.3	Eukaryota	2	100
Solyc01g005070.3	Embryophyta	4	100
Solyc01g005080.3	Eukaryota	2	100
Solyc01g005090.3	Eukaryota	2	100
Solyc01g005100.4	Eukaryota	2	93
Solyc01g005110.3	Eukaryota	2	100
Solyc01g005120.3	cellular organisms	1	93
Solyc01g005130.2	Tracheophyta	5	100
Solyc01g005140.3	Eukaryota	2	100
Solyc01g005150.3	Eukaryota	2	100
Solyc01g005160.4	Eukaryota	2	100
Solyc01g005180.1	Magnoliopsida	7	90
Solyc01g005210.4	cellular organisms	1	100
Solyc01g005220.3	Embryophyta	4	100
Solyc01g005230.4	cellular organisms	1	100
Solyc01g005240.4	cellular organisms	1	100
Solyc01g005250.4	cellular organisms	1	100
Solyc01g005253.1	Eukaryota	2	93
Solyc01g005257.1	Eukaryota	2	100
Solyc01g005280.3	Eukaryota	2	100
Solyc01g005290.4	Eukaryota	2	93
Solyc01g005300.4	cellular organisms	1	100
Solyc01g005310.3	Eukaryota	2	100
Solyc01g005320.2	cellular organisms	1	100
Solyc01g005330.3	Embryophyta	4	100
Solyc01g005340.3	Spermatophyta	6	100
Solyc01g005350.4	cellular organisms	1	100
Solyc01g005360.4	cellular organisms	1	100
Solyc01g005370.3	cellular organisms	1	100
Solyc01g005380.3	Eukaryota	2	100
Solyc01g005390.3	cellular organisms	1	100
Solyc01g005400.3	Eukaryota	2	100
Solyc01g005410.4	Eukaryota	2	100
Solyc01g005420.2	Mesangiospermae	8	88
Solyc01g005430.3	Eukaryota	2	93
Solyc01g005440.4	Embryophyta	4	92
Solyc01g005450.3	Embryophyta	4	100
Solyc01g005460.4	Eukaryota	2	100
Solyc01g005470.3	Eukaryota	2	100
Solyc01g005480.3	Tracheophyta	5	100
Solyc01g005490.3	cellular organisms	1	93
Solyc01g005500.3	cellular organisms	1	100
Solyc01g005510.3	cellular organisms	1	100
Solyc01g005520.4	Viridiplantae	3	100
Solyc01g005530.3	Magnoliopsida	7	100
Solyc01g005540.4	cellular organisms	1	100
Solyc01g005550.3	cellular organisms	1	93
Solyc01g005560.3	cellular organisms	1	100
Solyc01g005570.4	Embryophyta	4	100
Solyc01g005580.2	Embryophyta	4	100
Solyc01g005590.2	Mesangiospermae	8	88
Solyc01g005600.4	Eukaryota	2	93
Solyc01g005610.4	cellular organisms	1	87
Solyc01g005620.3	Eukaryota	2	100
Solyc01g005630.3	Viridiplantae	3	100
Solyc01g005640.4	Eukaryota	2	100
Solyc01g005650.3	Eukaryota	2	100
Solyc01g005660.3	Eukaryota	2	100
Solyc01g005670.3	Embryophyta	4	100
Solyc01g005680.4	cellular organisms	1	100
Solyc01g005690.3	Embryophyta	4	100
Solyc01g005700.3	Eukaryota	2	73
Solyc01g005710.2	Eukaryota	2	86
Solyc01g005720.3	Magnoliopsida	7	100
Solyc01g005730.3	Spermatophyta	6	100
Solyc01g005740.3	Solanum lycopersicum	16	100
Solyc01g005750.1	Viridiplantae	3	100
Solyc01g005760.3	Eukaryota	2	86
Solyc01g005770.3	Solanum	15	50
Solyc01g005780.1	Eukaryota	2	93
Solyc01g005783.1	Solanum lycopersicum	16	100
Solyc01g005787.1	Solanum lycopersicum	16	100
Solyc01g005790.1	Eukaryota	2	93
Solyc01g005800.3	Eukaryota	2	100
Solyc01g005810.3	Eukaryota	2	100
Solyc01g005820.4	cellular organisms	1	100
Solyc01g005830.4	Eukaryota	2	93
Solyc01g005840.3	cellular organisms	1	100
Solyc01g005850.2	Solanaceae	13	100
Solyc01g005860.2	Solanum lycopersicum	16	100
Solyc01g005870.3	Eukaryota	2	93
Solyc01g005880.1	Solanaceae	13	100
Solyc01g005890.1	Solanum lycopersicum	16	100
Solyc01g005900.2	cellular organisms	1	100
Solyc01g005910.3	cellular organisms	1	93
Solyc01g005920.3	cellular organisms	1	100
Solyc01g005930.3	Viridiplantae	3	100
Solyc01g005940.4	cellular organisms	1	100
Solyc01g005950.4	cellular organisms	1	100
Solyc01g005960.3	cellular organisms	1	100
Solyc01g005970.3	cellular organisms	1	93
Solyc01g005980.4	Embryophyta	4	100
Solyc01g005985.1	Embryophyta	4	100
Solyc01g006000.3	cellular organisms	1	100
Solyc01g006010.3	Eukaryota	2	100
Solyc01g006020.4	Embryophyta	4	100
Solyc01g006040.3	Eukaryota	2	100
Solyc01g006050.2	Eukaryota	2	100
Solyc01g006055.1	Embryophyta	4	100
Solyc01g006080.2	Viridiplantae	3	100
Solyc01g006090.3	Eukaryota	2	100
Solyc01g006100.4	cellular organisms	1	100
Solyc01g006110.3	Eukaryota	2	100
Solyc01g006120.4	cellular organisms	1	100
Solyc01g006130.4	Viridiplantae	3	100
Solyc01g006140.4	Eukaryota	2	93
Solyc01g006150.3	cellular organisms	1	100
Solyc01g006160.3	Eukaryota	2	100
Solyc01g006170.4	Eukaryota	2	100
Solyc01g006180.4	cellular organisms	1	100
Solyc01g006190.3	Eukaryota	2	93
Solyc01g006200.3	Solanum lycopersicum	16	100
Solyc01g006210.4	Eukaryota	2	100
Solyc01g006220.3	cellular organisms	1	100
Solyc01g006230.3	Eukaryota	2	100
Solyc01g006240.3	Spermatophyta	6	100
Solyc01g006250.2	Magnoliopsida	7	70
Solyc01g006260.4	Eukaryota	2	100
Solyc01g006270.2	Solanum lycopersicum	16	100
Solyc01g006280.3	cellular organisms	1	100
Solyc01g006290.4	Eukaryota	2	100
Solyc01g006300.3	Eukaryota	2	100
Solyc01g006310.3	Eukaryota	2	100
Solyc01g006320.4	Magnoliopsida	7	100
Solyc01g006330.4	cellular organisms	1	100
Solyc01g006340.3	cellular organisms	1	100
Solyc01g006350.4	Eukaryota	2	100
Solyc01g006360.4	Eukaryota	2	100
Solyc01g006370.3	Eukaryota	2	100
Solyc01g006380.2	Tracheophyta	5	100
Solyc01g006390.2	Solanaceae	13	100
Solyc01g006400.4	Solanaceae	13	100
Solyc01g006410.4	Solanaceae	13	100
Solyc01g006420.3	Solanum lycopersicum	16	100
Solyc01g006430.3	cellular organisms	1	100
Solyc01g006440.2	cellular organisms	1	100
Solyc01g006450.4	cellular organisms	1	100
Solyc01g006460.3	Eukaryota	2	100
Solyc01g006480.3	cellular organisms	1	100
Solyc01g006490.4	cellular organisms	1	100
Solyc01g006500.4	Eukaryota	2	100
Solyc01g006510.3	cellular organisms	1	100
Solyc01g006520.3	cellular organisms	1	100
Solyc01g006530.1	cellular organisms	1	100
Solyc01g006540.4	cellular organisms	1	100
Solyc01g006550.3	Eukaryota	2	80
Solyc01g006555.1	cellular organisms	1	100
Solyc01g006580.4	cellular organisms	1	100
Solyc01g006585.1	cellular organisms	1	100
Solyc01g006590.3	Eukaryota	2	100
Solyc01g006600.3	cellular organisms	1	93
Solyc01g006610.2	cellular organisms	1	100
Solyc01g006620.3	Eukaryota	2	100
Solyc01g006630.3	cellular organisms	1	100
Solyc01g006640.1	cellular organisms	1	100
Solyc01g006650.2	Embryophyta	4	100
Solyc01g006660.3	cellular organisms	1	100
Solyc01g006670.2	Eukaryota	2	100
Solyc01g006680.4	cellular organisms	1	100
Solyc01g006690.4	Embryophyta	4	100
Solyc01g006700.3	Eukaryota	2	100
Solyc01g006710.4	cellular organisms	1	100
Solyc01g006720.4	cellular organisms	1	100
Solyc01g006730.4	cellular organisms	1	100
Solyc01g006740.4	cellular organisms	1	100
Solyc01g006750.2	Solanum lycopersicum	16	100
Solyc01g006760.3	Magnoliopsida	7	100
Solyc01g006770.2	Eukaryota	2	93
Solyc01g006780.4	Solanum lycopersicum	16	100
Solyc01g006790.3	Spermatophyta	6	100
Solyc01g006800.4	cellular organisms	1	100
Solyc01g006810.4	Embryophyta	4	100
Solyc01g006820.2	Solanum lycopersicum	16	100
Solyc01g006830.3	Embryophyta	4	100
Solyc01g006840.3	cellular organisms	1	100
Solyc01g006845.1	Solanum lycopersicum	16	100
Solyc01g006850.1	Embryophyta	4	100
Solyc01g006860.3	cellular organisms	1	100
Solyc01g006870.4	Eukaryota	2	100
Solyc01g006880.4	cellular organisms	1	100
Solyc01g006890.3	Viridiplantae	3	100
Solyc01g006900.3	Eukaryota	2	100
Solyc01g006910.4	Eukaryota	2	100
Solyc01g006920.4	Eukaryota	2	93
Solyc01g006930.3	Eukaryota	2	100
Solyc01g006940.4	cellular organisms	1	100
Solyc01g006950.3	Eukaryota	2	100
Solyc01g006960.3	Eukaryota	2	100
Solyc01g006970.4	cellular organisms	1	100
Solyc01g006980.4	cellular organisms	1	100
Solyc01g006990.4	Eukaryota	2	100
Solyc01g007000.4	Eukaryota	2	100
Solyc01g007010.2	Eukaryota	2	100
Solyc01g007020.4	Eukaryota	2	100
Solyc01g007030.3	Embryophyta	4	100
Solyc01g007040.4	Eukaryota	2	100
Solyc01g007050.3	Eukaryota	2	100
Solyc01g007060.3	Embryophyta	4	100
Solyc01g007070.3	Eukaryota	2	100
Solyc01g007080.3	Embryophyta	4	100
Solyc01g007090.1	Eukaryota	2	93
Solyc01g007100.3	cellular organisms	1	100
Solyc01g007110.3	Eukaryota	2	93
Solyc01g007120.3	cellular organisms	1	100
Solyc01g007130.3	cellular organisms	1	100
Solyc01g007140.3	Eukaryota	2	100
Solyc01g007150.3	Eukaryota	2	100
Solyc01g007160.4	Eukaryota	2	100
Solyc01g007170.4	Eukaryota	2	100
Solyc01g007180.3	Magnoliopsida	7	100
Solyc01g007190.3	Embryophyta	4	84
Solyc01g007200.2	Mesangiospermae	8	88
Solyc01g007210.3	Possible contamination or HGT	NA	25
Solyc01g007220.4	Embryophyta	4	100
Solyc01g007230.4	Embryophyta	4	100
Solyc01g007240.3	Spermatophyta	6	100
Solyc01g007250.4	Eukaryota	2	100
Solyc01g007260.3	Embryophyta	4	100
Solyc01g007263.1	cellular organisms	1	100
Solyc01g007267.1	Embryophyta	4	100
Solyc01g007740.4	cellular organisms	1	100
Solyc01g007750.3	Eukaryota	2	100
Solyc01g007760.3	Eukaryota	2	100
Solyc01g007770.2	Magnoliopsida	7	100
Solyc01g007780.4	Eukaryota	2	100
Solyc01g007790.4	Eukaryota	2	100
Solyc01g007800.3	Embryophyta	4	100
Solyc01g007810.1	Tracheophyta	5	100
Solyc01g007830.2	Solanaceae	13	100
Solyc01g007840.3	Eukaryota	2	100
Solyc01g007850.2	Eukaryota	2	93
Solyc01g007860.3	Eukaryota	2	100
Solyc01g007870.3	Spermatophyta	6	81
Solyc01g007880.4	cellular organisms	1	93
Solyc01g007890.3	Pentapetalae	9	75
Solyc01g007900.4	Eukaryota	2	100
Solyc01g007910.3	cellular organisms	1	100
Solyc01g007920.2	cellular organisms	1	100
Solyc01g007930.4	Embryophyta	4	100
Solyc01g007940.4	cellular organisms	1	100
Solyc01g007950.4	cellular organisms	1	100
Solyc01g007960.3	cellular organisms	1	100
Solyc01g007970.2	cellular organisms	1	100
Solyc01g007980.4	cellular organisms	1	100
Solyc01g007990.4	cellular organisms	1	100
Solyc01g008000.3	cellular organisms	1	100
Solyc01g008010.3	Viridiplantae	3	100
Solyc01g008020.4	Eukaryota	2	100
Solyc01g008040.1	Mesangiospermae	8	100
Solyc01g008050.4	Eukaryota	2	93
Solyc01g008060.3	cellular organisms	1	100
Solyc01g008070.3	cellular organisms	1	100
Solyc01g008080.3	cellular organisms	1	100
Solyc01g008090.4	cellular organisms	1	100
Solyc01g008100.3	Eukaryota	2	100
Solyc01g008110.4	cellular organisms	1	100
Solyc01g008120.4	Eukaryota	2	100
Solyc01g008130.4	cellular organisms	1	100
Solyc01g008140.4	cellular organisms	1	100
Solyc01g008150.1	Solanum lycopersicum	16	100
Solyc01g008160.4	cellular organisms	1	87
Solyc01g008170.3	Eukaryota	2	86
Solyc01g008180.3	Embryophyta	4	100
Solyc01g008190.4	Viridiplantae	3	100
Solyc01g008200.3	Tracheophyta	5	100
Solyc01g008220.3	Eukaryota	2	100
Solyc01g008230.4	Embryophyta	4	100
Solyc01g008240.4	cellular organisms	1	100
Solyc01g008250.3	cellular organisms	1	100
Solyc01g008260.4	Eukaryota	2	100
Solyc01g008270.3	cellular organisms	1	100
Solyc01g008280.4	Eukaryota	2	100
Solyc01g008290.3	cellular organisms	1	100
Solyc01g008300.2	Eukaryota	2	93
Solyc01g008310.4	cellular organisms	1	100
Solyc01g008320.3	Eukaryota	2	100
Solyc01g008330.4	cellular organisms	1	100
Solyc01g008340.3	cellular organisms	1	100
Solyc01g008360.3	cellular organisms	1	100
Solyc01g008370.3	Eukaryota	2	100
Solyc01g008390.3	Spermatophyta	6	100
Solyc01g008400.3	Solanum lycopersicum	16	100
Solyc01g008410.3	Eukaryota	2	80
Solyc01g008420.3	cellular organisms	1	100
Solyc01g008425.1	Solanum lycopersicum	16	100
Solyc01g008440.3	cellular organisms	1	100
Solyc01g008450.1	Solanaceae	13	75
Solyc01g008460.3	cellular organisms	1	100
Solyc01g008470.3	Eukaryota	2	100
Solyc01g008473.1	Solanum lycopersicum	16	100
Solyc01g008475.1	Solanum lycopersicum	16	100
Solyc01g008477.1	Solanum lycopersicum	16	100
Solyc01g008479.1	Solanum lycopersicum	16	100
Solyc01g008480.4	Embryophyta	4	92
Solyc01g008490.4	Eukaryota	2	100
Solyc01g008500.4	cellular organisms	1	100
Solyc01g008510.3	Tracheophyta	5	100
Solyc01g008520.3	Eukaryota	2	100
Solyc01g008530.3	cellular organisms	1	100
Solyc01g008540.4	cellular organisms	1	100
Solyc01g008550.4	cellular organisms	1	100
Solyc01g008560.3	cellular organisms	1	100
Solyc01g008570.1	Eukaryota	2	93
Solyc01g008580.1	Eukaryota	2	100
Solyc01g008590.1	Eukaryota	2	100
Solyc01g008600.4	Embryophyta	4	100
Solyc01g008610.4	Eukaryota	2	93
Solyc01g008620.4	Eukaryota	2	93
Solyc01g008640.4	cellular organisms	1	100
Solyc01g008650.3	cellular organisms	1	100
Solyc01g008660.4	Magnoliopsida	7	100
Solyc01g008670.4	cellular organisms	1	100
Solyc01g008680.4	Spermatophyta	6	100
Solyc01g008690.3	Eukaryota	2	100
Solyc01g008700.4	cellular organisms	1	93
Solyc01g008710.5.1	cellular organisms	1	100
Solyc01g008720.2	cellular organisms	1	100
Solyc01g008730.3	Viridiplantae	3	100
Solyc01g008740.2	cellular organisms	1	100
Solyc01g008760.4	Spermatophyta	6	100
Solyc01g008770.3	Eukaryota	2	93
Solyc01g008780.3	Embryophyta	4	100
Solyc01g008790.4	cellular organisms	1	93
Solyc01g008800.3	cellular organisms	1	93
Solyc01g008810.3	Eukaryota	2	100
Solyc01g008820.3	Eukaryota	2	100
Solyc01g008830.2	cellular organisms	1	100
Solyc01g008840.3	Eukaryota	2	100
Solyc01g008850.3	cellular organisms	1	100
Solyc01g008860.1	cellular organisms	1	100
Solyc01g008870.1	cellular organisms	1	100
Solyc01g008880.3	Viridiplantae	3	100
Solyc01g008890.4	Viridiplantae	3	100
Solyc01g008900.4	cellular organisms	1	100
Solyc01g008910.2	cellular organisms	1	87
Solyc01g008920.4	cellular organisms	1	100
Solyc01g008930.4	cellular organisms	1	93
Solyc01g008940.2	Solanum lycopersicum	16	100
Solyc01g008950.4	cellular organisms	1	100
Solyc01g008960.3	Eukaryota	2	100
Solyc01g008970.4	cellular organisms	1	100
Solyc01g008980.3	Embryophyta	4	100
Solyc01g008990.4	Eukaryota	2	100
Solyc01g009000.3	Eukaryota	2	100
Solyc01g009010.3	cellular organisms	1	100
Solyc01g009020.4	Eukaryota	2	93
Solyc01g009030.4	Eukaryota	2	100
Solyc01g009040.4	Eukaryota	2	100
Solyc01g009050.3	cellular organisms	1	100
Solyc01g009060.3	Eukaryota	2	100
Solyc01g009070.3	Eukaryota	2	100
Solyc01g009080.4	Viridiplantae	3	100
Solyc01g009090.3	Eukaryota	2	100
Solyc01g009100.4	cellular organisms	1	100
Solyc01g009120.3	cellular organisms	1	100
Solyc01g009140.1	Mesangiospermae	8	88
Solyc01g009145.1	Embryophyta	4	100
Solyc01g009160.2	Embryophyta	4	100
Solyc01g009165.1	cellular organisms	1	87
Solyc01g009170.4	Embryophyta	4	100
Solyc01g009180.4	cellular organisms	1	100
Solyc01g009190.3	Eukaryota	2	93
Solyc01g009200.4	Magnoliopsida	7	100
Solyc01g009210.2	Solanum lycopersicum	16	100
Solyc01g009220.3	Magnoliopsida	7	100
Solyc01g009230.4	cellular organisms	1	100
Solyc01g009240.4	cellular organisms	1	100
Solyc01g009245.1	cellular organisms	1	87
Solyc01g009250.3	Spermatophyta	6	100
Solyc01g009260.1	Spermatophyta	6	100
Solyc01g009270.1	Magnoliopsida	7	100
Solyc01g009280.4	cellular organisms	1	100
Solyc01g009290.4	cellular organisms	1	100
Solyc01g009300.3	cellular organisms	1	100
Solyc01g009305.1	Solanum lycopersicum	16	100
Solyc01g009310.3	cellular organisms	1	100
Solyc01g009320.2	Eukaryota	2	100
Solyc01g009330.1	Eukaryota	2	100
Solyc01g009340.4	Embryophyta	4	100
Solyc01g009350.2	Eukaryota	2	100
Solyc01g009360.1	Eukaryota	2	100
Solyc01g009370.2	cellular organisms	1	100
Solyc01g009380.3	Eukaryota	2	93
Solyc01g009390.4	Eukaryota	2	100
Solyc01g009400.3	Eukaryota	2	93
Solyc01g009410.3	Eukaryota	2	93
Solyc01g009420.4	cellular organisms	1	100
Solyc01g009430.3	Tracheophyta	5	100
Solyc01g009440.3	Viridiplantae	3	100
Solyc01g009443.1	Eukaryota	2	100
Solyc01g009447.1	Eukaryota	2	100
Solyc01g009470.2	cellular organisms	1	93
Solyc01g009480.4	cellular organisms	1	100
Solyc01g009490.1	Spermatophyta	6	100
Solyc01g009500.4	cellular organisms	1	100
Solyc01g009505.1	Solanum lycopersicum	16	100
Solyc01g009510.2	Embryophyta	4	100
Solyc01g009520.4	cellular organisms	1	100
Solyc01g009530.1	Eukaryota	2	93
Solyc01g009540.1	Eukaryota	2	86
Solyc01g009550.1	Eukaryota	2	66
Solyc01g009560.2	Eukaryota	2	100
Solyc01g009565.1	Solanum lycopersicum	16	100
Solyc01g009580.2	Eukaryota	2	100
Solyc01g009590.3	Spermatophyta	6	100
Solyc01g009600.4	cellular organisms	1	87
Solyc01g009610.3	Embryophyta	4	100
Solyc01g009620.3	Eukaryota	2	100
Solyc01g009630.3	Eukaryota	2	100
Solyc01g009640.3	cellular organisms	1	100
Solyc01g009650.1	Eukaryota	2	100
Solyc01g009660.3	Mesangiospermae	8	88
Solyc01g009670.4	cellular organisms	1	100
Solyc01g009690.3	Spermatophyta	6	100
Solyc01g009700.3	Spermatophyta	6	100
Solyc01g009705.1	Solanum lycopersicum	16	100
Solyc01g009710.1	Solanum lycopersicum	16	100
Solyc01g009720.2	Embryophyta	4	100
Solyc01g009730.3	Mesangiospermae	8	66
Solyc01g009735.1	Solanoideae	14	100
Solyc01g009740.3	Mesangiospermae	8	88
Solyc01g009750.3	Solanoideae	14	100
Solyc01g009760.3	Viridiplantae	3	100
Solyc01g009770.3	Embryophyta	4	92
Solyc01g009780.3	Embryophyta	4	100
Solyc01g009790.1	Solanum lycopersicum	16	100
Solyc01g009795.1	Solanaceae	13	100
Solyc01g009810.3	Embryophyta	4	100
Solyc01g009820.4	Embryophyta	4	100
Solyc01g009830.3	Eukaryota	2	100
Solyc01g009840.3	Embryophyta	4	100
Solyc01g009850.4	Magnoliopsida	7	100
Solyc01g009860.3	Embryophyta	4	100
Solyc01g009870.3	cellular organisms	1	100
Solyc01g009880.2	Eukaryota	2	100
Solyc01g009890.1	cellular organisms	1	100
Solyc01g009900.3	Eukaryota	2	100
Solyc01g009910.1	Eukaryota	2	100
Solyc01g009920.3	Eukaryota	2	100
Solyc01g009930.3	Spermatophyta	6	100
Solyc01g009940.1	cellular organisms	1	100
Solyc01g009960.4	cellular organisms	1	100
Solyc01g009970.3	cellular organisms	1	100
Solyc01g009975.1	cellular organisms	1	93
Solyc01g009980.1	Mesangiospermae	8	77
Solyc01g009990.3	cellular organisms	1	100
Solyc01g010000.3	cellular organisms	1	93
Solyc01g010020.3	cellular organisms	1	100
Solyc01g010030.3	cellular organisms	1	100
Solyc01g010050.3	cellular organisms	1	100
Solyc01g010060.2	asterids	10	42
Solyc01g010063.1	Solanum lycopersicum	16	100
Solyc01g010065.1	Spermatophyta	6	90
Solyc01g010067.1	Eukaryota	2	100
Solyc01g010080.3	cellular organisms	1	100
Solyc01g010130.4	Embryophyta	4	100
Solyc01g010140.1	Mesangiospermae	8	100
Solyc01g010150.3	cellular organisms	1	93
Solyc01g010160.3	cellular organisms	1	100
Solyc01g010170.2	Solanum lycopersicum	16	100
Solyc01g010175.1	Eukaryota	2	86
Solyc01g010180.3	Solanum	15	100
Solyc01g010185.1	Mesangiospermae	8	88
Solyc01g010210.1	Solanum lycopersicum	16	100
Solyc01g010215.1	Mesangiospermae	8	88
Solyc01g010220.3	Pentapetalae	9	87
Solyc01g010230.2	Mesangiospermae	8	55
Solyc01g010240.3	Spermatophyta	6	100
Solyc01g010250.4	cellular organisms	1	100
Solyc01g010260.3	cellular organisms	1	100
Solyc01g010270.3	Embryophyta	4	100
Solyc01g010280.3	Mesangiospermae	8	88
Solyc01g010290.4	cellular organisms	1	100
Solyc01g010310.4	Eukaryota	2	93
Solyc01g010350.4	Eukaryota	2	100
Solyc01g010360.3	Eukaryota	2	100
Solyc01g010365.1	Solanum lycopersicum	16	100
Solyc01g010370.3	Embryophyta	4	100
Solyc01g010390.3	cellular organisms	1	100
Solyc01g010400.1	Eukaryota	2	93
Solyc01g010405.1	Magnoliopsida	7	100
Solyc01g010410.3	Embryophyta	4	100
Solyc01g010415.1	cellular organisms	1	93
Solyc01g010420.3	Embryophyta	4	100
Solyc01g010430.4	Embryophyta	4	100
Solyc01g010440.4	Viridiplantae	3	100
Solyc01g010460.4	Tracheophyta	5	100
Solyc01g010470.2	Embryophyta	4	100
Solyc01g010480.3	cellular organisms	1	100
Solyc01g010490.4	cellular organisms	1	100
Solyc01g010500.3	Magnoliopsida	7	100
Solyc01g010510.4	Eukaryota	2	100
Solyc01g010520.3	Eukaryota	2	100
Solyc01g010530.1	cellular organisms	1	100
Solyc01g010540.3	cellular organisms	1	100
Solyc01g010550.1	Solanum	15	50
Solyc01g010570.4	Embryophyta	4	100
Solyc01g010580.3	cellular organisms	1	100
Solyc01g010590.2	cellular organisms	1	100
Solyc01g010600.4	Eukaryota	2	93
Solyc01g010640.3	cellular organisms	1	93
Solyc01g010650.3	Eukaryota	2	100
Solyc01g010660.3	cellular organisms	1	100
Solyc01g010670.3	Solanum	15	100
Solyc01g010690.1	cellular organisms	1	81
Solyc01g010700.3	Eukaryota	2	93
Solyc01g010705.1	cellular organisms	1	93
Solyc01g010710.4	cellular organisms	1	100
Solyc01g010720.4	cellular organisms	1	100
Solyc01g010740.4	cellular organisms	1	93
Solyc01g010750.4	Embryophyta	4	100
Solyc01g010755.1	Spermatophyta	6	100
Solyc01g010760.3	Eukaryota	2	100
Solyc01g010780.4	cellular organisms	1	100
Solyc01g010785.1	cellular organisms	1	93
Solyc01g010810.4	Eukaryota	2	100
Solyc01g010820.3	Eukaryota	2	100
Solyc01g010830.4	cellular organisms	1	100
Solyc01g010840.1	Solanum lycopersicum	16	100
Solyc01g010860.3	cellular organisms	1	100
Solyc01g010870.3	cellular organisms	1	87
Solyc01g010880.3	Eukaryota	2	93
Solyc01g010890.4	cellular organisms	1	100
Solyc01g010900.3	cellular organisms	1	100
Solyc01g010910.2	Eukaryota	2	100
Solyc01g010920.2	Embryophyta	4	100
Solyc01g010930.4	Embryophyta	4	100
Solyc01g010940.3	Eukaryota	2	100
Solyc01g010950.3	cellular organisms	1	100
Solyc01g010960.3	Eukaryota	2	100
Solyc01g010970.3	Eukaryota	2	100
Solyc01g010990.2	Embryophyta	4	100
Solyc01g011000.3	cellular organisms	1	100
Solyc01g011005.1	cellular organisms	1	87
Solyc01g011020.2	Solanum lycopersicum	16	100
Solyc01g011030.3	Eukaryota	2	93
Solyc01g011040.3	Tracheophyta	5	100
Solyc01g011050.3	Tracheophyta	5	100
Solyc01g011060.1	Spermatophyta	6	81
Solyc01g011070.1	Solanum lycopersicum	16	100
Solyc01g011080.3	Solanum lycopersicum	16	100
Solyc01g011090.4	Eukaryota	2	100
Solyc01g011100.2	cellular organisms	1	100
Solyc01g011105.1	Mesangiospermae	8	88
Solyc01g011110.1	Solanum lycopersicum	16	100
Solyc01g011113.1	cellular organisms	1	93
Solyc01g011115.1	Mesangiospermae	8	100
Solyc01g011117.1	Solanum	15	50
Solyc01g011170.1	Solanoideae	14	66
Solyc01g011180.1	Embryophyta	4	92
Solyc01g011190.1	Embryophyta	4	92
Solyc01g011200.3	Eukaryota	2	100
Solyc01g011220.3	Eukaryota	2	100
Solyc01g011230.3	Pentapetalae	9	62
Solyc01g011260.1	Embryophyta	4	100
Solyc01g011270.2	Spermatophyta	6	90
Solyc01g011273.1	Solanum lycopersicum	16	100
Solyc01g011277.1	Solanaceae	13	75
Solyc01g011300.1	Embryophyta	4	100
Solyc01g011310.2	Eukaryota	2	100
Solyc01g011320.2	Viridiplantae	3	100
Solyc01g011330.3	Eukaryota	2	100
Solyc01g011340.3	cellular organisms	1	100
Solyc01g011350.3	Viridiplantae	3	100
Solyc01g011352.1	cellular organisms	1	87
Solyc01g011354.1	Spermatophyta	6	90
Solyc01g011356.1	cellular organisms	1	93
Solyc01g011358.1	Mesangiospermae	8	66
Solyc01g011390.2	Mesangiospermae	8	100
Solyc01g011410.2	cellular organisms	1	87
Solyc01g011413.1	Solanum lycopersicum	16	100
Solyc01g011417.1	cellular organisms	1	87
Solyc01g011430.4	cellular organisms	1	100
Solyc01g011435.1	Spermatophyta	6	100
Solyc01g011460.3	Solanales	12	80
Solyc01g011465.1	Solanum lycopersicum	16	100
Solyc01g011470.1	Eukaryota	2	66
Solyc01g011480.1	cellular organisms	1	87
Solyc01g011490.1	Tracheophyta	5	100
Solyc01g011495.1	Spermatophyta	6	100
Solyc01g011500.1	Solanum lycopersicum	16	100
Solyc01g011510.4	cellular organisms	1	100
Solyc01g011520.2	Magnoliopsida	7	100
Solyc01g011530.1	Possible contamination or HGT	NA	25
Solyc01g011540.1	Spermatophyta	6	100
Solyc01g012540.1	Spermatophyta	6	100
Solyc01g012550.1	Eukaryota	2	86
Solyc01g012560.1	Pentapetalae	9	62
Solyc01g012570.2	Magnoliopsida	7	100
Solyc01g012580.1	Spermatophyta	6	100
Solyc01g012585.1	cellular organisms	1	81
Solyc01g012590.1	Mesangiospermae	8	100
Solyc01g012610.1	Spermatophyta	6	100
Solyc01g012650.1	Mesangiospermae	8	100
Solyc01g012670.3	Eukaryota	2	93
Solyc01g012680.1	Mesangiospermae	8	100
Solyc01g012690.1	Solanoideae	14	33
Solyc01g012700.4	cellular organisms	1	100
Solyc01g012720.1	Spermatophyta	6	100
Solyc01g012730.1	Solanales	12	100
Solyc01g012740.1	Eukaryota	2	93
Solyc01g012750.3	cellular organisms	1	100
Solyc01g012760.1	cellular organisms	1	100
Solyc01g013760.1	Solanaceae	13	100
Solyc01g013780.1	Eukaryota	2	93
Solyc01g013790.1	Eukaryota	2	80
Solyc01g013810.1	Mesangiospermae	8	100
Solyc01g013820.1	Solanum lycopersicum	16	100
Solyc01g013840.1	Eukaryota	2	86
Solyc01g013850.1	Mesangiospermae	8	100
Solyc01g013860.1	Eukaryota	2	93
Solyc01g013870.1	Pentapetalae	9	62
Solyc01g013880.1	Mesangiospermae	8	88
Solyc01g013883.1	cellular organisms	1	100
Solyc01g013887.1	Solanum lycopersicum	16	100
Solyc01g013890.3	cellular organisms	1	100
Solyc01g013910.1	Solanum	15	100
Solyc01g013920.1	Spermatophyta	6	100
Solyc01g013930.1	Tracheophyta	5	91
Solyc01g013950.2	Magnoliopsida	7	100
Solyc01g013970.1	Magnoliopsida	7	100
Solyc01g013975.1	Solanum lycopersicum	16	100
Solyc01g013980.1	Embryophyta	4	92
Solyc01g013985.1	Solanum lycopersicum	16	100
Solyc01g013990.1	Solanum lycopersicum	16	100
Solyc01g013995.2	Solanoideae	14	100
Solyc01g014000.1	Embryophyta	4	100
Solyc01g014010.1	Solanum	15	50
Solyc01g014020.1	Solanaceae	13	100
Solyc01g014050.1	Mesangiospermae	8	100
Solyc01g014055.1	Eukaryota	2	93
Solyc01g014060.3	Embryophyta	4	100
Solyc01g014070.1	Embryophyta	4	100
Solyc01g014090.1	Tracheophyta	5	100
Solyc01g014100.3	Possible contamination or HGT	NA	25
Solyc01g014105.1	Embryophyta	4	100
Solyc01g014130.2	Solanaceae	13	75
Solyc01g014140.3	Solanaceae	13	100
Solyc01g014150.1	Spermatophyta	6	100
Solyc01g014160.1	Embryophyta	4	92
Solyc01g014170.1	Pentapetalae	9	62
Solyc01g014180.3	Eukaryota	2	100
Solyc01g014210.1	Eukaryota	2	100
Solyc01g014220.3	Embryophyta	4	100
Solyc01g014230.4	Eukaryota	2	100
Solyc01g014240.1	Solanaceae	13	100
Solyc01g014250.2	Solanum lycopersicum	16	100
Solyc01g014260.1	Solanum lycopersicum	16	100
Solyc01g014270.3	Solanum lycopersicum	16	100
Solyc01g014275.1	Solanum lycopersicum	16	100
Solyc01g014300.1	Magnoliopsida	7	100
Solyc01g014310.2	asterids	10	71
Solyc01g014315.1	Solanum lycopersicum	16	100
Solyc01g014320.4	cellular organisms	1	93
Solyc01g014350.1	Viridiplantae	3	100
Solyc01g014355.1	Solanum lycopersicum	16	100
Solyc01g014360.1	Solanaceae	13	100
Solyc01g014363.1	cellular organisms	1	93
Solyc01g014367.1	Solanum lycopersicum	16	100
Solyc01g014370.2	Spermatophyta	6	100
Solyc01g014373.1	Spermatophyta	6	100
Solyc01g014377.1	cellular organisms	1	81
Solyc01g014390.3	Solanum lycopersicum	16	100
Solyc01g014400.2	Magnoliopsida	7	100
Solyc01g014410.1	cellular organisms	1	93
Solyc01g014420.1	Tracheophyta	5	100
Solyc01g014430.1	Tracheophyta	5	100
Solyc01g014440.2	Magnoliopsida	7	100
Solyc01g014450.1	Eukaryota	2	93
Solyc01g014470.1	Solanum lycopersicum	16	100
Solyc01g014480.3	Embryophyta	4	100
Solyc01g014490.4	cellular organisms	1	100
Solyc01g014510.2	Eukaryota	2	93
Solyc01g014520.1	cellular organisms	1	100
Solyc01g014530.2	Magnoliopsida	7	100
Solyc01g014533.1	Eukaryota	2	93
Solyc01g014540.3	Magnoliopsida	7	90
Solyc01g014550.3	cellular organisms	1	100
Solyc01g014560.4	Embryophyta	4	100
Solyc01g014620.1	Solanum lycopersicum	16	100
Solyc01g014640.1	Embryophyta	4	100
Solyc01g014650.1	Eukaryota	2	93
Solyc01g014660.1	Magnoliopsida	7	100
Solyc01g014680.1	Mesangiospermae	8	100
Solyc01g014690.2	cellular organisms	1	100
Solyc01g014700.2	Embryophyta	4	100
Solyc01g014710.1	Spermatophyta	6	100
Solyc01g014720.3	Viridiplantae	3	100
Solyc01g014725.2	asterids	10	85
Solyc01g014730.2	Solanum lycopersicum	16	100
Solyc01g014740.1	Solanum lycopersicum	16	100
Solyc01g014745.1	Solanum lycopersicum	16	100
Solyc01g014760.1	Solanum lycopersicum	16	100
Solyc01g014800.1	Tracheophyta	5	100
Solyc01g014820.2	Tracheophyta	5	100
Solyc01g014830.1	Solanaceae	13	100
Solyc01g014840.3	cellular organisms	1	93
Solyc01g014850.4	Embryophyta	4	100
Solyc01g014860.3	Solanum lycopersicum	16	100
Solyc01g014910.2	Embryophyta	4	100
Solyc01g014930.2	Mesangiospermae	8	100
Solyc01g014940.2	Pentapetalae	9	75
Solyc01g014960.1	Spermatophyta	6	100
Solyc01g014963.1	cellular organisms	1	87
Solyc01g014967.1	cellular organisms	1	93
Solyc01g014970.1	Solanoideae	14	100
Solyc01g014980.4	Solanum	15	50
Solyc01g014990.3	Solanum lycopersicum	16	100
Solyc01g015000.3	cellular organisms	1	100
Solyc01g015010.1	Solanum lycopersicum	16	100
Solyc01g015020.4	Embryophyta	4	100
Solyc01g015030.1	Solanum	15	100
Solyc01g015035.1	Solanaceae	13	50
Solyc01g015050.1	Solanaceae	13	100
Solyc01g015060.1	Magnoliopsida	7	100
Solyc01g015080.3	Eukaryota	2	100
Solyc01g015130.1	Mesangiospermae	8	100
Solyc01g015133.1	cellular organisms	1	87
Solyc01g015137.1	cellular organisms	1	81
Solyc01g015180.1	Pentapetalae	9	62
Solyc01g015185.1	cellular organisms	1	93
Solyc01g015200.1	Magnoliopsida	7	100
Solyc01g015210.1	Spermatophyta	6	90
Solyc01g015230.3	Solanum lycopersicum	16	100
Solyc01g015250.1	Solanum lycopersicum	16	100
Solyc01g015280.1	Solanum lycopersicum	16	100
Solyc01g015290.1	Solanum lycopersicum	16	100
Solyc01g015293.1	Solanum lycopersicum	16	100
Solyc01g015297.1	Solanum lycopersicum	16	100
Solyc01g016300.1	Solanaceae	13	100
Solyc01g016305.1	Eukaryota	2	80
Solyc01g016350.1	Solanum lycopersicum	16	100
Solyc01g016355.1	Solanoideae	14	66
Solyc01g016380.4	Eukaryota	2	93
Solyc01g016390.4	Viridiplantae	3	100
Solyc01g016400.1	Solanum lycopersicum	16	100
Solyc01g016410.4	Eukaryota	2	100
Solyc01g016412.1	Magnoliopsida	7	100
Solyc01g016414.1	Embryophyta	4	100
Solyc01g016416.1	Mesangiospermae	8	88
Solyc01g016418.1	Solanum lycopersicum	16	100
Solyc01g016430.1	Solanum lycopersicum	16	100
Solyc01g016450.1	lamiids	11	100
Solyc01g016460.4	Solanum lycopersicum	16	100
Solyc01g016470.3	Eukaryota	2	100
Solyc01g016510.1	Viridiplantae	3	100
Solyc01g016520.1	cellular organisms	1	87
Solyc01g016530.1	Magnoliopsida	7	80
Solyc01g016540.3	Viridiplantae	3	100
Solyc01g016545.1	cellular organisms	1	93
Solyc01g016550.2	Solanum lycopersicum	16	100
Solyc01g016560.1	Solanum lycopersicum	16	100
Solyc01g016565.1	cellular organisms	1	93
Solyc01g016580.1	Magnoliopsida	7	100
Solyc01g016590.1	Solanum	15	100
Solyc01g016600.2	Magnoliopsida	7	100
Solyc01g016605.1	Solanum lycopersicum	16	100
Solyc01g016630.1	Solanum lycopersicum	16	100
Solyc01g016640.3	Eukaryota	2	80
Solyc01g016660.1	Magnoliopsida	7	100
Solyc01g016665.1	Eukaryota	2	73
Solyc01g016670.2	Solanum lycopersicum	16	100
Solyc01g016680.3	Magnoliopsida	7	100
Solyc01g016685.1	cellular organisms	1	93
Solyc01g016690.1	Solanum lycopersicum	16	100
Solyc01g016700.3	Solanum lycopersicum	16	100
Solyc01g016720.2	Solanum lycopersicum	16	100
Solyc01g016725.1	cellular organisms	1	93
Solyc01g016760.1	Solanum	15	100
Solyc01g016770.1	Eukaryota	2	100
Solyc01g016780.1	Solanum	15	50
Solyc01g016790.1	Solanum lycopersicum	16	100
Solyc01g016800.2	Solanum lycopersicum	16	100
Solyc01g016830.1	Solanum lycopersicum	16	100
Solyc01g016840.1	Solanum lycopersicum	16	100
Solyc01g016850.2	Solanum lycopersicum	16	100
Solyc01g016870.1	Embryophyta	4	100
Solyc01g016880.1	Solanum lycopersicum	16	100
Solyc01g016890.1	Solanum lycopersicum	16	100
Solyc01g016900.1	Eukaryota	2	93
Solyc01g016910.1	Solanum lycopersicum	16	100
Solyc01g016920.1	Embryophyta	4	100
Solyc01g016930.1	Embryophyta	4	100
Solyc01g016940.2	Solanum lycopersicum	16	100
Solyc01g016960.1	Mesangiospermae	8	100
Solyc01g016970.2	Solanum lycopersicum	16	100
Solyc01g016980.1	Solanaceae	13	75
Solyc01g017020.1	Solanum lycopersicum	16	100
Solyc01g017030.1	Viridiplantae	3	100
Solyc01g017040.1	Solanum lycopersicum	16	100
Solyc01g017050.1	Pentapetalae	9	37
Solyc01g017060.2	Eukaryota	2	66
Solyc01g017070.1	Pentapetalae	9	50
Solyc01g017080.2	Eukaryota	2	73
Solyc01g017085.1	cellular organisms	1	87
Solyc01g017090.2	cellular organisms	1	87
Solyc01g017100.2	cellular organisms	1	87
Solyc01g017110.2	Eukaryota	2	80
Solyc01g017120.1	Eukaryota	2	73
Solyc01g017130.1	Eukaryota	2	73
Solyc01g017140.1	Eukaryota	2	86
Solyc01g017145.1	Eukaryota	2	73
Solyc01g017150.1	Pentapetalae	9	62
Solyc01g017160.2	Eukaryota	2	66
Solyc01g017170.1	cellular organisms	1	87
Solyc01g017180.3	cellular organisms	1	81
Solyc01g017200.2	cellular organisms	1	75
Solyc01g017210.1	cellular organisms	1	87
Solyc01g017220.2	cellular organisms	1	87
Solyc01g017230.2	Eukaryota	2	60
Solyc01g017240.1	Eukaryota	2	73
Solyc01g017250.1	Eukaryota	2	66
Solyc01g017260.1	cellular organisms	1	81
Solyc01g017280.1	Eukaryota	2	73
Solyc01g017290.1	Eukaryota	2	73
Solyc01g017300.2	cellular organisms	1	87
Solyc01g017320.1	cellular organisms	1	87
Solyc01g017330.3	cellular organisms	1	87
Solyc01g017360.3	cellular organisms	1	100
Solyc01g017370.2	cellular organisms	1	87
Solyc01g017380.1	cellular organisms	1	100
Solyc01g017390.1	cellular organisms	1	87
Solyc01g017410.3	Eukaryota	2	66
Solyc01g017420.1	cellular organisms	1	87
Solyc01g017430.1	cellular organisms	1	87
Solyc01g017440.1	cellular organisms	1	81
Solyc01g017450.1	cellular organisms	1	87
Solyc01g017460.3	cellular organisms	1	87
Solyc01g017470.3	cellular organisms	1	100
Solyc01g017480.1	Eukaryota	2	73
Solyc01g017510.1	cellular organisms	1	81
Solyc01g017520.1	cellular organisms	1	87
Solyc01g017530.1	cellular organisms	1	87
Solyc01g017535.1	Solanum lycopersicum	16	100
Solyc01g017540.2	Spermatophyta	6	100
Solyc01g017560.3	Solanum lycopersicum	16	100
Solyc01g017565.1	cellular organisms	1	93
Solyc01g017600.3	Eukaryota	2	100
Solyc01g017610.1	Eukaryota	2	93
Solyc01g017620.1	asterids	10	100
Solyc01g017640.3	Solanum lycopersicum	16	100
Solyc01g017670.2	Solanum lycopersicum	16	100
Solyc01g017675.1	cellular organisms	1	93
Solyc01g017690.1	Eukaryota	2	80
Solyc01g017700.1	Pentapetalae	9	100
Solyc01g017720.2	Solanum lycopersicum	16	100
Solyc01g017725.1	Solanaceae	13	100
Solyc01g017740.2	cellular organisms	1	87
Solyc01g017750.1	Solanum lycopersicum	16	100
Solyc01g017790.3	cellular organisms	1	87
Solyc01g017795.1	Solanum lycopersicum	16	100
Solyc01g017820.3	Mesangiospermae	8	100
Solyc01g017825.1	Mesangiospermae	8	77
Solyc01g017860.3	Solanum lycopersicum	16	100
Solyc01g017870.2	Possible contamination or HGT	NA	25
Solyc01g017873.1	Solanum lycopersicum	16	100
Solyc01g017877.1	Eukaryota	2	100
Solyc01g017950.3	Absent from the DIAMOND/MMseqs2 results	NA	NA
Solyc01g017960.1	Solanum lycopersicum	16	100
Solyc01g017970.1	Solanum lycopersicum	16	100
Solyc01g018010.2	Solanum lycopersicum	16	100
Solyc01g018015.1	Solanoideae	14	66
Solyc01g018020.3	cellular organisms	1	100
Solyc01g018040.1	Magnoliopsida	7	100
Solyc01g018045.1	cellular organisms	1	93
Solyc01g018070.3	Embryophyta	4	100
Solyc01g018100.1	Solanum lycopersicum	16	100
Solyc01g019100.1	Solanum lycopersicum	16	100
Solyc01g020100.3	Solanum	15	50
Solyc01g020110.2	Tracheophyta	5	91
Solyc01g020113.1	Solanoideae	14	100
Solyc01g020117.1	cellular organisms	1	100
Solyc01g020120.3	Magnoliopsida	7	100
Solyc01g020130.3	Embryophyta	4	100
Solyc01g020150.3	Spermatophyta	6	100
Solyc01g020160.1	Solanum	15	100
Solyc01g020170.2	Tracheophyta	5	100
Solyc01g020180.1	Spermatophyta	6	100
Solyc01g020190.2	Eukaryota	2	100
Solyc01g020220.3	cellular organisms	1	100
Solyc01g020240.4	Eukaryota	2	93
Solyc01g020245.1	Solanum	15	100
Solyc01g020280.2	Solanum lycopersicum	16	100
Solyc01g020290.1	Eukaryota	2	100
Solyc01g020300.4	Solanum lycopersicum	16	100
Solyc01g020320.3	Magnoliopsida	7	90
Solyc01g020323.1	Solanaceae	13	100
Solyc01g020327.1	Magnoliopsida	7	100
Solyc01g020340.2	Eukaryota	2	93
Solyc01g020343.1	Solanum lycopersicum	16	100
Solyc01g020347.1	Solanum lycopersicum	16	100
Solyc01g020350.1	Pentapetalae	9	100
Solyc01g020353.1	cellular organisms	1	93
Solyc01g020357.1	Solanum lycopersicum	16	100
Solyc01g020360.1	Solanum lycopersicum	16	100
Solyc01g020370.2	Solanum lycopersicum	16	100
Solyc01g020372.1	Eukaryota	2	73
Solyc01g020430.2	Solanum lycopersicum	16	100
Solyc01g020440.3	cellular organisms	1	100
Solyc01g020450.1	Solanum lycopersicum	16	100
Solyc01g020460.3	Solanum lycopersicum	16	100
Solyc01g020470.3	cellular organisms	1	87
Solyc01g020480.1	Eukaryota	2	86
Solyc01g020490.1	Eukaryota	2	80
Solyc01g020495.1	Solanum lycopersicum	16	100
Solyc01g020500.2	Solanum lycopersicum	16	100
Solyc01g020510.1	Eukaryota	2	66
Solyc01g020520.4	cellular organisms	1	93
Solyc01g020521.1	Solanum lycopersicum	16	100
Solyc01g020522.1	Solanum lycopersicum	16	100
Solyc01g020524.1	Pentapetalae	9	62
Solyc01g020526.1	Magnoliopsida	7	100
Solyc01g020528.1	Solanaceae	13	100
Solyc01g020570.3	cellular organisms	1	100
Solyc01g020575.1	Solanum lycopersicum	16	100
Solyc01g021600.4	Embryophyta	4	100
Solyc01g021610.1	Solanum lycopersicum	16	100
Solyc01g021620.3	Mesangiospermae	8	100
Solyc01g021640.3	Eukaryota	2	93
Solyc01g021680.1	Magnoliopsida	7	100
Solyc01g021685.1	Mesangiospermae	8	100
Solyc01g021690.1	Solanaceae	13	100
Solyc01g021695.1	Solanum lycopersicum	16	100
Solyc01g021700.3	Solanaceae	13	75
Solyc01g021720.1	Solanum lycopersicum	16	100
Solyc01g021730.2	Magnoliopsida	7	100
Solyc01g021740.1	Eukaryota	2	100
Solyc01g021745.1	Solanum	15	50
Solyc01g022740.3	Eukaryota	2	93
Solyc01g022745.1	cellular organisms	1	93
Solyc01g022750.3	Eukaryota	2	100
Solyc01g022760.1	Solanum lycopersicum	16	100
Solyc01g022780.1	Possible contamination or HGT	NA	13
Solyc01g022785.1	Solanum lycopersicum	16	100
Solyc01g028800.3	Eukaryota	2	100
Solyc01g028803.1	cellular organisms	1	100
Solyc01g028807.1	Solanum lycopersicum	16	100
Solyc01g028810.3	cellular organisms	1	100
Solyc01g028830.3	cellular organisms	1	100
Solyc01g028860.3	Eukaryota	2	100
Solyc01g028865.1	Solanum lycopersicum	16	100
Solyc01g028870.3	cellular organisms	1	87
Solyc01g028875.1	cellular organisms	1	93
Solyc01g028900.3	cellular organisms	1	100
Solyc01g028910.2	Embryophyta	4	100
Solyc01g028930.4	cellular organisms	1	100
Solyc01g028960.1	Solanum lycopersicum	16	100
Solyc01g028965.1	cellular organisms	1	100
Solyc01g028980.1	Solanum lycopersicum	16	100
Solyc01g028985.1	cellular organisms	1	93
Solyc01g033990.1	Eukaryota	2	93
Solyc01g033995.1	Tracheophyta	5	100
Solyc01g034010.2	Magnoliopsida	7	100
Solyc01g034020.3	cellular organisms	1	100
Solyc01g034040.1	Magnoliopsida	7	90
Solyc01g034050.1	Eukaryota	2	93
Solyc01g034070.2	Embryophyta	4	92
Solyc01g034075.1	cellular organisms	1	93
Solyc01g034080.1	cellular organisms	1	100
Solyc01g034140.1	Solanum lycopersicum	16	100
Solyc01g034145.1	cellular organisms	1	93
Solyc01g034150.4	cellular organisms	1	100
Solyc01g034190.1	Mesangiospermae	8	100
Solyc01g034210.1	Mesangiospermae	8	88
Solyc01g034213.1	Solanum lycopersicum	16	100
Solyc01g034217.1	Solanum lycopersicum	16	100
Solyc01g038230.1	Solanum lycopersicum	16	100
Solyc01g038231.1	Solanum lycopersicum	16	100
Solyc01g038232.1	Solanum lycopersicum	16	100
Solyc01g038233.1	Solanum lycopersicum	16	100
Solyc01g038234.1	Solanum lycopersicum	16	100
Solyc01g038236.1	Solanum lycopersicum	16	100
Solyc01g038238.1	Solanum lycopersicum	16	100
Solyc01g044270.3	cellular organisms	1	100
Solyc01g044275.1	Solanum	15	50
Solyc01g044300.3	Solanum lycopersicum	16	100
Solyc01g044340.3	Eukaryota	2	100
Solyc01g044350.3	Viridiplantae	3	100
Solyc01g044360.4	Eukaryota	2	100
Solyc01g044365.1	Solanum lycopersicum	16	100
Solyc01g044370.3	cellular organisms	1	100
Solyc01g044375.1	Magnoliopsida	7	100
Solyc01g044420.4	cellular organisms	1	100
Solyc01g044490.4	cellular organisms	1	100
Solyc01g044500.1	Solanum	15	50
Solyc01g044520.2	Embryophyta	4	100
Solyc01g044523.1	Solanum lycopersicum	16	100
Solyc01g044527.1	cellular organisms	1	93
Solyc01g044550.3	cellular organisms	1	93
Solyc01g044551.1	Magnoliopsida	7	100
Solyc01g044552.1	Solanum	15	100
Solyc01g044554.1	cellular organisms	1	100
Solyc01g044556.1	Solanaceae	13	100
Solyc01g044558.1	Mesangiospermae	8	100
Solyc01g047580.1	Tracheophyta	5	100
Solyc01g049650.3	cellular organisms	1	100
Solyc01g049660.2	Mesangiospermae	8	100
Solyc01g049680.3	cellular organisms	1	100
Solyc01g049690.4	cellular organisms	1	100
Solyc01g049720.1	Solanum lycopersicum	16	100
Solyc01g049740.1	Eukaryota	2	86
Solyc01g049750.1	Solanum lycopersicum	16	100
Solyc01g049760.1	Spermatophyta	6	100
Solyc01g049770.3	Solanum lycopersicum	16	100
Solyc01g049790.1	Mesangiospermae	8	100
Solyc01g049810.4	Eukaryota	2	93
Solyc01g049820.2	Mesangiospermae	8	88
Solyc01g049830.2	Eukaryota	2	100
Solyc01g049840.1	Eukaryota	2	100
Solyc01g049880.3	Solanum lycopersicum	16	100
Solyc01g049890.3	Viridiplantae	3	100
Solyc01g049910.4	cellular organisms	1	93
Solyc01g049920.2	Solanum lycopersicum	16	100
Solyc01g049950.1	Mesangiospermae	8	88
Solyc01g049960.4	Viridiplantae	3	100
Solyc01g050010.3	Eukaryota	2	73
Solyc01g050040.4	Eukaryota	2	100
Solyc01g050045.1	Solanum lycopersicum	16	100
Solyc01g050050.1	Solanum lycopersicum	16	100
Solyc01g050070.4	Embryophyta	4	100
Solyc01g055160.1	Magnoliopsida	7	100
Solyc01g055165.1	cellular organisms	1	93
Solyc01g055200.1	cellular organisms	1	93
Solyc01g056200.1	Solanaceae	13	100
Solyc01g056220.2	Mesangiospermae	8	100
Solyc01g056240.1	Mesangiospermae	8	88
Solyc01g056250.2	Mesangiospermae	8	100
Solyc01g056260.1	Possible contamination or HGT	NA	25
Solyc01g056280.3	Magnoliopsida	7	100
Solyc01g056285.1	Mesangiospermae	8	100
Solyc01g056290.2	Solanum	15	50
Solyc01g056310.3	cellular organisms	1	100
Solyc01g056320.1	Solanum lycopersicum	16	100
Solyc01g056330.2	Eukaryota	2	66
Solyc01g056340.4	Eukaryota	2	100
Solyc01g056360.4	Solanum	15	100
Solyc01g056370.3	Solanum lycopersicum	16	100
Solyc01g056380.1	Embryophyta	4	92
Solyc01g056390.1	Embryophyta	4	100
Solyc01g056400.1	cellular organisms	1	93
Solyc01g056410.1	Pentapetalae	9	100
Solyc01g056420.1	Spermatophyta	6	81
Solyc01g056430.2	cellular organisms	1	93
Solyc01g056440.1	Mesangiospermae	8	100
Solyc01g056450.3	cellular organisms	1	100
Solyc01g056460.1	Eukaryota	2	53
Solyc01g056470.1	cellular organisms	1	87
Solyc01g056480.3	Solanum lycopersicum	16	100
Solyc01g056520.3	Eukaryota	2	100
Solyc01g056530.2	Eukaryota	2	93
Solyc01g056570.3	cellular organisms	1	100
Solyc01g056575.1	Eukaryota	2	93
Solyc01g056580.4	cellular organisms	1	100
Solyc01g056590.2	Embryophyta	4	100
Solyc01g056600.2	cellular organisms	1	93
Solyc01g056610.1	Solanum lycopersicum	16	100
Solyc01g056620.4	Eukaryota	2	93
Solyc01g056640.1	Solanum lycopersicum	16	100
Solyc01g056650.1	cellular organisms	1	100
Solyc01g056653.1	Solanum lycopersicum	16	100
Solyc01g056657.1	Solanum lycopersicum	16	100
Solyc01g056660.2	Magnoliopsida	7	100
Solyc01g056665.1	Solanum lycopersicum	16	100
Solyc01g056690.4	cellular organisms	1	100
Solyc01g056695.1	Mesangiospermae	8	66
Solyc01g056720.4	cellular organisms	1	100
Solyc01g056730.3	Solanaceae	13	75
Solyc01g056750.1	Mesangiospermae	8	100
Solyc01g056760.3	Eukaryota	2	93
Solyc01g056770.1	Solanoideae	14	66
Solyc01g056780.3	Embryophyta	4	100
Solyc01g056790.3	Embryophyta	4	100
Solyc01g056800.1	cellular organisms	1	100
Solyc01g056810.4	Eukaryota	2	100
Solyc01g056830.3	Magnoliopsida	7	100
Solyc01g056840.1	Eukaryota	2	66
Solyc01g056850.3	cellular organisms	1	100
Solyc01g056880.3	Viridiplantae	3	92
Solyc01g056890.1	Solanum	15	100
Solyc01g056900.1	Solanaceae	13	100
Solyc01g056910.1	Viridiplantae	3	100
Solyc01g056940.4	cellular organisms	1	100
Solyc01g056950.1	Pentapetalae	9	62
Solyc01g056960.1	Solanaceae	13	100
Solyc01g056970.1	Solanum lycopersicum	16	100
Solyc01g056990.3	Spermatophyta	6	100
Solyc01g057000.3	cellular organisms	1	100
Solyc01g057003.1	Pentapetalae	9	75
Solyc01g057007.1	Eukaryota	2	93
Solyc01g057010.1	Magnoliopsida	7	100
Solyc01g057020.3	Embryophyta	4	100
Solyc01g057060.1	cellular organisms	1	93
Solyc01g057080.1	Viridiplantae	3	100
Solyc01g057090.4	Viridiplantae	3	92
Solyc01g057110.1	Solanum lycopersicum	16	100
Solyc01g057113.1	cellular organisms	1	87
Solyc01g057117.1	Solanum lycopersicum	16	100
Solyc01g057120.2	Solanum lycopersicum	16	100
Solyc01g057130.1	Solanum lycopersicum	16	100
Solyc01g057133.1	cellular organisms	1	93
Solyc01g057137.1	cellular organisms	1	93
Solyc01g057140.1	Solanum lycopersicum	16	100
Solyc01g057150.1	Solanum lycopersicum	16	100
Solyc01g057160.1	Solanum lycopersicum	16	100
Solyc01g057165.1	Solanum	15	50
Solyc01g057180.2	Solanum lycopersicum	16	100
Solyc01g057185.1	Pentapetalae	9	87
Solyc01g057190.1	Magnoliopsida	7	100
Solyc01g057200.4	Eukaryota	2	93
Solyc01g057210.3	cellular organisms	1	100
Solyc01g057220.3	cellular organisms	1	93
Solyc01g057250.2	cellular organisms	1	93
Solyc01g057255.1	Solanum lycopersicum	16	100
Solyc01g057260.4	Spermatophyta	6	100
Solyc01g057270.4	Eukaryota	2	100
Solyc01g057300.2	Embryophyta	4	100
Solyc01g057310.4	Embryophyta	4	100
Solyc01g057320.3	Eukaryota	2	100
Solyc01g057330.1	cellular organisms	1	100
Solyc01g057340.3	Solanum	15	50
Solyc01g057350.1	Solanaceae	13	75
Solyc01g057390.2	Solanaceae	13	100
Solyc01g057395.1	Solanum lycopersicum	16	100
Solyc01g057410.1	Solanum lycopersicum	16	100
Solyc01g057420.1	Solanum lycopersicum	16	100
Solyc01g057430.3	Spermatophyta	6	90
Solyc01g057435.1	cellular organisms	1	93
Solyc01g057440.3	Solanum lycopersicum	16	100
Solyc01g057445.1	Embryophyta	4	100
Solyc01g057470.1	Solanum lycopersicum	16	100
Solyc01g057510.2	Eukaryota	2	86
Solyc01g057520.4	Eukaryota	2	100
Solyc01g057523.1	cellular organisms	1	93
Solyc01g057527.1	Absent from the DIAMOND/MMseqs2 results	NA	NA
Solyc01g057530.1	Solanum lycopersicum	16	100
Solyc01g057570.3	cellular organisms	1	100
Solyc01g057580.1	Embryophyta	4	100
Solyc01g057585.1	Solanum lycopersicum	16	100
Solyc01g057590.3	Solanum	15	100
Solyc01g057600.3	Solanum	15	100
Solyc01g057610.1	Solanum lycopersicum	16	100
Solyc01g057640.1	Solanum lycopersicum	16	100
Solyc01g057660.1	asterids	10	42
Solyc01g057670.1	Spermatophyta	6	100
Solyc01g057675.1	Solanum lycopersicum	16	100
Solyc01g057680.4	Solanum lycopersicum	16	100
Solyc01g057690.2	Pentapetalae	9	75
Solyc01g057700.1	Eukaryota	2	100
Solyc01g057703.1	Eukaryota	2	80
Solyc01g057705.1	Solanaceae	13	100
Solyc01g057707.1	Solanaceae	13	50
Solyc01g057740.3	Mesangiospermae	8	66
Solyc01g057760.4	cellular organisms	1	100
Solyc01g057770.3	cellular organisms	1	100
Solyc01g057780.3	Tracheophyta	5	100
Solyc01g057785.1	Solanum lycopersicum	16	100
Solyc01g057830.3	cellular organisms	1	100
Solyc01g057840.3	cellular organisms	1	100
Solyc01g057850.4	cellular organisms	1	100
Solyc01g057853.1	Solanum lycopersicum	16	100
Solyc01g057855.1	Solanum	15	100
Solyc01g057857.1	Eukaryota	2	60
Solyc01g057900.3	Eukaryota	2	100
Solyc01g057903.1	Solanaceae	13	75
Solyc01g057907.1	Pentapetalae	9	75
Solyc01g057910.3	Eukaryota	2	100
Solyc01g057920.1	Solanum lycopersicum	16	100
Solyc01g057940.1	Mesangiospermae	8	100
Solyc01g057960.3	Spermatophyta	6	100
Solyc01g057990.1	Solanum lycopersicum	16	100
Solyc01g058000.3	Solanaceae	13	100
Solyc01g058003.1	Eukaryota	2	93
Solyc01g058007.1	cellular organisms	1	93
Solyc01g058010.3	cellular organisms	1	87
Solyc01g058020.4	cellular organisms	1	87
Solyc01g058030.2	cellular organisms	1	100
Solyc01g058040.2	Magnoliopsida	7	100
Solyc01g058050.1	Solanum lycopersicum	16	100
Solyc01g058060.1	Solanum lycopersicum	16	100
Solyc01g058070.1	Solanum	15	100
Solyc01g058080.1	Solanum lycopersicum	16	100
Solyc01g058100.2	Solanum lycopersicum	16	100
Solyc01g058120.1	Solanaceae	13	75
Solyc01g058130.1	Solanaceae	13	50
Solyc01g058140.3	cellular organisms	1	100
Solyc01g058160.3	Eukaryota	2	93
Solyc01g058170.4	Eukaryota	2	100
Solyc01g058175.1	Solanaceae	13	100
Solyc01g058190.4	cellular organisms	1	87
Solyc01g058200.3	Solanum lycopersicum	16	100
Solyc01g058205.1	Embryophyta	4	92
Solyc01g058210.3	Eukaryota	2	100
Solyc01g058220.3	Viridiplantae	3	100
Solyc01g058225.1	Solanum	15	100
Solyc01g058240.1	Solanum lycopersicum	16	100
Solyc01g058245.1	cellular organisms	1	93
Solyc01g058250.2	cellular organisms	1	100
Solyc01g058260.4	cellular organisms	1	100
Solyc01g058270.3	Eukaryota	2	100
Solyc01g058280.4	Eukaryota	2	100
Solyc01g058320.4	Pentapetalae	9	87
Solyc01g058325.1	Solanum	15	100
Solyc01g058340.1	Solanum	15	100
Solyc01g058350.1	Solanum lycopersicum	16	100
Solyc01g058360.1	cellular organisms	1	100
Solyc01g058380.1	Eukaryota	2	100
Solyc01g058385.1	Solanum lycopersicum	16	100
Solyc01g058390.3	cellular organisms	1	100
Solyc01g058400.3	Solanaceae	13	100
Solyc01g058450.3	cellular organisms	1	100
Solyc01g058470.1	Solanum lycopersicum	16	100
Solyc01g058520.4	Embryophyta	4	100
Solyc01g058530.4	Embryophyta	4	92
Solyc01g058535.1	Solanum lycopersicum	16	100
Solyc01g058540.3	Eukaryota	2	100
Solyc01g058550.1	lamiids	11	100
Solyc01g058590.1	Eukaryota	2	93
Solyc01g058593.1	Mesangiospermae	8	100
Solyc01g058597.1	Embryophyta	4	100
Solyc01g058660.1	Solanum lycopersicum	16	100
Solyc01g058665.1	Solanum lycopersicum	16	100
Solyc01g058670.3	Spermatophyta	6	100
Solyc01g058673.1	Solanaceae	13	75
Solyc01g058677.1	Solanum lycopersicum	16	100
Solyc01g058680.2	Solanaceae	13	100
Solyc01g058685.1	cellular organisms	1	87
Solyc01g058690.1	Spermatophyta	6	100
Solyc01g058700.1	Solanaceae	13	100
Solyc01g058705.1	Solanaceae	13	100
Solyc01g058720.4	Eukaryota	2	100
Solyc01g058730.4	Eukaryota	2	100
Solyc01g058740.2	Solanum	15	100
Solyc01g059740.1	Solanum lycopersicum	16	100
Solyc01g059750.1	Pentapetalae	9	100
Solyc01g059760.3	Pentapetalae	9	62
Solyc01g059765.1	Solanum lycopersicum	16	100
Solyc01g059780.1	Solanum lycopersicum	16	100
Solyc01g059800.1	Solanum lycopersicum	16	100
Solyc01g059810.1	Solanum lycopersicum	16	100
Solyc01g059820.1	Solanum	15	50
Solyc01g059830.3	cellular organisms	1	100
Solyc01g059840.3	cellular organisms	1	93
Solyc01g059850.3	Solanum lycopersicum	16	100
Solyc01g059860.3	cellular organisms	1	100
Solyc01g059870.4	cellular organisms	1	100
Solyc01g059880.3	cellular organisms	1	100
Solyc01g059885.1	Magnoliopsida	7	100
Solyc01g059900.4	Embryophyta	4	100
Solyc01g059910.2	cellular organisms	1	100
Solyc01g059920.4	Eukaryota	2	86
Solyc01g059930.3	cellular organisms	1	100
Solyc01g059940.2	Magnoliopsida	7	100
Solyc01g059950.1	Embryophyta	4	100
Solyc01g059960.1	cellular organisms	1	87
Solyc01g059965.1	Eukaryota	2	93
Solyc01g060010.3	Eukaryota	2	93
Solyc01g060015.1	Eukaryota	2	80
Solyc01g060020.4	Eukaryota	2	93
Solyc01g060030.3	Eukaryota	2	100
Solyc01g060040.3	Eukaryota	2	100
Solyc01g060050.3	Eukaryota	2	100
Solyc01g060053.1	Solanaceae	13	50
Solyc01g060055.1	Solanum lycopersicum	16	100
Solyc01g060057.1	Solanum lycopersicum	16	100
Solyc01g060070.3	Embryophyta	4	100
Solyc01g060080.4	Eukaryota	2	100
Solyc01g060090.1	Eukaryota	2	100
Solyc01g060100.2	Solanum lycopersicum	16	100
Solyc01g060130.3	cellular organisms	1	100
Solyc01g060140.4	Eukaryota	2	100
Solyc01g060160.1	Spermatophyta	6	36
Solyc01g060170.4	Eukaryota	2	100
Solyc01g060180.4	cellular organisms	1	100
Solyc01g060183.1	Mesangiospermae	8	100
Solyc01g060187.1	Solanum lycopersicum	16	100
Solyc01g060200.3	Eukaryota	2	100
Solyc01g060210.4	Embryophyta	4	92
Solyc01g060220.1	Solanum lycopersicum	16	100
Solyc01g060240.4	Solanoideae	14	66
Solyc01g060250.2	Solanaceae	13	100
Solyc01g060260.4	Spermatophyta	6	100
Solyc01g060270.1	Eukaryota	2	100
Solyc01g060280.4	Eukaryota	2	100
Solyc01g060310.3	Eukaryota	2	100
Solyc01g060340.1	Mesangiospermae	8	100
Solyc01g060350.1	Solanum lycopersicum	16	100
Solyc01g060370.2	Mesangiospermae	8	88
Solyc01g060375.1	Solanum lycopersicum	16	100
Solyc01g060390.1	Mesangiospermae	8	100
Solyc01g060395.1	Solanum lycopersicum	16	100
Solyc01g060410.4	Embryophyta	4	100
Solyc01g060420.2	Embryophyta	4	92
Solyc01g060430.1	Mesangiospermae	8	100
Solyc01g060450.3	Tracheophyta	5	100
Solyc01g060460.2	cellular organisms	1	100
Solyc01g060470.3	Eukaryota	2	100
Solyc01g060490.4	Eukaryota	2	100
Solyc01g065490.4	cellular organisms	1	100
Solyc01g065500.3	Eukaryota	2	100
Solyc01g065510.3	Solanoideae	14	100
Solyc01g065530.3	Embryophyta	4	100
Solyc01g065540.3	cellular organisms	1	100
Solyc01g065545.1	cellular organisms	1	93
Solyc01g065550.3	Embryophyta	4	100
Solyc01g065560.4	Viridiplantae	3	100
Solyc01g065570.2	cellular organisms	1	100
Solyc01g065580.4	Eukaryota	2	100
Solyc01g065585.1	cellular organisms	1	87
Solyc01g065610.1	cellular organisms	1	81
Solyc01g065620.1	cellular organisms	1	75
Solyc01g065625.1	cellular organisms	1	81
Solyc01g065630.1	cellular organisms	1	75
Solyc01g065640.3	Spermatophyta	6	90
Solyc01g065643.1	Solanum lycopersicum	16	100
Solyc01g065647.1	Solanum lycopersicum	16	100
Solyc01g065650.1	Spermatophyta	6	100
Solyc01g065660.1	Solanum	15	50
Solyc01g065670.1	Spermatophyta	6	100
Solyc01g065680.2	Solanum lycopersicum	16	100
Solyc01g065690.3	Eukaryota	2	93
Solyc01g065700.3	cellular organisms	1	100
Solyc01g065710.3	Eukaryota	2	93
Solyc01g065720.4	cellular organisms	1	100
Solyc01g065725.1	Solanum lycopersicum	16	100
Solyc01g065740.3	Eukaryota	2	80
Solyc01g065750.2	Solanum lycopersicum	16	100
Solyc01g065810.2	cellular organisms	1	87
Solyc01g065840.4	Eukaryota	2	80
Solyc01g065845.1	Solanaceae	13	100
Solyc01g065900.3	Embryophyta	4	100
Solyc01g065903.1	Solanum lycopersicum	16	100
Solyc01g065907.1	Solanum lycopersicum	16	100
Solyc01g065910.1	Solanum	15	100
Solyc01g065930.1	Solanum	15	100
Solyc01g065960.2	lamiids	11	100
Solyc01g065970.1	Absent from the DIAMOND/MMseqs2 results	NA	NA
Solyc01g065980.4	Eukaryota	2	100
Solyc01g065983.1	Spermatophyta	6	100
Solyc01g065987.1	cellular organisms	1	93
Solyc01g066020.3	cellular organisms	1	93
Solyc01g066040.2	Solanum lycopersicum	16	100
Solyc01g066050.3	Eukaryota	2	100
Solyc01g066055.1	Eukaryota	2	93
Solyc01g066060.4	Spermatophyta	6	100
Solyc01g066065.1	cellular organisms	1	93
Solyc01g066070.3	cellular organisms	1	93
Solyc01g066080.3	Tracheophyta	5	100
Solyc01g066090.3	Mesangiospermae	8	100
Solyc01g066100.2	cellular organisms	1	100
Solyc01g066110.2	Tracheophyta	5	100
Solyc01g066115.1	Magnoliopsida	7	100
Solyc01g066120.3	Tracheophyta	5	100
Solyc01g066130.1	Solanaceae	13	75
Solyc01g066140.2	cellular organisms	1	93
Solyc01g066145.1	Spermatophyta	6	100
Solyc01g066150.1	Mesangiospermae	8	100
Solyc01g066160.1	Solanum lycopersicum	16	100
Solyc01g066190.1	Solanum lycopersicum	16	100
Solyc01g066200.1	Solanum lycopersicum	16	100
Solyc01g066205.1	cellular organisms	1	87
Solyc01g066210.1	Solanum	15	100
Solyc01g066230.1	Solanum	15	100
Solyc01g066235.1	Solanum	15	100
Solyc01g066260.2	Solanum lycopersicum	16	100
Solyc01g066270.3	Solanum	15	50
Solyc01g066280.1	Solanum lycopersicum	16	100
Solyc01g066290.2	Solanum	15	50
Solyc01g066293.1	Solanum lycopersicum	16	100
Solyc01g066297.1	Pentapetalae	9	75
Solyc01g066310.4	cellular organisms	1	100
Solyc01g066320.1	Solanaceae	13	50
Solyc01g066330.1	Solanaceae	13	50
Solyc01g066340.4	Solanum lycopersicum	16	100
Solyc01g066345.1	cellular organisms	1	93
Solyc01g066350.1	Solanum lycopersicum	16	100
Solyc01g066360.3	cellular organisms	1	93
Solyc01g066380.4	Solanum lycopersicum	16	100
Solyc01g066390.4	Embryophyta	4	100
Solyc01g066410.1	Eukaryota	2	93
Solyc01g066420.3	cellular organisms	1	93
Solyc01g066425.1	Embryophyta	4	92
Solyc01g066430.3	Eukaryota	2	100
Solyc01g066440.3	Magnoliopsida	7	100
Solyc01g066445.1	cellular organisms	1	87
Solyc01g066450.3	cellular organisms	1	100
Solyc01g066455.1	Mesangiospermae	8	100
Solyc01g066457.1	cellular organisms	1	100
Solyc01g066480.3	cellular organisms	1	100
Solyc01g066490.2	Solanum lycopersicum	16	100
Solyc01g066500.1	Eukaryota	2	93
Solyc01g066510.3	cellular organisms	1	75
Solyc01g066520.3	cellular organisms	1	100
Solyc01g066560.3	cellular organisms	1	100
Solyc01g066570.3	Embryophyta	4	100
Solyc01g066575.1	cellular organisms	1	93
Solyc01g066590.3	Eukaryota	2	100
Solyc01g066610.4	Eukaryota	2	93
Solyc01g066612.1	lamiids	11	100
Solyc01g066614.1	Eukaryota	2	100
Solyc01g066616.1	Pentapetalae	9	62
Solyc01g066618.1	Solanum	15	100
Solyc01g066620.4	cellular organisms	1	100
Solyc01g066625.1	Eukaryota	2	73
Solyc01g066630.1	Solanum lycopersicum	16	100
Solyc01g066640.2	Spermatophyta	6	100
Solyc01g066650.2	Magnoliopsida	7	100
Solyc01g066660.1	Magnoliopsida	7	100
Solyc01g066670.1	Pentapetalae	9	62
Solyc01g066680.3	Magnoliopsida	7	90
Solyc01g066690.3	cellular organisms	1	100
Solyc01g066700.4	cellular organisms	1	100
Solyc01g066710.4	Solanaceae	13	100
Solyc01g066720.3	Eukaryota	2	100
Solyc01g066730.4	Embryophyta	4	100
Solyc01g066740.3	Eukaryota	2	86
Solyc01g066750.1	Solanum lycopersicum	16	100
Solyc01g066760.2	Solanum lycopersicum	16	100
Solyc01g066770.3	cellular organisms	1	100
Solyc01g066775.1	Solanaceae	13	100
Solyc01g066790.1	Solanum lycopersicum	16	100
Solyc01g066800.1	Solanum	15	50
Solyc01g066810.4	cellular organisms	1	100
Solyc01g066820.4	Eukaryota	2	100
Solyc01g066830.3	Eukaryota	2	100
Solyc01g066840.3	Eukaryota	2	100
Solyc01g066850.4	cellular organisms	1	100
Solyc01g066860.3	Spermatophyta	6	100
Solyc01g066870.3	Eukaryota	2	100
Solyc01g066880.3	Viridiplantae	3	100
Solyc01g066890.2	Solanaceae	13	75
Solyc01g066895.1	Solanum lycopersicum	16	100
Solyc01g066900.4	Magnoliopsida	7	100
Solyc01g066905.1	cellular organisms	1	87
Solyc01g066910.3	Spermatophyta	6	100
Solyc01g066915.1	Pentapetalae	9	62
Solyc01g066940.3	Eukaryota	2	100
Solyc01g066950.1	Embryophyta	4	100
Solyc01g066970.2	Embryophyta	4	100
Solyc01g066980.3	Embryophyta	4	100
Solyc01g066990.1	Solanum lycopersicum	16	100
Solyc01g067000.4	Eukaryota	2	93
Solyc01g067005.1	Solanum lycopersicum	16	100
Solyc01g067010.3	Magnoliopsida	7	100
Solyc01g067020.4	cellular organisms	1	100
Solyc01g067030.2	Magnoliopsida	7	100
Solyc01g067040.2	Eukaryota	2	86
Solyc01g067045.1	cellular organisms	1	93
Solyc01g067070.3	Eukaryota	2	100
Solyc01g067080.3	Embryophyta	4	92
Solyc01g067090.4	Tracheophyta	5	100
Solyc01g067100.4	Eukaryota	2	100
Solyc01g067120.4	Eukaryota	2	100
Solyc01g067130.4	Eukaryota	2	100
Solyc01g067140.2	Eukaryota	2	100
Solyc01g067145.1	Possible contamination or HGT	NA	25
Solyc01g067150.1	Mesangiospermae	8	88
Solyc01g067160.4	Magnoliopsida	7	90
Solyc01g067170.1	Eukaryota	2	100
Solyc01g067173.1	cellular organisms	1	87
Solyc01g067177.1	Solanum lycopersicum	16	100
Solyc01g067190.1	Solanaceae	13	75
Solyc01g067200.1	Eukaryota	2	100
Solyc01g067210.4	Eukaryota	2	100
Solyc01g067220.1	Solanum lycopersicum	16	100
Solyc01g067230.4	Viridiplantae	3	100
Solyc01g067250.3	Viridiplantae	3	100
Solyc01g067255.1	cellular organisms	1	100
Solyc01g067270.4	Eukaryota	2	100
Solyc01g067280.3	Embryophyta	4	100
Solyc01g067290.3	cellular organisms	1	100
Solyc01g067295.1	Solanaceae	13	100
Solyc01g067300.3	Tracheophyta	5	100
Solyc01g067320.1	Eukaryota	2	93
Solyc01g067330.3	Embryophyta	4	100
[truncated: 32,077 more rows]

## Sheet: Zma
Supplemental Table 7. Phylostratiography of B. napus (Bna), S. lycopersicum (Sly), Z. mays (Zma), and H. vulgare (Hvu) determined using GenEra.
gene id	phylostratum name	phylostratum rank	taxonomic representativeness
Zm00001eb000010	Embryophyta	4	90
Zm00001eb000020	Eukaryota	2	100
Zm00001eb000050	Poaceae	12	100
Zm00001eb000060	Zea mays	15	100
Zm00001eb000070	Tracheophyta	5	100
Zm00001eb000080	cellular organisms	1	100
Zm00001eb000100	cellular organisms	1	100
Zm00001eb000110	Mesangiospermae	8	100
Zm00001eb000120	Poaceae	12	100
Zm00001eb000140	Eukaryota	2	92
Zm00001eb000150	Embryophyta	4	100
Zm00001eb000170	Eukaryota	2	92
Zm00001eb000180	cellular organisms	1	100
Zm00001eb000190	cellular organisms	1	92
Zm00001eb000200	Spermatophyta	6	100
Zm00001eb000210	cellular organisms	1	100
Zm00001eb000220	Eukaryota	2	100
Zm00001eb000230	Eukaryota	2	100
Zm00001eb000240	cellular organisms	1	100
Zm00001eb000250	Poaceae	12	66
Zm00001eb000270	Spermatophyta	6	100
Zm00001eb000290	Tracheophyta	5	100
Zm00001eb000300	Zea mays	15	100
Zm00001eb000310	Mesangiospermae	8	85
Zm00001eb000320	cellular organisms	1	100
Zm00001eb000330	Eukaryota	2	100
Zm00001eb000340	Eukaryota	2	100
Zm00001eb000360	cellular organisms	1	100
Zm00001eb000370	cellular organisms	1	92
Zm00001eb000380	cellular organisms	1	100
Zm00001eb000390	cellular organisms	1	100
Zm00001eb000400	cellular organisms	1	100
Zm00001eb000410	Eukaryota	2	92
Zm00001eb000420	commelinids	10	60
Zm00001eb000430	Possible contamination or HGT	NA	14
Zm00001eb000440	Spermatophyta	6	100
Zm00001eb000450	Spermatophyta	6	100
Zm00001eb000460	Poaceae	12	33
Zm00001eb000470	Embryophyta	4	100
Zm00001eb000480	cellular organisms	1	100
Zm00001eb000490	cellular organisms	1	100
Zm00001eb000500	Tracheophyta	5	100
Zm00001eb000510	cellular organisms	1	100
Zm00001eb000520	Eukaryota	2	92
Zm00001eb000530	Zea mays	15	100
Zm00001eb000540	Spermatophyta	6	100
Zm00001eb000550	Eukaryota	2	100
Zm00001eb000560	cellular organisms	1	100
Zm00001eb000570	cellular organisms	1	100
Zm00001eb000580	cellular organisms	1	100
Zm00001eb000590	Embryophyta	4	100
Zm00001eb000600	Eukaryota	2	92
Zm00001eb000620	Eukaryota	2	100
Zm00001eb000630	Eukaryota	2	100
Zm00001eb000640	cellular organisms	1	100
Zm00001eb000650	Eukaryota	2	92
Zm00001eb000660	cellular organisms	1	92
Zm00001eb000670	Eukaryota	2	100
Zm00001eb000680	Magnoliopsida	7	100
Zm00001eb000690	Embryophyta	4	100
Zm00001eb000700	Eukaryota	2	100
Zm00001eb000710	cellular organisms	1	100
Zm00001eb000720	cellular organisms	1	100
Zm00001eb000740	cellular organisms	1	100
Zm00001eb000750	cellular organisms	1	100
Zm00001eb000760	Spermatophyta	6	100
Zm00001eb000770	Magnoliopsida	7	100
Zm00001eb000780	Eukaryota	2	100
Zm00001eb000790	Eukaryota	2	100
Zm00001eb000800	cellular organisms	1	100
Zm00001eb000810	Spermatophyta	6	100
Zm00001eb000820	cellular organisms	1	92
Zm00001eb000830	Panicoideae	13	100
Zm00001eb000840	Embryophyta	4	100
Zm00001eb000850	Spermatophyta	6	100
Zm00001eb000860	Eukaryota	2	100
Zm00001eb000870	Eukaryota	2	92
Zm00001eb000880	Eukaryota	2	92
Zm00001eb000890	cellular organisms	1	100
Zm00001eb000900	Magnoliopsida	7	100
Zm00001eb000910	Eukaryota	2	100
Zm00001eb000920	cellular organisms	1	100
Zm00001eb000930	cellular organisms	1	100
Zm00001eb000940	Zea mays	15	100
Zm00001eb000960	Mesangiospermae	8	100
Zm00001eb000970	cellular organisms	1	100
Zm00001eb000980	Eukaryota	2	100
Zm00001eb000990	Embryophyta	4	100
Zm00001eb001000	cellular organisms	1	100
Zm00001eb001010	Embryophyta	4	100
Zm00001eb001020	Viridiplantae	3	100
Zm00001eb001030	Zea mays	15	100
Zm00001eb001040	Eukaryota	2	100
Zm00001eb001050	cellular organisms	1	100
Zm00001eb001060	cellular organisms	1	100
Zm00001eb001070	cellular organisms	1	100
Zm00001eb001090	Zea mays	15	100
Zm00001eb001100	Zea mays	15	100
Zm00001eb001110	Eukaryota	2	100
Zm00001eb001120	Embryophyta	4	100
Zm00001eb001130	Eukaryota	2	100
Zm00001eb001140	cellular organisms	1	85
Zm00001eb001150	Embryophyta	4	100
Zm00001eb001160	Zea mays	15	100
Zm00001eb001170	Eukaryota	2	100
Zm00001eb001180	cellular organisms	1	100
Zm00001eb001190	cellular organisms	1	92
Zm00001eb001200	cellular organisms	1	100
Zm00001eb001210	Viridiplantae	3	100
Zm00001eb001220	Petrosaviidae	9	83
Zm00001eb001230	Zea mays	15	100
Zm00001eb001240	cellular organisms	1	100
Zm00001eb001250	Magnoliopsida	7	100
Zm00001eb001260	cellular organisms	1	100
Zm00001eb001270	Eukaryota	2	100
Zm00001eb001280	Magnoliopsida	7	100
Zm00001eb001290	Eukaryota	2	100
Zm00001eb001300	Eukaryota	2	100
Zm00001eb001310	cellular organisms	1	100
Zm00001eb001320	Zea mays	15	100
Zm00001eb001330	Eukaryota	2	100
Zm00001eb001340	cellular organisms	1	100
Zm00001eb001350	Eukaryota	2	100
Zm00001eb001360	cellular organisms	1	100
Zm00001eb001370	cellular organisms	1	100
Zm00001eb001400	Eukaryota	2	100
Zm00001eb001410	Zea mays	15	100
Zm00001eb001420	cellular organisms	1	92
Zm00001eb001430	Eukaryota	2	100
Zm00001eb001440	Embryophyta	4	100
Zm00001eb001460	Embryophyta	4	100
Zm00001eb001470	Embryophyta	4	100
Zm00001eb001480	Eukaryota	2	100
Zm00001eb001490	Eukaryota	2	100
Zm00001eb001500	cellular organisms	1	85
Zm00001eb001510	Embryophyta	4	100
Zm00001eb001520	Embryophyta	4	90
Zm00001eb001530	Eukaryota	2	100
Zm00001eb001550	Embryophyta	4	100
Zm00001eb001560	Eukaryota	2	100
Zm00001eb001570	cellular organisms	1	100
Zm00001eb001580	Mesangiospermae	8	85
Zm00001eb001590	cellular organisms	1	100
Zm00001eb001600	cellular organisms	1	100
Zm00001eb001610	Poaceae	12	100
Zm00001eb001620	Zea mays	15	100
Zm00001eb001630	Embryophyta	4	100
Zm00001eb001640	cellular organisms	1	100
Zm00001eb001650	cellular organisms	1	100
Zm00001eb001660	Eukaryota	2	69
Zm00001eb001670	Eukaryota	2	100
Zm00001eb001680	Eukaryota	2	100
Zm00001eb001690	Eukaryota	2	100
Zm00001eb001700	cellular organisms	1	100
Zm00001eb001710	cellular organisms	1	100
Zm00001eb001720	Eukaryota	2	100
Zm00001eb001740	Zea mays	15	100
Zm00001eb001760	Magnoliopsida	7	100
Zm00001eb001770	Eukaryota	2	100
Zm00001eb001780	cellular organisms	1	100
Zm00001eb001790	commelinids	10	80
Zm00001eb001800	Eukaryota	2	84
Zm00001eb001810	Embryophyta	4	100
Zm00001eb001820	Petrosaviidae	9	100
Zm00001eb001830	cellular organisms	1	100
Zm00001eb001840	cellular organisms	1	100
Zm00001eb001860	Eukaryota	2	100
Zm00001eb001870	cellular organisms	1	100
Zm00001eb001880	cellular organisms	1	100
Zm00001eb001890	Tracheophyta	5	100
Zm00001eb001900	cellular organisms	1	100
Zm00001eb001910	cellular organisms	1	100
Zm00001eb001920	Embryophyta	4	100
Zm00001eb001940	cellular organisms	1	100
Zm00001eb001950	cellular organisms	1	100
Zm00001eb001960	Zea mays	15	100
Zm00001eb001970	commelinids	10	100
Zm00001eb001980	Eukaryota	2	84
Zm00001eb001990	Embryophyta	4	100
Zm00001eb002000	Eukaryota	2	84
Zm00001eb002010	Viridiplantae	3	100
Zm00001eb002020	Eukaryota	2	92
Zm00001eb002030	cellular organisms	1	100
Zm00001eb002040	cellular organisms	1	100
Zm00001eb002050	Eukaryota	2	100
Zm00001eb002060	Eukaryota	2	100
Zm00001eb002070	Eukaryota	2	100
Zm00001eb002080	Zea mays	15	100
Zm00001eb002090	Zea mays	15	100
Zm00001eb002100	Eukaryota	2	100
Zm00001eb002140	Zea mays	15	100
Zm00001eb002150	Mesangiospermae	8	100
Zm00001eb002170	cellular organisms	1	100
Zm00001eb002180	cellular organisms	1	100
Zm00001eb002190	Viridiplantae	3	100
Zm00001eb002200	Panicoideae	13	100
Zm00001eb002210	Zea mays	15	100
Zm00001eb002220	Eukaryota	2	100
Zm00001eb002240	Eukaryota	2	100
Zm00001eb002250	Viridiplantae	3	100
Zm00001eb002260	cellular organisms	1	100
Zm00001eb002270	cellular organisms	1	100
Zm00001eb002280	Zea mays	15	100
Zm00001eb002290	Eukaryota	2	100
Zm00001eb002300	cellular organisms	1	100
Zm00001eb002310	Eukaryota	2	100
Zm00001eb002320	Eukaryota	2	100
Zm00001eb002330	Eukaryota	2	100
Zm00001eb002340	Eukaryota	2	100
Zm00001eb002350	Tracheophyta	5	100
Zm00001eb002360	cellular organisms	1	100
Zm00001eb002370	Embryophyta	4	100
Zm00001eb002380	cellular organisms	1	100
Zm00001eb002390	Spermatophyta	6	100
Zm00001eb002410	cellular organisms	1	100
Zm00001eb002420	cellular organisms	1	100
Zm00001eb002430	Eukaryota	2	100
Zm00001eb002440	Spermatophyta	6	100
Zm00001eb002450	cellular organisms	1	100
Zm00001eb002460	Eukaryota	2	100
Zm00001eb002470	cellular organisms	1	100
Zm00001eb002480	cellular organisms	1	100
Zm00001eb002490	Eukaryota	2	100
Zm00001eb002510	cellular organisms	1	100
Zm00001eb002520	cellular organisms	1	100
Zm00001eb002530	Eukaryota	2	100
Zm00001eb002540	cellular organisms	1	100
Zm00001eb002550	Eukaryota	2	100
Zm00001eb002560	cellular organisms	1	100
Zm00001eb002570	cellular organisms	1	100
Zm00001eb002590	Zea mays	15	100
Zm00001eb002600	Magnoliopsida	7	100
Zm00001eb002610	cellular organisms	1	100
Zm00001eb002620	cellular organisms	1	100
Zm00001eb002640	cellular organisms	1	100
Zm00001eb002650	cellular organisms	1	100
Zm00001eb002660	Embryophyta	4	100
Zm00001eb002680	Viridiplantae	3	100
Zm00001eb002690	cellular organisms	1	85
Zm00001eb002700	cellular organisms	1	100
Zm00001eb002710	Zea mays	15	100
Zm00001eb002720	cellular organisms	1	100
Zm00001eb002730	Zea mays	15	100
Zm00001eb002740	cellular organisms	1	100
Zm00001eb002750	Andropogoneae	14	100
Zm00001eb002760	cellular organisms	1	100
Zm00001eb002770	Mesangiospermae	8	100
Zm00001eb002780	cellular organisms	1	92
Zm00001eb002790	cellular organisms	1	100
Zm00001eb002800	cellular organisms	1	100
Zm00001eb002810	cellular organisms	1	92
Zm00001eb002820	Embryophyta	4	90
Zm00001eb002830	Embryophyta	4	100
Zm00001eb002840	Zea mays	15	100
Zm00001eb002850	cellular organisms	1	100
Zm00001eb002860	cellular organisms	1	100
Zm00001eb002870	Embryophyta	4	100
Zm00001eb002880	Eukaryota	2	92
Zm00001eb002890	commelinids	10	100
Zm00001eb002900	Poaceae	12	100
Zm00001eb002910	Eukaryota	2	100
Zm00001eb002920	Eukaryota	2	100
Zm00001eb002930	Eukaryota	2	92
Zm00001eb002940	cellular organisms	1	100
Zm00001eb002950	cellular organisms	1	92
Zm00001eb002960	cellular organisms	1	100
Zm00001eb002970	Embryophyta	4	100
Zm00001eb002980	cellular organisms	1	100
Zm00001eb002990	Magnoliopsida	7	100
Zm00001eb003000	cellular organisms	1	100
Zm00001eb003010	Eukaryota	2	100
Zm00001eb003020	Eukaryota	2	100
Zm00001eb003030	cellular organisms	1	92
Zm00001eb003040	Eukaryota	2	100
Zm00001eb003050	Zea mays	15	100
Zm00001eb003060	Poaceae	12	100
Zm00001eb003070	Eukaryota	2	100
Zm00001eb003080	cellular organisms	1	92
Zm00001eb003090	Eukaryota	2	100
Zm00001eb003100	Embryophyta	4	100
Zm00001eb003110	Tracheophyta	5	100
Zm00001eb003120	Embryophyta	4	100
Zm00001eb003130	Mesangiospermae	8	85
Zm00001eb003140	Magnoliopsida	7	100
Zm00001eb003150	Viridiplantae	3	100
Zm00001eb003160	cellular organisms	1	100
Zm00001eb003170	cellular organisms	1	100
Zm00001eb003180	cellular organisms	1	100
Zm00001eb003190	Tracheophyta	5	100
Zm00001eb003200	Petrosaviidae	9	100
Zm00001eb003210	Eukaryota	2	100
Zm00001eb003220	Zea mays	15	100
Zm00001eb003230	cellular organisms	1	100
Zm00001eb003240	cellular organisms	1	100
Zm00001eb003270	Tracheophyta	5	100
Zm00001eb003280	Embryophyta	4	90
Zm00001eb003290	cellular organisms	1	100
Zm00001eb003300	cellular organisms	1	100
Zm00001eb003310	Mesangiospermae	8	100
Zm00001eb003330	Eukaryota	2	92
Zm00001eb003340	Eukaryota	2	92
Zm00001eb003350	cellular organisms	1	100
Zm00001eb003360	Magnoliopsida	7	37
Zm00001eb003370	Poaceae	12	100
Zm00001eb003380	cellular organisms	1	100
Zm00001eb003390	Poaceae	12	100
Zm00001eb003400	Eukaryota	2	100
Zm00001eb003420	cellular organisms	1	100
Zm00001eb003440	cellular organisms	1	100
Zm00001eb003450	cellular organisms	1	92
Zm00001eb003460	cellular organisms	1	92
Zm00001eb003470	Eukaryota	2	100
Zm00001eb003480	cellular organisms	1	100
Zm00001eb003490	cellular organisms	1	100
Zm00001eb003510	cellular organisms	1	100
Zm00001eb003520	cellular organisms	1	100
Zm00001eb003530	Mesangiospermae	8	100
Zm00001eb003540	Spermatophyta	6	100
Zm00001eb003550	Eukaryota	2	92
Zm00001eb003560	Zea mays	15	100
Zm00001eb003570	cellular organisms	1	100
Zm00001eb003580	Embryophyta	4	100
Zm00001eb003590	Tracheophyta	5	100
Zm00001eb003600	Eukaryota	2	92
Zm00001eb003610	Eukaryota	2	92
Zm00001eb003620	Eukaryota	2	92
Zm00001eb003630	Eukaryota	2	92
Zm00001eb003650	Eukaryota	2	92
Zm00001eb003660	cellular organisms	1	100
Zm00001eb003670	cellular organisms	1	92
Zm00001eb003680	Tracheophyta	5	100
Zm00001eb003690	Embryophyta	4	90
Zm00001eb003700	Eukaryota	2	100
Zm00001eb003710	Zea mays	15	100
Zm00001eb003720	Eukaryota	2	100
Zm00001eb003730	cellular organisms	1	100
Zm00001eb003740	Zea mays	15	100
Zm00001eb003750	Eukaryota	2	100
Zm00001eb003760	cellular organisms	1	100
Zm00001eb003770	Poaceae	12	100
Zm00001eb003780	cellular organisms	1	100
Zm00001eb003790	Zea mays	15	100
Zm00001eb003800	Zea mays	15	100
Zm00001eb003810	Eukaryota	2	92
Zm00001eb003820	Zea mays	15	100
Zm00001eb003830	cellular organisms	1	100
Zm00001eb003840	cellular organisms	1	100
Zm00001eb003850	cellular organisms	1	100
Zm00001eb003860	Embryophyta	4	100
Zm00001eb003870	Viridiplantae	3	100
Zm00001eb003880	Eukaryota	2	100
Zm00001eb003890	cellular organisms	1	100
Zm00001eb003900	Embryophyta	4	90
Zm00001eb003910	Embryophyta	4	100
Zm00001eb003920	Embryophyta	4	100
Zm00001eb003930	Viridiplantae	3	100
Zm00001eb003940	Magnoliopsida	7	75
Zm00001eb003950	Zea mays	15	100
Zm00001eb003960	cellular organisms	1	100
Zm00001eb003970	Embryophyta	4	100
Zm00001eb004000	Eukaryota	2	100
Zm00001eb004020	Viridiplantae	3	100
Zm00001eb004030	cellular organisms	1	100
Zm00001eb004040	Embryophyta	4	100
Zm00001eb004050	cellular organisms	1	100
Zm00001eb004060	cellular organisms	1	100
Zm00001eb004070	Poaceae	12	100
Zm00001eb004080	Eukaryota	2	69
Zm00001eb004090	Eukaryota	2	100
Zm00001eb004100	cellular organisms	1	100
Zm00001eb004110	Possible contamination or HGT	NA	20
Zm00001eb004120	cellular organisms	1	100
Zm00001eb004130	Panicoideae	13	100
Zm00001eb004140	cellular organisms	1	92
Zm00001eb004150	Poaceae	12	100
Zm00001eb004160	Eukaryota	2	100
Zm00001eb004170	cellular organisms	1	100
Zm00001eb004180	Spermatophyta	6	100
Zm00001eb004190	Eukaryota	2	100
Zm00001eb004200	Eukaryota	2	100
Zm00001eb004210	cellular organisms	1	100
Zm00001eb004220	Eukaryota	2	100
Zm00001eb004230	Embryophyta	4	100
Zm00001eb004240	cellular organisms	1	100
Zm00001eb004250	Eukaryota	2	100
Zm00001eb004260	cellular organisms	1	100
Zm00001eb004280	Zea mays	15	100
Zm00001eb004290	Eukaryota	2	100
Zm00001eb004300	Tracheophyta	5	100
Zm00001eb004310	cellular organisms	1	100
Zm00001eb004320	Embryophyta	4	100
Zm00001eb004330	Zea mays	15	100
Zm00001eb004340	cellular organisms	1	100
Zm00001eb004350	Zea mays	15	100
Zm00001eb004360	Eukaryota	2	100
Zm00001eb004370	cellular organisms	1	100
Zm00001eb004380	Possible contamination or HGT	NA	14
Zm00001eb004390	cellular organisms	1	100
Zm00001eb004400	cellular organisms	1	100
Zm00001eb004410	Embryophyta	4	100
Zm00001eb004420	Eukaryota	2	100
Zm00001eb004430	cellular organisms	1	100
Zm00001eb004440	cellular organisms	1	100
Zm00001eb004450	Zea mays	15	100
Zm00001eb004460	Spermatophyta	6	100
Zm00001eb004470	Embryophyta	4	100
Zm00001eb004480	Embryophyta	4	90
Zm00001eb004490	Embryophyta	4	100
Zm00001eb004500	cellular organisms	1	100
Zm00001eb004510	Mesangiospermae	8	100
Zm00001eb004530	Embryophyta	4	100
Zm00001eb004540	cellular organisms	1	100
Zm00001eb004550	cellular organisms	1	100
Zm00001eb004560	cellular organisms	1	92
Zm00001eb004570	cellular organisms	1	100
Zm00001eb004590	Embryophyta	4	100
Zm00001eb004600	Embryophyta	4	100
Zm00001eb004610	Eukaryota	2	100
Zm00001eb004630	Embryophyta	4	100
Zm00001eb004640	Panicoideae	13	100
Zm00001eb004650	Embryophyta	4	100
Zm00001eb004660	cellular organisms	1	100
Zm00001eb004670	Eukaryota	2	100
Zm00001eb004690	Poaceae	12	100
Zm00001eb004710	cellular organisms	1	100
Zm00001eb004720	Possible contamination or HGT	NA	7
Zm00001eb004730	Eukaryota	2	100
Zm00001eb004740	Zea mays	15	100
Zm00001eb004750	Viridiplantae	3	100
Zm00001eb004760	Eukaryota	2	100
Zm00001eb004770	Eukaryota	2	100
Zm00001eb004780	cellular organisms	1	100
Zm00001eb004790	cellular organisms	1	100
Zm00001eb004800	Mesangiospermae	8	57
Zm00001eb004810	Zea mays	15	100
Zm00001eb004820	Eukaryota	2	100
Zm00001eb004830	Zea mays	15	100
Zm00001eb004840	Zea mays	15	100
Zm00001eb004850	Zea mays	15	100
Zm00001eb004860	cellular organisms	1	92
Zm00001eb004880	Zea mays	15	100
Zm00001eb004890	Poaceae	12	100
Zm00001eb004900	Zea mays	15	100
Zm00001eb004920	Zea mays	15	100
Zm00001eb004940	Eukaryota	2	100
Zm00001eb004950	cellular organisms	1	100
Zm00001eb004960	Magnoliopsida	7	87
Zm00001eb004970	Zea mays	15	100
Zm00001eb004980	Zea mays	15	100
Zm00001eb004990	cellular organisms	1	100
Zm00001eb005000	Zea mays	15	100
Zm00001eb005010	cellular organisms	1	100
Zm00001eb005020	Eukaryota	2	100
Zm00001eb005030	cellular organisms	1	100
Zm00001eb005040	Zea mays	15	100
Zm00001eb005060	cellular organisms	1	100
Zm00001eb005070	Eukaryota	2	92
Zm00001eb005080	Eukaryota	2	100
Zm00001eb005100	cellular organisms	1	92
Zm00001eb005110	Embryophyta	4	100
Zm00001eb005120	Zea mays	15	100
Zm00001eb005130	Embryophyta	4	100
Zm00001eb005140	cellular organisms	1	100
Zm00001eb005150	Spermatophyta	6	100
Zm00001eb005160	Poaceae	12	100
Zm00001eb005170	Eukaryota	2	100
Zm00001eb005180	Zea mays	15	100
Zm00001eb005190	Poaceae	12	100
Zm00001eb005200	Panicoideae	13	50
Zm00001eb005210	Mesangiospermae	8	85
Zm00001eb005220	cellular organisms	1	100
Zm00001eb005230	cellular organisms	1	92
Zm00001eb005240	Poaceae	12	100
Zm00001eb005250	Petrosaviidae	9	83
Zm00001eb005260	Mesangiospermae	8	85
Zm00001eb005270	Spermatophyta	6	100
Zm00001eb005280	Magnoliopsida	7	100
Zm00001eb005290	Petrosaviidae	9	83
Zm00001eb005300	cellular organisms	1	100
Zm00001eb005310	Eukaryota	2	100
Zm00001eb005320	Eukaryota	2	100
Zm00001eb005330	cellular organisms	1	100
Zm00001eb005340	Embryophyta	4	100
Zm00001eb005350	Eukaryota	2	92
Zm00001eb005360	cellular organisms	1	92
Zm00001eb005370	Eukaryota	2	100
Zm00001eb005380	Viridiplantae	3	100
Zm00001eb005390	cellular organisms	1	92
Zm00001eb005400	cellular organisms	1	100
Zm00001eb005410	Embryophyta	4	90
Zm00001eb005420	cellular organisms	1	100
Zm00001eb005430	Zea mays	15	100
Zm00001eb005440	Embryophyta	4	100
Zm00001eb005450	Eukaryota	2	100
Zm00001eb005460	cellular organisms	1	92
Zm00001eb005470	Poaceae	12	100
Zm00001eb005480	Panicoideae	13	100
Zm00001eb005490	Zea mays	15	100
Zm00001eb005500	Spermatophyta	6	100
Zm00001eb005510	Zea mays	15	100
Zm00001eb005530	Embryophyta	4	100
Zm00001eb005540	Spermatophyta	6	100
Zm00001eb005550	cellular organisms	1	100
Zm00001eb005560	Eukaryota	2	100
Zm00001eb005570	cellular organisms	1	100
Zm00001eb005580	Mesangiospermae	8	71
Zm00001eb005590	Poaceae	12	100
Zm00001eb005600	Eukaryota	2	100
Zm00001eb005610	Zea mays	15	100
Zm00001eb005630	cellular organisms	1	100
Zm00001eb005640	Spermatophyta	6	100
Zm00001eb005650	Viridiplantae	3	100
Zm00001eb005660	cellular organisms	1	100
Zm00001eb005670	cellular organisms	1	100
Zm00001eb005680	Magnoliopsida	7	75
Zm00001eb005690	Eukaryota	2	100
Zm00001eb005700	Eukaryota	2	100
Zm00001eb005710	cellular organisms	1	100
Zm00001eb005740	Eukaryota	2	100
Zm00001eb005760	Viridiplantae	3	100
Zm00001eb005770	Viridiplantae	3	100
Zm00001eb005780	Magnoliopsida	7	100
Zm00001eb005800	Spermatophyta	6	100
Zm00001eb005810	Magnoliopsida	7	100
Zm00001eb005820	cellular organisms	1	100
Zm00001eb005830	cellular organisms	1	100
Zm00001eb005840	Eukaryota	2	92
Zm00001eb005850	cellular organisms	1	92
Zm00001eb005860	cellular organisms	1	92
Zm00001eb005870	Mesangiospermae	8	85
Zm00001eb005890	Eukaryota	2	92
Zm00001eb005900	cellular organisms	1	100
Zm00001eb005920	cellular organisms	1	100
Zm00001eb005930	Zea mays	15	100
Zm00001eb005940	Embryophyta	4	100
Zm00001eb005950	Viridiplantae	3	100
Zm00001eb005960	cellular organisms	1	100
Zm00001eb005970	Eukaryota	2	100
Zm00001eb005980	Mesangiospermae	8	71
Zm00001eb005990	Tracheophyta	5	100
Zm00001eb006000	Spermatophyta	6	100
Zm00001eb006010	Embryophyta	4	100
Zm00001eb006020	cellular organisms	1	100
Zm00001eb006030	Viridiplantae	3	100
Zm00001eb006040	Embryophyta	4	100
Zm00001eb006050	cellular organisms	1	100
Zm00001eb006060	Embryophyta	4	100
Zm00001eb006070	Embryophyta	4	100
Zm00001eb006080	Eukaryota	2	100
Zm00001eb006090	Zea mays	15	100
Zm00001eb006100	Mesangiospermae	8	85
Zm00001eb006110	cellular organisms	1	100
Zm00001eb006120	Embryophyta	4	90
Zm00001eb006130	Zea mays	15	100
Zm00001eb006140	cellular organisms	1	100
Zm00001eb006150	Eukaryota	2	100
Zm00001eb006160	Viridiplantae	3	100
Zm00001eb006170	Zea mays	15	100
Zm00001eb006180	Viridiplantae	3	100
Zm00001eb006190	Embryophyta	4	100
Zm00001eb006200	Viridiplantae	3	100
Zm00001eb006210	Zea mays	15	100
Zm00001eb006240	Mesangiospermae	8	71
Zm00001eb006260	Tracheophyta	5	100
Zm00001eb006270	cellular organisms	1	100
Zm00001eb006280	Spermatophyta	6	100
Zm00001eb006290	Eukaryota	2	100
Zm00001eb006300	cellular organisms	1	100
Zm00001eb006310	Spermatophyta	6	100
Zm00001eb006320	Tracheophyta	5	100
Zm00001eb006330	Eukaryota	2	92
Zm00001eb006340	Eukaryota	2	92
Zm00001eb006350	cellular organisms	1	100
Zm00001eb006360	Viridiplantae	3	100
Zm00001eb006370	Embryophyta	4	100
Zm00001eb006380	cellular organisms	1	100
Zm00001eb006390	cellular organisms	1	100
Zm00001eb006400	Viridiplantae	3	100
Zm00001eb006410	cellular organisms	1	100
Zm00001eb006420	cellular organisms	1	100
Zm00001eb006430	cellular organisms	1	92
Zm00001eb006440	cellular organisms	1	100
Zm00001eb006450	cellular organisms	1	100
Zm00001eb006460	cellular organisms	1	100
Zm00001eb006470	Eukaryota	2	92
Zm00001eb006480	Eukaryota	2	100
Zm00001eb006490	Andropogoneae	14	100
Zm00001eb006510	Eukaryota	2	100
Zm00001eb006520	cellular organisms	1	92
Zm00001eb006530	Eukaryota	2	100
Zm00001eb006540	cellular organisms	1	100
Zm00001eb006550	Eukaryota	2	100
Zm00001eb006560	Embryophyta	4	100
Zm00001eb006570	Eukaryota	2	100
Zm00001eb006590	Tracheophyta	5	100
Zm00001eb006600	cellular organisms	1	100
Zm00001eb006610	Eukaryota	2	92
Zm00001eb006620	Viridiplantae	3	100
Zm00001eb006630	Tracheophyta	5	100
Zm00001eb006640	Tracheophyta	5	100
Zm00001eb006650	Poales	11	100
Zm00001eb006660	cellular organisms	1	100
Zm00001eb006670	Eukaryota	2	100
Zm00001eb006680	Embryophyta	4	100
Zm00001eb006690	Zea mays	15	100
Zm00001eb006700	Eukaryota	2	92
Zm00001eb006710	Zea mays	15	100
Zm00001eb006720	Zea mays	15	100
Zm00001eb006730	Embryophyta	4	100
Zm00001eb006740	Magnoliopsida	7	100
Zm00001eb006760	cellular organisms	1	100
Zm00001eb006770	cellular organisms	1	100
Zm00001eb006780	Eukaryota	2	92
Zm00001eb006790	Spermatophyta	6	100
Zm00001eb006800	Poaceae	12	100
Zm00001eb006830	cellular organisms	1	100
Zm00001eb006840	Eukaryota	2	92
Zm00001eb006850	cellular organisms	1	100
Zm00001eb006860	Embryophyta	4	100
Zm00001eb006870	Eukaryota	2	100
Zm00001eb006880	Eukaryota	2	100
Zm00001eb006890	Eukaryota	2	100
Zm00001eb006900	Eukaryota	2	100
Zm00001eb006910	Eukaryota	2	100
Zm00001eb006920	Eukaryota	2	100
Zm00001eb006930	Spermatophyta	6	100
Zm00001eb006940	cellular organisms	1	100
Zm00001eb006950	Eukaryota	2	100
Zm00001eb006960	Zea mays	15	100
Zm00001eb006970	Magnoliopsida	7	100
Zm00001eb006990	Eukaryota	2	100
Zm00001eb007000	Viridiplantae	3	100
Zm00001eb007010	cellular organisms	1	92
Zm00001eb007020	cellular organisms	1	100
Zm00001eb007030	Eukaryota	2	100
Zm00001eb007040	cellular organisms	1	100
Zm00001eb007050	Eukaryota	2	100
Zm00001eb007060	Magnoliopsida	7	100
Zm00001eb007070	Embryophyta	4	100
Zm00001eb007080	cellular organisms	1	100
Zm00001eb007090	Eukaryota	2	100
Zm00001eb007100	Magnoliopsida	7	100
Zm00001eb007110	Mesangiospermae	8	71
Zm00001eb007120	Zea mays	15	100
Zm00001eb007130	cellular organisms	1	100
Zm00001eb007140	Eukaryota	2	100
Zm00001eb007150	Eukaryota	2	100
Zm00001eb007160	Poaceae	12	100
Zm00001eb007170	Magnoliopsida	7	100
Zm00001eb007180	cellular organisms	1	100
Zm00001eb007190	Spermatophyta	6	100
Zm00001eb007200	Zea mays	15	100
Zm00001eb007220	Eukaryota	2	100
Zm00001eb007230	Eukaryota	2	92
Zm00001eb007240	Eukaryota	2	100
Zm00001eb007250	Tracheophyta	5	100
Zm00001eb007270	Eukaryota	2	100
Zm00001eb007280	Eukaryota	2	92
Zm00001eb007290	Eukaryota	2	100
Zm00001eb007300	Embryophyta	4	100
Zm00001eb007310	Embryophyta	4	100
Zm00001eb007320	Spermatophyta	6	100
Zm00001eb007330	Viridiplantae	3	100
Zm00001eb007340	Viridiplantae	3	100
Zm00001eb007350	Viridiplantae	3	100
Zm00001eb007360	Viridiplantae	3	100
Zm00001eb007370	Viridiplantae	3	100
Zm00001eb007380	Zea mays	15	100
Zm00001eb007390	Viridiplantae	3	100
Zm00001eb007400	Viridiplantae	3	91
Zm00001eb007410	Viridiplantae	3	100
Zm00001eb007420	Viridiplantae	3	100
Zm00001eb007430	Eukaryota	2	100
Zm00001eb007440	Eukaryota	2	100
Zm00001eb007450	Zea mays	15	100
Zm00001eb007460	Magnoliopsida	7	100
Zm00001eb007470	Embryophyta	4	100
Zm00001eb007490	Embryophyta	4	100
Zm00001eb007500	Zea mays	15	100
Zm00001eb007510	Eukaryota	2	92
Zm00001eb007540	Zea mays	15	100
Zm00001eb007550	cellular organisms	1	100
Zm00001eb007560	Zea mays	15	100
Zm00001eb007570	cellular organisms	1	100
Zm00001eb007580	Embryophyta	4	90
Zm00001eb007590	Zea mays	15	100
Zm00001eb007600	Eukaryota	2	100
Zm00001eb007610	Eukaryota	2	100
Zm00001eb007630	Eukaryota	2	100
Zm00001eb007640	Eukaryota	2	100
Zm00001eb007650	cellular organisms	1	100
Zm00001eb007670	cellular organisms	1	92
Zm00001eb007680	Embryophyta	4	100
Zm00001eb007690	Spermatophyta	6	100
Zm00001eb007700	cellular organisms	1	100
Zm00001eb007720	Panicoideae	13	100
Zm00001eb007730	Eukaryota	2	100
Zm00001eb007740	cellular organisms	1	100
Zm00001eb007750	Eukaryota	2	100
Zm00001eb007760	cellular organisms	1	100
Zm00001eb007770	Mesangiospermae	8	100
Zm00001eb007780	cellular organisms	1	100
Zm00001eb007790	commelinids	10	80
Zm00001eb007800	cellular organisms	1	100
Zm00001eb007810	cellular organisms	1	100
Zm00001eb007820	cellular organisms	1	100
Zm00001eb007830	Eukaryota	2	92
Zm00001eb007840	Zea mays	15	100
Zm00001eb007850	Mesangiospermae	8	42
Zm00001eb007860	cellular organisms	1	100
Zm00001eb007870	Embryophyta	4	100
Zm00001eb007880	cellular organisms	1	100
Zm00001eb007890	Zea mays	15	100
Zm00001eb007900	Mesangiospermae	8	57
Zm00001eb007910	Zea mays	15	100
Zm00001eb007920	Embryophyta	4	100
Zm00001eb007930	cellular organisms	1	100
Zm00001eb007940	cellular organisms	1	92
Zm00001eb007950	Embryophyta	4	100
Zm00001eb007960	Eukaryota	2	100
Zm00001eb007970	Embryophyta	4	90
Zm00001eb007990	Embryophyta	4	90
Zm00001eb008000	Zea mays	15	100
Zm00001eb008010	Eukaryota	2	92
Zm00001eb008030	cellular organisms	1	92
Zm00001eb008040	Eukaryota	2	100
Zm00001eb008050	Eukaryota	2	100
Zm00001eb008060	Eukaryota	2	100
Zm00001eb008070	cellular organisms	1	100
Zm00001eb008080	cellular organisms	1	100
Zm00001eb008090	Eukaryota	2	84
Zm00001eb008100	cellular organisms	1	100
Zm00001eb008130	Tracheophyta	5	100
Zm00001eb008140	Embryophyta	4	100
Zm00001eb008150	Petrosaviidae	9	66
Zm00001eb008160	cellular organisms	1	100
Zm00001eb008170	cellular organisms	1	100
Zm00001eb008180	cellular organisms	1	100
Zm00001eb008190	Panicoideae	13	50
Zm00001eb008200	cellular organisms	1	100
Zm00001eb008210	Poaceae	12	100
Zm00001eb008220	Spermatophyta	6	100
Zm00001eb008240	Mesangiospermae	8	100
Zm00001eb008250	Eukaryota	2	100
Zm00001eb008260	Zea mays	15	100
Zm00001eb008270	Tracheophyta	5	100
Zm00001eb008280	cellular organisms	1	100
Zm00001eb008290	Tracheophyta	5	100
Zm00001eb008300	cellular organisms	1	100
Zm00001eb008310	Embryophyta	4	100
Zm00001eb008320	Eukaryota	2	76
Zm00001eb008330	Poaceae	12	100
Zm00001eb008340	Eukaryota	2	100
Zm00001eb008350	Embryophyta	4	100
Zm00001eb008360	cellular organisms	1	100
Zm00001eb008370	Eukaryota	2	100
Zm00001eb008380	Embryophyta	4	100
Zm00001eb008400	cellular organisms	1	100
Zm00001eb008410	Panicoideae	13	100
Zm00001eb008420	Magnoliopsida	7	100
Zm00001eb008430	Eukaryota	2	84
Zm00001eb008440	cellular organisms	1	92
Zm00001eb008450	cellular organisms	1	100
Zm00001eb008460	Tracheophyta	5	100
Zm00001eb008470	Viridiplantae	3	100
Zm00001eb008480	Embryophyta	4	100
Zm00001eb008490	cellular organisms	1	100
Zm00001eb008500	Embryophyta	4	100
Zm00001eb008510	Zea mays	15	100
Zm00001eb008520	Eukaryota	2	92
Zm00001eb008530	cellular organisms	1	100
Zm00001eb008540	Embryophyta	4	100
Zm00001eb008550	cellular organisms	1	100
Zm00001eb008560	cellular organisms	1	100
Zm00001eb008570	Embryophyta	4	100
Zm00001eb008580	Embryophyta	4	100
Zm00001eb008590	Eukaryota	2	100
Zm00001eb008600	Magnoliopsida	7	100
Zm00001eb008610	cellular organisms	1	100
Zm00001eb008620	Eukaryota	2	92
Zm00001eb008630	Eukaryota	2	100
Zm00001eb008640	cellular organisms	1	100
Zm00001eb008650	Embryophyta	4	100
Zm00001eb008660	Eukaryota	2	100
Zm00001eb008670	Zea mays	15	100
Zm00001eb008680	Eukaryota	2	76
Zm00001eb008690	Eukaryota	2	100
Zm00001eb008700	cellular organisms	1	100
Zm00001eb008710	Embryophyta	4	100
Zm00001eb008720	cellular organisms	1	100
Zm00001eb008730	Embryophyta	4	100
Zm00001eb008740	Embryophyta	4	90
Zm00001eb008750	Petrosaviidae	9	100
Zm00001eb008770	Embryophyta	4	90
Zm00001eb008780	cellular organisms	1	100
Zm00001eb008790	cellular organisms	1	100
Zm00001eb008800	Spermatophyta	6	100
Zm00001eb008810	cellular organisms	1	100
Zm00001eb008820	Zea mays	15	100
Zm00001eb008830	Eukaryota	2	100
Zm00001eb008850	cellular organisms	1	100
Zm00001eb008860	Magnoliopsida	7	100
Zm00001eb008870	Eukaryota	2	100
Zm00001eb008880	cellular organisms	1	100
Zm00001eb008890	Eukaryota	2	92
Zm00001eb008900	Eukaryota	2	100
Zm00001eb008910	cellular organisms	1	100
Zm00001eb008920	cellular organisms	1	100
Zm00001eb008930	Eukaryota	2	92
Zm00001eb008940	cellular organisms	1	100
Zm00001eb008950	Eukaryota	2	100
Zm00001eb008960	Magnoliopsida	7	100
Zm00001eb008970	Eukaryota	2	100
Zm00001eb008980	Eukaryota	2	100
Zm00001eb008990	Embryophyta	4	100
Zm00001eb009000	Mesangiospermae	8	57
Zm00001eb009010	Eukaryota	2	100
Zm00001eb009020	Embryophyta	4	100
Zm00001eb009030	Zea mays	15	100
Zm00001eb009040	Magnoliopsida	7	100
Zm00001eb009050	Poaceae	12	100
Zm00001eb009060	cellular organisms	1	100
Zm00001eb009070	Eukaryota	2	100
Zm00001eb009080	cellular organisms	1	100
Zm00001eb009090	cellular organisms	1	100
Zm00001eb009100	Eukaryota	2	100
Zm00001eb009110	Eukaryota	2	100
Zm00001eb009120	Spermatophyta	6	100
Zm00001eb009130	cellular organisms	1	100
Zm00001eb009140	cellular organisms	1	100
Zm00001eb009150	cellular organisms	1	100
Zm00001eb009160	cellular organisms	1	100
Zm00001eb009170	Eukaryota	2	100
Zm00001eb009210	Eukaryota	2	53
Zm00001eb009230	Magnoliopsida	7	100
Zm00001eb009240	cellular organisms	1	100
Zm00001eb009250	cellular organisms	1	100
Zm00001eb009260	Eukaryota	2	76
Zm00001eb009270	Spermatophyta	6	100
Zm00001eb009280	Poaceae	12	100
Zm00001eb009290	Magnoliopsida	7	100
Zm00001eb009300	cellular organisms	1	100
Zm00001eb009310	Eukaryota	2	100
Zm00001eb009320	cellular organisms	1	100
Zm00001eb009340	cellular organisms	1	92
Zm00001eb009360	cellular organisms	1	100
Zm00001eb009370	Eukaryota	2	100
Zm00001eb009380	cellular organisms	1	100
Zm00001eb009390	Mesangiospermae	8	85
Zm00001eb009400	Eukaryota	2	100
Zm00001eb009410	Eukaryota	2	76
Zm00001eb009420	Eukaryota	2	100
Zm00001eb009430	Eukaryota	2	100
Zm00001eb009460	Eukaryota	2	100
Zm00001eb009470	Possible contamination or HGT	NA	16
Zm00001eb009480	Eukaryota	2	100
Zm00001eb009490	Embryophyta	4	100
Zm00001eb009500	Tracheophyta	5	100
Zm00001eb009510	cellular organisms	1	100
Zm00001eb009520	cellular organisms	1	100
Zm00001eb009530	Zea mays	15	100
Zm00001eb009540	cellular organisms	1	100
Zm00001eb009550	Embryophyta	4	100
Zm00001eb009560	Mesangiospermae	8	100
Zm00001eb009570	Eukaryota	2	92
Zm00001eb009580	cellular organisms	1	100
Zm00001eb009590	Zea mays	15	100
Zm00001eb009600	cellular organisms	1	100
Zm00001eb009610	Embryophyta	4	100
Zm00001eb009620	Mesangiospermae	8	100
Zm00001eb009630	Embryophyta	4	100
Zm00001eb009640	cellular organisms	1	100
Zm00001eb009650	Poaceae	12	100
Zm00001eb009660	cellular organisms	1	100
Zm00001eb009670	Eukaryota	2	46
Zm00001eb009690	Embryophyta	4	100
Zm00001eb009700	Eukaryota	2	92
Zm00001eb009710	Magnoliopsida	7	100
Zm00001eb009730	cellular organisms	1	100
Zm00001eb009750	Poaceae	12	100
Zm00001eb009760	Poaceae	12	33
Zm00001eb009770	Spermatophyta	6	100
Zm00001eb009780	Eukaryota	2	92
Zm00001eb009800	cellular organisms	1	100
Zm00001eb009810	Eukaryota	2	100
Zm00001eb009820	Eukaryota	2	84
Zm00001eb009830	Eukaryota	2	61
Zm00001eb009840	cellular organisms	1	78
Zm00001eb009850	cellular organisms	1	100
Zm00001eb009860	Zea mays	15	100
Zm00001eb009870	Spermatophyta	6	100
Zm00001eb009880	Viridiplantae	3	100
Zm00001eb009890	cellular organisms	1	100
Zm00001eb009900	cellular organisms	1	100
Zm00001eb009910	Zea mays	15	100
Zm00001eb009920	cellular organisms	1	100
Zm00001eb009930	Eukaryota	2	100
Zm00001eb009940	Eukaryota	2	100
Zm00001eb009950	Eukaryota	2	100
Zm00001eb009960	Eukaryota	2	100
Zm00001eb009970	Panicoideae	13	50
Zm00001eb009980	cellular organisms	1	100
Zm00001eb009990	cellular organisms	1	100
Zm00001eb010000	Poaceae	12	100
Zm00001eb010010	Poaceae	12	100
Zm00001eb010020	Eukaryota	2	100
Zm00001eb010030	Eukaryota	2	100
Zm00001eb010040	cellular organisms	1	100
Zm00001eb010050	Embryophyta	4	100
Zm00001eb010060	Eukaryota	2	100
Zm00001eb010070	Eukaryota	2	100
Zm00001eb010080	Zea mays	15	100
Zm00001eb010090	Zea mays	15	100
Zm00001eb010100	Embryophyta	4	100
Zm00001eb010110	Eukaryota	2	100
Zm00001eb010130	cellular organisms	1	100
Zm00001eb010140	cellular organisms	1	100
Zm00001eb010150	Viridiplantae	3	91
Zm00001eb010160	Embryophyta	4	100
Zm00001eb010170	Tracheophyta	5	100
Zm00001eb010180	Zea mays	15	100
Zm00001eb010190	Viridiplantae	3	100
Zm00001eb010200	Eukaryota	2	100
Zm00001eb010210	Eukaryota	2	100
Zm00001eb010220	Spermatophyta	6	100
Zm00001eb010230	Embryophyta	4	100
Zm00001eb010240	Eukaryota	2	100
Zm00001eb010250	cellular organisms	1	100
Zm00001eb010260	cellular organisms	1	100
Zm00001eb010270	Embryophyta	4	100
Zm00001eb010280	Eukaryota	2	92
Zm00001eb010290	cellular organisms	1	100
Zm00001eb010300	cellular organisms	1	100
Zm00001eb010310	Mesangiospermae	8	100
Zm00001eb010320	cellular organisms	1	100
Zm00001eb010330	Eukaryota	2	92
Zm00001eb010340	Poaceae	12	100
Zm00001eb010350	Embryophyta	4	100
Zm00001eb010360	cellular organisms	1	100
Zm00001eb010370	cellular organisms	1	100
Zm00001eb010380	cellular organisms	1	100
Zm00001eb010390	cellular organisms	1	100
Zm00001eb010400	Eukaryota	2	100
Zm00001eb010410	Eukaryota	2	100
Zm00001eb010420	cellular organisms	1	100
Zm00001eb010440	Zea mays	15	100
Zm00001eb010450	cellular organisms	1	100
Zm00001eb010460	Eukaryota	2	100
Zm00001eb010470	Zea mays	15	100
Zm00001eb010480	cellular organisms	1	100
Zm00001eb010490	Magnoliopsida	7	100
Zm00001eb010500	cellular organisms	1	100
Zm00001eb010530	cellular organisms	1	100
Zm00001eb010540	cellular organisms	1	100
Zm00001eb010550	Eukaryota	2	92
Zm00001eb010560	Embryophyta	4	100
Zm00001eb010570	Embryophyta	4	100
Zm00001eb010590	cellular organisms	1	100
Zm00001eb010600	Tracheophyta	5	100
Zm00001eb010610	cellular organisms	1	92
Zm00001eb010620	Eukaryota	2	100
Zm00001eb010630	Panicoideae	13	50
Zm00001eb010640	cellular organisms	1	100
Zm00001eb010650	Eukaryota	2	92
Zm00001eb010660	Embryophyta	4	100
Zm00001eb010680	cellular organisms	1	100
Zm00001eb010690	Eukaryota	2	100
Zm00001eb010700	cellular organisms	1	100
Zm00001eb010710	cellular organisms	1	100
Zm00001eb010720	Eukaryota	2	61
Zm00001eb010730	Embryophyta	4	100
Zm00001eb010740	Eukaryota	2	100
Zm00001eb010750	Magnoliopsida	7	100
Zm00001eb010760	Embryophyta	4	90
Zm00001eb010770	Eukaryota	2	100
Zm00001eb010780	cellular organisms	1	100
Zm00001eb010790	cellular organisms	1	100
Zm00001eb010800	Eukaryota	2	100
Zm00001eb010810	cellular organisms	1	100
Zm00001eb010820	cellular organisms	1	100
Zm00001eb010830	Zea mays	15	100
Zm00001eb010840	cellular organisms	1	100
Zm00001eb010850	Possible contamination or HGT	NA	25
Zm00001eb010860	cellular organisms	1	100
Zm00001eb010870	Spermatophyta	6	100
Zm00001eb010890	Embryophyta	4	90
Zm00001eb010900	cellular organisms	1	92
Zm00001eb010910	cellular organisms	1	100
Zm00001eb010940	cellular organisms	1	100
Zm00001eb010950	Eukaryota	2	100
Zm00001eb010960	Spermatophyta	6	100
Zm00001eb010980	Eukaryota	2	100
Zm00001eb010990	cellular organisms	1	85
Zm00001eb011000	cellular organisms	1	85
Zm00001eb011010	Eukaryota	2	92
Zm00001eb011020	cellular organisms	1	92
Zm00001eb011030	Possible contamination or HGT	NA	28
Zm00001eb011040	Eukaryota	2	100
Zm00001eb011050	cellular organisms	1	100
Zm00001eb011060	cellular organisms	1	92
Zm00001eb011070	Magnoliopsida	7	100
Zm00001eb011080	cellular organisms	1	100
Zm00001eb011090	Eukaryota	2	100
Zm00001eb011100	Zea mays	15	100
Zm00001eb011110	Mesangiospermae	8	85
Zm00001eb011120	Mesangiospermae	8	85
Zm00001eb011140	Mesangiospermae	8	85
Zm00001eb011150	cellular organisms	1	100
Zm00001eb011160	Eukaryota	2	92
Zm00001eb011170	Viridiplantae	3	100
Zm00001eb011180	Eukaryota	2	100
Zm00001eb011190	cellular organisms	1	100
Zm00001eb011200	Eukaryota	2	92
Zm00001eb011210	Eukaryota	2	100
Zm00001eb011220	Eukaryota	2	100
Zm00001eb011230	Eukaryota	2	100
Zm00001eb011240	cellular organisms	1	100
Zm00001eb011250	cellular organisms	1	100
Zm00001eb011270	cellular organisms	1	100
Zm00001eb011280	Embryophyta	4	100
Zm00001eb011290	Embryophyta	4	100
Zm00001eb011300	Eukaryota	2	100
Zm00001eb011310	Eukaryota	2	100
Zm00001eb011320	Eukaryota	2	100
Zm00001eb011330	Eukaryota	2	100
Zm00001eb011340	Embryophyta	4	100
Zm00001eb011350	cellular organisms	1	100
Zm00001eb011360	Poaceae	12	66
Zm00001eb011370	Tracheophyta	5	100
Zm00001eb011380	Viridiplantae	3	91
Zm00001eb011410	cellular organisms	1	92
Zm00001eb011420	Eukaryota	2	100
Zm00001eb011430	Spermatophyta	6	100
Zm00001eb011440	Zea mays	15	100
Zm00001eb011450	Eukaryota	2	100
Zm00001eb011460	Eukaryota	2	100
Zm00001eb011470	Eukaryota	2	100
Zm00001eb011480	cellular organisms	1	100
Zm00001eb011490	Eukaryota	2	100
Zm00001eb011500	Eukaryota	2	100
Zm00001eb011510	Mesangiospermae	8	57
Zm00001eb011520	Eukaryota	2	100
Zm00001eb011530	Embryophyta	4	100
Zm00001eb011550	Viridiplantae	3	100
Zm00001eb011560	cellular organisms	1	85
Zm00001eb011570	Zea mays	15	100
Zm00001eb011580	Eukaryota	2	100
Zm00001eb011590	Eukaryota	2	100
Zm00001eb011600	Eukaryota	2	92
Zm00001eb011610	Eukaryota	2	76
Zm00001eb011620	Eukaryota	2	92
Zm00001eb011630	Viridiplantae	3	100
Zm00001eb011640	Eukaryota	2	100
Zm00001eb011650	cellular organisms	1	100
Zm00001eb011670	cellular organisms	1	100
Zm00001eb011680	Embryophyta	4	100
Zm00001eb011700	cellular organisms	1	100
Zm00001eb011720	cellular organisms	1	100
Zm00001eb011730	Eukaryota	2	100
Zm00001eb011750	Eukaryota	2	100
Zm00001eb011760	cellular organisms	1	100
Zm00001eb011770	Zea mays	15	100
Zm00001eb011780	Embryophyta	4	100
Zm00001eb011800	Eukaryota	2	100
Zm00001eb011810	cellular organisms	1	100
Zm00001eb011820	Embryophyta	4	100
Zm00001eb011830	Eukaryota	2	100
Zm00001eb011840	cellular organisms	1	100
Zm00001eb011850	Spermatophyta	6	100
Zm00001eb011860	Tracheophyta	5	100
Zm00001eb011870	Magnoliopsida	7	100
Zm00001eb011880	cellular organisms	1	100
Zm00001eb011890	cellular organisms	1	100
Zm00001eb011900	cellular organisms	1	100
Zm00001eb011910	Eukaryota	2	92
Zm00001eb011920	cellular organisms	1	100
Zm00001eb011930	cellular organisms	1	100
Zm00001eb011940	cellular organisms	1	100
Zm00001eb011950	Tracheophyta	5	100
Zm00001eb011960	Tracheophyta	5	100
Zm00001eb011970	Eukaryota	2	100
Zm00001eb011980	cellular organisms	1	100
Zm00001eb011990	Viridiplantae	3	100
Zm00001eb012000	cellular organisms	1	100
Zm00001eb012010	cellular organisms	1	100
Zm00001eb012020	cellular organisms	1	100
Zm00001eb012030	Zea mays	15	100
Zm00001eb012040	cellular organisms	1	100
Zm00001eb012060	cellular organisms	1	100
Zm00001eb012070	Eukaryota	2	92
Zm00001eb012080	Embryophyta	4	100
Zm00001eb012090	Eukaryota	2	100
Zm00001eb012100	Eukaryota	2	100
Zm00001eb012120	Mesangiospermae	8	71
Zm00001eb012130	cellular organisms	1	100
Zm00001eb012140	cellular organisms	1	100
Zm00001eb012150	Eukaryota	2	92
Zm00001eb012160	Eukaryota	2	100
Zm00001eb012180	Eukaryota	2	100
Zm00001eb012190	Eukaryota	2	100
Zm00001eb012200	Eukaryota	2	100
Zm00001eb012210	Poaceae	12	100
Zm00001eb012220	cellular organisms	1	100
Zm00001eb012240	Zea mays	15	100
Zm00001eb012250	cellular organisms	1	100
Zm00001eb012260	Panicoideae	13	100
Zm00001eb012270	cellular organisms	1	100
Zm00001eb012280	cellular organisms	1	85
Zm00001eb012290	cellular organisms	1	100
Zm00001eb012300	Eukaryota	2	100
Zm00001eb012310	Viridiplantae	3	100
Zm00001eb012320	Eukaryota	2	92
Zm00001eb012330	Tracheophyta	5	100
Zm00001eb012340	cellular organisms	1	100
Zm00001eb012350	Eukaryota	2	100
Zm00001eb012360	Viridiplantae	3	100
Zm00001eb012370	Magnoliopsida	7	87
Zm00001eb012380	Eukaryota	2	92
Zm00001eb012390	Eukaryota	2	100
Zm00001eb012400	Eukaryota	2	92
Zm00001eb012410	cellular organisms	1	100
Zm00001eb012420	Zea mays	15	100
Zm00001eb012430	Eukaryota	2	100
Zm00001eb012440	Viridiplantae	3	100
Zm00001eb012450	Petrosaviidae	9	100
Zm00001eb012460	Spermatophyta	6	100
Zm00001eb012470	cellular organisms	1	100
Zm00001eb012480	Embryophyta	4	100
Zm00001eb012490	Eukaryota	2	100
Zm00001eb012500	Eukaryota	2	100
Zm00001eb012510	cellular organisms	1	100
Zm00001eb012530	Embryophyta	4	100
Zm00001eb012540	Embryophyta	4	100
Zm00001eb012550	cellular organisms	1	85
Zm00001eb012560	Mesangiospermae	8	85
Zm00001eb012570	Tracheophyta	5	100
Zm00001eb012580	cellular organisms	1	100
Zm00001eb012590	cellular organisms	1	100
Zm00001eb012600	cellular organisms	1	100
Zm00001eb012610	Eukaryota	2	100
Zm00001eb012620	Zea mays	15	100
Zm00001eb012630	Zea mays	15	100
Zm00001eb012640	Zea mays	15	100
Zm00001eb012650	Viridiplantae	3	100
Zm00001eb012660	cellular organisms	1	100
Zm00001eb012670	cellular organisms	1	92
Zm00001eb012680	Tracheophyta	5	100
Zm00001eb012690	Embryophyta	4	100
Zm00001eb012700	Magnoliopsida	7	100
Zm00001eb012710	Eukaryota	2	100
Zm00001eb012720	Eukaryota	2	100
Zm00001eb012740	Poaceae	12	100
Zm00001eb012750	cellular organisms	1	92
Zm00001eb012760	cellular organisms	1	100
Zm00001eb012770	cellular organisms	1	100
Zm00001eb012780	cellular organisms	1	92
Zm00001eb012790	Spermatophyta	6	100
Zm00001eb012800	Spermatophyta	6	100
Zm00001eb012820	Andropogoneae	14	100
Zm00001eb012830	commelinids	10	80
Zm00001eb012840	Zea mays	15	100
Zm00001eb012850	cellular organisms	1	100
Zm00001eb012860	cellular organisms	1	100
Zm00001eb012870	Eukaryota	2	92
Zm00001eb012880	cellular organisms	1	100
Zm00001eb012890	commelinids	10	100
Zm00001eb012900	Embryophyta	4	100
Zm00001eb012910	cellular organisms	1	92
Zm00001eb012920	cellular organisms	1	100
Zm00001eb012930	Eukaryota	2	92
Zm00001eb012940	cellular organisms	1	100
Zm00001eb012950	commelinids	10	80
Zm00001eb012960	Magnoliopsida	7	100
Zm00001eb012970	Embryophyta	4	100
Zm00001eb012980	cellular organisms	1	100
Zm00001eb012990	Poaceae	12	100
Zm00001eb013000	Eukaryota	2	100
Zm00001eb013010	cellular organisms	1	100
Zm00001eb013020	cellular organisms	1	100
Zm00001eb013030	cellular organisms	1	92
Zm00001eb013040	cellular organisms	1	100
Zm00001eb013060	Embryophyta	4	100
Zm00001eb013070	Zea mays	15	100
Zm00001eb013080	cellular organisms	1	100
Zm00001eb013090	Eukaryota	2	100
Zm00001eb013100	cellular organisms	1	100
Zm00001eb013110	cellular organisms	1	100
Zm00001eb013120	Eukaryota	2	100
Zm00001eb013130	Zea mays	15	100
Zm00001eb013140	Eukaryota	2	100
Zm00001eb013150	Eukaryota	2	69
Zm00001eb013170	Embryophyta	4	100
Zm00001eb013180	Eukaryota	2	92
Zm00001eb013190	cellular organisms	1	100
Zm00001eb013220	cellular organisms	1	100
Zm00001eb013230	cellular organisms	1	100
Zm00001eb013240	Eukaryota	2	100
Zm00001eb013250	Eukaryota	2	100
Zm00001eb013260	Embryophyta	4	100
Zm00001eb013270	cellular organisms	1	100
Zm00001eb013280	cellular organisms	1	100
Zm00001eb013290	cellular organisms	1	100
Zm00001eb013300	Eukaryota	2	100
Zm00001eb013310	Embryophyta	4	100
Zm00001eb013320	Zea mays	15	100
Zm00001eb013330	Zea mays	15	100
Zm00001eb013340	cellular organisms	1	100
Zm00001eb013350	Mesangiospermae	8	71
Zm00001eb013360	cellular organisms	1	100
Zm00001eb013370	Viridiplantae	3	100
Zm00001eb013380	Eukaryota	2	100
Zm00001eb013390	Tracheophyta	5	90
Zm00001eb013410	Zea mays	15	100
Zm00001eb013420	Eukaryota	2	100
Zm00001eb013430	cellular organisms	1	100
Zm00001eb013440	Embryophyta	4	100
Zm00001eb013450	cellular organisms	1	100
Zm00001eb013460	Eukaryota	2	100
Zm00001eb013470	Zea mays	15	100
Zm00001eb013480	cellular organisms	1	100
Zm00001eb013490	Eukaryota	2	100
Zm00001eb013500	Tracheophyta	5	100
Zm00001eb013510	Eukaryota	2	100
Zm00001eb013520	cellular organisms	1	100
Zm00001eb013540	Eukaryota	2	100
Zm00001eb013550	cellular organisms	1	100
Zm00001eb013560	Tracheophyta	5	100
Zm00001eb013580	Poaceae	12	100
Zm00001eb013590	Tracheophyta	5	100
Zm00001eb013600	Eukaryota	2	92
Zm00001eb013610	Eukaryota	2	100
Zm00001eb013620	cellular organisms	1	100
Zm00001eb013630	Possible contamination or HGT	NA	28
Zm00001eb013640	Eukaryota	2	100
Zm00001eb013650	cellular organisms	1	100
Zm00001eb013660	Eukaryota	2	100
Zm00001eb013670	Eukaryota	2	100
Zm00001eb013680	Poaceae	12	100
Zm00001eb013690	Eukaryota	2	100
Zm00001eb013700	Viridiplantae	3	100
Zm00001eb013710	cellular organisms	1	100
Zm00001eb013720	Embryophyta	4	100
Zm00001eb013730	Eukaryota	2	100
Zm00001eb013740	Embryophyta	4	100
Zm00001eb013750	Eukaryota	2	100
Zm00001eb013760	cellular organisms	1	100
Zm00001eb013770	commelinids	10	80
Zm00001eb013780	Embryophyta	4	100
Zm00001eb013800	cellular organisms	1	100
Zm00001eb013810	cellular organisms	1	100
Zm00001eb013820	Embryophyta	4	90
Zm00001eb013830	Spermatophyta	6	100
Zm00001eb013840	cellular organisms	1	100
Zm00001eb013850	Viridiplantae	3	100
Zm00001eb013860	Eukaryota	2	92
Zm00001eb013870	Eukaryota	2	100
Zm00001eb013880	Zea mays	15	100
Zm00001eb013890	cellular organisms	1	100
Zm00001eb013900	Zea mays	15	100
Zm00001eb013910	Embryophyta	4	90
Zm00001eb013920	Eukaryota	2	92
Zm00001eb013930	Zea mays	15	100
Zm00001eb013940	cellular organisms	1	100
Zm00001eb013950	Eukaryota	2	100
Zm00001eb013970	Eukaryota	2	100
Zm00001eb013980	Eukaryota	2	100
Zm00001eb013990	Tracheophyta	5	100
Zm00001eb014000	Tracheophyta	5	100
Zm00001eb014010	Tracheophyta	5	100
Zm00001eb014020	cellular organisms	1	92
Zm00001eb014030	cellular organisms	1	100
Zm00001eb014040	Zea mays	15	100
Zm00001eb014050	cellular organisms	1	100
Zm00001eb014060	Magnoliopsida	7	100
Zm00001eb014070	Magnoliopsida	7	100
Zm00001eb014080	Mesangiospermae	8	100
Zm00001eb014090	cellular organisms	1	100
Zm00001eb014100	Zea mays	15	100
Zm00001eb014110	cellular organisms	1	100
Zm00001eb014120	Embryophyta	4	100
Zm00001eb014130	cellular organisms	1	92
Zm00001eb014140	Eukaryota	2	100
Zm00001eb014150	Embryophyta	4	100
Zm00001eb014160	Eukaryota	2	100
Zm00001eb014170	Embryophyta	4	100
Zm00001eb014180	Eukaryota	2	100
Zm00001eb014190	Embryophyta	4	100
Zm00001eb014210	Magnoliopsida	7	100
Zm00001eb014220	Zea mays	15	100
Zm00001eb014230	Poaceae	12	100
Zm00001eb014240	Embryophyta	4	100
Zm00001eb014250	Spermatophyta	6	100
Zm00001eb014260	Eukaryota	2	100
Zm00001eb014280	Eukaryota	2	100
Zm00001eb014290	Eukaryota	2	100
Zm00001eb014320	Eukaryota	2	100
Zm00001eb014350	Eukaryota	2	100
Zm00001eb014370	Eukaryota	2	100
Zm00001eb014390	Eukaryota	2	100
Zm00001eb014420	Eukaryota	2	100
Zm00001eb014430	Eukaryota	2	100
Zm00001eb014440	cellular organisms	1	100
Zm00001eb014450	Spermatophyta	6	100
Zm00001eb014460	Eukaryota	2	100
Zm00001eb014470	Eukaryota	2	100
Zm00001eb014490	Viridiplantae	3	100
Zm00001eb014500	cellular organisms	1	100
Zm00001eb014510	Zea mays	15	100
Zm00001eb014520	Magnoliopsida	7	100
Zm00001eb014530	Zea mays	15	100
Zm00001eb014540	Eukaryota	2	100
Zm00001eb014550	Embryophyta	4	100
Zm00001eb014560	Eukaryota	2	100
Zm00001eb014570	cellular organisms	1	100
Zm00001eb014580	Viridiplantae	3	100
Zm00001eb014590	Magnoliopsida	7	87
Zm00001eb014600	cellular organisms	1	100
Zm00001eb014610	cellular organisms	1	100
Zm00001eb014620	Poaceae	12	100
Zm00001eb014630	Embryophyta	4	100
Zm00001eb014640	cellular organisms	1	100
Zm00001eb014670	Eukaryota	2	100
Zm00001eb014680	cellular organisms	1	85
Zm00001eb014700	cellular organisms	1	85
Zm00001eb014710	Zea mays	15	100
Zm00001eb014720	cellular organisms	1	85
Zm00001eb014730	cellular organisms	1	100
Zm00001eb014740	Eukaryota	2	100
Zm00001eb014750	cellular organisms	1	100
Zm00001eb014760	Eukaryota	2	100
Zm00001eb014770	Zea mays	15	100
Zm00001eb014780	cellular organisms	1	100
Zm00001eb014790	Magnoliopsida	7	100
Zm00001eb014800	Magnoliopsida	7	100
Zm00001eb014810	Eukaryota	2	100
Zm00001eb014820	Eukaryota	2	100
Zm00001eb014830	Eukaryota	2	84
Zm00001eb014840	Mesangiospermae	8	57
Zm00001eb014850	cellular organisms	1	92
Zm00001eb014860	Zea mays	15	100
Zm00001eb014870	cellular organisms	1	100
Zm00001eb014890	cellular organisms	1	100
Zm00001eb014900	Eukaryota	2	100
Zm00001eb014920	Mesangiospermae	8	100
Zm00001eb014930	Spermatophyta	6	100
Zm00001eb014940	Panicoideae	13	50
Zm00001eb014950	cellular organisms	1	100
Zm00001eb014960	cellular organisms	1	100
Zm00001eb014970	Spermatophyta	6	100
Zm00001eb014980	Magnoliopsida	7	100
Zm00001eb014990	Zea mays	15	100
Zm00001eb015000	Andropogoneae	14	100
Zm00001eb015010	Eukaryota	2	100
Zm00001eb015020	cellular organisms	1	100
Zm00001eb015030	cellular organisms	1	100
Zm00001eb015040	cellular organisms	1	100
Zm00001eb015050	Mesangiospermae	8	71
Zm00001eb015060	cellular organisms	1	100
Zm00001eb015070	cellular organisms	1	100
Zm00001eb015080	Zea mays	15	100
Zm00001eb015090	cellular organisms	1	85
Zm00001eb015100	Magnoliopsida	7	100
Zm00001eb015110	Magnoliopsida	7	100
Zm00001eb015120	Eukaryota	2	100
Zm00001eb015130	cellular organisms	1	100
Zm00001eb015140	Eukaryota	2	92
Zm00001eb015150	Viridiplantae	3	100
Zm00001eb015160	Mesangiospermae	8	85
Zm00001eb015170	Eukaryota	2	100
Zm00001eb015190	Mesangiospermae	8	100
Zm00001eb015200	cellular organisms	1	100
Zm00001eb015210	cellular organisms	1	100
Zm00001eb015220	Embryophyta	4	100
Zm00001eb015230	cellular organisms	1	100
Zm00001eb015240	cellular organisms	1	100
Zm00001eb015250	commelinids	10	100
Zm00001eb015260	cellular organisms	1	100
Zm00001eb015270	Eukaryota	2	100
Zm00001eb015290	Eukaryota	2	100
Zm00001eb015300	Poaceae	12	100
Zm00001eb015310	Embryophyta	4	100
Zm00001eb015320	Eukaryota	2	100
Zm00001eb015330	cellular organisms	1	100
Zm00001eb015340	Viridiplantae	3	100
Zm00001eb015350	Embryophyta	4	100
Zm00001eb015360	Zea mays	15	100
Zm00001eb015370	Magnoliopsida	7	100
Zm00001eb015380	Eukaryota	2	100
Zm00001eb015390	Eukaryota	2	100
Zm00001eb015400	cellular organisms	1	100
Zm00001eb015410	Eukaryota	2	69
Zm00001eb015420	Eukaryota	2	100
Zm00001eb015430	Tracheophyta	5	100
Zm00001eb015440	Embryophyta	4	100
Zm00001eb015450	cellular organisms	1	92
Zm00001eb015460	Eukaryota	2	100
Zm00001eb015470	Viridiplantae	3	100
Zm00001eb015480	Eukaryota	2	100
Zm00001eb015490	Eukaryota	2	100
Zm00001eb015500	Viridiplantae	3	100
Zm00001eb015510	Eukaryota	2	100
Zm00001eb015520	Eukaryota	2	100
Zm00001eb015530	Eukaryota	2	100
Zm00001eb015540	Embryophyta	4	100
Zm00001eb015550	cellular organisms	1	100
Zm00001eb015560	Eukaryota	2	92
Zm00001eb015570	Embryophyta	4	100
Zm00001eb015580	Eukaryota	2	100
Zm00001eb015590	Eukaryota	2	100
Zm00001eb015600	Zea mays	15	100
Zm00001eb015610	Zea mays	15	100
Zm00001eb015620	Zea mays	15	100
Zm00001eb015630	Embryophyta	4	100
Zm00001eb015640	Eukaryota	2	100
Zm00001eb015650	cellular organisms	1	92
Zm00001eb015660	Eukaryota	2	100
Zm00001eb015670	cellular organisms	1	100
Zm00001eb015680	Embryophyta	4	100
Zm00001eb015690	cellular organisms	1	100
Zm00001eb015700	Embryophyta	4	100
Zm00001eb015710	cellular organisms	1	100
Zm00001eb015720	cellular organisms	1	100
Zm00001eb015730	Eukaryota	2	100
Zm00001eb015740	Eukaryota	2	100
Zm00001eb015750	Eukaryota	2	100
Zm00001eb015760	cellular organisms	1	100
Zm00001eb015770	cellular organisms	1	100
Zm00001eb015780	cellular organisms	1	100
Zm00001eb015790	cellular organisms	1	100
Zm00001eb015800	cellular organisms	1	100
Zm00001eb015820	cellular organisms	1	100
Zm00001eb015830	commelinids	10	80
Zm00001eb015840	cellular organisms	1	100
Zm00001eb015850	Eukaryota	2	76
Zm00001eb015860	cellular organisms	1	100
Zm00001eb015870	cellular organisms	1	100
Zm00001eb015880	cellular organisms	1	100
Zm00001eb015890	cellular organisms	1	100
Zm00001eb015900	Magnoliopsida	7	100
Zm00001eb015910	cellular organisms	1	100
Zm00001eb015920	Eukaryota	2	100
Zm00001eb015930	cellular organisms	1	100
Zm00001eb015940	cellular organisms	1	100
Zm00001eb015950	cellular organisms	1	100
Zm00001eb015960	cellular organisms	1	100
Zm00001eb015970	Magnoliopsida	7	100
Zm00001eb015980	Magnoliopsida	7	100
Zm00001eb015990	Eukaryota	2	100
Zm00001eb016000	cellular organisms	1	100
Zm00001eb016020	cellular organisms	1	100
Zm00001eb016030	cellular organisms	1	92
Zm00001eb016040	cellular organisms	1	100
Zm00001eb016050	Embryophyta	4	100
Zm00001eb016060	Zea mays	15	100
Zm00001eb016070	cellular organisms	1	100
Zm00001eb016080	Magnoliopsida	7	100
Zm00001eb016090	Tracheophyta	5	100
Zm00001eb016100	Viridiplantae	3	100
Zm00001eb016110	cellular organisms	1	100
Zm00001eb016120	Eukaryota	2	100
Zm00001eb016130	Zea mays	15	100
Zm00001eb016140	Embryophyta	4	90
Zm00001eb016150	Zea mays	15	100
Zm00001eb016160	cellular organisms	1	100
Zm00001eb016170	cellular organisms	1	100
Zm00001eb016180	cellular organisms	1	100
Zm00001eb016190	cellular organisms	1	100
Zm00001eb016200	Spermatophyta	6	100
Zm00001eb016210	Eukaryota	2	100
Zm00001eb016220	Eukaryota	2	100
Zm00001eb016230	cellular organisms	1	100
Zm00001eb016240	cellular organisms	1	100
Zm00001eb016250	cellular organisms	1	100
Zm00001eb016260	Zea mays	15	100
Zm00001eb016270	cellular organisms	1	100
Zm00001eb016280	Eukaryota	2	100
Zm00001eb016290	cellular organisms	1	100
Zm00001eb016300	Zea mays	15	100
Zm00001eb016310	Poaceae	12	100
Zm00001eb016320	Embryophyta	4	100
Zm00001eb016330	cellular organisms	1	100
Zm00001eb016340	Magnoliopsida	7	100
Zm00001eb016350	Eukaryota	2	92
Zm00001eb016360	Mesangiospermae	8	85
Zm00001eb016370	cellular organisms	1	100
Zm00001eb016390	Mesangiospermae	8	100
Zm00001eb016400	Embryophyta	4	100
Zm00001eb016410	Mesangiospermae	8	100
Zm00001eb016420	Tracheophyta	5	100
Zm00001eb016430	cellular organisms	1	100
Zm00001eb016440	Eukaryota	2	100
Zm00001eb016450	cellular organisms	1	100
Zm00001eb016460	Eukaryota	2	100
Zm00001eb016470	Magnoliopsida	7	100
Zm00001eb016480	cellular organisms	1	100
Zm00001eb016490	cellular organisms	1	100
Zm00001eb016510	cellular organisms	1	100
Zm00001eb016520	cellular organisms	1	100
Zm00001eb016530	cellular organisms	1	100
Zm00001eb016540	Eukaryota	2	100
Zm00001eb016550	Spermatophyta	6	100
Zm00001eb016560	cellular organisms	1	100
Zm00001eb016570	cellular organisms	1	100
Zm00001eb016580	Eukaryota	2	76
Zm00001eb016590	Eukaryota	2	100
Zm00001eb016600	Eukaryota	2	100
Zm00001eb016610	cellular organisms	1	92
Zm00001eb016620	Eukaryota	2	100
Zm00001eb016630	cellular organisms	1	100
Zm00001eb016640	cellular organisms	1	100
Zm00001eb016650	Zea mays	15	100
Zm00001eb016660	Tracheophyta	5	100
Zm00001eb016670	Eukaryota	2	100
Zm00001eb016680	Embryophyta	4	100
Zm00001eb016690	Eukaryota	2	100
Zm00001eb016700	cellular organisms	1	100
Zm00001eb016710	Viridiplantae	3	100
Zm00001eb016720	cellular organisms	1	100
Zm00001eb016730	Embryophyta	4	100
Zm00001eb016740	cellular organisms	1	100
Zm00001eb016750	Panicoideae	13	100
Zm00001eb016760	Eukaryota	2	100
Zm00001eb016770	cellular organisms	1	100
Zm00001eb016780	cellular organisms	1	100
Zm00001eb016800	Embryophyta	4	100
Zm00001eb016810	Zea mays	15	100
Zm00001eb016820	Poaceae	12	100
Zm00001eb016830	cellular organisms	1	100
Zm00001eb016850	cellular organisms	1	100
Zm00001eb016860	cellular organisms	1	100
Zm00001eb016870	Viridiplantae	3	100
Zm00001eb016880	cellular organisms	1	100
Zm00001eb016890	cellular organisms	1	100
Zm00001eb016900	Eukaryota	2	100
Zm00001eb016910	Eukaryota	2	100
Zm00001eb016920	cellular organisms	1	100
Zm00001eb016930	Eukaryota	2	100
Zm00001eb016940	cellular organisms	1	100
Zm00001eb016950	Panicoideae	13	100
Zm00001eb016960	Eukaryota	2	100
Zm00001eb016970	cellular organisms	1	100
Zm00001eb016980	cellular organisms	1	100
Zm00001eb016990	cellular organisms	1	100
Zm00001eb017000	cellular organisms	1	100
Zm00001eb017010	Zea mays	15	100
Zm00001eb017020	Eukaryota	2	100
Zm00001eb017030	cellular organisms	1	100
Zm00001eb017040	cellular organisms	1	100
Zm00001eb017050	Eukaryota	2	100
Zm00001eb017060	Embryophyta	4	100
Zm00001eb017070	cellular organisms	1	100
Zm00001eb017080	Spermatophyta	6	100
Zm00001eb017100	cellular organisms	1	100
Zm00001eb017110	cellular organisms	1	100
Zm00001eb017120	Embryophyta	4	100
Zm00001eb017130	Eukaryota	2	100
Zm00001eb017140	Embryophyta	4	100
Zm00001eb017150	cellular organisms	1	100
Zm00001eb017160	Eukaryota	2	92
Zm00001eb017170	cellular organisms	1	100
Zm00001eb017180	cellular organisms	1	100
Zm00001eb017190	Zea mays	15	100
Zm00001eb017200	Eukaryota	2	100
Zm00001eb017210	Eukaryota	2	92
Zm00001eb017220	Mesangiospermae	8	71
Zm00001eb017230	Eukaryota	2	100
Zm00001eb017240	Eukaryota	2	92
Zm00001eb017260	cellular organisms	1	100
Zm00001eb017270	Zea mays	15	100
Zm00001eb017280	Eukaryota	2	100
Zm00001eb017290	Eukaryota	2	100
Zm00001eb017310	Eukaryota	2	92
Zm00001eb017320	Eukaryota	2	76
Zm00001eb017330	cellular organisms	1	100
Zm00001eb017340	Embryophyta	4	100
Zm00001eb017350	cellular organisms	1	100
Zm00001eb017360	Zea mays	15	100
Zm00001eb017400	cellular organisms	1	100
Zm00001eb017410	Poaceae	12	100
Zm00001eb017420	Magnoliopsida	7	100
Zm00001eb017430	Eukaryota	2	100
Zm00001eb017440	Embryophyta	4	100
Zm00001eb017450	Eukaryota	2	100
Zm00001eb017460	cellular organisms	1	100
Zm00001eb017470	Eukaryota	2	84
Zm00001eb017480	Poaceae	12	100
Zm00001eb017490	Mesangiospermae	8	100
Zm00001eb017500	cellular organisms	1	100
Zm00001eb017510	cellular organisms	1	100
Zm00001eb017520	cellular organisms	1	100
Zm00001eb017530	cellular organisms	1	100
Zm00001eb017540	Zea mays	15	100
Zm00001eb017550	Poaceae	12	100
Zm00001eb017560	Eukaryota	2	100
Zm00001eb017570	cellular organisms	1	100
Zm00001eb017580	cellular organisms	1	92
Zm00001eb017590	cellular organisms	1	100
Zm00001eb017600	cellular organisms	1	100
Zm00001eb017610	Mesangiospermae	8	100
Zm00001eb017620	cellular organisms	1	100
Zm00001eb017630	Eukaryota	2	84
Zm00001eb017640	cellular organisms	1	100
Zm00001eb017650	Zea mays	15	100
Zm00001eb017660	Tracheophyta	5	100
Zm00001eb017670	Tracheophyta	5	100
Zm00001eb017680	cellular organisms	1	92
Zm00001eb017690	cellular organisms	1	85
Zm00001eb017700	cellular organisms	1	78
Zm00001eb017710	cellular organisms	1	100
Zm00001eb017720	Poaceae	12	100
Zm00001eb017730	cellular organisms	1	100
Zm00001eb017750	Mesangiospermae	8	100
Zm00001eb017760	cellular organisms	1	100
Zm00001eb017770	Mesangiospermae	8	71
Zm00001eb017780	cellular organisms	1	100
Zm00001eb017790	Zea mays	15	100
Zm00001eb017800	cellular organisms	1	100
Zm00001eb017810	Embryophyta	4	100
Zm00001eb017820	Zea mays	15	100
Zm00001eb017830	cellular organisms	1	100
Zm00001eb017840	Andropogoneae	14	100
Zm00001eb017850	cellular organisms	1	100
Zm00001eb017860	Eukaryota	2	92
Zm00001eb017870	Zea mays	15	100
Zm00001eb017880	Eukaryota	2	100
Zm00001eb017900	Poaceae	12	100
Zm00001eb017910	Eukaryota	2	100
Zm00001eb017920	cellular organisms	1	100
Zm00001eb017930	Eukaryota	2	92
Zm00001eb017940	Panicoideae	13	50
Zm00001eb017950	Eukaryota	2	100
Zm00001eb017960	Eukaryota	2	100
Zm00001eb017970	Eukaryota	2	100
Zm00001eb017980	Poaceae	12	100
Zm00001eb017990	Zea mays	15	100
Zm00001eb018000	cellular organisms	1	100
Zm00001eb018010	Eukaryota	2	92
Zm00001eb018020	Magnoliopsida	7	100
Zm00001eb018030	cellular organisms	1	100
Zm00001eb018040	cellular organisms	1	100
Zm00001eb018060	Spermatophyta	6	100
Zm00001eb018070	Eukaryota	2	100
Zm00001eb018090	Eukaryota	2	92
Zm00001eb018100	Spermatophyta	6	100
Zm00001eb018110	Eukaryota	2	92
Zm00001eb018120	Eukaryota	2	100
Zm00001eb018130	Eukaryota	2	100
Zm00001eb018140	Eukaryota	2	92
Zm00001eb018150	Eukaryota	2	100
Zm00001eb018170	cellular organisms	1	100
Zm00001eb018180	Eukaryota	2	92
Zm00001eb018200	Poaceae	12	33
Zm00001eb018210	Zea mays	15	100
Zm00001eb018220	cellular organisms	1	100
Zm00001eb018230	cellular organisms	1	100
Zm00001eb018240	Zea mays	15	100
Zm00001eb018250	cellular organisms	1	100
Zm00001eb018260	Zea mays	15	100
Zm00001eb018270	cellular organisms	1	100
Zm00001eb018290	Eukaryota	2	92
Zm00001eb018300	cellular organisms	1	100
Zm00001eb018320	cellular organisms	1	100
Zm00001eb018330	Zea mays	15	100
Zm00001eb018340	Spermatophyta	6	100
Zm00001eb018350	Eukaryota	2	100
Zm00001eb018360	Eukaryota	2	100
Zm00001eb018380	cellular organisms	1	100
Zm00001eb018400	Zea mays	15	100
Zm00001eb018410	Eukaryota	2	100
Zm00001eb018420	Panicoideae	13	50
Zm00001eb018430	cellular organisms	1	85
Zm00001eb018440	Embryophyta	4	100
Zm00001eb018450	Spermatophyta	6	100
Zm00001eb018460	Embryophyta	4	90
Zm00001eb018470	cellular organisms	1	100
Zm00001eb018480	cellular organisms	1	100
Zm00001eb018490	cellular organisms	1	100
Zm00001eb018520	Eukaryota	2	92
Zm00001eb018540	Zea mays	15	100
Zm00001eb018550	Zea mays	15	100
Zm00001eb018560	commelinids	10	80
Zm00001eb018570	Petrosaviidae	9	100
Zm00001eb018590	Panicoideae	13	100
Zm00001eb018600	cellular organisms	1	100
Zm00001eb018610	Eukaryota	2	100
Zm00001eb018630	cellular organisms	1	100
Zm00001eb018640	cellular organisms	1	100
Zm00001eb018650	Embryophyta	4	100
Zm00001eb018660	cellular organisms	1	100
Zm00001eb018670	Embryophyta	4	100
Zm00001eb018680	Zea mays	15	100
Zm00001eb018690	Tracheophyta	5	100
Zm00001eb018700	Eukaryota	2	100
Zm00001eb018710	Magnoliopsida	7	75
Zm00001eb018720	Panicoideae	13	50
Zm00001eb018730	cellular organisms	1	100
Zm00001eb018750	cellular organisms	1	100
Zm00001eb018810	cellular organisms	1	100
Zm00001eb018820	Eukaryota	2	69
Zm00001eb018830	Embryophyta	4	100
Zm00001eb018840	Spermatophyta	6	100
Zm00001eb018850	Embryophyta	4	100
Zm00001eb018860	cellular organisms	1	100
Zm00001eb018870	cellular organisms	1	100
Zm00001eb018880	cellular organisms	1	100
Zm00001eb018890	cellular organisms	1	100
Zm00001eb018900	cellular organisms	1	100
Zm00001eb018910	cellular organisms	1	100
Zm00001eb018920	Zea mays	15	100
Zm00001eb018930	cellular organisms	1	100
Zm00001eb018940	Zea mays	15	100
Zm00001eb018950	cellular organisms	1	100
Zm00001eb018960	cellular organisms	1	100
Zm00001eb018970	cellular organisms	1	100
Zm00001eb018980	Eukaryota	2	100
Zm00001eb018990	Eukaryota	2	100
Zm00001eb019000	Poaceae	12	33
Zm00001eb019010	Poaceae	12	100
Zm00001eb019020	Eukaryota	2	69
Zm00001eb019030	cellular organisms	1	100
Zm00001eb019040	Zea mays	15	100
Zm00001eb019050	cellular organisms	1	100
Zm00001eb019060	Eukaryota	2	100
Zm00001eb019070	Embryophyta	4	100
Zm00001eb019080	Embryophyta	4	100
Zm00001eb019090	Magnoliopsida	7	100
Zm00001eb019100	Poaceae	12	100
Zm00001eb019110	Poaceae	12	100
Zm00001eb019120	Eukaryota	2	100
Zm00001eb019130	cellular organisms	1	100
Zm00001eb019140	Embryophyta	4	100
Zm00001eb019160	cellular organisms	1	100
Zm00001eb019170	cellular organisms	1	92
Zm00001eb019180	cellular organisms	1	100
Zm00001eb019190	Zea mays	15	100
Zm00001eb019200	cellular organisms	1	100
Zm00001eb019210	cellular organisms	1	100
Zm00001eb019220	cellular organisms	1	92
Zm00001eb019230	cellular organisms	1	100
Zm00001eb019240	cellular organisms	1	100
Zm00001eb019250	Tracheophyta	5	100
Zm00001eb019260	Embryophyta	4	100
Zm00001eb019280	Poaceae	12	100
Zm00001eb019290	Eukaryota	2	100
Zm00001eb019300	Embryophyta	4	100
Zm00001eb019320	Eukaryota	2	92
Zm00001eb019330	cellular organisms	1	100
Zm00001eb019340	cellular organisms	1	100
Zm00001eb019350	cellular organisms	1	100
Zm00001eb019360	Eukaryota	2	100
Zm00001eb019370	Zea mays	15	100
Zm00001eb019380	cellular organisms	1	92
Zm00001eb019390	Zea mays	15	100
Zm00001eb019410	Zea mays	15	100
Zm00001eb019420	cellular organisms	1	100
Zm00001eb019440	Spermatophyta	6	88
Zm00001eb019450	Spermatophyta	6	100
Zm00001eb019460	Embryophyta	4	100
Zm00001eb019470	Embryophyta	4	100
Zm00001eb019480	cellular organisms	1	100
Zm00001eb019490	Zea mays	15	100
Zm00001eb019500	Poaceae	12	100
Zm00001eb019510	cellular organisms	1	100
Zm00001eb019520	cellular organisms	1	100
Zm00001eb019530	cellular organisms	1	92
Zm00001eb019540	cellular organisms	1	100
Zm00001eb019550	cellular organisms	1	92
Zm00001eb019570	Zea mays	15	100
Zm00001eb019580	Eukaryota	2	100
Zm00001eb019590	cellular organisms	1	85
Zm00001eb019600	Spermatophyta	6	100
Zm00001eb019610	Embryophyta	4	100
Zm00001eb019620	cellular organisms	1	100
Zm00001eb019630	Eukaryota	2	100
Zm00001eb019640	Embryophyta	4	100
Zm00001eb019650	cellular organisms	1	100
Zm00001eb019660	Eukaryota	2	100
Zm00001eb019680	Eukaryota	2	100
Zm00001eb019690	Zea mays	15	100
Zm00001eb019700	Viridiplantae	3	100
Zm00001eb019710	Zea mays	15	100
Zm00001eb019720	cellular organisms	1	92
Zm00001eb019730	Zea mays	15	100
Zm00001eb019740	Zea mays	15	100
Zm00001eb019750	Zea mays	15	100
Zm00001eb019760	Magnoliopsida	7	100
Zm00001eb019770	Embryophyta	4	81
Zm00001eb019780	Eukaryota	2	100
Zm00001eb019800	Eukaryota	2	100
Zm00001eb019810	Zea mays	15	100
Zm00001eb019820	Panicoideae	13	50
Zm00001eb019830	Embryophyta	4	100
Zm00001eb019840	Eukaryota	2	92
Zm00001eb019850	Magnoliopsida	7	100
Zm00001eb019860	Magnoliopsida	7	100
Zm00001eb019870	Zea mays	15	100
Zm00001eb019880	Poaceae	12	66
Zm00001eb019890	cellular organisms	1	100
Zm00001eb019900	Embryophyta	4	72
Zm00001eb019920	Eukaryota	2	100
Zm00001eb019930	Embryophyta	4	100
Zm00001eb019950	Zea mays	15	100
Zm00001eb019960	cellular organisms	1	100
Zm00001eb019970	cellular organisms	1	100
Zm00001eb019980	Eukaryota	2	100
Zm00001eb019990	Mesangiospermae	8	57
Zm00001eb020000	Viridiplantae	3	100
Zm00001eb020010	Eukaryota	2	61
Zm00001eb020020	cellular organisms	1	92
Zm00001eb020040	cellular organisms	1	100
Zm00001eb020050	Poaceae	12	100
Zm00001eb020060	cellular organisms	1	100
Zm00001eb020070	Tracheophyta	5	100
Zm00001eb020080	Panicoideae	13	50
Zm00001eb020090	cellular organisms	1	100
Zm00001eb020100	cellular organisms	1	100
Zm00001eb020110	Embryophyta	4	100
Zm00001eb020120	Embryophyta	4	100
Zm00001eb020130	Eukaryota	2	100
Zm00001eb020140	Embryophyta	4	90
Zm00001eb020150	Eukaryota	2	100
Zm00001eb020160	Eukaryota	2	100
Zm00001eb020170	Eukaryota	2	92
Zm00001eb020180	Eukaryota	2	92
Zm00001eb020190	Mesangiospermae	8	71
Zm00001eb020200	cellular organisms	1	100
Zm00001eb020210	Eukaryota	2	84
Zm00001eb020220	Poaceae	12	100
Zm00001eb020230	Magnoliopsida	7	100
Zm00001eb020240	cellular organisms	1	100
Zm00001eb020250	cellular organisms	1	100
Zm00001eb020260	cellular organisms	1	100
Zm00001eb020270	Zea mays	15	100
Zm00001eb020280	Embryophyta	4	100
Zm00001eb020300	Embryophyta	4	90
Zm00001eb020310	Eukaryota	2	100
Zm00001eb020320	Eukaryota	2	100
Zm00001eb020330	cellular organisms	1	100
Zm00001eb020340	cellular organisms	1	100
Zm00001eb020350	Embryophyta	4	100
Zm00001eb020360	Eukaryota	2	92
Zm00001eb020370	Eukaryota	2	100
Zm00001eb020380	Eukaryota	2	92
Zm00001eb020390	Mesangiospermae	8	85
Zm00001eb020400	Eukaryota	2	100
Zm00001eb020410	Eukaryota	2	92
Zm00001eb020420	Eukaryota	2	100
Zm00001eb020430	cellular organisms	1	100
Zm00001eb020440	Mesangiospermae	8	85
Zm00001eb020450	Spermatophyta	6	100
Zm00001eb020460	cellular organisms	1	100
Zm00001eb020470	Eukaryota	2	100
Zm00001eb020490	Eukaryota	2	100
Zm00001eb020500	Eukaryota	2	100
Zm00001eb020510	Zea mays	15	100
Zm00001eb020520	Zea mays	15	100
Zm00001eb020530	Poaceae	12	100
Zm00001eb020540	Zea mays	15	100
Zm00001eb020560	cellular organisms	1	100
Zm00001eb020570	cellular organisms	1	100
Zm00001eb020580	Zea mays	15	100
Zm00001eb020590	cellular organisms	1	100
Zm00001eb020600	Tracheophyta	5	100
Zm00001eb020610	Embryophyta	4	90
Zm00001eb020620	Embryophyta	4	100
Zm00001eb020630	Magnoliopsida	7	100
Zm00001eb020640	Spermatophyta	6	100
Zm00001eb020650	Mesangiospermae	8	100
Zm00001eb020660	cellular organisms	1	100
Zm00001eb020670	Poaceae	12	100
Zm00001eb020680	cellular organisms	1	85
Zm00001eb020690	Eukaryota	2	100
Zm00001eb020700	Eukaryota	2	100
Zm00001eb020710	Embryophyta	4	100
Zm00001eb020720	Eukaryota	2	100
Zm00001eb020730	Poaceae	12	66
Zm00001eb020740	Embryophyta	4	100
Zm00001eb020750	Zea mays	15	100
Zm00001eb020770	Magnoliopsida	7	100
Zm00001eb020780	Eukaryota	2	100
Zm00001eb020790	Eukaryota	2	100
Zm00001eb020800	Eukaryota	2	84
Zm00001eb020810	cellular organisms	1	100
Zm00001eb020820	cellular organisms	1	100
Zm00001eb020830	Eukaryota	2	100
Zm00001eb020840	Zea mays	15	100
Zm00001eb020850	cellular organisms	1	85
Zm00001eb020860	cellular organisms	1	100
Zm00001eb020870	Eukaryota	2	100
Zm00001eb020880	Zea mays	15	100
Zm00001eb020890	cellular organisms	1	100
Zm00001eb020900	Magnoliopsida	7	100
Zm00001eb020920	Zea mays	15	100
Zm00001eb020930	Magnoliopsida	7	87
Zm00001eb020940	Embryophyta	4	90
Zm00001eb020950	cellular organisms	1	100
Zm00001eb020960	Zea mays	15	100
Zm00001eb020970	Eukaryota	2	100
Zm00001eb020980	cellular organisms	1	100
Zm00001eb021000	Zea mays	15	100
Zm00001eb021010	Poaceae	12	100
Zm00001eb021020	cellular organisms	1	100
Zm00001eb021030	Embryophyta	4	90
Zm00001eb021040	Eukaryota	2	76
Zm00001eb021050	Zea mays	15	100
Zm00001eb021060	Eukaryota	2	76
Zm00001eb021070	cellular organisms	1	100
Zm00001eb021080	Spermatophyta	6	100
Zm00001eb021090	cellular organisms	1	100
Zm00001eb021100	cellular organisms	1	100
Zm00001eb021110	Poaceae	12	100
Zm00001eb021120	Embryophyta	4	100
Zm00001eb021140	cellular organisms	1	100
Zm00001eb021150	cellular organisms	1	100
Zm00001eb021160	Poaceae	12	100
Zm00001eb021170	Spermatophyta	6	100
Zm00001eb021200	cellular organisms	1	92
Zm00001eb021210	Eukaryota	2	100
Zm00001eb021220	Eukaryota	2	100
Zm00001eb021230	Embryophyta	4	100
Zm00001eb021240	cellular organisms	1	100
Zm00001eb021260	cellular organisms	1	100
Zm00001eb021270	cellular organisms	1	100
Zm00001eb021280	Eukaryota	2	92
Zm00001eb021290	cellular organisms	1	100
Zm00001eb021300	cellular organisms	1	100
Zm00001eb021310	cellular organisms	1	92
Zm00001eb021320	Embryophyta	4	100
Zm00001eb021340	cellular organisms	1	100
Zm00001eb021350	cellular organisms	1	100
Zm00001eb021360	Zea mays	15	100
Zm00001eb021370	cellular organisms	1	100
Zm00001eb021380	Embryophyta	4	100
Zm00001eb021390	cellular organisms	1	92
Zm00001eb021400	Embryophyta	4	100
Zm00001eb021410	Zea mays	15	100
Zm00001eb021420	Zea mays	15	100
Zm00001eb021430	cellular organisms	1	100
Zm00001eb021440	Viridiplantae	3	100
Zm00001eb021450	commelinids	10	80
Zm00001eb021470	Magnoliopsida	7	100
Zm00001eb021500	cellular organisms	1	100
Zm00001eb021510	cellular organisms	1	100
Zm00001eb021520	Viridiplantae	3	100
Zm00001eb021530	cellular organisms	1	100
Zm00001eb021550	cellular organisms	1	100
Zm00001eb021570	Panicoideae	13	100
Zm00001eb021580	Embryophyta	4	100
Zm00001eb021590	cellular organisms	1	92
Zm00001eb021600	cellular organisms	1	92
Zm00001eb021610	Tracheophyta	5	100
Zm00001eb021620	cellular organisms	1	85
Zm00001eb021630	cellular organisms	1	85
Zm00001eb021640	cellular organisms	1	92
Zm00001eb021650	cellular organisms	1	92
Zm00001eb021660	Zea mays	15	100
Zm00001eb021670	Eukaryota	2	100
Zm00001eb021690	cellular organisms	1	92
Zm00001eb021700	Zea mays	15	100
Zm00001eb021710	cellular organisms	1	92
Zm00001eb021720	Zea mays	15	100
Zm00001eb021750	Viridiplantae	3	100
Zm00001eb021760	cellular organisms	1	100
Zm00001eb021780	cellular organisms	1	85
Zm00001eb021790	Spermatophyta	6	100
Zm00001eb021800	Embryophyta	4	100
Zm00001eb021820	cellular organisms	1	100
Zm00001eb021830	cellular organisms	1	100
Zm00001eb021840	cellular organisms	1	100
Zm00001eb021850	Poaceae	12	100
Zm00001eb021880	cellular organisms	1	92
Zm00001eb021890	Eukaryota	2	100
Zm00001eb021900	Embryophyta	4	100
Zm00001eb021910	Mesangiospermae	8	71
Zm00001eb021920	Poales	11	100
Zm00001eb021930	cellular organisms	1	100
Zm00001eb021940	cellular organisms	1	100
Zm00001eb021950	Eukaryota	2	92
Zm00001eb021960	Poaceae	12	66
Zm00001eb021970	Eukaryota	2	100
Zm00001eb021980	Zea mays	15	100
Zm00001eb021990	Mesangiospermae	8	100
Zm00001eb022000	cellular organisms	1	100
Zm00001eb022010	Mesangiospermae	8	100
Zm00001eb022020	Viridiplantae	3	100
Zm00001eb022040	Viridiplantae	3	100
Zm00001eb022050	Eukaryota	2	100
Zm00001eb022060	Zea mays	15	100
Zm00001eb022070	Viridiplantae	3	100
Zm00001eb022080	Mesangiospermae	8	100
Zm00001eb022110	Eukaryota	2	100
Zm00001eb022120	Eukaryota	2	100
Zm00001eb022130	cellular organisms	1	100
Zm00001eb022160	Eukaryota	2	100
Zm00001eb022170	Zea mays	15	100
Zm00001eb022180	cellular organisms	1	100
Zm00001eb022190	Tracheophyta	5	100
Zm00001eb022200	Eukaryota	2	100
[truncated: 37,758 more rows]

## Sheet: Hvu
Supplemental Table 7. Phylostratiography of B. napus (Bna), S. lycopersicum (Sly), Z. mays (Zma), and H. vulgare (Hvu) determined using GenEra.
gene id	phylostratum name	phylostratum rank	taxonomic representativeness
Hvu_1HG0000030.1	Petrosaviidae	9	100
Hvu_1HG0000040.1	Eukaryota	2	100
Hvu_1HG0000050.1	Eukaryota	2	100
Hvu_1HG0000060.1	Embryophyta	4	100
Hvu_1HG0000070.1	cellular organisms	1	100
Hvu_1HG0000080.1	cellular organisms	1	100
Hvu_1HG0000090.1	Viridiplantae	3	100
Hvu_1HG0000110.1	cellular organisms	1	100
Hvu_1HG0000130.1	Eukaryota	2	100
Hvu_1HG0000140.1	cellular organisms	1	100
Hvu_1HG0000210.1	Eukaryota	2	92
Hvu_1HG0000220.1	Embryophyta	4	100
Hvu_1HG0000230.1	Mesangiospermae	8	37
Hvu_1HG0000240.1	Eukaryota	2	85
Hvu_1HG0000250.1	Eukaryota	2	92
Hvu_1HG0000260.1	cellular organisms	1	80
Hvu_1HG0000270.1	Hordeum vulgare	16	100
Hvu_1HG0000280.1	cellular organisms	1	100
Hvu_1HG0000290.1	Magnoliopsida	7	100
Hvu_1HG0000340.1	cellular organisms	1	100
Hvu_1HG0000350.1	Eukaryota	2	100
Hvu_1HG0000360.1	Embryophyta	4	100
Hvu_1HG0000370.1	Hordeum vulgare	16	100
Hvu_1HG0000380.1	Viridiplantae	3	61
Hvu_1HG0000390.1	Eukaryota	2	64
Hvu_1HG0000400.1	Triticeae	15	100
Hvu_1HG0000410.1	Viridiplantae	3	61
Hvu_1HG0000420.1	Viridiplantae	3	61
Hvu_1HG0000430.1	Eukaryota	2	64
Hvu_1HG0000440.1	Triticeae	15	100
Hvu_1HG0000450.1	Viridiplantae	3	61
Hvu_1HG0000460.1	Viridiplantae	3	61
Hvu_1HG0000470.1	Viridiplantae	3	61
Hvu_1HG0000480.1	Eukaryota	2	64
Hvu_1HG0000490.1	Viridiplantae	3	92
Hvu_1HG0000520.1	Spermatophyta	6	100
Hvu_1HG0000530.1	Spermatophyta	6	100
Hvu_1HG0000540.1	cellular organisms	1	100
Hvu_1HG0000580.1	Magnoliopsida	7	100
Hvu_1HG0000590.1	Hordeum vulgare	16	100
Hvu_1HG0000600.1	cellular organisms	1	100
Hvu_1HG0000610.1	Eukaryota	2	100
Hvu_1HG0000620.3	Eukaryota	2	100
Hvu_1HG0000630.1	cellular organisms	1	100
Hvu_1HG0000660.1	Eukaryota	2	100
Hvu_1HG0000670.1	Embryophyta	4	100
Hvu_1HG0000680.1	Tracheophyta	5	100
Hvu_1HG0000690.1	cellular organisms	1	100
Hvu_1HG0000710.1	cellular organisms	1	100
Hvu_1HG0000720.1	cellular organisms	1	100
Hvu_1HG0000730.1	cellular organisms	1	100
Hvu_1HG0000780.1	BOP clade	13	100
Hvu_1HG0000800.1	Poaceae	12	100
Hvu_1HG0000810.1	Poaceae	12	100
Hvu_1HG0000850.1	cellular organisms	1	100
Hvu_1HG0000870.1	Embryophyta	4	100
Hvu_1HG0000880.1	Embryophyta	4	100
Hvu_1HG0000950.1	cellular organisms	1	93
Hvu_1HG0000990.1	cellular organisms	1	93
Hvu_1HG0001010.1	cellular organisms	1	93
Hvu_1HG0001020.1	cellular organisms	1	93
Hvu_1HG0001030.1	cellular organisms	1	93
Hvu_1HG0001050.1	Tracheophyta	5	100
Hvu_1HG0001070.1	Pooideae	14	100
Hvu_1HG0001100.1	Pooideae	14	100
Hvu_1HG0001110.1	Poaceae	12	100
Hvu_1HG0001120.1	Embryophyta	4	91
Hvu_1HG0001130.1	Eukaryota	2	100
Hvu_1HG0001140.1	cellular organisms	1	100
Hvu_1HG0001150.1	cellular organisms	1	100
Hvu_1HG0001180.1	Hordeum vulgare	16	100
Hvu_1HG0001190.1	Spermatophyta	6	100
Hvu_1HG0001210.1	Spermatophyta	6	100
Hvu_1HG0001220.1	Pooideae	14	100
Hvu_1HG0001230.1	Poaceae	12	100
Hvu_1HG0001250.1	cellular organisms	1	100
Hvu_1HG0001260.1	Hordeum vulgare	16	100
Hvu_1HG0001270.1	cellular organisms	1	100
Hvu_1HG0001280.1	cellular organisms	1	100
Hvu_1HG0001330.1	Pooideae	14	100
Hvu_1HG0001350.1	Spermatophyta	6	100
Hvu_1HG0001400.1	Spermatophyta	6	100
Hvu_1HG0001410.1	Spermatophyta	6	100
Hvu_1HG0001420.1	Poaceae	12	100
Hvu_1HG0001430.1	Pooideae	14	100
Hvu_1HG0001450.1	Spermatophyta	6	100
Hvu_1HG0001460.1	Spermatophyta	6	100
Hvu_1HG0001470.1	cellular organisms	1	93
Hvu_1HG0001480.1	Hordeum vulgare	16	100
Hvu_1HG0001490.1	Hordeum vulgare	16	100
Hvu_1HG0001510.1	cellular organisms	1	93
Hvu_1HG0001530.1	Spermatophyta	6	100
Hvu_1HG0001540.1	Eukaryota	2	92
Hvu_1HG0001550.1	Eukaryota	2	57
Hvu_1HG0001560.1	Eukaryota	2	57
Hvu_1HG0001570.1	Eukaryota	2	57
Hvu_1HG0001580.1	Eukaryota	2	57
Hvu_1HG0001590.1	Eukaryota	2	57
Hvu_1HG0001600.1	Eukaryota	2	57
Hvu_1HG0001610.1	Eukaryota	2	57
Hvu_1HG0001620.1	Eukaryota	2	57
Hvu_1HG0001630.1	Eukaryota	2	57
Hvu_1HG0001640.1	Eukaryota	2	92
Hvu_1HG0001650.1	cellular organisms	1	100
Hvu_1HG0001660.1	Eukaryota	2	100
Hvu_1HG0001670.1	cellular organisms	1	100
Hvu_1HG0001690.1	cellular organisms	1	100
Hvu_1HG0001700.1	cellular organisms	1	100
Hvu_1HG0001720.1	cellular organisms	1	100
Hvu_1HG0001730.1	cellular organisms	1	100
Hvu_1HG0001750.1	Eukaryota	2	92
Hvu_1HG0001760.1	Eukaryota	2	57
Hvu_1HG0001770.1	Eukaryota	2	57
Hvu_1HG0001780.1	Eukaryota	2	57
Hvu_1HG0001790.1	Eukaryota	2	92
Hvu_1HG0001800.1	cellular organisms	1	100
Hvu_1HG0001810.1	Eukaryota	2	100
Hvu_1HG0001820.1	cellular organisms	1	100
Hvu_1HG0001840.1	cellular organisms	1	100
Hvu_1HG0001850.1	cellular organisms	1	100
Hvu_1HG0001880.1	cellular organisms	1	100
Hvu_1HG0001890.1	cellular organisms	1	100
Hvu_1HG0001910.1	Eukaryota	2	92
Hvu_1HG0001920.1	Spermatophyta	6	100
Hvu_1HG0001930.1	Magnoliopsida	7	100
Hvu_1HG0001940.1	Spermatophyta	6	100
Hvu_1HG0001950.1	Magnoliopsida	7	100
Hvu_1HG0001980.1	Magnoliopsida	7	100
Hvu_1HG0001990.1	Mesangiospermae	8	75
Hvu_1HG0002010.1	Magnoliopsida	7	100
Hvu_1HG0002020.1	cellular organisms	1	100
Hvu_1HG0002040.1	cellular organisms	1	93
Hvu_1HG0002050.1	Spermatophyta	6	100
Hvu_1HG0002060.1	cellular organisms	1	93
Hvu_1HG0002080.1	cellular organisms	1	100
Hvu_1HG0002090.1	Triticeae	15	100
Hvu_1HG0002100.1	Eukaryota	2	100
Hvu_1HG0002130.2	cellular organisms	1	100
Hvu_1HG0002140.1	Hordeum vulgare	16	100
Hvu_1HG0002160.3	cellular organisms	1	100
Hvu_1HG0002170.1	Magnoliopsida	7	100
Hvu_1HG0002180.1	cellular organisms	1	93
Hvu_1HG0002190.1	Hordeum vulgare	16	100
Hvu_1HG0002200.1	Spermatophyta	6	100
Hvu_1HG0002210.1	Hordeum vulgare	16	100
Hvu_1HG0002220.1	Hordeum vulgare	16	100
Hvu_1HG0002230.1	Embryophyta	4	91
Hvu_1HG0002260.1	cellular organisms	1	100
Hvu_1HG0002280.1	cellular organisms	1	100
Hvu_1HG0002320.1	cellular organisms	1	100
Hvu_1HG0002330.1	cellular organisms	1	100
Hvu_1HG0002340.1	Eukaryota	2	100
Hvu_1HG0002350.1	Viridiplantae	3	92
Hvu_1HG0002380.1	cellular organisms	1	100
Hvu_1HG0002390.1	Eukaryota	2	57
Hvu_1HG0002400.1	Eukaryota	2	57
Hvu_1HG0002410.1	cellular organisms	1	100
Hvu_1HG0002440.1	cellular organisms	1	100
Hvu_1HG0002450.2	cellular organisms	1	100
Hvu_1HG0002470.1	Spermatophyta	6	100
Hvu_1HG0002500.1	Magnoliopsida	7	100
Hvu_1HG0002510.2	cellular organisms	1	86
Hvu_1HG0002520.1	cellular organisms	1	100
Hvu_1HG0002530.1	Spermatophyta	6	100
Hvu_1HG0002560.1	Eukaryota	2	100
Hvu_1HG0002570.1	cellular organisms	1	86
Hvu_1HG0002580.1	cellular organisms	1	93
Hvu_1HG0002590.2	Eukaryota	2	100
Hvu_1HG0002630.1	Eukaryota	2	100
Hvu_1HG0002640.1	Spermatophyta	6	100
Hvu_1HG0002660.1	Eukaryota	2	100
Hvu_1HG0002670.1	Tracheophyta	5	100
Hvu_1HG0002680.1	cellular organisms	1	100
Hvu_1HG0002690.1	Eukaryota	2	92
Hvu_1HG0002750.1	Viridiplantae	3	100
Hvu_1HG0002770.1	Hordeum vulgare	16	100
Hvu_1HG0002800.1	cellular organisms	1	93
Hvu_1HG0002810.1	Embryophyta	4	91
Hvu_1HG0002820.1	Tracheophyta	5	100
Hvu_1HG0002830.1	cellular organisms	1	100
Hvu_1HG0002840.1	cellular organisms	1	100
Hvu_1HG0002850.1	Embryophyta	4	100
Hvu_1HG0002860.1	Spermatophyta	6	100
Hvu_1HG0002870.1	Embryophyta	4	100
Hvu_1HG0002880.1	cellular organisms	1	100
Hvu_1HG0002890.1	Eukaryota	2	100
Hvu_1HG0002910.1	cellular organisms	1	100
Hvu_1HG0002920.1	cellular organisms	1	100
Hvu_1HG0002940.1	Eukaryota	2	78
Hvu_1HG0002950.1	Eukaryota	2	85
Hvu_1HG0002960.1	cellular organisms	1	93
Hvu_1HG0002980.1	cellular organisms	1	100
Hvu_1HG0002990.1	cellular organisms	1	100
Hvu_1HG0003000.1	Eukaryota	2	78
Hvu_1HG0003010.1	Eukaryota	2	85
Hvu_1HG0003030.1	cellular organisms	1	100
Hvu_1HG0003040.1	cellular organisms	1	100
Hvu_1HG0003050.1	cellular organisms	1	100
Hvu_1HG0003060.1	Spermatophyta	6	100
Hvu_1HG0003070.1	Embryophyta	4	100
Hvu_1HG0003080.1	cellular organisms	1	100
Hvu_1HG0003090.2	Mesangiospermae	8	50
Hvu_1HG0003100.1	cellular organisms	1	100
Hvu_1HG0003110.1	Eukaryota	2	100
Hvu_1HG0003120.1	Eukaryota	2	100
Hvu_1HG0003130.1	cellular organisms	1	100
Hvu_1HG0003140.1	cellular organisms	1	100
Hvu_1HG0003150.1	Viridiplantae	3	100
Hvu_1HG0003160.1	Eukaryota	2	100
Hvu_1HG0003170.1	Hordeum vulgare	16	100
Hvu_1HG0003180.1	Mesangiospermae	8	100
Hvu_1HG0003200.1	Magnoliopsida	7	100
Hvu_1HG0003210.1	cellular organisms	1	93
Hvu_1HG0003220.1	Eukaryota	2	78
Hvu_1HG0003230.1	Magnoliopsida	7	100
Hvu_1HG0003240.1	Triticeae	15	100
Hvu_1HG0003260.1	cellular organisms	1	93
Hvu_1HG0003270.1	Eukaryota	2	100
Hvu_1HG0003280.1	Magnoliopsida	7	100
Hvu_1HG0003290.1	Embryophyta	4	100
Hvu_1HG0003300.1	Eukaryota	2	92
Hvu_1HG0003310.1	Eukaryota	2	92
Hvu_1HG0003380.1	Eukaryota	2	50
Hvu_1HG0003390.1	Mesangiospermae	8	87
Hvu_1HG0003410.1	Tracheophyta	5	81
Hvu_1HG0003430.1	Eukaryota	2	100
Hvu_1HG0003440.1	Magnoliopsida	7	100
Hvu_1HG0003450.1	cellular organisms	1	100
Hvu_1HG0003470.1	cellular organisms	1	100
Hvu_1HG0003490.1	cellular organisms	1	100
Hvu_1HG0003520.1	cellular organisms	1	100
Hvu_1HG0003550.1	cellular organisms	1	100
Hvu_1HG0003580.1	cellular organisms	1	100
Hvu_1HG0003590.1	cellular organisms	1	100
Hvu_1HG0003600.1	cellular organisms	1	100
Hvu_1HG0003610.1	Poaceae	12	100
Hvu_1HG0003620.1	cellular organisms	1	100
Hvu_1HG0003630.1	Spermatophyta	6	90
Hvu_1HG0003650.1	Spermatophyta	6	90
Hvu_1HG0003660.1	Poaceae	12	100
Hvu_1HG0003690.1	cellular organisms	1	100
Hvu_1HG0003700.1	Mesangiospermae	8	100
Hvu_1HG0003710.1	Poaceae	12	100
Hvu_1HG0003720.1	Mesangiospermae	8	62
Hvu_1HG0003780.1	cellular organisms	1	100
Hvu_1HG0003800.1	Pooideae	14	100
Hvu_1HG0003810.1	Pooideae	14	100
Hvu_1HG0003820.1	cellular organisms	1	100
Hvu_1HG0003860.1	Eukaryota	2	100
Hvu_1HG0003870.1	Hordeum vulgare	16	100
Hvu_1HG0003890.1	Embryophyta	4	100
Hvu_1HG0003900.1	cellular organisms	1	100
Hvu_1HG0003910.1	Poaceae	12	100
Hvu_1HG0003920.1	cellular organisms	1	93
Hvu_1HG0003950.2	cellular organisms	1	100
Hvu_1HG0003970.1	Viridiplantae	3	100
Hvu_1HG0003980.1	Eukaryota	2	78
Hvu_1HG0003990.1	Spermatophyta	6	90
Hvu_1HG0004000.1	Spermatophyta	6	90
Hvu_1HG0004020.1	Eukaryota	2	71
Hvu_1HG0004030.1	Eukaryota	2	78
Hvu_1HG0004060.1	Mesangiospermae	8	75
Hvu_1HG0004110.1	Embryophyta	4	100
Hvu_1HG0004130.1	Eukaryota	2	92
Hvu_1HG0004150.1	cellular organisms	1	100
Hvu_1HG0004160.1	Eukaryota	2	100
Hvu_1HG0004210.1	Eukaryota	2	100
Hvu_1HG0004220.1	cellular organisms	1	100
Hvu_1HG0004230.1	cellular organisms	1	100
Hvu_1HG0004240.1	Mesangiospermae	8	75
Hvu_1HG0004250.1	Pooideae	14	100
Hvu_1HG0004260.1	Poaceae	12	100
Hvu_1HG0004270.1	Mesangiospermae	8	75
Hvu_1HG0004280.3	Eukaryota	2	71
Hvu_1HG0004290.1	cellular organisms	1	93
Hvu_1HG0004300.1	cellular organisms	1	93
Hvu_1HG0004310.1	cellular organisms	1	86
Hvu_1HG0004320.1	cellular organisms	1	80
Hvu_1HG0004340.1	Eukaryota	2	92
Hvu_1HG0004350.1	Poaceae	12	100
Hvu_1HG0004370.1	cellular organisms	1	93
Hvu_1HG0004380.1	cellular organisms	1	86
Hvu_1HG0004410.1	Eukaryota	2	78
Hvu_1HG0004440.1	Eukaryota	2	57
Hvu_1HG0004450.1	cellular organisms	1	93
Hvu_1HG0004460.1	cellular organisms	1	86
Hvu_1HG0004490.1	Eukaryota	2	78
Hvu_1HG0004520.1	Eukaryota	2	57
Hvu_1HG0004540.1	Eukaryota	2	100
Hvu_1HG0004550.1	Hordeum vulgare	16	100
Hvu_1HG0004560.1	Eukaryota	2	100
Hvu_1HG0004600.1	Triticeae	15	100
Hvu_1HG0004610.1	Poaceae	12	75
Hvu_1HG0004640.1	cellular organisms	1	86
Hvu_1HG0004650.1	cellular organisms	1	86
Hvu_1HG0004660.2	cellular organisms	1	100
Hvu_1HG0004670.1	cellular organisms	1	86
Hvu_1HG0004690.1	Embryophyta	4	100
Hvu_1HG0004700.1	Hordeum vulgare	16	100
Hvu_1HG0004730.1	Eukaryota	2	100
Hvu_1HG0004780.1	BOP clade	13	66
Hvu_1HG0004840.1	cellular organisms	1	86
Hvu_1HG0004870.1	cellular organisms	1	100
Hvu_1HG0004880.1	Eukaryota	2	100
Hvu_1HG0004890.1	Eukaryota	2	92
Hvu_1HG0004910.1	Triticeae	15	100
Hvu_1HG0004940.1	cellular organisms	1	100
Hvu_1HG0004990.1	cellular organisms	1	73
Hvu_1HG0005000.1	cellular organisms	1	100
Hvu_1HG0005040.1	cellular organisms	1	100
Hvu_1HG0005060.1	Hordeum vulgare	16	100
Hvu_1HG0005070.1	cellular organisms	1	100
Hvu_1HG0005090.1	cellular organisms	1	100
Hvu_1HG0005110.1	Tracheophyta	5	72
Hvu_1HG0005130.1	Pooideae	14	100
Hvu_1HG0005170.1	Embryophyta	4	100
Hvu_1HG0005190.1	cellular organisms	1	100
Hvu_1HG0005200.1	cellular organisms	1	100
Hvu_1HG0005210.1	cellular organisms	1	100
Hvu_1HG0005220.1	cellular organisms	1	100
Hvu_1HG0005230.1	cellular organisms	1	100
Hvu_1HG0005240.1	cellular organisms	1	100
Hvu_1HG0005250.1	cellular organisms	1	100
Hvu_1HG0005260.1	cellular organisms	1	100
Hvu_1HG0005270.1	cellular organisms	1	100
Hvu_1HG0005340.1	cellular organisms	1	100
Hvu_1HG0005350.1	Embryophyta	4	100
Hvu_1HG0005360.1	cellular organisms	1	100
Hvu_1HG0005370.1	cellular organisms	1	100
Hvu_1HG0005380.1	Pooideae	14	100
Hvu_1HG0005390.1	Mesangiospermae	8	37
Hvu_1HG0005400.1	Eukaryota	2	100
Hvu_1HG0005410.1	Eukaryota	2	85
Hvu_1HG0005420.1	Embryophyta	4	100
Hvu_1HG0005430.1	Eukaryota	2	57
Hvu_1HG0005440.1	Eukaryota	2	57
Hvu_1HG0005450.1	Eukaryota	2	57
Hvu_1HG0005480.1	Eukaryota	2	100
Hvu_1HG0005490.1	Eukaryota	2	57
Hvu_1HG0005580.1	Embryophyta	4	100
Hvu_1HG0005590.1	Embryophyta	4	100
Hvu_1HG0005600.1	Mesangiospermae	8	87
Hvu_1HG0005610.1	Eukaryota	2	92
Hvu_1HG0005620.1	cellular organisms	1	100
Hvu_1HG0005640.1	cellular organisms	1	93
Hvu_1HG0005660.1	Mesangiospermae	8	100
Hvu_1HG0005680.1	Poaceae	12	75
Hvu_1HG0005700.1	Embryophyta	4	91
Hvu_1HG0005720.1	Triticeae	15	100
Hvu_1HG0005730.1	Triticeae	15	100
Hvu_1HG0005750.1	cellular organisms	1	100
Hvu_1HG0005760.1	Viridiplantae	3	100
Hvu_1HG0005770.1	Viridiplantae	3	100
Hvu_1HG0005780.1	Poaceae	12	100
Hvu_1HG0005790.1	Eukaryota	2	100
Hvu_1HG0005810.1	Eukaryota	2	100
Hvu_1HG0005830.1	Viridiplantae	3	100
Hvu_1HG0005840.1	Viridiplantae	3	100
Hvu_1HG0006070.1	Embryophyta	4	100
Hvu_1HG0006080.1	Poaceae	12	100
Hvu_1HG0006090.1	Spermatophyta	6	90
Hvu_1HG0006100.1	Tracheophyta	5	100
Hvu_1HG0006110.1	Pooideae	14	100
Hvu_1HG0006120.1	Hordeum vulgare	16	100
Hvu_1HG0006130.1	Pooideae	14	100
Hvu_1HG0006160.1	cellular organisms	1	93
Hvu_1HG0006210.1	cellular organisms	1	100
Hvu_1HG0006230.1	Eukaryota	2	92
Hvu_1HG0006310.1	Poaceae	12	50
Hvu_1HG0006340.1	Viridiplantae	3	100
Hvu_1HG0006400.1	Eukaryota	2	100
Hvu_1HG0006410.1	cellular organisms	1	100
Hvu_1HG0006420.1	Eukaryota	2	92
Hvu_1HG0006430.1	cellular organisms	1	100
Hvu_1HG0006440.1	cellular organisms	1	100
Hvu_1HG0006450.1	Hordeum vulgare	16	100
Hvu_1HG0006460.1	cellular organisms	1	100
Hvu_1HG0006480.1	cellular organisms	1	100
Hvu_1HG0006490.1	Pooideae	14	100
Hvu_1HG0006500.1	Pooideae	14	100
Hvu_1HG0006530.1	Eukaryota	2	92
Hvu_1HG0006570.1	cellular organisms	1	100
Hvu_1HG0006580.2	Spermatophyta	6	100
Hvu_1HG0006610.1	Eukaryota	2	100
Hvu_1HG0006630.1	Spermatophyta	6	100
Hvu_1HG0006650.1	Eukaryota	2	100
Hvu_1HG0006660.1	cellular organisms	1	100
Hvu_1HG0006690.1	cellular organisms	1	93
Hvu_1HG0006720.1	Magnoliopsida	7	100
Hvu_1HG0006730.1	cellular organisms	1	100
Hvu_1HG0006740.1	Magnoliopsida	7	100
Hvu_1HG0006770.1	Magnoliopsida	7	100
Hvu_1HG0006780.1	cellular organisms	1	100
Hvu_1HG0006820.1	Spermatophyta	6	70
Hvu_1HG0006840.1	cellular organisms	1	100
Hvu_1HG0006880.1	cellular organisms	1	93
Hvu_1HG0007100.1	Hordeum vulgare	16	100
Hvu_1HG0007110.1	Triticeae	15	100
Hvu_1HG0007160.1	Eukaryota	2	100
Hvu_1HG0007170.1	cellular organisms	1	100
Hvu_1HG0007200.2	cellular organisms	1	100
Hvu_1HG0007220.1	Eukaryota	2	92
Hvu_1HG0007230.1	cellular organisms	1	100
Hvu_1HG0007240.1	Magnoliopsida	7	100
Hvu_1HG0007250.1	Magnoliopsida	7	100
Hvu_1HG0007280.1	Spermatophyta	6	100
Hvu_1HG0007290.2	Eukaryota	2	100
Hvu_1HG0007300.1	cellular organisms	1	100
Hvu_1HG0007320.1	Hordeum vulgare	16	100
Hvu_1HG0007330.1	Poaceae	12	75
Hvu_1HG0007340.1	Spermatophyta	6	90
Hvu_1HG0007360.1	Eukaryota	2	100
Hvu_1HG0007370.1	Mesangiospermae	8	75
Hvu_1HG0007460.1	Eukaryota	2	57
Hvu_1HG0007510.1	Magnoliopsida	7	100
Hvu_1HG0007520.1	Mesangiospermae	8	75
Hvu_1HG0007570.1	Embryophyta	4	33
Hvu_1HG0007590.1	Eukaryota	2	100
Hvu_1HG0007600.1	cellular organisms	1	100
Hvu_1HG0007610.1	Pooideae	14	100
Hvu_1HG0007620.1	Spermatophyta	6	100
Hvu_1HG0007630.1	Embryophyta	4	100
Hvu_1HG0007690.1	Eukaryota	2	85
Hvu_1HG0007700.1	Mesangiospermae	8	62
Hvu_1HG0007740.1	Mesangiospermae	8	100
Hvu_1HG0007770.1	cellular organisms	1	86
Hvu_1HG0007840.1	Eukaryota	2	100
Hvu_1HG0007850.1	Eukaryota	2	100
Hvu_1HG0007900.1	Eukaryota	2	100
Hvu_1HG0007910.1	Eukaryota	2	100
Hvu_1HG0007940.1	Pooideae	14	100
Hvu_1HG0007950.1	Pooideae	14	100
Hvu_1HG0007970.1	Eukaryota	2	71
Hvu_1HG0008000.1	Eukaryota	2	71
Hvu_1HG0008070.1	cellular organisms	1	93
Hvu_1HG0008080.1	Eukaryota	2	100
Hvu_1HG0008100.1	Hordeum vulgare	16	100
Hvu_1HG0008130.1	cellular organisms	1	100
Hvu_1HG0008140.1	Eukaryota	2	100
Hvu_1HG0008150.1	Eukaryota	2	57
Hvu_1HG0008160.1	Poaceae	12	75
Hvu_1HG0008290.1	cellular organisms	1	100
Hvu_1HG0008310.1	cellular organisms	1	100
Hvu_1HG0008320.1	cellular organisms	1	100
Hvu_1HG0008380.1	Spermatophyta	6	100
Hvu_1HG0008390.1	Magnoliopsida	7	100
Hvu_1HG0008400.1	Magnoliopsida	7	100
Hvu_1HG0008410.1	Mesangiospermae	8	87
Hvu_1HG0008440.1	cellular organisms	1	100
Hvu_1HG0008450.1	Eukaryota	2	85
Hvu_1HG0008460.1	Spermatophyta	6	100
Hvu_1HG0008470.1	Pooideae	14	100
Hvu_1HG0008490.1	BOP clade	13	66
Hvu_1HG0008500.1	Hordeum vulgare	16	100
Hvu_1HG0008510.2	cellular organisms	1	100
Hvu_1HG0008520.1	Eukaryota	2	100
Hvu_1HG0008600.1	Eukaryota	2	100
Hvu_1HG0008610.1	Eukaryota	2	100
Hvu_1HG0008620.1	Eukaryota	2	100
Hvu_1HG0008630.1	Mesangiospermae	8	87
Hvu_1HG0008640.1	cellular organisms	1	100
Hvu_1HG0008650.1	Eukaryota	2	100
Hvu_1HG0008660.1	Embryophyta	4	100
Hvu_1HG0008680.1	Mesangiospermae	8	62
Hvu_1HG0008690.1	Poaceae	12	100
Hvu_1HG0008790.1	cellular organisms	1	100
Hvu_1HG0008810.1	cellular organisms	1	80
Hvu_1HG0008820.1	Embryophyta	4	100
Hvu_1HG0008840.1	Spermatophyta	6	100
Hvu_1HG0008860.1	Magnoliopsida	7	100
Hvu_1HG0008890.1	Eukaryota	2	100
Hvu_1HG0008900.1	Eukaryota	2	92
Hvu_1HG0008910.1	Eukaryota	2	100
Hvu_1HG0008930.1	Poaceae	12	100
Hvu_1HG0008950.1	cellular organisms	1	100
Hvu_1HG0008980.1	Magnoliopsida	7	100
Hvu_1HG0009000.1	Poaceae	12	75
Hvu_1HG0009020.1	Eukaryota	2	50
Hvu_1HG0009050.1	Eukaryota	2	100
Hvu_1HG0009100.1	Poaceae	12	100
Hvu_1HG0009110.1	Poaceae	12	100
Hvu_1HG0009120.1	Poaceae	12	100
Hvu_1HG0009210.1	cellular organisms	1	100
Hvu_1HG0009220.1	cellular organisms	1	100
Hvu_1HG0009270.1	Triticeae	15	100
Hvu_1HG0009360.2	Poaceae	12	100
Hvu_1HG0009380.1	Mesangiospermae	8	37
Hvu_1HG0009390.1	Eukaryota	2	85
Hvu_1HG0009400.1	cellular organisms	1	100
Hvu_1HG0009420.1	cellular organisms	1	100
Hvu_1HG0009450.1	Petrosaviidae	9	100
Hvu_1HG0009460.1	Magnoliopsida	7	100
Hvu_1HG0009470.1	Eukaryota	2	71
Hvu_1HG0009480.1	cellular organisms	1	100
Hvu_1HG0009490.1	cellular organisms	1	100
Hvu_1HG0009610.1	Eukaryota	2	100
Hvu_1HG0009630.1	Embryophyta	4	100
Hvu_1HG0009640.1	Poaceae	12	75
Hvu_1HG0009650.1	cellular organisms	1	100
Hvu_1HG0009670.1	cellular organisms	1	93
Hvu_1HG0009680.1	cellular organisms	1	93
Hvu_1HG0009730.1	Eukaryota	2	57
Hvu_1HG0009740.1	Poaceae	12	100
Hvu_1HG0009760.1	cellular organisms	1	100
Hvu_1HG0009770.1	commelinids	10	100
Hvu_1HG0009810.1	commelinids	10	100
Hvu_1HG0009860.1	Embryophyta	4	100
Hvu_1HG0009870.1	cellular organisms	1	100
Hvu_1HG0009920.1	Eukaryota	2	64
Hvu_1HG0009930.1	Tracheophyta	5	100
Hvu_1HG0009940.1	Poaceae	12	75
Hvu_1HG0009950.1	Tracheophyta	5	100
Hvu_1HG0009960.1	Poaceae	12	75
Hvu_1HG0010020.1	Spermatophyta	6	100
Hvu_1HG0010030.1	Spermatophyta	6	100
Hvu_1HG0010060.1	Poaceae	12	75
Hvu_1HG0010070.1	Hordeum vulgare	16	100
Hvu_1HG0010080.1	Tracheophyta	5	100
Hvu_1HG0010090.1	cellular organisms	1	100
Hvu_1HG0010130.1	Poaceae	12	100
Hvu_1HG0010140.1	Poaceae	12	100
Hvu_1HG0010170.1	Poaceae	12	100
Hvu_1HG0010270.1	Mesangiospermae	8	75
Hvu_1HG0010310.1	Poaceae	12	75
Hvu_1HG0010330.1	Spermatophyta	6	100
Hvu_1HG0010340.1	Embryophyta	4	100
Hvu_1HG0010350.1	Eukaryota	2	57
Hvu_1HG0010370.1	Eukaryota	2	100
Hvu_1HG0010380.1	Poaceae	12	100
Hvu_1HG0010400.1	Eukaryota	2	71
Hvu_1HG0010450.1	cellular organisms	1	100
Hvu_1HG0010470.1	Eukaryota	2	100
Hvu_1HG0010480.1	Hordeum vulgare	16	100
Hvu_1HG0010490.1	Embryophyta	4	100
Hvu_1HG0010520.1	Pooideae	14	100
Hvu_1HG0010530.1	cellular organisms	1	100
Hvu_1HG0010600.1	cellular organisms	1	100
Hvu_1HG0010610.1	Spermatophyta	6	100
Hvu_1HG0010620.1	cellular organisms	1	93
Hvu_1HG0010640.1	Eukaryota	2	100
Hvu_1HG0010650.1	Spermatophyta	6	100
Hvu_1HG0010660.1	Spermatophyta	6	100
Hvu_1HG0010690.1	Spermatophyta	6	40
Hvu_1HG0010700.1	Embryophyta	4	100
Hvu_1HG0010720.1	Embryophyta	4	100
Hvu_1HG0010730.1	Poaceae	12	75
Hvu_1HG0010750.1	Embryophyta	4	100
Hvu_1HG0010780.1	Hordeum vulgare	16	100
Hvu_1HG0010790.1	Tracheophyta	5	100
Hvu_1HG0010800.1	cellular organisms	1	100
Hvu_1HG0010810.1	Poaceae	12	75
Hvu_1HG0010840.1	Poaceae	12	100
Hvu_1HG0010890.2	Triticeae	15	100
Hvu_1HG0010920.1	cellular organisms	1	100
Hvu_1HG0010930.1	Embryophyta	4	91
Hvu_1HG0010950.1	Eukaryota	2	92
Hvu_1HG0010970.1	Viridiplantae	3	100
Hvu_1HG0010980.1	Eukaryota	2	92
Hvu_1HG0010990.1	Eukaryota	2	92
Hvu_1HG0011010.1	Poaceae	12	100
Hvu_1HG0011020.1	cellular organisms	1	86
Hvu_1HG0011080.1	Embryophyta	4	100
Hvu_1HG0011090.1	Magnoliopsida	7	88
Hvu_1HG0011100.1	Eukaryota	2	92
Hvu_1HG0011110.1	Eukaryota	2	85
Hvu_1HG0011130.1	Pooideae	14	100
Hvu_1HG0011140.1	Mesangiospermae	8	100
Hvu_1HG0011170.1	Eukaryota	2	100
Hvu_1HG0011180.1	Eukaryota	2	92
Hvu_1HG0011190.1	Eukaryota	2	100
Hvu_1HG0011220.1	Eukaryota	2	57
Hvu_1HG0011250.1	Mesangiospermae	8	75
Hvu_1HG0011260.1	Hordeum vulgare	16	100
Hvu_1HG0011270.1	cellular organisms	1	100
Hvu_1HG0011280.1	Eukaryota	2	100
Hvu_1HG0011360.1	Embryophyta	4	100
Hvu_1HG0011370.1	cellular organisms	1	100
Hvu_1HG0011380.1	Eukaryota	2	92
Hvu_1HG0011400.1	Magnoliopsida	7	88
Hvu_1HG0011440.1	Eukaryota	2	92
Hvu_1HG0011450.1	Mesangiospermae	8	75
Hvu_1HG0011510.1	Mesangiospermae	8	75
Hvu_1HG0011540.1	Eukaryota	2	92
Hvu_1HG0011550.1	Poaceae	12	75
Hvu_1HG0011560.1	Mesangiospermae	8	75
Hvu_1HG0011570.1	Eukaryota	2	92
Hvu_1HG0011590.1	Mesangiospermae	8	75
Hvu_1HG0011660.1	Eukaryota	2	92
Hvu_1HG0011680.1	Mesangiospermae	8	75
Hvu_1HG0011700.1	Pooideae	14	100
Hvu_1HG0011730.1	Mesangiospermae	8	62
Hvu_1HG0011760.1	Mesangiospermae	8	87
Hvu_1HG0011790.1	commelinids	10	83
Hvu_1HG0011820.1	Embryophyta	4	100
Hvu_1HG0011870.1	BOP clade	13	100
Hvu_1HG0011880.1	Poaceae	12	100
Hvu_1HG0011890.1	Tracheophyta	5	100
Hvu_1HG0011900.1	cellular organisms	1	100
Hvu_1HG0011910.1	BOP clade	13	100
Hvu_1HG0011960.1	cellular organisms	1	100
Hvu_1HG0011970.1	Magnoliopsida	7	88
Hvu_1HG0012000.1	cellular organisms	1	100
Hvu_1HG0012010.1	Hordeum vulgare	16	100
Hvu_1HG0012020.1	cellular organisms	1	100
Hvu_1HG0012030.1	Triticeae	15	100
Hvu_1HG0012040.1	Pooideae	14	100
Hvu_1HG0012100.1	Magnoliopsida	7	88
Hvu_1HG0012110.1	commelinids	10	100
Hvu_1HG0012140.1	cellular organisms	1	100
Hvu_1HG0012160.2	cellular organisms	1	100
Hvu_1HG0012170.1	Eukaryota	2	85
Hvu_1HG0012180.1	cellular organisms	1	100
Hvu_1HG0012250.4	cellular organisms	1	100
Hvu_1HG0012290.1	cellular organisms	1	100
Hvu_1HG0012300.1	Poaceae	12	75
Hvu_1HG0012310.1	cellular organisms	1	100
Hvu_1HG0012320.1	Triticeae	15	100
Hvu_1HG0012330.1	Spermatophyta	6	100
Hvu_1HG0012340.1	Eukaryota	2	100
Hvu_1HG0012370.1	Eukaryota	2	100
Hvu_1HG0012390.1	cellular organisms	1	100
Hvu_1HG0012400.1	cellular organisms	1	100
Hvu_1HG0012410.1	cellular organisms	1	100
Hvu_1HG0012420.1	cellular organisms	1	100
Hvu_1HG0012430.1	cellular organisms	1	100
Hvu_1HG0012440.1	Poaceae	12	75
Hvu_1HG0012480.1	cellular organisms	1	86
Hvu_1HG0012490.1	Eukaryota	2	71
Hvu_1HG0012520.1	cellular organisms	1	93
Hvu_1HG0012530.1	Mesangiospermae	8	62
Hvu_1HG0012540.1	Poaceae	12	100
Hvu_1HG0012570.1	Eukaryota	2	71
Hvu_1HG0012580.1	Eukaryota	2	78
Hvu_1HG0012590.1	Pooideae	14	100
Hvu_1HG0012620.2	cellular organisms	1	93
Hvu_1HG0012630.2	cellular organisms	1	86
Hvu_1HG0012640.1	cellular organisms	1	93
Hvu_1HG0012650.1	Eukaryota	2	78
Hvu_1HG0012660.1	Poaceae	12	100
Hvu_1HG0012670.1	cellular organisms	1	93
Hvu_1HG0012680.1	Magnoliopsida	7	100
Hvu_1HG0012720.1	Eukaryota	2	71
Hvu_1HG0012730.1	cellular organisms	1	100
Hvu_1HG0012760.1	Embryophyta	4	100
Hvu_1HG0012840.1	Eukaryota	2	100
Hvu_1HG0012850.1	Spermatophyta	6	100
Hvu_1HG0012860.1	Spermatophyta	6	100
Hvu_1HG0012870.1	Spermatophyta	6	100
Hvu_1HG0012880.1	Triticeae	15	100
Hvu_1HG0012890.1	Triticeae	15	100
Hvu_1HG0012950.1	Eukaryota	2	92
Hvu_1HG0012990.1	Eukaryota	2	92
Hvu_1HG0013000.1	cellular organisms	1	100
Hvu_1HG0013020.1	Petrosaviidae	9	71
Hvu_1HG0013030.1	Hordeum vulgare	16	100
Hvu_1HG0013050.1	Eukaryota	2	100
Hvu_1HG0013070.1	Eukaryota	2	92
Hvu_1HG0013140.1	Poaceae	12	75
Hvu_1HG0013150.1	Triticeae	15	100
Hvu_1HG0013170.1	Poaceae	12	75
Hvu_1HG0013180.2	cellular organisms	1	100
Hvu_1HG0013220.1	Embryophyta	4	100
Hvu_1HG0013230.1	Eukaryota	2	57
Hvu_1HG0013240.1	Eukaryota	2	57
Hvu_1HG0013250.1	Mesangiospermae	8	62
Hvu_1HG0013270.1	cellular organisms	1	93
Hvu_1HG0013280.1	Embryophyta	4	100
Hvu_1HG0013300.1	cellular organisms	1	100
Hvu_1HG0013310.1	Magnoliopsida	7	100
Hvu_1HG0013330.1	Magnoliopsida	7	100
Hvu_1HG0013340.1	Magnoliopsida	7	100
Hvu_1HG0013350.1	Pooideae	14	100
Hvu_1HG0013380.1	Hordeum vulgare	16	100
Hvu_1HG0013400.1	Tracheophyta	5	100
Hvu_1HG0013440.1	Poaceae	12	75
Hvu_1HG0013450.1	Magnoliopsida	7	100
Hvu_1HG0013470.1	Pooideae	14	100
Hvu_1HG0013480.1	Magnoliopsida	7	100
Hvu_1HG0013490.1	Magnoliopsida	7	100
Hvu_1HG0013510.1	Magnoliopsida	7	100
Hvu_1HG0013540.1	Magnoliopsida	7	100
Hvu_1HG0013570.1	Magnoliopsida	7	100
Hvu_1HG0013590.1	Tracheophyta	5	90
Hvu_1HG0013650.1	Spermatophyta	6	100
Hvu_1HG0013690.1	cellular organisms	1	100
Hvu_1HG0013700.1	Eukaryota	2	100
Hvu_1HG0013800.1	Eukaryota	2	92
Hvu_1HG0013820.1	Embryophyta	4	100
Hvu_1HG0013910.1	Pooideae	14	100
Hvu_1HG0013920.1	Magnoliopsida	7	100
Hvu_1HG0013940.1	Pooideae	14	100
Hvu_1HG0013960.1	Mesangiospermae	8	87
Hvu_1HG0013970.1	cellular organisms	1	100
Hvu_1HG0013980.1	Poaceae	12	100
Hvu_1HG0014090.1	Mesangiospermae	8	100
Hvu_1HG0014100.1	cellular organisms	1	100
Hvu_1HG0014120.1	cellular organisms	1	100
Hvu_1HG0014190.1	Eukaryota	2	100
Hvu_1HG0014220.1	Eukaryota	2	100
Hvu_1HG0014240.1	cellular organisms	1	100
Hvu_1HG0014260.1	Eukaryota	2	92
Hvu_1HG0014320.1	Eukaryota	2	100
Hvu_1HG0014340.1	Eukaryota	2	100
Hvu_1HG0014350.1	Mesangiospermae	8	100
Hvu_1HG0014380.1	Poaceae	12	75
Hvu_1HG0014400.1	Eukaryota	2	85
Hvu_1HG0014410.1	cellular organisms	1	100
Hvu_1HG0014430.1	Eukaryota	2	100
Hvu_1HG0014440.1	cellular organisms	1	100
Hvu_1HG0014490.1	Mesangiospermae	8	75
Hvu_1HG0014500.1	Hordeum vulgare	16	100
Hvu_1HG0014520.1	cellular organisms	1	100
Hvu_1HG0014530.1	cellular organisms	1	100
Hvu_1HG0014540.1	Eukaryota	2	64
Hvu_1HG0014550.1	Pooideae	14	100
Hvu_1HG0014560.1	cellular organisms	1	100
Hvu_1HG0014570.2	Poaceae	12	100
Hvu_1HG0014580.1	cellular organisms	1	100
Hvu_1HG0014590.1	cellular organisms	1	100
Hvu_1HG0014620.1	cellular organisms	1	100
Hvu_1HG0014640.1	Mesangiospermae	8	75
Hvu_1HG0014650.1	Mesangiospermae	8	75
Hvu_1HG0014660.1	Mesangiospermae	8	75
Hvu_1HG0014680.1	Embryophyta	4	100
Hvu_1HG0014690.1	Spermatophyta	6	100
Hvu_1HG0014700.1	Pooideae	14	100
Hvu_1HG0014710.1	Spermatophyta	6	100
Hvu_1HG0014730.1	Eukaryota	2	100
Hvu_1HG0014740.1	Spermatophyta	6	100
Hvu_1HG0014790.1	Spermatophyta	6	100
Hvu_1HG0014800.1	Spermatophyta	6	100
Hvu_1HG0014850.1	Pooideae	14	100
Hvu_1HG0014890.1	cellular organisms	1	100
Hvu_1HG0014910.1	Magnoliopsida	7	100
Hvu_1HG0014930.1	Eukaryota	2	57
Hvu_1HG0015000.1	BOP clade	13	100
Hvu_1HG0015080.1	Eukaryota	2	64
Hvu_1HG0015090.1	Hordeum vulgare	16	100
Hvu_1HG0015110.1	Eukaryota	2	100
Hvu_1HG0015120.1	Eukaryota	2	92
Hvu_1HG0015130.1	Eukaryota	2	100
Hvu_1HG0015170.1	cellular organisms	1	100
Hvu_1HG0015180.1	Mesangiospermae	8	62
Hvu_1HG0015190.1	Eukaryota	2	71
Hvu_1HG0015240.1	Mesangiospermae	8	100
Hvu_1HG0015250.1	Eukaryota	2	100
Hvu_1HG0015270.1	Eukaryota	2	100
Hvu_1HG0015290.1	Eukaryota	2	57
Hvu_1HG0015330.1	Spermatophyta	6	100
Hvu_1HG0015360.1	Magnoliopsida	7	100
Hvu_1HG0015390.1	Poaceae	12	100
Hvu_1HG0015420.1	Hordeum vulgare	16	100
Hvu_1HG0015430.1	Embryophyta	4	100
Hvu_1HG0015460.1	Pooideae	14	100
Hvu_1HG0015470.1	cellular organisms	1	100
Hvu_1HG0015480.1	cellular organisms	1	100
Hvu_1HG0015510.1	Pooideae	14	100
Hvu_1HG0015520.1	cellular organisms	1	100
Hvu_1HG0015530.1	Eukaryota	2	57
Hvu_1HG0015610.1	Hordeum vulgare	16	100
Hvu_1HG0015620.1	cellular organisms	1	80
Hvu_1HG0015640.1	Hordeum vulgare	16	100
Hvu_1HG0015670.1	Magnoliopsida	7	88
Hvu_1HG0015680.1	cellular organisms	1	100
Hvu_1HG0015720.1	cellular organisms	1	100
Hvu_1HG0015740.1	Triticeae	15	100
Hvu_1HG0015750.1	cellular organisms	1	100
Hvu_1HG0015760.1	cellular organisms	1	100
Hvu_1HG0015780.1	Pooideae	14	100
Hvu_1HG0015790.1	Triticeae	15	100
Hvu_1HG0015890.1	cellular organisms	1	100
Hvu_1HG0015960.1	cellular organisms	1	100
Hvu_1HG0015990.1	Triticeae	15	100
Hvu_1HG0016030.1	Eukaryota	2	100
Hvu_1HG0016050.1	Triticeae	15	100
Hvu_1HG0016090.1	cellular organisms	1	100
Hvu_1HG0016100.1	Poaceae	12	50
Hvu_1HG0016110.2	cellular organisms	1	100
Hvu_1HG0016120.1	Triticeae	15	100
Hvu_1HG0016130.1	Pooideae	14	100
Hvu_1HG0016150.1	Pooideae	14	100
Hvu_1HG0016160.1	Pooideae	14	100
Hvu_1HG0016170.1	Pooideae	14	100
Hvu_1HG0016190.1	Poaceae	12	100
Hvu_1HG0016200.1	cellular organisms	1	100
Hvu_1HG0016210.1	cellular organisms	1	100
Hvu_1HG0016240.1	Pooideae	14	100
Hvu_1HG0016260.1	Embryophyta	4	100
Hvu_1HG0016290.1	Poaceae	12	75
Hvu_1HG0016310.1	Magnoliopsida	7	100
Hvu_1HG0016340.1	cellular organisms	1	100
Hvu_1HG0016360.1	Eukaryota	2	100
Hvu_1HG0016370.1	Eukaryota	2	100
Hvu_1HG0016410.1	Eukaryota	2	100
Hvu_1HG0016450.1	cellular organisms	1	100
Hvu_1HG0016480.1	Magnoliopsida	7	100
Hvu_1HG0016510.1	Spermatophyta	6	100
Hvu_1HG0016530.1	Hordeum vulgare	16	100
Hvu_1HG0016550.1	Spermatophyta	6	100
Hvu_1HG0016580.1	Hordeum vulgare	16	100
Hvu_1HG0016590.1	Mesangiospermae	8	100
Hvu_1HG0016620.1	Poaceae	12	100
Hvu_1HG0016660.1	Magnoliopsida	7	100
Hvu_1HG0016680.1	Triticeae	15	100
Hvu_1HG0016710.2	Eukaryota	2	100
Hvu_1HG0016730.1	Eukaryota	2	100
Hvu_1HG0016740.1	Eukaryota	2	100
Hvu_1HG0016760.2	Mesangiospermae	8	100
Hvu_1HG0016770.1	Magnoliopsida	7	100
Hvu_1HG0016790.1	cellular organisms	1	100
Hvu_1HG0016810.1	Viridiplantae	3	100
Hvu_1HG0016820.1	Poales	11	100
Hvu_1HG0016840.1	Pooideae	14	100
Hvu_1HG0016850.1	Poales	11	100
Hvu_1HG0016910.1	Eukaryota	2	100
Hvu_1HG0016940.1	Eukaryota	2	100
Hvu_1HG0016950.1	Embryophyta	4	100
Hvu_1HG0017020.1	Eukaryota	2	100
Hvu_1HG0017040.1	Pooideae	14	100
Hvu_1HG0017050.1	Eukaryota	2	100
Hvu_1HG0017060.1	Triticeae	15	100
Hvu_1HG0017070.1	cellular organisms	1	100
Hvu_1HG0017080.1	cellular organisms	1	100
Hvu_1HG0017090.1	BOP clade	13	100
Hvu_1HG0017100.1	cellular organisms	1	86
Hvu_1HG0017110.1	cellular organisms	1	100
Hvu_1HG0017130.1	Eukaryota	2	78
Hvu_1HG0017140.1	Poaceae	12	75
Hvu_1HG0017150.1	Spermatophyta	6	90
Hvu_1HG0017240.1	cellular organisms	1	100
Hvu_1HG0017250.2	Eukaryota	2	100
Hvu_1HG0017280.1	Eukaryota	2	92
Hvu_1HG0017310.1	Eukaryota	2	100
Hvu_1HG0017340.1	Poaceae	12	75
Hvu_1HG0017350.1	Eukaryota	2	100
Hvu_1HG0017370.1	Eukaryota	2	92
Hvu_1HG0017410.1	Eukaryota	2	100
Hvu_1HG0017420.1	Eukaryota	2	92
Hvu_1HG0017430.1	Eukaryota	2	100
Hvu_1HG0017440.1	Viridiplantae	3	100
Hvu_1HG0017460.1	Eukaryota	2	100
Hvu_1HG0017480.1	Eukaryota	2	100
Hvu_1HG0017520.1	Petrosaviidae	9	71
Hvu_1HG0017530.1	Petrosaviidae	9	71
Hvu_1HG0017560.1	Pooideae	14	100
Hvu_1HG0017580.1	Mesangiospermae	8	50
Hvu_1HG0017620.1	Eukaryota	2	100
Hvu_1HG0017630.1	Eukaryota	2	78
Hvu_1HG0017660.1	Eukaryota	2	57
Hvu_1HG0017670.1	Mesangiospermae	8	100
Hvu_1HG0017680.1	Eukaryota	2	57
Hvu_1HG0017700.1	cellular organisms	1	100
Hvu_1HG0017720.1	cellular organisms	1	100
Hvu_1HG0017730.1	Embryophyta	4	100
Hvu_1HG0017750.1	cellular organisms	1	100
Hvu_1HG0017760.1	Spermatophyta	6	100
Hvu_1HG0017770.1	Eukaryota	2	100
Hvu_1HG0017780.1	Mesangiospermae	8	62
Hvu_1HG0017790.1	Poaceae	12	100
Hvu_1HG0017820.1	Hordeum vulgare	16	100
Hvu_1HG0017870.1	Mesangiospermae	8	100
Hvu_1HG0017880.1	Eukaryota	2	85
Hvu_1HG0017890.1	cellular organisms	1	100
Hvu_1HG0017900.1	Spermatophyta	6	90
Hvu_1HG0017920.1	cellular organisms	1	86
Hvu_1HG0017930.1	cellular organisms	1	100
Hvu_1HG0017940.1	Poaceae	12	75
Hvu_1HG0017960.1	Magnoliopsida	7	100
Hvu_1HG0017980.1	cellular organisms	1	100
Hvu_1HG0018000.1	Viridiplantae	3	100
Hvu_1HG0018050.1	Eukaryota	2	92
Hvu_1HG0018110.1	cellular organisms	1	100
Hvu_1HG0018130.1	Tracheophyta	5	100
Hvu_1HG0018150.1	Eukaryota	2	100
Hvu_1HG0018160.1	Magnoliopsida	7	100
Hvu_1HG0018170.1	Magnoliopsida	7	100
Hvu_1HG0018190.2	Eukaryota	2	100
Hvu_1HG0018200.1	Spermatophyta	6	90
Hvu_1HG0018210.1	cellular organisms	1	86
Hvu_1HG0018240.1	Magnoliopsida	7	100
Hvu_1HG0018250.1	cellular organisms	1	100
Hvu_1HG0018260.1	cellular organisms	1	100
Hvu_1HG0018270.1	Eukaryota	2	85
Hvu_1HG0018350.1	Embryophyta	4	100
Hvu_1HG0018360.1	Pooideae	14	100
Hvu_1HG0018390.1	Eukaryota	2	100
Hvu_1HG0018400.1	cellular organisms	1	73
Hvu_1HG0018410.1	Eukaryota	2	78
Hvu_1HG0018420.1	Eukaryota	2	71
Hvu_1HG0018430.1	Eukaryota	2	100
Hvu_1HG0018480.1	Eukaryota	2	64
Hvu_1HG0018490.1	Poaceae	12	50
Hvu_1HG0018510.1	Embryophyta	4	100
Hvu_1HG0018570.1	Pooideae	14	100
Hvu_1HG0018590.1	Eukaryota	2	100
Hvu_1HG0018610.1	Triticeae	15	100
Hvu_1HG0018620.1	Magnoliopsida	7	88
Hvu_1HG0018630.1	Spermatophyta	6	100
Hvu_1HG0018640.1	Pooideae	14	100
Hvu_1HG0018730.1	cellular organisms	1	100
Hvu_1HG0018760.1	Embryophyta	4	100
Hvu_1HG0018770.1	Poaceae	12	75
Hvu_1HG0018780.1	Eukaryota	2	50
Hvu_1HG0018790.1	Poaceae	12	75
Hvu_1HG0018800.1	cellular organisms	1	100
Hvu_1HG0018810.1	Spermatophyta	6	80
Hvu_1HG0018820.1	Eukaryota	2	92
Hvu_1HG0018830.1	Eukaryota	2	92
Hvu_1HG0018930.1	cellular organisms	1	93
Hvu_1HG0018940.1	cellular organisms	1	100
Hvu_1HG0018950.1	Spermatophyta	6	100
Hvu_1HG0019040.1	cellular organisms	1	86
Hvu_1HG0019050.1	Pooideae	14	100
Hvu_1HG0019060.1	Eukaryota	2	92
Hvu_1HG0019070.1	Poaceae	12	75
Hvu_1HG0019100.1	cellular organisms	1	100
Hvu_1HG0019140.1	Hordeum vulgare	16	100
Hvu_1HG0019150.1	Poaceae	12	75
Hvu_1HG0019160.1	Poaceae	12	100
Hvu_1HG0019170.1	cellular organisms	1	100
Hvu_1HG0019220.1	Poaceae	12	75
Hvu_1HG0019230.1	Pooideae	14	100
Hvu_1HG0019240.1	cellular organisms	1	93
Hvu_1HG0019260.2	cellular organisms	1	100
Hvu_1HG0019270.1	cellular organisms	1	100
Hvu_1HG0019320.1	Eukaryota	2	100
Hvu_1HG0019330.1	cellular organisms	1	100
Hvu_1HG0019340.1	Spermatophyta	6	100
Hvu_1HG0019350.1	cellular organisms	1	100
Hvu_1HG0019360.1	cellular organisms	1	100
Hvu_1HG0019380.1	Eukaryota	2	100
Hvu_1HG0019390.1	Eukaryota	2	50
Hvu_1HG0019400.1	Hordeum vulgare	16	100
Hvu_1HG0019410.1	Eukaryota	2	100
Hvu_1HG0019420.1	cellular organisms	1	100
Hvu_1HG0019550.1	Triticeae	15	100
Hvu_1HG0019580.1	Tracheophyta	5	100
Hvu_1HG0019650.1	Embryophyta	4	100
Hvu_1HG0019660.1	cellular organisms	1	100
Hvu_1HG0019680.1	cellular organisms	1	100
Hvu_1HG0019690.1	Eukaryota	2	100
Hvu_1HG0019730.1	cellular organisms	1	100
Hvu_1HG0019840.1	Hordeum vulgare	16	100
Hvu_1HG0019870.2	cellular organisms	1	100
Hvu_1HG0019920.1	cellular organisms	1	100
Hvu_1HG0019930.2	cellular organisms	1	100
Hvu_1HG0019940.1	Triticeae	15	100
Hvu_1HG0019950.1	Eukaryota	2	100
Hvu_1HG0019960.1	Eukaryota	2	100
Hvu_1HG0019970.1	Eukaryota	2	100
Hvu_1HG0019980.1	Embryophyta	4	91
Hvu_1HG0019990.1	Pooideae	14	100
Hvu_1HG0020010.1	Pooideae	14	100
Hvu_1HG0020170.1	Spermatophyta	6	100
Hvu_1HG0020180.1	cellular organisms	1	100
Hvu_1HG0020190.1	cellular organisms	1	100
Hvu_1HG0020210.1	Embryophyta	4	100
Hvu_1HG0020220.1	Tracheophyta	5	100
Hvu_1HG0020250.1	Mesangiospermae	8	62
Hvu_1HG0020260.1	cellular organisms	1	86
Hvu_1HG0020270.1	Eukaryota	2	100
Hvu_1HG0020280.1	Embryophyta	4	100
Hvu_1HG0020290.1	Eukaryota	2	100
Hvu_1HG0020300.1	Eukaryota	2	100
Hvu_1HG0020310.1	Eukaryota	2	100
Hvu_1HG0020320.1	Eukaryota	2	100
Hvu_1HG0020390.1	Eukaryota	2	100
Hvu_1HG0020430.1	Eukaryota	2	92
Hvu_1HG0020440.1	cellular organisms	1	100
Hvu_1HG0020450.1	cellular organisms	1	100
Hvu_1HG0020460.1	Pooideae	14	100
Hvu_1HG0020520.1	Eukaryota	2	64
Hvu_1HG0020590.1	Magnoliopsida	7	100
Hvu_1HG0020650.1	Eukaryota	2	64
Hvu_1HG0020680.1	Eukaryota	2	64
Hvu_1HG0020730.1	Poaceae	12	75
Hvu_1HG0020760.1	Hordeum vulgare	16	100
Hvu_1HG0020780.1	Poaceae	12	100
Hvu_1HG0020790.1	Eukaryota	2	50
Hvu_1HG0020800.1	Hordeum vulgare	16	100
Hvu_1HG0020820.1	cellular organisms	1	100
Hvu_1HG0020840.1	Eukaryota	2	92
Hvu_1HG0020850.1	cellular organisms	1	100
Hvu_1HG0020900.1	Eukaryota	2	100
Hvu_1HG0020910.1	Eukaryota	2	100
Hvu_1HG0020930.1	Poaceae	12	100
Hvu_1HG0020980.1	cellular organisms	1	100
Hvu_1HG0020990.1	Poaceae	12	100
Hvu_1HG0021010.1	Spermatophyta	6	100
Hvu_1HG0021020.1	Eukaryota	2	100
Hvu_1HG0021090.1	Eukaryota	2	100
Hvu_1HG0021100.1	Tracheophyta	5	100
Hvu_1HG0021110.1	Mesangiospermae	8	100
Hvu_1HG0021120.1	Hordeum vulgare	16	100
Hvu_1HG0021130.1	commelinids	10	83
Hvu_1HG0021150.1	Eukaryota	2	92
Hvu_1HG0021190.1	Hordeum vulgare	16	100
Hvu_1HG0021200.1	Viridiplantae	3	100
Hvu_1HG0021220.1	Eukaryota	2	71
Hvu_1HG0021240.1	cellular organisms	1	100
Hvu_1HG0021280.1	Embryophyta	4	100
Hvu_1HG0021290.1	Mesangiospermae	8	100
Hvu_1HG0021310.1	Triticeae	15	100
Hvu_1HG0021320.1	cellular organisms	1	100
Hvu_1HG0021330.1	cellular organisms	1	100
Hvu_1HG0021340.1	cellular organisms	1	100
Hvu_1HG0021350.1	cellular organisms	1	100
Hvu_1HG0021360.1	cellular organisms	1	100
Hvu_1HG0021380.1	cellular organisms	1	100
Hvu_1HG0021390.1	cellular organisms	1	100
Hvu_1HG0021400.1	cellular organisms	1	100
Hvu_1HG0021430.1	cellular organisms	1	100
Hvu_1HG0021440.1	Petrosaviidae	9	85
Hvu_1HG0021450.1	Embryophyta	4	91
Hvu_1HG0021570.1	Poaceae	12	100
Hvu_1HG0021610.1	Embryophyta	4	100
Hvu_1HG0021620.1	Hordeum vulgare	16	100
Hvu_1HG0021640.1	Eukaryota	2	100
Hvu_1HG0021670.1	Spermatophyta	6	60
Hvu_1HG0021690.1	Eukaryota	2	100
Hvu_1HG0021710.1	Eukaryota	2	100
Hvu_1HG0021720.1	Eukaryota	2	100
Hvu_1HG0021740.1	Magnoliopsida	7	100
Hvu_1HG0021770.1	Eukaryota	2	100
Hvu_1HG0021780.1	Magnoliopsida	7	88
Hvu_1HG0021800.1	cellular organisms	1	100
Hvu_1HG0021810.1	Embryophyta	4	100
Hvu_1HG0021820.1	Eukaryota	2	78
Hvu_1HG0021830.1	Poaceae	12	100
Hvu_1HG0021840.1	Eukaryota	2	100
Hvu_1HG0021870.1	Eukaryota	2	85
Hvu_1HG0021880.1	Poaceae	12	100
Hvu_1HG0021960.1	cellular organisms	1	100
Hvu_1HG0021970.1	cellular organisms	1	100
Hvu_1HG0021980.1	Eukaryota	2	92
Hvu_1HG0022060.1	Eukaryota	2	100
Hvu_1HG0022070.1	Eukaryota	2	100
Hvu_1HG0022080.1	Poaceae	12	75
Hvu_1HG0022090.1	Eukaryota	2	100
Hvu_1HG0022100.1	Eukaryota	2	100
Hvu_1HG0022120.1	Eukaryota	2	100
Hvu_1HG0022320.1	Pooideae	14	100
Hvu_1HG0022330.1	cellular organisms	1	93
Hvu_1HG0022340.1	Hordeum vulgare	16	100
Hvu_1HG0022350.1	cellular organisms	1	100
Hvu_1HG0022360.1	Spermatophyta	6	100
Hvu_1HG0022380.1	Spermatophyta	6	100
Hvu_1HG0022400.1	Eukaryota	2	100
Hvu_1HG0022430.1	Eukaryota	2	100
Hvu_1HG0022440.1	cellular organisms	1	100
Hvu_1HG0022450.1	cellular organisms	1	93
Hvu_1HG0022460.1	Eukaryota	2	92
Hvu_1HG0022490.1	cellular organisms	1	100
Hvu_1HG0022500.1	cellular organisms	1	100
Hvu_1HG0022530.1	Viridiplantae	3	100
Hvu_1HG0022540.1	Mesangiospermae	8	62
Hvu_1HG0022550.1	cellular organisms	1	100
Hvu_1HG0022560.1	cellular organisms	1	100
Hvu_1HG0022570.1	cellular organisms	1	100
Hvu_1HG0022580.1	Pooideae	14	100
Hvu_1HG0022660.1	cellular organisms	1	100
Hvu_1HG0022680.1	cellular organisms	1	100
Hvu_1HG0022700.1	cellular organisms	1	93
Hvu_1HG0022730.1	Spermatophyta	6	100
Hvu_1HG0022740.1	Eukaryota	2	78
Hvu_1HG0022750.1	Magnoliopsida	7	100
Hvu_1HG0022760.1	Eukaryota	2	100
Hvu_1HG0022780.1	Embryophyta	4	100
Hvu_1HG0022790.1	Embryophyta	4	100
Hvu_1HG0022860.1	cellular organisms	1	93
Hvu_1HG0022870.1	Mesangiospermae	8	75
Hvu_1HG0022890.1	Eukaryota	2	100
Hvu_1HG0022910.1	Eukaryota	2	100
Hvu_1HG0022990.1	Embryophyta	4	91
Hvu_1HG0023010.1	cellular organisms	1	100
Hvu_1HG0023130.1	Poaceae	12	100
Hvu_1HG0023140.1	Eukaryota	2	92
Hvu_1HG0023150.1	cellular organisms	1	93
Hvu_1HG0023200.1	Spermatophyta	6	100
Hvu_1HG0023210.1	Eukaryota	2	100
Hvu_1HG0023220.1	Eukaryota	2	100
Hvu_1HG0023230.1	Tracheophyta	5	100
Hvu_1HG0023240.1	Pooideae	14	100
Hvu_1HG0023250.1	Pooideae	14	100
Hvu_1HG0023300.1	Poaceae	12	75
Hvu_1HG0023370.1	Eukaryota	2	100
Hvu_1HG0023420.1	Eukaryota	2	50
Hvu_1HG0023540.1	cellular organisms	1	100
Hvu_1HG0023550.1	Pooideae	14	100
Hvu_1HG0023580.1	Eukaryota	2	100
Hvu_1HG0023590.1	BOP clade	13	100
Hvu_1HG0023600.1	Triticeae	15	100
Hvu_1HG0023610.1	Eukaryota	2	100
Hvu_1HG0023620.1	Eukaryota	2	100
Hvu_1HG0023630.1	Pooideae	14	100
Hvu_1HG0023640.1	cellular organisms	1	100
Hvu_1HG0023650.1	Eukaryota	2	100
Hvu_1HG0023680.1	cellular organisms	1	100
Hvu_1HG0023710.1	Mesangiospermae	8	87
Hvu_1HG0023740.1	Mesangiospermae	8	62
Hvu_1HG0023760.1	Eukaryota	2	57
Hvu_1HG0023770.1	cellular organisms	1	100
Hvu_1HG0023810.1	Pooideae	14	100
Hvu_1HG0023820.1	Poaceae	12	75
Hvu_1HG0023840.1	cellular organisms	1	100
Hvu_1HG0023870.1	cellular organisms	1	86
Hvu_1HG0023920.1	cellular organisms	1	100
Hvu_1HG0023930.1	Pooideae	14	100
Hvu_1HG0023940.1	Eukaryota	2	100
Hvu_1HG0023950.1	cellular organisms	1	100
Hvu_1HG0023970.1	Eukaryota	2	100
Hvu_1HG0023990.1	Eukaryota	2	100
Hvu_1HG0024020.1	cellular organisms	1	100
Hvu_1HG0024030.1	Embryophyta	4	100
Hvu_1HG0024040.1	cellular organisms	1	100
Hvu_1HG0024050.1	BOP clade	13	100
Hvu_1HG0024060.1	Pooideae	14	100
Hvu_1HG0024070.1	BOP clade	13	100
Hvu_1HG0024090.1	Eukaryota	2	100
Hvu_1HG0024140.1	cellular organisms	1	100
Hvu_1HG0024150.1	Hordeum vulgare	16	100
Hvu_1HG0024200.1	Mesangiospermae	8	37
Hvu_1HG0024210.1	cellular organisms	1	100
Hvu_1HG0024220.1	Poaceae	12	100
Hvu_1HG0024230.1	cellular organisms	1	100
Hvu_1HG0024260.1	Pooideae	14	100
Hvu_1HG0024280.1	cellular organisms	1	100
Hvu_1HG0024290.1	Eukaryota	2	100
Hvu_1HG0024310.1	Mesangiospermae	8	87
Hvu_1HG0024340.1	cellular organisms	1	100
Hvu_1HG0024360.1	cellular organisms	1	100
Hvu_1HG0024370.1	Eukaryota	2	100
Hvu_1HG0024380.1	cellular organisms	1	100
Hvu_1HG0024440.1	Poaceae	12	100
Hvu_1HG0024500.1	cellular organisms	1	100
Hvu_1HG0024510.1	cellular organisms	1	100
Hvu_1HG0024560.1	cellular organisms	1	93
Hvu_1HG0024570.1	Mesangiospermae	8	62
Hvu_1HG0024600.1	Eukaryota	2	71
Hvu_1HG0024650.1	Triticeae	15	100
Hvu_1HG0024670.1	cellular organisms	1	100
Hvu_1HG0024690.1	Eukaryota	2	100
Hvu_1HG0024710.1	Eukaryota	2	100
Hvu_1HG0024730.1	Embryophyta	4	100
Hvu_1HG0024740.1	cellular organisms	1	93
Hvu_1HG0024800.1	Eukaryota	2	100
Hvu_1HG0024860.1	Eukaryota	2	100
Hvu_1HG0024880.1	cellular organisms	1	100
Hvu_1HG0024900.1	Eukaryota	2	100
Hvu_1HG0024910.1	cellular organisms	1	100
Hvu_1HG0024920.1	Poaceae	12	75
Hvu_1HG0024930.1	cellular organisms	1	100
Hvu_1HG0024980.1	cellular organisms	1	100
Hvu_1HG0024990.1	Pooideae	14	100
Hvu_1HG0025010.1	Hordeum vulgare	16	100
Hvu_1HG0025050.1	Eukaryota	2	100
Hvu_1HG0025060.1	Tracheophyta	5	100
Hvu_1HG0025100.1	Mesangiospermae	8	87
Hvu_1HG0025110.1	Eukaryota	2	100
Hvu_1HG0025150.1	Poaceae	12	75
Hvu_1HG0025200.1	Poales	11	100
Hvu_1HG0025230.1	Pooideae	14	100
Hvu_1HG0025320.1	cellular organisms	1	100
Hvu_1HG0025340.1	Hordeum vulgare	16	100
Hvu_1HG0025350.1	cellular organisms	1	100
Hvu_1HG0025440.1	Eukaryota	2	100
Hvu_1HG0025460.1	Triticeae	15	100
Hvu_1HG0025500.2	cellular organisms	1	100
Hvu_1HG0025510.1	Eukaryota	2	100
Hvu_1HG0025520.1	Eukaryota	2	100
Hvu_1HG0025530.1	Tracheophyta	5	100
Hvu_1HG0025550.2	Eukaryota	2	100
Hvu_1HG0025580.1	cellular organisms	1	100
Hvu_1HG0025590.1	Eukaryota	2	57
Hvu_1HG0025600.1	cellular organisms	1	100
Hvu_1HG0025620.1	cellular organisms	1	100
Hvu_1HG0025660.1	Tracheophyta	5	100
Hvu_1HG0025690.1	Eukaryota	2	92
Hvu_1HG0025720.1	cellular organisms	1	100
Hvu_1HG0025730.1	Eukaryota	2	100
Hvu_1HG0025750.1	Eukaryota	2	100
Hvu_1HG0025790.1	cellular organisms	1	100
Hvu_1HG0025810.1	Pooideae	14	100
Hvu_1HG0025820.1	Hordeum vulgare	16	100
Hvu_1HG0025840.1	cellular organisms	1	100
Hvu_1HG0025870.1	Spermatophyta	6	100
Hvu_1HG0025880.2	Eukaryota	2	92
Hvu_1HG0025890.1	Embryophyta	4	100
Hvu_1HG0025900.1	Magnoliopsida	7	100
Hvu_1HG0025910.1	Magnoliopsida	7	100
Hvu_1HG0025960.1	cellular organisms	1	100
Hvu_1HG0025970.1	Poaceae	12	75
Hvu_1HG0025980.1	Eukaryota	2	100
Hvu_1HG0025990.1	Eukaryota	2	100
Hvu_1HG0026010.1	Tracheophyta	5	100
Hvu_1HG0026020.1	Pooideae	14	100
Hvu_1HG0026030.1	cellular organisms	1	100
Hvu_1HG0026070.1	cellular organisms	1	100
Hvu_1HG0026080.1	Eukaryota	2	100
Hvu_1HG0026100.1	Eukaryota	2	100
Hvu_1HG0026110.1	Pooideae	14	100
Hvu_1HG0026140.1	Spermatophyta	6	90
Hvu_1HG0026170.1	cellular organisms	1	100
Hvu_1HG0026180.1	Mesangiospermae	8	50
Hvu_1HG0026190.1	Spermatophyta	6	100
Hvu_1HG0026220.1	cellular organisms	1	100
Hvu_1HG0026230.1	BOP clade	13	100
Hvu_1HG0026240.3	cellular organisms	1	100
Hvu_1HG0026280.1	Triticeae	15	100
Hvu_1HG0026300.1	Pooideae	14	100
Hvu_1HG0026350.1	cellular organisms	1	100
Hvu_1HG0026380.1	Triticeae	15	100
Hvu_1HG0026390.1	Eukaryota	2	92
Hvu_1HG0026420.1	Eukaryota	2	92
Hvu_1HG0026430.1	Viridiplantae	3	100
Hvu_1HG0026440.1	Eukaryota	2	100
Hvu_1HG0026470.1	cellular organisms	1	100
Hvu_1HG0026520.1	Mesangiospermae	8	75
Hvu_1HG0026530.1	cellular organisms	1	100
Hvu_1HG0026570.1	cellular organisms	1	100
Hvu_1HG0026580.1	cellular organisms	1	86
Hvu_1HG0026590.1	Mesangiospermae	8	50
Hvu_1HG0026630.1	cellular organisms	1	100
Hvu_1HG0026640.1	Mesangiospermae	8	75
Hvu_1HG0026650.1	cellular organisms	1	86
Hvu_1HG0026660.1	Embryophyta	4	100
Hvu_1HG0026720.2	cellular organisms	1	93
Hvu_1HG0026750.1	Eukaryota	2	100
Hvu_1HG0026830.1	Tracheophyta	5	100
Hvu_1HG0026860.1	Poaceae	12	100
Hvu_1HG0026870.1	cellular organisms	1	100
Hvu_1HG0026900.1	cellular organisms	1	93
Hvu_1HG0026930.1	Eukaryota	2	100
Hvu_1HG0026940.1	Eukaryota	2	100
Hvu_1HG0026950.1	cellular organisms	1	100
Hvu_1HG0026960.1	Triticeae	15	100
Hvu_1HG0027000.1	Spermatophyta	6	100
Hvu_1HG0027030.1	Eukaryota	2	100
Hvu_1HG0027040.1	Eukaryota	2	100
Hvu_1HG0027050.1	Eukaryota	2	57
Hvu_1HG0027080.1	Magnoliopsida	7	100
Hvu_1HG0027090.1	cellular organisms	1	100
Hvu_1HG0027120.1	cellular organisms	1	100
Hvu_1HG0027140.1	cellular organisms	1	100
Hvu_1HG0027150.1	Triticeae	15	100
Hvu_1HG0027180.2	Eukaryota	2	100
Hvu_1HG0027190.1	Eukaryota	2	100
Hvu_1HG0027200.1	Embryophyta	4	100
Hvu_1HG0027220.1	Eukaryota	2	100
Hvu_1HG0027280.1	Embryophyta	4	100
Hvu_1HG0027330.1	Eukaryota	2	100
Hvu_1HG0027350.1	cellular organisms	1	100
Hvu_1HG0027360.1	cellular organisms	1	100
Hvu_1HG0027380.1	Mesangiospermae	8	100
Hvu_1HG0027400.1	cellular organisms	1	100
Hvu_1HG0027460.1	Eukaryota	2	78
Hvu_1HG0027490.1	Tracheophyta	5	100
Hvu_1HG0027520.1	Mesangiospermae	8	75
Hvu_1HG0027530.1	cellular organisms	1	100
Hvu_1HG0027560.1	cellular organisms	1	93
Hvu_1HG0027590.1	Tracheophyta	5	100
Hvu_1HG0027640.1	Magnoliopsida	7	100
Hvu_1HG0027650.1	Tracheophyta	5	100
Hvu_1HG0027680.1	cellular organisms	1	93
Hvu_1HG0027710.1	Mesangiospermae	8	50
Hvu_1HG0027740.1	Mesangiospermae	8	50
Hvu_1HG0027750.1	Mesangiospermae	8	50
Hvu_1HG0027800.1	Eukaryota	2	85
Hvu_1HG0027810.1	Magnoliopsida	7	100
Hvu_1HG0027820.1	Pooideae	14	100
Hvu_1HG0027850.1	cellular organisms	1	93
Hvu_1HG0027880.1	Pooideae	14	100
Hvu_1HG0027890.1	Embryophyta	4	100
Hvu_1HG0027930.1	Magnoliopsida	7	100
Hvu_1HG0027940.1	Eukaryota	2	92
Hvu_1HG0027950.1	Eukaryota	2	100
Hvu_1HG0028030.1	Mesangiospermae	8	62
Hvu_1HG0028070.1	cellular organisms	1	100
Hvu_1HG0028080.1	Triticeae	15	100
Hvu_1HG0028100.1	Pooideae	14	100
Hvu_1HG0028110.1	Embryophyta	4	100
Hvu_1HG0028150.1	Eukaryota	2	92
Hvu_1HG0028190.1	Poaceae	12	75
Hvu_1HG0028220.1	Spermatophyta	6	100
Hvu_1HG0028230.1	Spermatophyta	6	100
Hvu_1HG0028240.1	Pooideae	14	100
Hvu_1HG0028250.1	cellular organisms	1	93
Hvu_1HG0028280.1	Magnoliopsida	7	100
Hvu_1HG0028320.1	cellular organisms	1	100
Hvu_1HG0028360.1	Possible contamination or HGT	NA	14
Hvu_1HG0028380.1	Possible contamination or HGT	NA	14
Hvu_1HG0028400.1	Possible contamination or HGT	NA	14
Hvu_1HG0028440.1	Possible contamination or HGT	NA	14
Hvu_1HG0028450.1	Eukaryota	2	35
Hvu_1HG0028570.1	Possible contamination or HGT	NA	14
Hvu_1HG0028790.1	Possible contamination or HGT	NA	14
Hvu_1HG0028850.1	Possible contamination or HGT	NA	14
Hvu_1HG0028870.1	Eukaryota	2	35
Hvu_1HG0029060.1	cellular organisms	1	100
Hvu_1HG0029090.1	Pooideae	14	100
Hvu_1HG0029100.1	Eukaryota	2	100
Hvu_1HG0029140.1	Eukaryota	2	100
Hvu_1HG0029150.1	cellular organisms	1	93
Hvu_1HG0029190.1	Mesangiospermae	8	75
Hvu_1HG0029200.1	Poales	11	100
Hvu_1HG0029210.1	Triticeae	15	100
Hvu_1HG0029220.1	Pooideae	14	100
Hvu_1HG0029240.1	cellular organisms	1	93
Hvu_1HG0029270.1	Eukaryota	2	100
Hvu_1HG0029280.1	Eukaryota	2	100
Hvu_1HG0029300.1	Eukaryota	2	71
Hvu_1HG0029320.1	Mesangiospermae	8	100
Hvu_1HG0029340.1	Viridiplantae	3	100
Hvu_1HG0029360.1	Eukaryota	2	100
Hvu_1HG0029430.1	cellular organisms	1	100
Hvu_1HG0029470.1	cellular organisms	1	100
Hvu_1HG0029480.1	Eukaryota	2	92
Hvu_1HG0029490.1	cellular organisms	1	100
Hvu_1HG0029500.1	Mesangiospermae	8	62
Hvu_1HG0029510.1	Eukaryota	2	92
Hvu_1HG0029520.1	Mesangiospermae	8	50
Hvu_1HG0029540.1	Magnoliopsida	7	100
Hvu_1HG0029600.1	Triticeae	15	100
Hvu_1HG0029620.1	Viridiplantae	3	100
Hvu_1HG0029650.1	Possible contamination or HGT	NA	12
Hvu_1HG0029680.1	Triticeae	15	100
Hvu_1HG0029690.1	Tracheophyta	5	54
Hvu_1HG0029730.1	cellular organisms	1	100
Hvu_1HG0029780.1	Pooideae	14	100
Hvu_1HG0029820.1	cellular organisms	1	100
Hvu_1HG0029890.1	Embryophyta	4	100
Hvu_1HG0029900.1	cellular organisms	1	100
Hvu_1HG0029910.1	cellular organisms	1	100
Hvu_1HG0029990.1	Pooideae	14	100
Hvu_1HG0030000.1	Poaceae	12	75
Hvu_1HG0030010.1	Tracheophyta	5	100
Hvu_1HG0030080.1	Eukaryota	2	100
Hvu_1HG0030090.1	Embryophyta	4	100
Hvu_1HG0030120.2	cellular organisms	1	100
Hvu_1HG0030200.1	Embryophyta	4	100
Hvu_1HG0030210.1	Pooideae	14	100
Hvu_1HG0030220.1	Pooideae	14	100
Hvu_1HG0030230.1	Pooideae	14	100
Hvu_1HG0030240.1	cellular organisms	1	100
Hvu_1HG0030280.1	Magnoliopsida	7	100
Hvu_1HG0030290.1	Eukaryota	2	100
Hvu_1HG0030320.3	Eukaryota	2	100
Hvu_1HG0030330.1	cellular organisms	1	100
Hvu_1HG0030350.1	Eukaryota	2	42
Hvu_1HG0030390.1	Triticeae	15	100
Hvu_1HG0030500.1	cellular organisms	1	100
Hvu_1HG0030510.1	Pooideae	14	100
Hvu_1HG0030520.1	Magnoliopsida	7	100
Hvu_1HG0030590.1	Eukaryota	2	100
Hvu_1HG0030630.1	cellular organisms	1	100
Hvu_1HG0030640.1	Poaceae	12	75
Hvu_1HG0030650.1	cellular organisms	1	100
Hvu_1HG0030690.1	Mesangiospermae	8	87
Hvu_1HG0030700.1	Poaceae	12	75
Hvu_1HG0030720.1	Eukaryota	2	100
Hvu_1HG0030730.1	cellular organisms	1	100
Hvu_1HG0030750.1	Hordeum vulgare	16	100
Hvu_1HG0030850.1	Eukaryota	2	100
Hvu_1HG0030870.1	Poaceae	12	100
Hvu_1HG0031030.1	Eukaryota	2	78
Hvu_1HG0031170.1	Embryophyta	4	91
Hvu_1HG0031180.1	Eukaryota	2	100
Hvu_1HG0031210.1	Tracheophyta	5	100
Hvu_1HG0031220.1	Pooideae	14	100
Hvu_1HG0031230.1	Hordeum vulgare	16	100
Hvu_1HG0031260.1	Eukaryota	2	100
Hvu_1HG0031270.1	Pooideae	14	100
Hvu_1HG0031310.1	Tracheophyta	5	100
Hvu_1HG0031320.1	cellular organisms	1	100
Hvu_1HG0031340.1	Poaceae	12	50
Hvu_1HG0031380.1	cellular organisms	1	93
Hvu_1HG0031410.1	cellular organisms	1	100
Hvu_1HG0031420.1	cellular organisms	1	86
Hvu_1HG0031450.1	cellular organisms	1	100
Hvu_1HG0031460.1	Pooideae	14	100
Hvu_1HG0031470.1	Eukaryota	2	100
Hvu_1HG0031480.1	cellular organisms	1	100
Hvu_1HG0031520.1	Eukaryota	2	100
Hvu_1HG0031680.1	Spermatophyta	6	100
Hvu_1HG0031730.1	cellular organisms	1	100
Hvu_1HG0031740.1	Pooideae	14	100
Hvu_1HG0031750.1	Eukaryota	2	71
Hvu_1HG0031770.1	Eukaryota	2	100
Hvu_1HG0031820.1	cellular organisms	1	100
Hvu_1HG0031900.1	Poaceae	12	75
Hvu_1HG0031920.1	Magnoliopsida	7	88
Hvu_1HG0031940.1	Eukaryota	2	100
Hvu_1HG0031950.1	BOP clade	13	100
Hvu_1HG0031980.1	Eukaryota	2	100
Hvu_1HG0032000.1	Pooideae	14	100
Hvu_1HG0032010.1	Possible contamination or HGT	NA	12
Hvu_1HG0032030.1	Poaceae	12	75
Hvu_1HG0032040.1	Poaceae	12	75
Hvu_1HG0032050.1	Magnoliopsida	7	100
Hvu_1HG0032070.1	Eukaryota	2	92
Hvu_1HG0032140.1	cellular organisms	1	100
Hvu_1HG0032150.1	cellular organisms	1	100
Hvu_1HG0032160.1	cellular organisms	1	100
Hvu_1HG0032170.1	Pooideae	14	100
Hvu_1HG0032200.1	cellular organisms	1	93
Hvu_1HG0032220.1	Triticeae	15	100
Hvu_1HG0032230.1	cellular organisms	1	100
Hvu_1HG0032260.1	cellular organisms	1	100
Hvu_1HG0032470.1	cellular organisms	1	100
Hvu_1HG0032510.1	Spermatophyta	6	80
Hvu_1HG0032540.1	Embryophyta	4	100
Hvu_1HG0032560.1	Poaceae	12	75
Hvu_1HG0032570.2	Eukaryota	2	92
Hvu_1HG0032650.1	Embryophyta	4	100
Hvu_1HG0032710.1	Embryophyta	4	100
Hvu_1HG0032760.2	cellular organisms	1	100
Hvu_1HG0032790.1	Triticeae	15	100
Hvu_1HG0032800.1	Pooideae	14	100
Hvu_1HG0032820.1	Eukaryota	2	71
Hvu_1HG0032840.1	Viridiplantae	3	100
Hvu_1HG0032860.1	Pooideae	14	100
Hvu_1HG0032870.1	Mesangiospermae	8	62
Hvu_1HG0032910.1	Eukaryota	2	100
Hvu_1HG0032930.1	Tracheophyta	5	100
Hvu_1HG0032990.1	cellular organisms	1	100
Hvu_1HG0033070.1	Poaceae	12	100
Hvu_1HG0033110.1	Pooideae	14	100
Hvu_1HG0033120.1	Eukaryota	2	100
Hvu_1HG0033130.1	Eukaryota	2	100
Hvu_1HG0033150.1	Pooideae	14	100
Hvu_1HG0033160.1	Pooideae	14	100
Hvu_1HG0033310.1	cellular organisms	1	100
Hvu_1HG0033330.1	cellular organisms	1	100
Hvu_1HG0033350.1	cellular organisms	1	100
Hvu_1HG0033380.1	Pooideae	14	100
Hvu_1HG0033390.2	cellular organisms	1	100
Hvu_1HG0033440.1	Poaceae	12	100
Hvu_1HG0033470.1	Pooideae	14	100
Hvu_1HG0033510.1	Hordeum vulgare	16	100
Hvu_1HG0033520.1	Magnoliopsida	7	88
Hvu_1HG0033530.1	Eukaryota	2	85
Hvu_1HG0033540.1	cellular organisms	1	93
Hvu_1HG0033590.1	cellular organisms	1	100
Hvu_1HG0033620.1	Pooideae	14	100
Hvu_1HG0033710.1	cellular organisms	1	100
Hvu_1HG0033730.1	Spermatophyta	6	100
Hvu_1HG0033780.1	Eukaryota	2	92
Hvu_1HG0033790.1	cellular organisms	1	100
Hvu_1HG0033900.1	Poaceae	12	75
Hvu_1HG0033920.1	cellular organisms	1	100
Hvu_1HG0033960.1	Pooideae	14	100
Hvu_1HG0033980.1	Triticeae	15	100
Hvu_1HG0034050.1	cellular organisms	1	100
Hvu_1HG0034120.1	Pooideae	14	100
Hvu_1HG0034140.1	Eukaryota	2	100
Hvu_1HG0034230.2	Eukaryota	2	100
Hvu_1HG0034310.1	Embryophyta	4	100
Hvu_1HG0034330.1	cellular organisms	1	100
Hvu_1HG0034340.1	Poaceae	12	75
Hvu_1HG0034380.1	cellular organisms	1	100
Hvu_1HG0034400.1	Eukaryota	2	78
Hvu_1HG0034480.2	cellular organisms	1	100
Hvu_1HG0034520.1	Poaceae	12	75
Hvu_1HG0034560.1	Eukaryota	2	100
Hvu_1HG0034570.1	Hordeum vulgare	16	100
Hvu_1HG0034590.1	Eukaryota	2	100
Hvu_1HG0034640.1	Eukaryota	2	100
Hvu_1HG0034670.1	Magnoliopsida	7	100
Hvu_1HG0034690.1	Triticeae	15	100
Hvu_1HG0034700.1	Eukaryota	2	100
Hvu_1HG0034760.1	Eukaryota	2	50
Hvu_1HG0034850.1	Viridiplantae	3	100
Hvu_1HG0034910.1	Eukaryota	2	64
Hvu_1HG0034950.1	Poaceae	12	75
Hvu_1HG0034970.1	Eukaryota	2	100
Hvu_1HG0034990.1	Eukaryota	2	92
Hvu_1HG0035100.1	Pooideae	14	100
Hvu_1HG0035140.1	Eukaryota	2	100
Hvu_1HG0035170.1	Spermatophyta	6	100
Hvu_1HG0035230.1	Eukaryota	2	100
Hvu_1HG0035350.1	Eukaryota	2	92
Hvu_1HG0035390.1	Viridiplantae	3	100
Hvu_1HG0035400.1	cellular organisms	1	100
Hvu_1HG0035530.1	Poaceae	12	100
Hvu_1HG0035540.1	Eukaryota	2	100
Hvu_1HG0035550.1	Magnoliopsida	7	100
Hvu_1HG0035560.1	cellular organisms	1	80
Hvu_1HG0035600.1	Eukaryota	2	64
Hvu_1HG0035650.1	Triticeae	15	100
Hvu_1HG0035690.2	Eukaryota	2	100
Hvu_1HG0035720.1	Eukaryota	2	100
Hvu_1HG0035740.1	Pooideae	14	100
Hvu_1HG0035750.1	Triticeae	15	100
Hvu_1HG0035760.1	Pooideae	14	100
Hvu_1HG0035770.1	Triticeae	15	100
Hvu_1HG0035870.1	Poaceae	12	100
Hvu_1HG0035920.2	Eukaryota	2	100
Hvu_1HG0035980.1	Poaceae	12	75
Hvu_1HG0036270.1	Spermatophyta	6	70
Hvu_1HG0036330.1	Poaceae	12	100
Hvu_1HG0036370.1	cellular organisms	1	100
Hvu_1HG0036380.1	Pooideae	14	100
Hvu_1HG0036390.1	cellular organisms	1	100
Hvu_1HG0036400.1	cellular organisms	1	100
Hvu_1HG0036440.1	Embryophyta	4	100
Hvu_1HG0036480.1	Eukaryota	2	92
Hvu_1HG0036490.1	Pooideae	14	100
Hvu_1HG0036530.1	Pooideae	14	100
Hvu_1HG0036600.1	Eukaryota	2	100
Hvu_1HG0036620.1	Pooideae	14	100
Hvu_1HG0036630.1	Eukaryota	2	78
Hvu_1HG0036660.1	Eukaryota	2	100
Hvu_1HG0036770.2	Eukaryota	2	100
Hvu_1HG0036860.1	Embryophyta	4	100
Hvu_1HG0036870.1	Eukaryota	2	92
Hvu_1HG0036930.1	Eukaryota	2	100
Hvu_1HG0037010.1	Hordeum vulgare	16	100
Hvu_1HG0037020.1	Embryophyta	4	100
Hvu_1HG0037180.1	Eukaryota	2	100
Hvu_1HG0037200.1	Poaceae	12	75
Hvu_1HG0037210.1	cellular organisms	1	100
Hvu_1HG0037250.1	Tracheophyta	5	100
Hvu_1HG0037270.2	cellular organisms	1	100
Hvu_1HG0037440.1	cellular organisms	1	100
Hvu_1HG0037490.1	Eukaryota	2	50
Hvu_1HG0037500.1	cellular organisms	1	100
Hvu_1HG0037530.1	Hordeum vulgare	16	100
Hvu_1HG0037550.1	cellular organisms	1	93
Hvu_1HG0037560.1	Pooideae	14	100
Hvu_1HG0037610.1	Viridiplantae	3	100
Hvu_1HG0037620.1	Eukaryota	2	100
Hvu_1HG0037640.1	Triticeae	15	100
Hvu_1HG0037670.1	cellular organisms	1	100
Hvu_1HG0037710.1	cellular organisms	1	93
Hvu_1HG0037770.1	cellular organisms	1	93
Hvu_1HG0037780.1	cellular organisms	1	100
Hvu_1HG0037800.1	cellular organisms	1	100
Hvu_1HG0037890.1	Magnoliopsida	7	100
Hvu_1HG0037920.1	Magnoliopsida	7	100
Hvu_1HG0037930.1	Eukaryota	2	42
Hvu_1HG0037960.1	Magnoliopsida	7	100
Hvu_1HG0037990.1	Eukaryota	2	100
Hvu_1HG0038000.1	Embryophyta	4	91
Hvu_1HG0038010.1	Eukaryota	2	64
Hvu_1HG0038070.1	Poaceae	12	100
Hvu_1HG0038080.1	Viridiplantae	3	100
Hvu_1HG0038100.1	cellular organisms	1	93
Hvu_1HG0038120.1	Magnoliopsida	7	100
Hvu_1HG0038140.1	Poaceae	12	100
Hvu_1HG0038160.1	Eukaryota	2	100
Hvu_1HG0038170.1	cellular organisms	1	100
Hvu_1HG0038190.1	cellular organisms	1	100
Hvu_1HG0038220.1	Mesangiospermae	8	75
Hvu_1HG0038230.1	Mesangiospermae	8	75
Hvu_1HG0038240.1	commelinids	10	83
Hvu_1HG0038460.1	Poaceae	12	75
Hvu_1HG0038470.1	Poaceae	12	100
Hvu_1HG0038550.1	Eukaryota	2	100
Hvu_1HG0038580.1	Pooideae	14	100
Hvu_1HG0038590.1	Tracheophyta	5	100
Hvu_1HG0038600.1	Pooideae	14	100
Hvu_1HG0038620.1	cellular organisms	1	100
Hvu_1HG0038630.1	cellular organisms	1	100
Hvu_1HG0038640.1	cellular organisms	1	100
Hvu_1HG0038650.1	Poaceae	12	100
Hvu_1HG0038710.1	Pooideae	14	100
Hvu_1HG0038720.1	Mesangiospermae	8	100
Hvu_1HG0038740.1	Embryophyta	4	100
Hvu_1HG0038750.1	Magnoliopsida	7	100
Hvu_1HG0038760.1	Poaceae	12	75
Hvu_1HG0038780.1	Pooideae	14	100
Hvu_1HG0038790.1	Eukaryota	2	92
Hvu_1HG0038800.1	cellular organisms	1	100
Hvu_1HG0038820.1	Poaceae	12	75
Hvu_1HG0038900.1	cellular organisms	1	100
Hvu_1HG0038930.1	Viridiplantae	3	100
Hvu_1HG0038960.1	Magnoliopsida	7	100
Hvu_1HG0038980.1	Eukaryota	2	78
Hvu_1HG0038990.1	Poaceae	12	100
Hvu_1HG0039000.1	Eukaryota	2	92
Hvu_1HG0039050.1	Mesangiospermae	8	75
Hvu_1HG0039060.1	Spermatophyta	6	100
Hvu_1HG0039070.1	Hordeum vulgare	16	100
Hvu_1HG0039090.1	Triticeae	15	100
Hvu_1HG0039110.2	cellular organisms	1	100
Hvu_1HG0039130.1	Pooideae	14	100
Hvu_1HG0039150.1	Viridiplantae	3	100
Hvu_1HG0039160.2	Eukaryota	2	92
Hvu_1HG0039170.1	Triticeae	15	100
Hvu_1HG0039180.1	Hordeum vulgare	16	100
Hvu_1HG0039190.1	Eukaryota	2	92
Hvu_1HG0039210.1	Pooideae	14	100
Hvu_1HG0039220.1	Pooideae	14	100
Hvu_1HG0039230.1	Embryophyta	4	100
Hvu_1HG0039240.1	cellular organisms	1	100
Hvu_1HG0039350.1	cellular organisms	1	100
Hvu_1HG0039360.1	Hordeum vulgare	16	100
Hvu_1HG0039370.1	Eukaryota	2	100
Hvu_1HG0039410.1	cellular organisms	1	86
Hvu_1HG0039430.1	cellular organisms	1	100
Hvu_1HG0039450.1	commelinids	10	50
Hvu_1HG0039460.1	BOP clade	13	33
Hvu_1HG0039490.1	Embryophyta	4	91
Hvu_1HG0039560.1	BOP clade	13	33
Hvu_1HG0039590.1	Embryophyta	4	91
Hvu_1HG0039670.1	Eukaryota	2	92
Hvu_1HG0039730.1	cellular organisms	1	100
Hvu_1HG0039740.1	cellular organisms	1	100
Hvu_1HG0039840.1	Eukaryota	2	100
Hvu_1HG0039860.1	cellular organisms	1	100
Hvu_1HG0039870.1	Poaceae	12	75
Hvu_1HG0039900.1	Eukaryota	2	57
Hvu_1HG0039910.1	cellular organisms	1	100
Hvu_1HG0039920.1	cellular organisms	1	93
Hvu_1HG0039930.1	Magnoliopsida	7	100
Hvu_1HG0039940.1	cellular organisms	1	100
Hvu_1HG0039960.1	Mesangiospermae	8	75
Hvu_1HG0039980.1	cellular organisms	1	86
Hvu_1HG0040000.1	cellular organisms	1	100
Hvu_1HG0040050.1	cellular organisms	1	100
Hvu_1HG0040100.1	Embryophyta	4	100
Hvu_1HG0040110.1	cellular organisms	1	93
Hvu_1HG0040190.1	Mesangiospermae	8	100
Hvu_1HG0040220.2	cellular organisms	1	100
Hvu_1HG0040350.1	Poaceae	12	100
Hvu_1HG0040360.1	Eukaryota	2	92
Hvu_1HG0040370.1	Viridiplantae	3	100
Hvu_1HG0040380.1	Pooideae	14	100
Hvu_1HG0040400.1	Eukaryota	2	100
Hvu_1HG0040550.1	Viridiplantae	3	100
Hvu_1HG0040570.1	Embryophyta	4	100
Hvu_1HG0040600.1	Eukaryota	2	100
Hvu_1HG0040610.1	cellular organisms	1	100
Hvu_1HG0040640.1	cellular organisms	1	100
Hvu_1HG0040680.1	cellular organisms	1	93
Hvu_1HG0040690.1	Hordeum vulgare	16	100
Hvu_1HG0040700.1	Tracheophyta	5	100
Hvu_1HG0040760.1	Eukaryota	2	57
Hvu_1HG0040770.1	Poaceae	12	100
Hvu_1HG0040790.1	cellular organisms	1	100
Hvu_1HG0040800.1	Poaceae	12	100
Hvu_1HG0040810.1	cellular organisms	1	100
Hvu_1HG0040830.2	Eukaryota	2	100
Hvu_1HG0040850.1	Pooideae	14	100
Hvu_1HG0040860.1	cellular organisms	1	100
Hvu_1HG0040880.1	cellular organisms	1	93
Hvu_1HG0040900.1	Eukaryota	2	100
Hvu_1HG0040950.1	cellular organisms	1	100
Hvu_1HG0040960.1	Spermatophyta	6	100
Hvu_1HG0040970.1	Spermatophyta	6	100
Hvu_1HG0040990.1	cellular organisms	1	100
Hvu_1HG0041010.1	cellular organisms	1	100
Hvu_1HG0041030.1	Eukaryota	2	100
Hvu_1HG0041060.1	cellular organisms	1	100
Hvu_1HG0041070.1	Spermatophyta	6	100
Hvu_1HG0041120.1	Hordeum vulgare	16	100
Hvu_1HG0041130.1	Eukaryota	2	100
Hvu_1HG0041150.1	Eukaryota	2	100
Hvu_1HG0041190.1	cellular organisms	1	93
Hvu_1HG0041200.1	Hordeum vulgare	16	100
Hvu_1HG0041230.1	Poaceae	12	100
Hvu_1HG0041250.1	Eukaryota	2	100
Hvu_1HG0041260.1	Eukaryota	2	100
Hvu_1HG0041280.1	cellular organisms	1	93
Hvu_1HG0041380.1	Pooideae	14	100
Hvu_1HG0041410.1	Mesangiospermae	8	100
Hvu_1HG0041440.1	cellular organisms	1	100
Hvu_1HG0041490.1	Eukaryota	2	92
Hvu_1HG0041500.1	Poaceae	12	100
Hvu_1HG0041510.1	cellular organisms	1	100
Hvu_1HG0041520.1	Pooideae	14	100
Hvu_1HG0041550.1	cellular organisms	1	100
Hvu_1HG0041560.1	cellular organisms	1	100
Hvu_1HG0041570.1	Embryophyta	4	91
Hvu_1HG0041580.1	Spermatophyta	6	100
Hvu_1HG0041600.1	cellular organisms	1	100
Hvu_1HG0041630.1	cellular organisms	1	100
Hvu_1HG0041660.1	Eukaryota	2	57
Hvu_1HG0041670.1	Hordeum vulgare	16	100
Hvu_1HG0041680.1	cellular organisms	1	100
Hvu_1HG0041700.1	Viridiplantae	3	100
Hvu_1HG0041710.1	cellular organisms	1	100
Hvu_1HG0041720.1	cellular organisms	1	100
Hvu_1HG0041780.1	Spermatophyta	6	100
Hvu_1HG0041820.1	cellular organisms	1	100
Hvu_1HG0041830.1	cellular organisms	1	100
Hvu_1HG0041960.1	Pooideae	14	100
Hvu_1HG0041970.1	Triticeae	15	100
Hvu_1HG0041980.1	Eukaryota	2	92
Hvu_1HG0042040.1	Poaceae	12	75
Hvu_1HG0042060.1	Embryophyta	4	100
Hvu_1HG0042080.1	Petrosaviidae	9	85
Hvu_1HG0042090.1	Poaceae	12	100
Hvu_1HG0042100.1	cellular organisms	1	100
Hvu_1HG0042110.1	Eukaryota	2	100
Hvu_1HG0042120.1	Eukaryota	2	92
Hvu_1HG0042190.1	Poaceae	12	75
Hvu_1HG0042200.1	cellular organisms	1	100
Hvu_1HG0042220.1	Pooideae	14	100
Hvu_1HG0042230.1	cellular organisms	1	100
Hvu_1HG0042290.1	cellular organisms	1	93
Hvu_1HG0042320.1	Eukaryota	2	100
Hvu_1HG0042370.1	Mesangiospermae	8	62
Hvu_1HG0042380.1	Eukaryota	2	85
Hvu_1HG0042400.1	Poaceae	12	100
Hvu_1HG0042420.1	cellular organisms	1	100
Hvu_1HG0042440.1	cellular organisms	1	100
Hvu_1HG0042470.1	Pooideae	14	100
Hvu_1HG0042510.1	cellular organisms	1	100
Hvu_1HG0042530.1	Poaceae	12	50
Hvu_1HG0042590.1	Triticeae	15	100
Hvu_1HG0042600.1	Triticeae	15	100
Hvu_1HG0042620.1	cellular organisms	1	100
Hvu_1HG0042720.1	Pooideae	14	100
Hvu_1HG0042740.1	Eukaryota	2	100
Hvu_1HG0042750.1	cellular organisms	1	100
Hvu_1HG0042770.1	Eukaryota	2	100
Hvu_1HG0042860.1	Poaceae	12	100
Hvu_1HG0042870.1	Eukaryota	2	100
Hvu_1HG0042920.1	commelinids	10	83
Hvu_1HG0042940.1	Eukaryota	2	100
Hvu_1HG0042970.1	Poaceae	12	75
Hvu_1HG0042990.1	Eukaryota	2	100
Hvu_1HG0043000.3	Embryophyta	4	100
Hvu_1HG0043030.1	Poaceae	12	75
Hvu_1HG0043060.1	Eukaryota	2	92
Hvu_1HG0043100.1	Eukaryota	2	100
Hvu_1HG0043170.1	Eukaryota	2	92
Hvu_1HG0043190.1	cellular organisms	1	100
Hvu_1HG0043210.1	cellular organisms	1	100
Hvu_1HG0043220.1	Eukaryota	2	100
Hvu_1HG0043270.1	Embryophyta	4	100
Hvu_1HG0043310.1	Pooideae	14	100
Hvu_1HG0043320.1	Eukaryota	2	92
Hvu_1HG0043330.1	Embryophyta	4	100
Hvu_1HG0043350.1	Embryophyta	4	91
Hvu_1HG0043410.1	Poaceae	12	75
Hvu_1HG0043450.1	BOP clade	13	100
Hvu_1HG0043520.1	Eukaryota	2	64
Hvu_1HG0043530.1	cellular organisms	1	100
Hvu_1HG0043570.1	Magnoliopsida	7	100
Hvu_1HG0043590.1	Eukaryota	2	100
Hvu_1HG0043600.2	Eukaryota	2	100
Hvu_1HG0043620.1	Triticeae	15	100
Hvu_1HG0043640.1	Eukaryota	2	100
Hvu_1HG0043650.1	BOP clade	13	100
Hvu_1HG0043670.2	Eukaryota	2	92
Hvu_1HG0043710.1	Embryophyta	4	100
Hvu_1HG0043750.1	Eukaryota	2	100
Hvu_1HG0043790.1	Hordeum vulgare	16	100
Hvu_1HG0043800.1	Eukaryota	2	92
Hvu_1HG0043850.1	Embryophyta	4	100
Hvu_1HG0043860.1	Spermatophyta	6	100
Hvu_1HG0043960.1	commelinids	10	83
Hvu_1HG0043980.1	Embryophyta	4	91
Hvu_1HG0043990.1	Poaceae	12	75
Hvu_1HG0044000.1	Eukaryota	2	92
Hvu_1HG0044010.1	Mesangiospermae	8	62
Hvu_1HG0044070.1	Magnoliopsida	7	100
Hvu_1HG0044080.1	Eukaryota	2	71
Hvu_1HG0044090.2	Eukaryota	2	100
Hvu_1HG0044100.1	cellular organisms	1	100
Hvu_1HG0044110.1	Pooideae	14	100
Hvu_1HG0044150.1	Eukaryota	2	100
Hvu_1HG0044200.1	cellular organisms	1	86
Hvu_1HG0044280.1	Spermatophyta	6	90
Hvu_1HG0044290.1	cellular organisms	1	100
Hvu_1HG0044310.1	Eukaryota	2	100
Hvu_1HG0044360.1	cellular organisms	1	100
Hvu_1HG0044370.1	Triticeae	15	100
Hvu_1HG0044380.1	Mesangiospermae	8	62
Hvu_1HG0044390.1	Poaceae	12	75
Hvu_1HG0044400.1	Pooideae	14	100
Hvu_1HG0044430.2	Mesangiospermae	8	100
Hvu_1HG0044440.1	Hordeum vulgare	16	100
Hvu_1HG0044470.1	cellular organisms	1	93
Hvu_1HG0044490.1	cellular organisms	1	100
Hvu_1HG0044500.1	Mesangiospermae	8	100
Hvu_1HG0044530.1	Magnoliopsida	7	100
Hvu_1HG0044550.1	Pooideae	14	100
Hvu_1HG0044570.1	Petrosaviidae	9	100
Hvu_1HG0044610.1	Eukaryota	2	57
Hvu_1HG0044630.1	Pooideae	14	100
Hvu_1HG0044640.1	cellular organisms	1	100
Hvu_1HG0044660.1	cellular organisms	1	100
Hvu_1HG0044670.1	Mesangiospermae	8	100
Hvu_1HG0044700.1	Eukaryota	2	100
Hvu_1HG0044710.1	cellular organisms	1	93
Hvu_1HG0044750.1	Hordeum vulgare	16	100
Hvu_1HG0044770.1	Viridiplantae	3	100
Hvu_1HG0044790.1	cellular organisms	1	100
Hvu_1HG0044800.1	commelinids	10	83
Hvu_1HG0044830.1	Pooideae	14	100
Hvu_1HG0044840.1	Viridiplantae	3	100
Hvu_1HG0044850.1	cellular organisms	1	100
Hvu_1HG0044870.1	Poaceae	12	75
Hvu_1HG0044890.1	Poaceae	12	75
Hvu_1HG0044910.1	Eukaryota	2	100
Hvu_1HG0044950.1	Poaceae	12	100
Hvu_1HG0044960.1	Triticeae	15	100
Hvu_1HG0045000.1	Triticeae	15	100
Hvu_1HG0045030.1	Poaceae	12	100
Hvu_1HG0045040.1	Eukaryota	2	100
Hvu_1HG0045060.1	Mesangiospermae	8	75
Hvu_1HG0045070.1	BOP clade	13	100
Hvu_1HG0045090.1	Poaceae	12	75
Hvu_1HG0045140.1	Pooideae	14	100
Hvu_1HG0045220.1	Magnoliopsida	7	100
Hvu_1HG0045230.1	Magnoliopsida	7	100
Hvu_1HG0045350.1	Poales	11	100
Hvu_1HG0045360.1	Eukaryota	2	92
Hvu_1HG0045370.1	Mesangiospermae	8	87
Hvu_1HG0045390.1	Spermatophyta	6	100
Hvu_1HG0045440.1	cellular organisms	1	100
Hvu_1HG0045470.1	Pooideae	14	100
Hvu_1HG0045490.1	Eukaryota	2	100
Hvu_1HG0045510.1	cellular organisms	1	100
Hvu_1HG0045520.1	Eukaryota	2	71
Hvu_1HG0045530.1	Pooideae	14	100
Hvu_1HG0045540.1	Eukaryota	2	100
Hvu_1HG0045570.1	Spermatophyta	6	90
Hvu_1HG0045660.1	commelinids	10	83
Hvu_1HG0045670.1	Poaceae	12	100
Hvu_1HG0045720.1	Eukaryota	2	100
Hvu_1HG0045730.1	Tracheophyta	5	90
Hvu_1HG0045750.1	Eukaryota	2	92
Hvu_1HG0045770.1	Embryophyta	4	100
Hvu_1HG0045790.1	Eukaryota	2	100
Hvu_1HG0045800.1	Poaceae	12	100
Hvu_1HG0045830.1	Viridiplantae	3	100
Hvu_1HG0045860.1	Eukaryota	2	100
Hvu_1HG0045870.1	Eukaryota	2	100
Hvu_1HG0045880.1	Eukaryota	2	100
Hvu_1HG0045890.1	Eukaryota	2	100
Hvu_1HG0045900.1	Eukaryota	2	100
Hvu_1HG0045940.1	cellular organisms	1	100
Hvu_1HG0045950.1	Eukaryota	2	100
Hvu_1HG0045960.1	Pooideae	14	100
Hvu_1HG0045970.1	cellular organisms	1	100
Hvu_1HG0045980.1	Eukaryota	2	100
Hvu_1HG0046000.2	cellular organisms	1	100
Hvu_1HG0046020.1	Viridiplantae	3	100
Hvu_1HG0046030.1	cellular organisms	1	93
Hvu_1HG0046090.1	Poaceae	12	75
Hvu_1HG0046120.1	Tracheophyta	5	100
Hvu_1HG0046150.1	cellular organisms	1	100
Hvu_1HG0046160.1	Pooideae	14	100
Hvu_1HG0046170.1	cellular organisms	1	100
Hvu_1HG0046180.1	cellular organisms	1	100
Hvu_1HG0046190.1	cellular organisms	1	100
Hvu_1HG0046210.1	cellular organisms	1	100
Hvu_1HG0046230.1	Viridiplantae	3	100
Hvu_1HG0046270.1	Triticeae	15	100
Hvu_1HG0046280.1	Eukaryota	2	100
Hvu_1HG0046290.1	Eukaryota	2	100
Hvu_1HG0046300.1	cellular organisms	1	100
Hvu_1HG0046320.1	cellular organisms	1	93
Hvu_1HG0046330.1	cellular organisms	1	93
Hvu_1HG0046370.1	cellular organisms	1	93
Hvu_1HG0046400.1	cellular organisms	1	93
Hvu_1HG0046420.1	Eukaryota	2	100
Hvu_1HG0046440.1	Eukaryota	2	92
Hvu_1HG0046450.1	Eukaryota	2	92
Hvu_1HG0046460.1	Embryophyta	4	100
Hvu_1HG0046470.1	Pooideae	14	100
Hvu_1HG0046510.1	Viridiplantae	3	100
Hvu_1HG0046520.1	cellular organisms	1	100
Hvu_1HG0046540.1	Embryophyta	4	100
Hvu_1HG0046550.1	Triticeae	15	100
Hvu_1HG0046570.1	Eukaryota	2	92
Hvu_1HG0046650.1	cellular organisms	1	100
Hvu_1HG0046660.1	Eukaryota	2	92
Hvu_1HG0046690.1	Eukaryota	2	92
Hvu_1HG0046700.1	Eukaryota	2	92
Hvu_1HG0046710.1	cellular organisms	1	100
Hvu_1HG0046760.1	BOP clade	13	100
Hvu_1HG0046770.1	cellular organisms	1	100
Hvu_1HG0046780.1	Spermatophyta	6	100
Hvu_1HG0046810.1	Poaceae	12	100
Hvu_1HG0046830.1	Eukaryota	2	92
Hvu_1HG0046850.1	Embryophyta	4	100
Hvu_1HG0046880.1	Eukaryota	2	85
Hvu_1HG0046890.1	Viridiplantae	3	100
Hvu_1HG0046900.1	cellular organisms	1	100
Hvu_1HG0046920.2	Eukaryota	2	100
Hvu_1HG0046940.1	Triticeae	15	100
Hvu_1HG0046960.1	BOP clade	13	100
Hvu_1HG0047060.1	cellular organisms	1	100
Hvu_1HG0047080.1	cellular organisms	1	100
Hvu_1HG0047090.1	Triticeae	15	100
Hvu_1HG0047100.1	cellular organisms	1	100
Hvu_1HG0047110.1	cellular organisms	1	93
Hvu_1HG0047120.1	cellular organisms	1	100
Hvu_1HG0047130.1	Eukaryota	2	100
Hvu_1HG0047150.1	Tracheophyta	5	100
Hvu_1HG0047200.1	Eukaryota	2	100
Hvu_1HG0047240.1	Triticeae	15	100
Hvu_1HG0047250.1	cellular organisms	1	100
Hvu_1HG0047260.1	Eukaryota	2	92
Hvu_1HG0047280.1	Poaceae	12	100
Hvu_1HG0047290.1	Eukaryota	2	100
Hvu_1HG0047310.1	Triticeae	15	100
Hvu_1HG0047320.1	Embryophyta	4	100
Hvu_1HG0047430.1	Poaceae	12	100
Hvu_1HG0047440.1	Spermatophyta	6	100
Hvu_1HG0047460.1	cellular organisms	1	100
Hvu_1HG0047470.1	cellular organisms	1	100
Hvu_1HG0047480.1	cellular organisms	1	100
Hvu_1HG0047500.1	Eukaryota	2	92
Hvu_1HG0047510.1	cellular organisms	1	86
Hvu_1HG0047580.1	Embryophyta	4	100
Hvu_1HG0047590.1	cellular organisms	1	100
Hvu_1HG0047600.1	Embryophyta	4	100
Hvu_1HG0047620.1	cellular organisms	1	93
Hvu_1HG0047660.1	Eukaryota	2	100
Hvu_1HG0047670.1	cellular organisms	1	100
Hvu_1HG0047680.1	Triticeae	15	100
Hvu_1HG0047710.1	Eukaryota	2	100
Hvu_1HG0047720.1	cellular organisms	1	100
Hvu_1HG0047780.1	Triticeae	15	100
Hvu_1HG0047850.1	Pooideae	14	100
Hvu_1HG0047910.1	Petrosaviidae	9	85
Hvu_1HG0047950.1	Magnoliopsida	7	100
Hvu_1HG0047970.1	Pooideae	14	100
Hvu_1HG0047980.1	cellular organisms	1	100
Hvu_1HG0048010.1	Eukaryota	2	100
Hvu_1HG0048030.1	Eukaryota	2	100
Hvu_1HG0048040.2	Spermatophyta	6	100
Hvu_1HG0048060.1	cellular organisms	1	100
Hvu_1HG0048070.1	cellular organisms	1	100
Hvu_1HG0048080.1	Eukaryota	2	92
Hvu_1HG0048090.1	Eukaryota	2	100
Hvu_1HG0048100.2	cellular organisms	1	100
Hvu_1HG0048110.1	Poaceae	12	100
Hvu_1HG0048120.1	Poaceae	12	100
Hvu_1HG0048140.1	Poaceae	12	100
Hvu_1HG0048180.1	Eukaryota	2	57
Hvu_1HG0048210.1	Triticeae	15	100
Hvu_1HG0048240.1	Mesangiospermae	8	62
Hvu_1HG0048320.1	cellular organisms	1	93
Hvu_1HG0048360.1	Hordeum vulgare	16	100
Hvu_1HG0048400.1	cellular organisms	1	100
Hvu_1HG0048410.1	Embryophyta	4	100
Hvu_1HG0048520.1	BOP clade	13	33
Hvu_1HG0048530.1	Embryophyta	4	100
Hvu_1HG0048590.1	Poaceae	12	100
Hvu_1HG0048670.1	cellular organisms	1	93
Hvu_1HG0048740.1	Spermatophyta	6	80
Hvu_1HG0048770.1	Poaceae	12	75
Hvu_1HG0048790.1	Triticeae	15	100
Hvu_1HG0048800.1	Embryophyta	4	100
Hvu_1HG0048820.1	Poaceae	12	75
Hvu_1HG0048830.1	Pooideae	14	100
Hvu_1HG0048840.1	Spermatophyta	6	100
Hvu_1HG0048850.1	Poaceae	12	100
Hvu_1HG0048880.1	Spermatophyta	6	100
Hvu_1HG0048890.1	Mesangiospermae	8	100
Hvu_1HG0048900.1	Viridiplantae	3	100
Hvu_1HG0048910.1	Mesangiospermae	8	100
Hvu_1HG0048920.1	Pooideae	14	100
Hvu_1HG0048930.1	Viridiplantae	3	100
Hvu_1HG0048940.1	Mesangiospermae	8	100
Hvu_1HG0048990.1	Poaceae	12	75
Hvu_1HG0049000.1	Spermatophyta	6	100
Hvu_1HG0049040.1	commelinids	10	100
Hvu_1HG0049050.1	Embryophyta	4	100
Hvu_1HG0049060.1	Spermatophyta	6	100
Hvu_1HG0049110.1	cellular organisms	1	100
Hvu_1HG0049130.1	Eukaryota	2	100
Hvu_1HG0049140.1	Eukaryota	2	100
Hvu_1HG0049150.2	Eukaryota	2	100
Hvu_1HG0049170.1	Poaceae	12	75
Hvu_1HG0049180.1	cellular organisms	1	100
Hvu_1HG0049190.1	cellular organisms	1	100
Hvu_1HG0049200.1	Embryophyta	4	100
Hvu_1HG0049220.1	Eukaryota	2	85
Hvu_1HG0049250.1	Hordeum vulgare	16	100
Hvu_1HG0049270.1	Hordeum vulgare	16	100
Hvu_1HG0049340.1	cellular organisms	1	100
Hvu_1HG0049370.1	Eukaryota	2	100
Hvu_1HG0049390.1	cellular organisms	1	93
Hvu_1HG0049400.1	Triticeae	15	100
Hvu_1HG0049410.1	Eukaryota	2	92
Hvu_1HG0049430.1	Magnoliopsida	7	100
Hvu_1HG0049440.1	Poaceae	12	75
Hvu_1HG0049450.1	cellular organisms	1	93
Hvu_1HG0049460.1	cellular organisms	1	100
Hvu_1HG0049480.1	cellular organisms	1	100
Hvu_1HG0049570.1	Pooideae	14	100
Hvu_1HG0049580.1	cellular organisms	1	100
Hvu_1HG0049590.1	Mesangiospermae	8	87
Hvu_1HG0049600.1	Eukaryota	2	100
Hvu_1HG0049610.1	Eukaryota	2	92
Hvu_1HG0049620.1	cellular organisms	1	86
Hvu_1HG0049650.1	cellular organisms	1	100
Hvu_1HG0049700.1	Eukaryota	2	92
Hvu_1HG0049760.1	cellular organisms	1	100
Hvu_1HG0049770.2	cellular organisms	1	100
[truncated: 33,829 more rows]
